# Supplementary material for: Integrating transcriptomics and metabolomics to analyze quinoa (Chenopodium quinoa Willd.) responses to drought stress and rewatering
Source: Front Plant Sci. 2022 Oct 26;13:988861. doi: 10.3389/fpls.2022.988861 (PMC9645111; doi:10.3389/fpls.2022.988861)
Supplement: Supplementary file 1 [file DataSheet_1.zip]

Archive with 38 entries (38 files):
- Supplementary materials/Supplementary Figure 1.docx
- Supplementary materials/Supplementary Figure 2.docx
- Supplementary materials/Supplementary Figure 3.docx
- Supplementary materials/Supplementary Figure 4.docx
- Supplementary materials/Supplementary Figure 5.docx
- Supplementary materials/Supplementary Figure 6.docx
- Supplementary materials/Supplementary Figure 7.docx
- Supplementary materials/Supplementary Figure 8.docx
- Supplementary materials/Supplementary Figure 9.docx
- Supplementary materials/Supplementary Figure10.docx
- Supplementary materials/Supplementary material 1.docx
- Supplementary materials/Supplementary material 2.docx
- Supplementary materials/Supplementary Table 1.xlsx
- Supplementary materials/Supplementary Table 10.xlsx
- Supplementary materials/Supplementary Table 11.xlsx
- Supplementary materials/Supplementary Table 12.xlsx
- Supplementary materials/Supplementary Table 13.xlsx
- Supplementary materials/Supplementary Table 14.xlsx
- Supplementary materials/Supplementary Table 15.xlsx
- Supplementary materials/Supplementary Table 16.xlsx
- Supplementary materials/Supplementary Table 17.xlsx
- Supplementary materials/Supplementary Table 18.xlsx
- Supplementary materials/Supplementary Table 19.xlsx
- Supplementary materials/Supplementary Table 2.xlsx
- Supplementary materials/Supplementary Table 20.xlsx
- Supplementary materials/Supplementary Table 21.xlsx
- Supplementary materials/Supplementary Table 22.xlsx
- Supplementary materials/Supplementary Table 23.xlsx
- Supplementary materials/Supplementary Table 24.xlsx
- Supplementary materials/Supplementary Table 25.xlsx
- Supplementary materials/Supplementary Table 26.xlsx
- Supplementary materials/Supplementary Table 3.xlsx
- Supplementary materials/Supplementary Table 4.xlsx
- Supplementary materials/Supplementary Table 5.xlsx
- Supplementary materials/Supplementary Table 6.xlsx
- Supplementary materials/Supplementary Table 7.xlsx
- Supplementary materials/Supplementary Table 8.xlsx
- Supplementary materials/Supplementary Table 9.xlsx
