# Supplementary material for: Integrating transcriptomics and metabolomics to analyze quinoa (Chenopodium quinoa Willd.) responses to drought stress and rewatering
Source: Front Plant Sci. 2022 Oct 26;13:988861. doi: 10.3389/fpls.2022.988861 (PMC9645111; doi:10.3389/fpls.2022.988861)
Supplement: Supplementary file 1 [file DataSheet_1.zip › Supplementary materials/Supplementary Table 1.xlsx]

## Sheet: Sheet1
Supplementary Table1
Index	Q1 (Da)	Q3 (Da)	Molecular Weight (Da)	Formula	Ionization model	Compounds	Class I	Class II	CAS	Level	DR1	DR2	DR3	DC1	DC2	DC3	RW1	RW2	RW3	RC1	RC2	RC3	mix01	mix02	mix03
pmb0782	86.1	69.2	85.089	C5H11N	[M+H]+	Piperidine	Alkaloids	Alkaloids	110-89-4	B	23462000	23226000	22122000	5198700	4820000	4521200	3645400	3701900	3735400	4536000	5553300	4469400	10996000	11676000	11215000
pmb0484	104.1	60.1	103.091	C5H13NO	[M+H]+	Choline	Alkaloids	Alkaloids	62-49-7	B	36017000	33124000	37018000	43519000	41873000	43151000	33109000	32621000	47127000	51742000	45367000	47341000	37631000	39171000	40499000
mws0191	118.09	59	117.079	C5H11NO2	[M+H]+	Betaine	Alkaloids	Alkaloids	107-43-7	A	53157000	56212000	57166000	27785000	26563000	19811000	53196000	51395000	70506000	22022000	22696000	21810000	45547000	46382000	42460000
pmp001287	120.08	103.05	119.073	C8H9N	[M+H]+	N-Benzylmethylene isomethylamine	Alkaloids	Alkaloids	-	A	32515000	30695000	25252000	5101900	4507000	4122200	4150100	4291200	4272700	3903700	4530500	3875700	12182000	13278000	12358000
mws0491	122.1	105	121.089	C8H11N	[M+H]+	Phenethylamine	Alkaloids	Alkaloids	64-04-0	A	7457000	8711200	8608800	13277000	10121000	8126300	4785700	4280900	4849000	7274300	6024000	9320300	7751300	7131400	7202700
pmp001198	132.1	57.1	131.095	C6H13NO2	[M+H]+	6-Deoxyfagomine	Alkaloids	Alkaloids	197449-09-5	A	24136000	23379000	22787000	4981100	4748800	4602600	3586400	3687200	3687800	4352900	5437200	4449400	10867000	11723000	11207000
HJKP000649	136.07	91.05	135.068	C8H9NO	[M+H]+	N-benzylformamide	Alkaloids	Alkaloids	6343-54-0	B	5045800	5207500	4682400	1787000	1688300	1519900	835140	780840	930320	1166100	1479800	1261800	2359500	2586800	2448300
mws0146	138.05	78	137.048	C7H7NO2	[M+H]+	Nicotinic Acid Methyl Ester(Methyl Nicotinate)	Alkaloids	Alkaloids	93-60-7	B	102960	79299	68042	99017	92932	95716	75298	107520	129540	80447	104400	92895	82079	104250	92281
pme2268	138.05	94.07	137.048	C7H7NO2	[M+H]+	Trigonelline	Alkaloids	Alkaloids	535-83-1	A	10104000	11232000	11800000	9944900	12971000	9672200	11024000	10548000	11135000	11582000	7769000	6443800	11154000	11544000	9026000
pma0948	138.09	121.1	137.084	C8H11NO	[M+H]+	Phenylethanolamine	Alkaloids	Alkaloids	7568-93-6	B	1029700	1120400	1067200	1023600	940520	777490	1190900	1321000	1346300	856650	837140	797880	941850	1085900	1013200
pme1137	140.03	94	139.027	C6H5NO3	[M+H]+	6-Hydroxynicotinic acid	Alkaloids	Alkaloids	5006-66-6	B	194580	217510	197020	57711	49888	35944	318810	343800	501720	49905	57780	48074	191330	176610	164930
mws0704	140.01	78.96	141.019	C2H8NO4P	[M-H]-	O-Phosphorylethanolamine	Alkaloids	Alkaloids	1071-23-4	B	16395	11937	19684	26990	28373	28568	20626	20203	18291	28748	36578	19504	19940	18756	22656
pma2987	142.1	124.09	141.09	C6H11N3O	[M+H]+	Histidinol	Alkaloids	Alkaloids	501-28-0	B	6796200	4787000	7598300	6805600	6645400	7148900	5971200	6904200	4297800	6974900	7264700	7038600	6183100	5891500	6245400
Lmgp000796	150.06	61.01	149.048	C8H7NO2	[M+H]+	4-Hydroxymandelonitrile	Alkaloids	Alkaloids	13093-65-7	A	3679100	4566800	4018000	4171200	3462100	3604300	1664000	1484500	1594800	3436300	3405800	3048000	3025200	3262100	3074400
pmb0037	166.12	121.3	165.115	C10H15NO	[M+H]+	Hordenine	Alkaloids	Alkaloids	539-15-1	B	352020	281370	281840	210740	209650	190280	224230	192960	257840	174160	198010	214010	202730	226680	243580
Hmtp000776	168.07	105.03	167.059	C8H9NO3	[M+H]+	4,5,6-Trihydroxy-2-cyclohexen-1-ylideneacetonitrile	Alkaloids	Alkaloids	-	B	1595700	1414400	1235000	220740	195800	185120	187440	182200	183530	176650	193880	164270	558700	587430	572640
mws2218	195.09	83.06	194.08	C8H10N4O2	[M+H]+	Caffeine	Alkaloids	Alkaloids	58-08-2	A	60149	53188	64305	142370	148100	157460	81397	114990	113260	143140	106240	92175	114680	111450	116430
mws0677	219.11	160	218.106	C12H14N2O2	[M+H]+	N-Acetyl-5-hydroxytryptamine	Alkaloids	Alkaloids	1210-83-9	B	488050	543260	457180	372300	264750	276750	358490	363120	460810	45234	53692	32857	360410	361620	379860
Lmtp001399	312.11	150.05	311.101	C14H17NO7	[M+H]+	5,6-Dihydroxyindole-5-O-β-glucoside	Alkaloids	Alkaloids	-	B	96717	61766	58822	38824	38250	53140	62577	50636	65688	70655	44465	96872	55970	55567	60207
mws0983	326.31	62.06	325.298	C20H39NO2	[M+H]+	N-Oleoylethanolamine	Alkaloids	Alkaloids	111-58-0	B	95898	66905	84032	52372	39466	49766	57765	47962	61279	55673	66769	66315	83947	80113	66773
pmb2211	343.3	240.7	342.288	C19H38N2O3	[M+H]+	Cocamidopropyl betaine	Alkaloids	Alkaloids	4292-10-8	A	67722	58991	47711	509490	190370	555640	1125800	808830	580740	789600	262780	513530	454340	473930	499430
pmb1912	474.17	327	473.166	C20H23N7O7	[M+H]+	10-Formyltetrahydrofuran	Alkaloids	Alkaloids	2800-34-2	B	635550	587450	504800	285130	205950	189200	474840	506260	745470	187800	206610	194810	398940	413910	413640
mws1138	551.15	303.04	550.143	C24H26N2O13	[M+H]+	Betanin (Betanidin-5-O-glucoside)	Alkaloids	Alkaloids	7659-95-2	B	176410	181460	173760	196840	246170	189020	335630	246370	98039	300830	231670	246540	248130	194190	217110
Lmqn000780	606.08	384.98	607.082	C17H27N3O17P2	[M-H]-	Uridine 5'-diphospho-N-acetylglucosamine	Alkaloids	Alkaloids	528-04-1	B	48187	73713	58973	29331	27053	24578	39171	34593	43254	24230	21126	22665	27834	31854	44775
pme3017	104.07	58	103.063	C4H9NO2	[M+H]+	2-Aminoisobutyric acid	Amino acids and derivatives	Amino acids and derivatives	62-57-7	B	4009100	3531900	3964000	4436100	4152000	4190400	3231000	3025100	4747400	5249900	4634400	4734400	3786600	4168300	3954300
pme3033	104.07	86	103.063	C4H9NO2	[M+H]+	N,N-Dimethylglycine	Amino acids and derivatives	Amino acids and derivatives	1118-68-9	B	582250	518510	536650	516500	475190	480570	683250	557240	747270	591910	494390	606200	542540	552940	549370
pme0006	116.07	70.1	115.063	C5H9NO2	[M+H]+	L-Proline	Amino acids and derivatives	Amino acids and derivatives	147-85-3	B	31184000	38999000	32964000	4522600	3596400	3421300	3598700	3662500	3562600	3465900	3061800	2630500	14219000	15704000	13048000
pme3193	116.04	74	117.043	C4H7NO3	[M-H]-	N-Acetyl-L-glycine	Amino acids and derivatives	Amino acids and derivatives	543-24-8	B	22839	14441	21397	20128	12512	10915	24784	33120	36357	12629	11064	14822	22449	15327	12847
mws0256	118.09	72.1	117.079	C5H11NO2	[M+H]+	L-Valine	Amino acids and derivatives	Amino acids and derivatives	72-18-4	B	19418000	21380000	20373000	3987300	3416100	2960500	2887800	2898800	2835300	2835800	2893500	2310400	7718500	8549600	6161800
pme0195	120.02	62	121.02	C3H7NO2S	[M-H]-	L-Cysteine	Amino acids and derivatives	Amino acids and derivatives	52-90-4	B	75484	117540	43812	4768.3	2351.6	3385.8	67142	68257	67092	8395.6	1976.1	2775.2	58296	63450	63252
mws0263	128.04	82.03	129.043	C5H7NO3	[M-H]-	5-Oxo-L-Proline	Amino acids and derivatives	Amino acids and derivatives	98-79-3	B	18140	13335	17143	17968	8042.1	4228.8	6726.3	12141	8432	9958.7	4691.8	11486	15543	9130.1	14848
Rfmb319	130.09	84.08	129.079	C6H11NO2	[M+H]+	Pipecolic acid*	Amino acids and derivatives	Amino acids and derivatives	4043-87-2	B	997740	1139700	844260	488190	755420	434180	1071300	680970	5242500	372140	386370	310060	1195800	1018000	660330
ML10181668	130.09	84.08	129.079	C6H11NO2	[M+H]+	Cycloleucine*	Amino acids and derivatives	Amino acids and derivatives	52-52-8	B	3747500	4273100	4456300	2926400	2719100	2259500	3765500	3381000	15041000	1804400	1449600	1668900	4127100	4371100	3384300
mws0258	132.1	86	131.095	C6H13NO2	[M+H]+	L-Isoleucine*	Amino acids and derivatives	Amino acids and derivatives	73-32-5	A	7649900	7420600	6964600	1679900	1555300	1472200	1130400	1110400	1121700	1443700	1751600	1403900	3479300	3416900	3550800
mws0227	132.1	86.2	131.095	C6H13NO2	[M+H]+	L-Leucine*	Amino acids and derivatives	Amino acids and derivatives	61-90-5	A	7675900	7805300	7262100	1778800	1625200	1578100	1134200	1141700	1174300	1522500	1838900	1456500	3663400	3624400	3659500
pme2527	133	116	132.09	C5H12N2O2	[M+H]+	L-Ornithine	Amino acids and derivatives	Amino acids and derivatives	70-26-8	B	51058	73787	53219	53573	33222	33557	52944	50149	51396	28817	32455	32164	45716	51918	50650
mws0219	132.03	88	133.038	C4H7NO4	[M-H]-	L-Aspartic Acid	Amino acids and derivatives	Amino acids and derivatives	56-84-8	A	7954600	9515900	9252800	6059500	4165200	3411300	6988400	7233100	8056500	4868500	4895600	4977000	6777700	6900900	6707200
pme1002	138.09	103	137.084	C8H11NO	[M+H]+	L-Tyramine	Amino acids and derivatives	Amino acids and derivatives	51-67-2	A	3072400	3097300	3007200	2597700	2272800	2135500	3037800	3101100	3766900	2419000	2136700	2341300	2553700	2870600	2453000
Rfmb320	144.1	84.08	143.095	C7H13NO2	[M+H]+	1-Methylpiperidine-2-carboxylic acid	Amino acids and derivatives	Amino acids and derivatives	7730-87-2	B	921770	1002200	1090100	827150	883550	732070	1496200	1315400	1469600	921090	931630	749550	1150500	1089600	992490
pme0193	147.08	84	146.069	C5H10N2O3	[M+H]+	L-Glutamine	Amino acids and derivatives	Amino acids and derivatives	56-85-9	A	9861800	11465000	8836200	6674000	5307300	4817800	2742400	2686400	3080100	4805400	5018700	4495700	6027500	5902300	6009900
pme0026	147.11	84	146.106	C6H14N2O2	[M+H]+	L-Lysine	Amino acids and derivatives	Amino acids and derivatives	56-87-1	B	9167000	11041000	8401300	6254300	5001800	4487600	2572500	2430800	2929500	4674300	4587100	4187600	5499400	5403000	5727000
Zmzn000113	146.05	102.06	147.053	C5H9NO4	[M-H]-	L-threo-3-Methylaspartate	Amino acids and derivatives	Amino acids and derivatives	6061-13-8	A	1843300	1652600	1888500	1808100	1651500	1536800	911450	880950	872790	1518400	1543100	1548300	1407800	1324800	1390400
mws1050	148.06	88	147.053	C5H9NO4	[M+H]+	O-Acetylserine	Amino acids and derivatives	Amino acids and derivatives	5147-00-2	B	66298	105370	93280	105260	106560	78770	229700	237660	244420	110240	95738	87946	119250	142390	86823
pme0014	148.06	84	147.053	C5H9NO4	[M+H]+	L-Glutamic acid	Amino acids and derivatives	Amino acids and derivatives	56-86-0	A	10588000	15236000	11256000	10043000	8143400	7850900	7893800	7114300	5880400	6836300	6905500	7335400	9793400	8384600	9752900
pme1210	150.06	61	149.051	C5H11NO2S	[M+H]+	L-Methionine	Amino acids and derivatives	Amino acids and derivatives	63-68-3	A	3140100	3915600	3785600	4273600	3493600	3575500	1687600	1469600	1570900	3333000	3324800	3009200	2894400	3099600	2873800
pme0128	159.08	88	160.085	C6H12N2O3	[M-H]-	L-Alanyl-L-Alanine	Amino acids and derivatives	Amino acids and derivatives	1948-31-8	B	11512	5880.8	11854	17441	12842	16661	14105	6583.3	14473	18384	17296	21630	10340	11690	13361
pme3382	160.06	98	161.069	C6H11NO4	[M-H]-	N-Acetyl-L-threonine	Amino acids and derivatives	Amino acids and derivatives	17093-74-2	A	124170	134360	114060	82948	74760	58422	118660	122980	163010	53625	69684	63053	82204	98630	100680
pme2758	162.04	144	163.048	C5H9NO5	[M-H]-	4-Hydroxy-L-glutamic acid	Amino acids and derivatives	Amino acids and derivatives	3913-68-6	A	32562	32100	29839	20951	22326	13445	21945	26950	35072	12622	23433	16452	19821	23704	22726
Lmbp000123	164.07	56.05	163.067	C6H13NO2S	[M+H]+	L-Homomethionine	Amino acids and derivatives	Amino acids and derivatives	25148-30-5	B	938480	1005500	882290	365350	357380	463910	113070	73537	93820	350570	441760	435460	499650	490910	446170
pme1419	164.07	104	163.067	C6H13NO2S	[M+H]+	L-Methionine methyl ester	Amino acids and derivatives	Amino acids and derivatives	10332-17-9	A	203560	230430	224060	187650	135130	147310	177560	162850	202410	149620	138650	136430	161680	180850	191260
pme0021	166.09	120.08	165.07	C9H11NO2	[M+H]+	L-Phenylalanine	Amino acids and derivatives	Amino acids and derivatives	63-91-2	A	60694000	58253000	51430000	11194000	9246300	9276200	9080200	9134600	9345600	8394200	9826200	8445200	26409000	28090000	27498000
pme0253	174.11	86	173.105	C8H15NO3	[M+H]+	N-Acetyl-L-leucine	Amino acids and derivatives	Amino acids and derivatives	1188-21-2	A	205790	214510	201780	62370	50460	51744	58424	61533	66384	52045	53133	53176	101890	95328	99286
mws0260	175.12	116	174.112	C6H14N4O2	[M+H]+	L-Arginine	Amino acids and derivatives	Amino acids and derivatives	74-79-3	A	520550	526130	348050	85013	82414	85933	231790	152300	165400	87293	83205	93525	255420	262830	261020
pme2559	174.04	88	175.048	C6H9NO5	[M-H]-	N-Acetyl-L-Aspartic Acid	Amino acids and derivatives	Amino acids and derivatives	997-55-7	A	37131	36565	31392	12393	14699	14380	33403	28801	24767	14329	18405	19314	24544	21356	26170
mws0250	182.08	136.1	181.074	C9H11NO3	[M+H]+	L-Tyrosine	Amino acids and derivatives	Amino acids and derivatives	60-18-4	A	4708600	4724300	4256100	1400100	1355500	1303500	626410	639150	720580	908210	1142200	1007500	2173000	2268900	2238100
pme0137	187.07	125	188.08	C7H12N2O4	[M-H]-	N-Acetyl-L-Glutamine	Amino acids and derivatives	Amino acids and derivatives	2490-97-3	A	102670	124390	111680	115020	92118	115220	150420	134230	114250	119280	131120	97510	119060	137400	100310
mws5041	189.12	86.1	188.116	C8H16N2O3	[M+H]+	L-Glycyl-L-isoleucine*	Amino acids and derivatives	Amino acids and derivatives	19461-38-2	B	416200	351860	331420	430090	291480	305580	600630	498320	562580	324210	317460	356620	401930	428600	443960
pme0122	189.12	126	188.116	C8H16N2O3	[M+H]+	N6-Acetyl-L-lysine	Amino acids and derivatives	Amino acids and derivatives	692-04-6	B	179790	243560	189620	217590	192660	162880	72700	88179	97433	163390	155650	152110	85988	169160	120130
mws0736	189.12	86	188.116	C8H16N2O3	[M+H]+	N-Glycyl-L-leucine*	Amino acids and derivatives	Amino acids and derivatives	869-19-2	B	517570	414860	390390	550720	396760	381660	683410	626630	693540	389650	384500	396250	498540	496570	555030
pme3388	189.13	144	188.127	C7H16N4O2	[M+H]+	Homoarginine	Amino acids and derivatives	Amino acids and derivatives	156-86-5	B	137650	82036	126790	123060	86887	112850	101720	98647	114630	138640	103670	100400	132040	127710	133930
Zmjp000182	189.13	70.07	188.127	C7H16N4O2	[M+H]+	N-Monomethyl-L-arginine	Amino acids and derivatives	Amino acids and derivatives	17035-90-4	B	714680	738270	471580	261170	148390	176330	460110	432020	542780	213720	174630	200510	429590	350860	417920
pme0075	188.06	128	189.064	C7H11NO5	[M-H]-	N-Acetyl-L-glutamic acid	Amino acids and derivatives	Amino acids and derivatives	1188-37-0	A	145080	150900	109380	283770	211240	202940	708420	836600	855250	256850	178620	223240	460640	345530	430660
pme2743	194.08	91	193.074	C10H11NO3	[M+H]+	N-Phenylacetylglycine	Amino acids and derivatives	Amino acids and derivatives	500-98-1	B	181810	234250	183690	77186	30106	29563	191230	226660	207510	36123	12296	44061	121070	130310	110530
pme3827	198.08	152.2	197.069	C9H11NO4	[M+H]+	3,4-Dihydroxy-L-phenylalanine (L-Dopa)	Amino acids and derivatives	Amino acids and derivatives	59-92-7	B	132730	136940	120740	57985	50408	63213	223030	291810	483530	61135	72074	83855	129300	161190	137370
mws5037	203.14	86.1	202.132	C9H18N2O3	[M+H]+	L-Alanyl-L-leucine	Amino acids and derivatives	Amino acids and derivatives	3303-34-2	B	127990	97421	127560	192390	160590	206660	133580	96412	80858	201330	242900	262220	162230	141550	184180
NK10251888	203.15	70.07	202.143	C8H18N4O2	[M+H]+	NG,NG-Dimethyl-L-arginine	Amino acids and derivatives	Amino acids and derivatives	30315-93-6	A	362470	332950	366900	236900	198130	201440	322540	259910	317590	206990	184730	179250	286590	233870	224290
mws0282	203.08	116.05	204.09	C11H12N2O2	[M-H]-	L-Tryptophan	Amino acids and derivatives	Amino acids and derivatives	73-22-3	A	38113000	39288000	35128000	9038600	10534000	9165100	7422100	5934400	7989100	7510200	10964000	8493000	16820000	16078000	17469000
Zmgn002106	206.08	58.03	207.09	C11H13NO3	[M-H]-	N-Acetyl-L-phenylalanine	Amino acids and derivatives	Amino acids and derivatives	2018-61-3	A	1268300	750090	809170	53088	57988	45486	995960	2520500	2150400	44736	52358	67072	736900	804900	744290
pmb2873	214.1	134	215.095	C13H13NO2	[M-H]-	3-(2-Naphthyl)-L-alanine	Amino acids and derivatives	Amino acids and derivatives	58438-03-2	B	42748	36150	42458	58110	57942	49799	56288	46224	44646	48965	39874	49932	47736	34811	63668
pme0170	217.13	158	216.122	C8H16N4O3	[M+H]+	N-Acetyl-L-Arginine	Amino acids and derivatives	Amino acids and derivatives	155-84-0	A	208240	217880	199350	64648	40772	41942	130460	126950	123040	35470	32986	43748	85889	124790	95363
Lmrj001698	219.13	60.04	218.127	C9H18N2O4	[M+H]+	L-Seryl-L-Isoleucine	Amino acids and derivatives	Amino acids and derivatives	91086-51-0	B	369990	179930	231980	321830	177540	217990	600900	427810	476600	149580	197970	207650	344000	373170	257630
pme1228	221.09	204	220.085	C11H12N2O3	[M+H]+	5-Hydroxy-L-tryptophan	Amino acids and derivatives	Amino acids and derivatives	56-69-9	A	128090	132490	125920	92229	66124	80112	161500	145870	159780	93237	69224	85652	115770	102640	130020
mws5042	223.11	120.09	222.1	C11H14N2O3	[M+H]+	L-Glycyl-L-phenylalanine	Amino acids and derivatives	Amino acids and derivatives	721-66-4	B	345510	288200	247650	276350	156780	183150	300610	302830	325670	181870	186780	186190	273320	256340	266880
mws0520	224.09	136	223.084	C11H13NO4	[M+H]+	N-Acetyl-L-tyrosine	Amino acids and derivatives	Amino acids and derivatives	537-55-3	A	637560	601310	568020	293100	191570	206760	493670	555510	612710	147740	174270	162680	404280	411400	386890
Lmhp001461	229.15	70.07	229.154	C11H20N2O3	[M+H]+	L-Prolyl-L-Leucine	Amino acids and derivatives	Amino acids and derivatives	52899-07-7	B	743970	510590	553850	485100	296280	351800	400930	332640	391360	315740	311730	320840	375570	425160	352960
Lmhp001670	231.16	72.08	231.17	C11H22N2O3	[M+H]+	L-Valyl-L-Leucine	Amino acids and derivatives	Amino acids and derivatives	3989-97-7	B	775860	506110	513450	735260	414300	455850	747550	636870	851660	606990	516410	605910	621940	666320	632690
pmb0962	235.1	118.3	234.158	C10H22N2O4	[M+H]+	L-Lysine-Butanoic Acid	Amino acids and derivatives	Amino acids and derivatives	80407-71-2	B	8031100	10384000	7867300	943450	879180	580540	7835900	8041300	10009000	562700	663950	667030	4343600	4851300	4997400
mws4176	237.12	120.09	236.116	C12H16N2O3	[M+H]+	L-Alanyl-L-Phenylalanine	Amino acids and derivatives	Amino acids and derivatives	3061-90-3	B	91530	118360	55569	74758	30638	42617	108150	90130	88045	66588	49603	56620	59347	64608	76854
Lmhp002031	245.18	86.1	245.186	C12H24N2O3	[M+H]+	L-Leucyl-L-Leucine	Amino acids and derivatives	Amino acids and derivatives	3303-31-9	B	465860	392550	344710	341550	279300	301620	302940	252140	362860	386430	346990	374910	337960	361730	395660
mws0124	247.11	130	246.1	C13H14N2O3	[M+H]+	N-(3-Indolylacetyl)-L-alanine	Amino acids and derivatives	Amino acids and derivatives	57105-39-2	B	31156	38138	41261	25540	32001	32331	38214	77800	82349	33215	41057	30866	48164	46479	51547
pmb2591	245.09	203.2	246.1	C13H14N2O3	[M-H]-	N-Acetyl-L-Tryptophan	Amino acids and derivatives	Amino acids and derivatives	1218-34-4	A	3087800	3340900	2711300	180420	216380	80684	2034700	3298900	3338200	132070	75304	195060	1241200	1455500	1364700
Lmhp001732	263.13	70.07	263.139	C14H18N2O3	[M+H]+	L-Prolyl-L-Phenylalanine	Amino acids and derivatives	Amino acids and derivatives	13589-02-1	B	192600	170320	135850	99538	66556	73241	60660	64557	66797	56974	53712	59651	99993	96517	94417
mws0715	263.1	145	264.111	C13H16N2O4	[M-H]-	Phenylacetyl-L-glutamine	Amino acids and derivatives	Amino acids and derivatives	28047-15-6	B	17530	9308.4	10625	11503	11929	11352	10064	13882	14146	5138.6	4352.4	14875	20995	9281.6	17977
Lmhp002001	265.15	72.08	264.147	C14H20N2O3	[M+H]+	L-Valyl-L-Phenylalanine	Amino acids and derivatives	Amino acids and derivatives	3918-92-1	B	411750	224400	236140	221460	131780	148030	215740	174490	212930	191150	169220	224330	211320	240000	221840
mws5035	279.17	120.08	278.163	C15H22N2O3	[M+H]+	L-Leucyl-L-phenylalanine	Amino acids and derivatives	Amino acids and derivatives	56217-82-4	B	432140	377900	330140	216110	209150	231890	185130	162310	261860	185950	147590	181690	284980	258150	269960
mws0629	281.11	166	280.106	C13H16N2O5	[M+H]+	L-Aspartyl-L-Phenylalanine	Amino acids and derivatives	Amino acids and derivatives	13433-09-5	A	64000	58845	56372	39536	38944	34926	55677	79329	68113	42119	45793	39451	53990	54460	56848
pme1086	306.08	143	307.084	C10H17N3O6S	[M-H]-	Glutathione reduced form	Amino acids and derivatives	Amino acids and derivatives	70-18-8	B	12885	18174	18934	71234	72489	114850	20228	17037	11537	86101	58737	41672	18125	29079	18577
mws0636	313.15	166	312.147	C18H20N2O3	[M+H]+	L-Phenylalanyl-L-phenylalanine	Amino acids and derivatives	Amino acids and derivatives	2577-40-4	A	43616	41653	42255	16496	14367	20624	18758	19482	20864	19704	16478	15665	26792	25162	19121
mws0582	322.11	130	321.099	C11H19N3O6S	[M+H]+	S-(Methyl)glutathione	Amino acids and derivatives	Amino acids and derivatives	2922-56-7	A	72970	102420	74987	30987	34374	24723	66243	61918	70795	26562	32978	28982	41777	62926	51390
pme1286	385.13	250	384.122	C14H20N6O5S	[M+H]+	S-(5'-Adenosy)-L-homocysteine	Amino acids and derivatives	Amino acids and derivatives	979-92-0	A	216870	200180	245850	123760	108750	108200	107060	140660	94938	102470	83544	101650	115800	139610	141190
pme2735	399.2	250	398.137	C15H22N6O5S	[M+H]+	S-Adenosyl-L-methionine	Amino acids and derivatives	Amino acids and derivatives	29908-03-0	B	1666200	1765600	1346000	1167300	1000900	1088100	1040300	918330	1045300	1171200	991910	1101400	1142100	1068400	1344300
mws4134	611.14	306.08	612.152	C20H32N6O12S2	[M-H]-	Oxiglutatione	Amino acids and derivatives	Amino acids and derivatives	27025-41-8	A	1384700	1884800	1568000	1269300	968910	1058100	1228000	1312500	1478200	1151000	1231500	1218400	1131000	1364600	1628500
HJN055	435.13	273.08	436.136	C21H24O10	[M-H]-	Dihydrocharcone-4'-O-glucoside*	Flavonoids	Chalcones	-	A	150100	89023	132940	348900	425080	488000	139550	102420	124640	525360	504000	505620	327790	324180	306510
mws2118	435.13	166.7	436.137	C21H24O10	[M-H]-	Phloretin-2'-O-glucoside (Phlorizin)*	Flavonoids	Chalcones	60-81-1	A	118770	67631	114620	282940	319940	414990	107240	74415	94694	379250	394180	358020	249310	270940	238190
mws0987	161.06	115	160.052	C10H8O2	[M+H]+	6-MethylCoumarin	Lignans and Coumarins	Coumarins	92-48-8	B	22446	28493	26636	35174	32163	35384	20833	22139	23180	28175	27849	21790	26673	31117	31443
mws1013	177.02	133.2	178.027	C9H6O4	[M-H]-	Esculetin	Lignans and Coumarins	Coumarins	305-01-1	A	8786000	5818100	9631600	5151800	6654000	6756700	6654400	6779400	7145400	6638700	6195000	6239700	9824300	8792100	7106900
Hmjp002337	193.04	133.03	192.033	C10H8O4	[M+H]+	Isoscopoletin (6-Hydroxy-7-Methoxycoumarin)	Lignans and Coumarins	Coumarins	776-86-3	B	515280	370780	356060	368110	455260	512480	569210	663040	737480	709190	714150	711400	556110	601690	663530
mws4173	207.07	192.04	206.058	C11H10O4	[M+H]+	5,7-Dimethoxycoumarin (Limettin)(Citropten)	Lignans and Coumarins	Coumarins	487-06-9	B	38599	23071	32407	60298	88320	60625	15672	20578	21638	91540	95246	90157	53858	55742	54176
mws1014	209.04	149.1	208.037	C10H8O5	[M+H]+	Fraxetin (7,8-Dihydroxy-6-methoxycoumarin)	Flavonoids	Coumarins	574-84-5	B	541640	448700	428160	232500	245290	206480	605370	602280	640280	255600	234810	203770	456830	208530	338880
Cmpp007319	261.11	189.06	260.105	C15H16O4	[M+H]+	7-Methoxy-5-Prenyloxycoumarin	Lignans and Coumarins	Coumarins	35590-41-1	A	113080	112740	115600	215860	159790	226510	158810	165610	184680	168160	158210	152710	162240	156070	168790
pmb0382	339.09	177.2	338.079	C19H14O6	[M+H]+	O-Feruloyl 4-hydroxycoumarin	Lignans and Coumarins	Coumarins	-	B	1022600	610100	742550	1118900	1148600	1097000	749440	616890	687420	2062300	2071800	1111000	1059300	1101400	1205700
mws1015	339.07	177	340.079	C15H16O9	[M-H]-	Esculin (6,7-DihydroxyCoumarin-6-glucoside)	Lignans and Coumarins	Coumarins	531-75-9	A	4390300	2790300	4249200	4699300	5449200	6181900	3745800	3667400	3685900	5637500	6112700	6190800	4886000	4902600	4526700
mws1077	355.1	193.05	354.095	C16H18O9	[M+H]+	Scopoletin-7-O-glucoside (Scopolin)	Lignans and Coumarins	Coumarins	531-44-2	A	115900	108960	123850	73653	82329	115700	109050	103150	101730	135330	116540	124670	120450	105160	106210
mad1424	427.05	295.05	426.043	C17H14O13	[M+H]+	Ditartaroyl-hydroxycoumarin	Lignans and Coumarins	Coumarins	-	B	487660	446860	478320	376650	389850	360490	434620	449600	502740	390020	420700	375040	474930	408880	484520
pme0376	271.06	151	272.068	C15H12O5	[M-H]-	Naringenin (5,7,4'-Trihydroxyflavanone)	Flavonoids	Dihydroflavone	480-41-1	A	9	9	9	33822	68843	47608	4580.1	3757.8	19513	62910	88435	99973	29470	30755	33056
HJN086	449.11	287.06	450.116	C21H22O11	[M-H]-	Eriodictyol-3'-O-glucoside*	Flavonoids	Dihydroflavone	-	B	17244	7807.6	21744	54440	56510	90134	25443	9651.4	23983	89423	102500	129260	51787	46359	33386
mws1094	287.06	259	288.063	C15H12O6	[M-H]-	Aromadendrin (Dihydrokaempferol)	Flavonoids	Dihydroflavonol	480-20-6	B	2470.7	1219.5	2693.6	4569.6	5918.7	8008.7	3610.3	1002.4	3404	4760.7	6836.2	5236.1	3406.5	3921.1	1998
mws1174	313.07	253	314.079	C17H14O6	[M-H]-	3-O-Acetylpinobanksin	Flavonoids	Dihydroflavonol	52117-69-8	A	21367	9143.8	16683	12488	8011.7	13372	6876	22739	5118.9	3757.2	5553.9	18933	12403	11623	10858
Lmlp005236	451.12	289.08	450.116	C21H22O11	[M+H]+	Dihydrokaempferol-3-O-glucoside	Flavonoids	Dihydroflavonol	1049-08-8	B	54188	5405	24318	57244	57045	70204	55115	39559	61047	94044	102210	68016	58075	48094	46572
pme1598	463.12	301	464.132	C22H24O11	[M-H]-	Hesperetin-5-O-glucoside	Flavonoids	Dihydroflavonol	69651-80-5	B	134330	112950	157390	280560	299640	277310	188810	199010	129020	237860	229320	221530	174280	265730	249610
Lmsp013116	321.24	123.08	320.235	C20H32O3	[M+H]+	Ent-16α,17-Dihydroxykauran-2-one	Terpenoids	Ditepenoids	-	B	20185	17877	19926	38071	28393	36722	30139	25429	28417	39940	34518	39128	25893	32854	36543
mws0051	285.08	270	284.068	C16H12O5	[M+H]+	Acacetin	Flavonoids	Flavonoid	480-44-4	B	3797.5	6634.3	3613	37148	35602	68747	6012.9	11203	15183	71667	62825	163060	40691	40598	42405
pmp000001	301.07	286.05	300.063	C16H12O6	[M+H]+	Hispidulin (5,7,4'-Trihydroxy-6-methoxyflavone)	Flavonoids	Flavonoid	1447-88-7	B	1627.4	1276.1	1771.6	9180.5	13111	15817	3997.4	2122.5	5078.7	9817.7	9552.7	12486	7931.6	7621.4	9280.5
HJN087	433.12	271.06	434.121	C21H22O10	[M-H]-	Naringenin-4'-O-glucoside	Flavonoids	Flavonoid	-	B	23180	11377	20519	124920	156470	149870	29642	27519	30846	127210	163560	177490	88964	77514	85581
Hmpp003270	449.11	287.05	448.101	C21H20O11	[M+H]+	Luteolin-4'-O-glucoside*	Flavonoids	Flavonoid	6920-38-3	B	93508	62289	114050	339260	579760	593820	130970	89902	176720	456640	578780	831160	248800	340050	312620
Lmlp003531	449.11	287.06	448.101	C21H20O11	[M+H]+	Luteolin-3'-O-glucoside*	Flavonoids	Flavonoid	5154-41-6	B	107630	60946	157380	474220	699970	626080	147800	98435	245930	363970	459850	550460	339970	295890	371040
pme2459	449.11	287.2	448.101	C21H20O11	[M+H]+	Luteolin-7-O-glucoside (Cynaroside)	Flavonoids	Flavonoid	5373-11-5	A	1543800	1654400	2341600	2421800	1649000	2808400	1635600	1193500	1797400	1841900	2039600	1657500	1665400	2173700	1447700
Xmyp005654	449.11	287.06	448.101	C21H20O11	[M+H]+	Kaempferol-4'-O-glucoside*	Flavonoids	Flavonoid	-	B	703150	805380	729140	652230	753890	701960	665010	766890	831840	491530	607580	624010	670590	631300	743100
Lmtn002796	449.1	287.05	450.116	C21H22O11	[M-H]-	Aromadendrin-7-O-glucoside	Flavonoids	Flavonoid	28189-90-4	B	52036	45742	68144	84014	83170	110500	64464	48761	69866	102400	128370	120860	85160	88695	74359
pmn001702	461.07	285.05	462.08	C21H18O12	[M-H]-	Tetahydroxyflavone-7-O-glucuronide*	Flavonoids	Flavonoid	-	A	941150	910970	989310	871640	623560	637840	983290	813060	837610	840290	656260	890890	754620	776760	822090
mws4167	463.09	287.06	462.08	C21H18O12	[M+H]+	Luteolin-7-O-glucuronide*	Flavonoids	Flavonoid	29741-10-4	A	3475900	2773800	2760100	3100500	3529600	2764100	3304800	2205000	2608100	3115200	5110100	3862000	3474000	4143600	3178000
pmp000579	463.12	301.07	462.116	C22H22O11	[M+H]+	Diosmetin-7-O-galactoside	Flavonoids	Flavonoid	-	A	39100	36005	56765	246200	289820	345320	79262	39369	91466	275410	350050	358730	177550	175500	181160
Hmcn001884	463.09	301.03	464.095	C21H20O12	[M-H]-	6-Hydroxyluteolin 5-glucoside*	Flavonoids	Flavonoid	-	A	138820	160770	213900	261980	261700	218560	270130	235130	184450	218060	218750	247960	216000	296540	249040
Lmzp002365	465.14	303.09	464.131	C22H24O11	[M+H]+	Hesperetin-7-O-glucoside	Flavonoids	Flavonoid	31712-49-9	B	357610	257570	345430	720820	1032600	1041200	459450	332190	293920	1377500	1161800	1218500	612390	836240	775050
pmp000583	477.1	301.07	476.095	C22H20O12	[M+H]+	Diosmetin-7-O-glucuronide	Flavonoids	Flavonoid	35110-20-4	B	1705400	1408600	1217700	2236100	1990300	2028200	1484500	1449800	1695500	1982800	1926300	1995400	1579400	1716300	1743900
Lmjp003295	479.12	317.07	478.111	C22H22O12	[M+H]+	6-Methoxykaempferol-3-O-glucoside*	Flavonoids	Flavonoid	63422-27-5	B	1601500	1437000	1799400	1290400	1893000	2638600	2737400	2224100	1559900	4076300	3658400	3214100	1994800	2683700	3045200
HJAP135	505.12	257.08	504.126	C24H24O12	[M+H]+	Pinocembrin-7-O-(6''-O-malonyl)glucoside	Flavonoids	Flavonoid	-	A	1864500	1391300	1960900	3865600	5266300	6083800	2685700	2181200	2883800	6219400	7183700	6923900	4148600	4223300	4030600
pmb0608	549.12	301.4	548.117	C25H24O14	[M+H]+	Chrysoeriol-7-O-(6''-malonyl)glucoside*	Flavonoids	Flavonoid	-	A	52164	28276	55483	51023	167550	175010	102490	56288	65313	186950	217200	147060	111290	84506	119350
pmp000588	549.12	463.12	548.117	C25H24O14	[M+H]+	Diosmetin-7-O-(6''-malonyl)glucoside*	Flavonoids	Flavonoid	-	A	2870.7	2171.8	3897.4	3170.9	10250	9874.4	6154.2	5409.2	5715.5	11516	14746	10655	5664.2	5910.9	7599.1
HJAP064	565.12	317.08	564.088	C25H24O15	[M+H]+	Isorhamnetin-3-O-(6''-malonylglucoside)	Flavonoids	Flavonoid	-	B	36733	28894	31001	97940	170570	162760	121770	57575	87067	232110	189570	219110	112820	130770	109430
mws0047	579.17	271.07	578.164	C27H30O14	[M+H]+	Apigenin-7-O-neohesperidoside (Rhoifolin)	Flavonoids	Flavonoid	17306-46-6	B	20132	17729	19058	38850	37849	55346	14440	12329	17618	46624	48443	34851	33493	34876	29879
HJAP148	581.15	287.06	580.142	C26H28O15	[M+H]+	Kaempferol-3-O-sambubioside	Flavonoids	Flavonoid	27661-51-4	B	2708000	2247100	2620200	3849800	4603200	4965400	2973900	2279200	2699400	5498500	5484400	4588400	3740500	4303400	3738400
pmp001288	593.19	285.1	592.179	C28H32O14	[M+H]+	Acacetin-7-O-rutinoside (Linarin)	Flavonoids	Flavonoid	480-36-4	A	411060	398860	451810	520920	568330	697860	377790	441340	564120	995000	940180	786550	610420	601200	618650
pmp000593	595.17	449.1	594.158	C27H30O15	[M+H]+	Luteolin-7-O-rutinoside*	Flavonoids	Flavonoid	3563-98-2	A	735320	865670	1084700	954440	1015100	1159200	745470	614090	707730	968080	1011000	926120	832090	1029700	938730
pmp001079	595.17	449.1	594.158	C27H30O15	[M+H]+	Luteolin-7-O-neohesperidoside (Lonicerin)*	Flavonoids	Flavonoid	25694-72-8	A	58870	51020	74266	89679	80343	82367	54183	53773	60961	76521	81038	101960	68696	70368	67329
Lmsn002815	593.15	285.04	594.158	C27H30O15	[M-H]-	Kaempferol-3-O-rutinoside(Nicotiflorin)*	Flavonoids	Flavonoid	17650-84-9	A	11201000	10627000	12669000	22439000	20667000	25118000	18432000	12543000	13844000	22029000	27559000	26639000	19888000	19486000	18035000
Hmjp003008	609.14	287.06	608.138	C27H28O16	[M+H]+	Luteolin-7-O-glucuronide-5-O-rhamnoside	Flavonoids	Flavonoid	-	A	2100600	2001300	2094300	2455700	2505700	2873100	1772400	1737500	1829100	2685200	3516400	2904000	2605600	2571600	2861400
Lmyn001269	609.15	285.04	610.154	C27H30O16	[M-H]-	Kaempferol-3-O-sophoroside	Flavonoids	Flavonoid	19895-95-5	B	509730	434860	489660	577490	684850	736330	523190	464920	644900	950660	994390	765190	669140	693010	743110
Hmjp002999	625.18	317.06	624.162	C28H32O16	[M+H]+	Isorhamnetin-3-O-rutinoside (Narcissin)*	Flavonoids	Flavonoid	604-80-8	B	382920	456710	494780	290910	372140	402090	603210	369820	441400	663380	599330	480420	441900	530000	426260
Zmxp002867	625.17	301.07	624.168	C28H32O16	[M+H]+	Chrysoeriol-5,7-di-O-glucoside	Flavonoids	Flavonoid	-	B	146830	144370	133340	92236	113970	135030	118500	115270	307210	149360	192620	191970	145300	156440	153590
Xmyp004678	727.21	287.05	726.201	C32H38O19	[M+H]+	Kaempferol-3-O-(2-O-Xylosyl-6-O-Rhamnosyl)Glucoside	Flavonoids	Flavonoid	-	A	766920	789680	697540	778290	936360	760820	760320	689220	740740	812720	802900	826240	825660	768940	967930
Zmlp003063	741.23	433.12	740.209	C33H40O19	[M+H]+	Luteolin-7-O-(2''-O-rhamnosyl)rutinoside*	Flavonoids	Flavonoid	-	B	4294.7	6526.1	6996.8	26673	30316	45075	15011	4371.7	6422.1	43470	46542	56952	26078	22317	18065
Hmqp002870	743.2	287.06	742.196	C32H38O20	[M+H]+	Luteolin-7-O-Sophoroside-5-O-arabinoside	Flavonoids	Flavonoid	-	B	428990	356870	485010	486190	385440	343270	374370	473220	447170	293820	312480	287270	454880	520210	486440
Xmyp004945	757.22	287.06	756.211	C33H40O20	[M+H]+	Kaempferol-3-O-(6''-Rhamnosyl-2''-Glucosyl)Glucoside (Camelliaside A)	Flavonoids	Flavonoid	135095-52-2	B	50276	47753	57038	58714	70910	66574	59180	66178	62631	70092	67559	49042	55238	69532	74725
HJAP128	771.23	317.06	770.227	C34H42O20	[M+H]+	Isorhamnetin-3-O-rutinoside-7-O-rhamnoside	Flavonoids	Flavonoid	-	A	1430100	1564400	1127200	978880	1228000	1040600	1446000	1331700	1505600	1589400	1290300	1236300	1186400	1230900	1188700
HJAP023	773.22	611.17	772.207	C33H40O21	[M+H]+	Kaempferol-6,8-di-C-glucoside-7-O-glucoside	Flavonoids	Flavonoid	-	B	21399	12118	23287	34515	59412	65104	35744	21163	21672	82929	76379	87825	41963	43079	41435
HJAP123	933.28	479.12	932.28	C40H52O25	[M+H]+	Isorhamnetin-3-O-rutinoside-7-O-rutinoside	Flavonoids	Flavonoid	-	A	259120	226610	292130	174000	199170	238330	333990	287550	311770	357330	297800	324950	260720	284210	292880
mws1068	285.04	151	286.048	C15H10O6	[M-H]-	Kaempferol (3,5,7,4'-Tetrahydroxyflavone)	Flavonoids	Flavonols	520-18-3	A	9629.1	5798	11030	55815	88408	84221	18987	13789	37967	66726	98785	120700	46166	59357	65021
pme2954	303.05	137.02	302.043	C15H10O7	[M+H]+	Quercetin	Flavonoids	Flavonols	117-39-5	A	9	9	9	106750	151850	158110	53493	14729	55461	119840	181570	275660	135640	102050	107500
mws0066	315.05	151	316.058	C16H12O7	[M-H]-	Isorhamnetin	Flavonoids	Flavonols	480-19-3	A	59885	36351	76147	145610	256130	224010	111890	67791	235760	253980	334100	537410	224480	219190	222580
mws0988	315.05	165	316.058	C16H12O7	[M-H]-	Rhamnetin	Flavonoids	Flavonols	90-19-7	A	15519	8349.4	23567	35141	71472	60314	30512	22446	26706	66771	98120	107160	53385	51950	57493
mws2186	435.09	303	434.085	C20H18O11	[M+H]+	Avicularin(Quercetin-3-O-α-L-arabinofuranoside)	Flavonoids	Flavonols	572-30-5	B	349180	340240	431560	676740	762130	855440	502720	353120	388920	933460	888570	783930	580450	654980	819810
Lmmn004625	449.11	287.06	450.116	C21H22O11	[M-H]-	Dihydrokaempferol-7-O-glucoside*	Flavonoids	Flavonols	-	B	19865	5340.7	21354	64203	64998	96017	31681	26323	24479	100710	103190	100140	59892	69704	55259
Lmzn001894	461.07	285.04	462.08	C21H18O12	[M-H]-	Kaempferol-3-O-glucuronide*	Flavonoids	Flavonols	22688-78-4	A	1139300	1048300	1275400	7828800	7458800	9173800	2217000	1312700	2932300	4783200	6704500	8729700	4375700	4453600	5835600
Lmmp003767	463.09	287.05	462.08	C21H18O12	[M+H]+	Kaempferol-7-O-glucuronide	Flavonoids	Flavonols	-	B	6707100	3498300	4843200	10541000	14408000	13308000	5895300	5899900	6675600	13475000	16068000	15521000	7744900	12147000	10122000
Hmcp002539	463.12	317.06	462.116	C22H22O11	[M+H]+	Isorhamnetin-3-O-rhamnoside	Flavonoids	Flavonols	-	B	2832.6	1882	1767.5	29309	40802	50401	1849.3	9	23415	33087	42728	74365	23584	19355	20383
mws0061	463.09	300	464.095	C21H20O12	[M-H]-	Quercetin-3-O-galactoside (Hyperin)*	Flavonoids	Flavonols	482-36-0	A	327180	350190	405480	593810	527170	557490	495820	332660	373470	595660	435470	519390	544890	484660	400830
Lmdp003286	465.1	303.06	464.095	C21H20O12	[M+H]+	Isohyperoside*	Flavonoids	Flavonols	35589-21-0	B	1921800	1872000	1877500	3764500	3985400	3700000	2203200	1463000	1888400	3576900	3345600	4122900	2875400	3035700	2858700
mws0091	463.09	300.03	464.095	C21H20O12	[M-H]-	Quercetin-3-O-glucoside (Isoquercitrin)*	Flavonoids	Flavonols	482-35-9	A	168900	280460	293570	324350	369280	305730	312980	233580	212010	374890	385890	416720	254680	413270	312150
mws1329	463.09	300.7	464.095	C21H20O12	[M-H]-	Quercetin-7-O-glucoside*	Flavonoids	Flavonols	491-50-9	A	144390	113460	152500	187580	168240	169290	170210	97024	136850	190590	198100	273010	205550	219100	231440
pmp001309	465.1	303.1	464.095	C21H20O12	[M+H]+	6-Hydroxykaempferol-7-O-glucoside*	Flavonoids	Flavonols	-	A	8529900	8407600	7955900	17154000	20031000	21125000	11833000	10806000	6905100	28245000	23301000	28173000	17002000	19885000	13317000
Lmmp003783	479.09	303.05	478.075	C21H18O13	[M+H]+	Quercetin-3-O-glucuronide	Flavonoids	Flavonols	22688-79-5	B	16071000	11308000	14185000	26169000	30349000	30789000	14253000	11592000	15572000	32882000	35368000	26821000	18232000	26338000	22296000
Hmjp003123	479.08	303.06	478.075	C21H18O13	[M+H]+	Quercetin-5-O-glucuronide	Flavonoids	Flavonols	-	B	456180	253750	428190	5170100	5279500	6151500	750610	409090	1219500	3621100	4845700	6918700	3302700	3135200	2925000
Lmjp003044	479.12	317.06	478.111	C22H22O12	[M+H]+	Isorhamnetin-3-O-Glucoside*	Flavonoids	Flavonols	5041-82-7	A	954920	220170	522600	3891000	4775900	5249100	1238600	714690	1526100	6870600	5859500	6683300	3099500	3200000	3308000
Hmcp002207	479.12	317.06	478.111	C22H22O12	[M+H]+	Isorhamnetin-7-O-glucoside (Brassicin)*	Flavonoids	Flavonols	6743-96-0	B	1029600	227570	518430	4027300	4999400	5301800	1249700	667500	1513500	6552100	5533300	6711200	3260600	3056400	3341300
Lmmn003398	489.11	285.04	490.111	C23H22O12	[M-H]-	Kaempferol-3-O-(6''-acetyl)glucoside	Flavonoids	Flavonols	-	B	9889.3	19032	19149	30911	39821	38768	32326	25334	34161	22611	36781	27243	32447	30941	34647
Hmln002199	505.1	300.03	506.107	C23H22O13	[M-H]-	Quercetin-3-O-(6''-acetyl)galactoside	Flavonoids	Flavonols	-	B	77498	53382	111710	49032	118290	93317	222560	77500	44924	121920	133200	143380	112800	98055	124030
Lmdp004892	535.11	287.05	534.101	C24H22O14	[M+H]+	Kaempferol-3-O-(6''-malonyl)galactoside	Flavonoids	Flavonols	-	B	65117	74430	93658	106420	138770	157940	152150	96398	146740	113360	165460	127600	122660	112830	134200
Hmln002189	549.09	505.11	550.096	C24H22O15	[M-H]-	Quercetin-3-O-(6''-malonyl)galactoside	Flavonoids	Flavonols	-	A	113980	112780	199380	117310	292360	186810	426700	204870	154410	219790	232480	354600	214790	199550	229590
Lmmp003306	567.13	303.05	566.127	C25H26O15	[M+H]+	Quercetin-3-O-xylosyl(1→2)arabinoside	Flavonoids	Flavonols	-	B	674830	596970	797550	1272600	1455600	1874200	1048000	748160	792960	1882500	1588900	1786200	1435800	1217100	1592200
pme2493	579.17	287.1	578.164	C27H30O14	[M+H]+	Kaempferol-3,7-O-dirhamnoside (Kaempferitrin)	Flavonoids	Flavonols	482-38-2	B	8436.2	2243.9	7698.1	8747.6	14079	9324.3	17893	15539	19553	9024.5	8751.6	14902	11247	11285	9567
Lmfp005436	587.1	303.09	586.096	C27H22O15	[M+H]+	Quercetin-3-O-(2''-Galloyl)Arabinoside	Flavonoids	Flavonols	-	B	9632.7	4970.2	12623	5965.3	8320.8	7147.9	8470.5	12582	8723.6	11403	11046	11657	9743.8	10086	14286
Hmcp001829	595.16	303.04	594.158	C27H30O15	[M+H]+	Quercetin-3,7-Di-O-rhamnoside	Flavonoids	Flavonols	28638-13-3	B	26520	35681	39531	33837	36245	34215	40272	30226	34657	33629	36144	36366	30739	34990	30218
Lmjp002867	595.17	287.05	594.158	C27H30O15	[M+H]+	Kaempferol-3-O-neohesperidoside*	Flavonoids	Flavonols	32602-81-6	A	1107800	993100	1093800	1783100	1894800	1954600	1318500	1161200	1207000	1986300	2091000	1896400	1409200	1417000	1511300
Lmjp002596	597.14	303.05	596.138	C26H28O16	[M+H]+	Quercetin-3-O-sambubioside	Flavonoids	Flavonols	83048-35-5	A	742250	760710	766280	1446400	1441700	2284200	1029900	766880	671040	2496800	2599000	2361400	1703800	1321300	1775000
Lmbp002336	611.16	303.05	610.153	C27H30O16	[M+H]+	Quercetin-3-O-(2''-O-rhamnosyl)galactoside	Flavonoids	Flavonols	-	B	11082000	11397000	11304000	9861500	9654200	11141000	13629000	10883000	10495000	12398000	12859000	14689000	11480000	12524000	12018000
mws0059	609.15	301	610.153	C27H30O16	[M-H]-	Quercetin-3-O-rutinoside (Rutin)	Flavonoids	Flavonols	153-18-4	A	1735300	1657500	1509000	2382800	2679700	2971300	2169100	1531800	1848100	2983300	3291400	3021500	2437600	2522200	1983700
Lmjp002461	611.16	303.05	610.153	C27H30O16	[M+H]+	Quercetin-3-O-neohesperidoside*	Flavonoids	Flavonols	117611-67-3	A	2241600	2371800	2546900	3032200	3280400	3832200	2579000	1983200	2422800	4149100	4479100	4335500	3250900	3148400	3752900
pmn001583	609.15	300	610.153	C27H30O16	[M-H]-	Quercetin-3-O-robinobioside*	Flavonoids	Flavonols	52525-35-6	A	14999000	10526000	11042000	14175000	16408000	20495000	14555000	13145000	16422000	21392000	22149000	17314000	16604000	15824000	16671000
Lmmp002963	625.18	317.06	624.169	C28H32O16	[M+H]+	6-C-Methylquercetin-3-O-rutinoside	Flavonoids	Flavonols	-	A	356400	346600	320950	250920	361390	364650	553030	349610	433740	566890	532040	519670	403280	472330	380150
pmp000596	627.16	465.1	626.148	C27H30O17	[M+H]+	Quercetin-3-O-(2''-O-galactosyl)glucoside*	Flavonoids	Flavonols	56782-99-1	A	51965	77310	62919	39603	41497	47156	111070	72498	50083	9	9	9	34348	38739	54300
Lmtp003677	627.16	303.04	626.148	C27H30O17	[M+H]+	Quercetin-3-O-sophoroside (Baimaside)*	Flavonoids	Flavonols	18609-17-1	B	65748	64690	67221	80126	102810	143950	103260	49389	50771	119450	121430	108190	94573	69002	103110
pmp001311	627.16	303.1	626.148	C27H30O17	[M+H]+	6-Hydroxykaempferol-7,6-O-Diglucoside	Flavonoids	Flavonols	-	A	622150	389820	618710	1985100	2544900	3001500	1114200	639330	538240	4259900	3802500	5034100	1785700	1768200	2083000
Hmlp002975	639.15	493.1	638.139	C28H30O17	[M+H]+	Isorhamnetin-3-O-glucuronide-7-O-rhamnoside	Flavonoids	Flavonols	-	B	68586	60582	70423	78343	134020	140430	93789	97802	114300	169740	166960	197490	137420	134090	103750
Lmmp002560	641.13	303.05	640.128	C27H28O18	[M+H]+	Quercetin-3-O-(2''-O-glucosyl)glucuronide	Flavonoids	Flavonols	-	B	51603	48042	46804	119030	183300	212370	91672	61388	75029	250560	233630	277760	116530	129380	115350
Hmcp001578	641.17	479.11	640.163	C28H32O17	[M+H]+	Isorhamnetin-3,7-O-diglucoside	Flavonoids	Flavonols	6758-51-6	B	123060	69619	129520	221240	390730	530210	197930	124970	148460	756530	660900	868030	293540	278110	325640
Lmmp003266	683.15	303.05	682.138	C29H30O19	[M+H]+	Quercetin-3-O-(2''-malonyl)glucoside-7-O-arabinoside	Flavonoids	Flavonols	-	A	252550	260390	220540	325890	372720	362760	475260	241720	225430	471140	319950	501890	353240	319750	412740
mws1035	741.22	433	740.216	C33H40O19	[M+H]+	Kaempferol-3-O-robinoside-7-O-rhamnoside (Robinin)*	Flavonoids	Flavonols	301-19-9	B	240810	206520	240900	252370	261310	208720	199310	202760	221490	152030	164660	136750	248320	248150	257870
Hmcp001618	743.2	449.1	742.195	C32H38O20	[M+H]+	Quercetin-3-O-(2''-O-Xylosyl)rutinoside*	Flavonoids	Flavonols	129235-39-8	B	66068	83826	63932	87316	112580	90743	83761	70222	53148	101510	90926	78783	97261	62356	87352
HJAP061	743.2	303.05	742.195	C32H38O20	[M+H]+	Quercetin-3-O-(2''-O-arabinosyl)rutinoside*	Flavonoids	Flavonols	-	A	5417900	6344400	6171000	6371100	7741000	7743600	6627000	5622300	4860400	8132400	7602700	7434300	7280700	7085400	6878100
Lnrp102163	757.21	303.05	756.211	C33H40O20	[M+H]+	Quercetin-3-O-rutinoside-7-O-rhamnoside*	Flavonoids	Flavonols	-	A	180000	192930	217340	165850	190210	250350	182920	199660	190870	113960	279760	170100	92262	163520	173330
pmp001105	757.22	287.06	756.211	C33H40O20	[M+H]+	Kaempferol-3-O-neohesperidoside-7-O-glucoside	Flavonoids	Flavonols	-	A	87313	54248	74089	160550	219560	269860	112640	92157	78588	322790	368000	308330	180560	166090	182110
Hmcp001559	757.22	317.06	756.211	C33H40O20	[M+H]+	Isorhamnetin-3-O-rutinoside-7-O-arabinoside	Flavonoids	Flavonols	-	B	10630	8959.1	8398.8	4117.4	9341.1	9662.2	11099	11313	12678	16050	14796	14994	14035	11509	11080
HJAP127	757.22	303.05	756.212	C33H40O20	[M+H]+	Quercetin-3-O-(2''-O-Rhamnosyl)rutinoside*	Flavonoids	Flavonols	55696-57-6	A	21841000	19307000	18785000	22131000	18771000	19183000	23019000	20746000	20411000	20604000	24185000	19426000	17452000	20093000	21882000
Hmcp001329	759.2	303.05	758.191	C32H38O21	[M+H]+	Quercetin-3-O-xylosyl(1→2)glucosyl(1→2)glucoside	Flavonoids	Flavonols	-	A	359750	308490	260330	245150	304750	334430	341840	280260	267080	363870	365830	379780	308000	328420	314820
Lmyp003588	769.12	303.05	768.118	C35H28O20	[M+H]+	Quercetin-3-O-(2'',6''-digalloyl)-glucoside	Flavonoids	Flavonols	-	B	239780	147050	225130	399940	456090	470320	247680	194760	215390	619300	504620	493340	328040	368940	359310
Lmqp002170	773.21	449.11	772.206	C33H40O21	[M+H]+	Kaempferol-3-O-sophorotrioside	Flavonoids	Flavonols	80714-53-0	B	20182	10097	12692	19300	34719	32952	20559	14960	17319	51509	39211	42169	25644	27903	21588
Lmmp002755	773.21	303.05	772.206	C33H40O21	[M+H]+	Quercetin-7-O-rutinoside-4'-O-glucoside	Flavonoids	Flavonols	-	B	93097	79536	117140	133150	133700	138280	105730	79690	98367	9	9	9	93497	124040	123610
Hmcp001589	787.23	317.06	786.221	C34H42O21	[M+H]+	Isorhamnetin-3-O-rutinoside-4'-O-glucoside	Flavonoids	Flavonols	111393-97-6	B	51755	31761	55792	45089	74835	88546	46634	40313	48615	123550	123360	137310	55559	73700	88388
Lmhp002374	919.27	303.05	918.264	C39H50O25	[M+H]+	Quercetin-3-O-glucosyl(1→4)rhamnoside-7-O-rutinoside	Flavonoids	Flavonols	-	B	18671	17820	16284	28467	30024	31892	19197	14839	14618	28090	42207	26826	26547	32217	28764
mws0752	185.15	185.16	186.162	C11H22O2	[M-H]-	Undecylic Acid	Lipids	Free fatty acids	112-37-8	A	785000	742350	789290	495620	396530	897520	887340	510070	898750	903790	875970	404260	973770	1031900	916130
pmb2640	199.17	199.17	200.178	C12H24O2	[M-H]-	Dodecanoic acid (Lauric acid)	Lipids	Free fatty acids	143-07-7	A	123920	122990	127810	212070	192030	228930	238380	263110	262370	185690	161850	178980	200840	210160	198290
mws5045	215.17	169.16	216.173	C12H24O3	[M-H]-	12-Hydroxydodecanoic acid	Lipids	Free fatty acids	505-95-3	A	4885.5	2876.4	2525.9	11942	11869	8604.5	10397	8738.1	12847	8357.7	8921.4	8608.1	9227.5	8588.9	10740
pmb2643	225.19	207	226.193	C14H26O2	[M-H]-	Myristoleic acid	Lipids	Free fatty acids	544-64-9	A	2443.2	1911	2395.8	8464.4	5268.6	7142	7672.3	6695.9	9225.3	4181.4	4830.2	4023.1	6956.9	6042.9	7039
mws0119	227.2	227.2	228.209	C14H28O2	[M-H]-	Myristic Acid	Lipids	Free fatty acids	544-63-8	A	11052000	10157000	11059000	13185000	12678000	14579000	13888000	16701000	14339000	16585000	12047000	13649000	16387000	16375000	16045000
pme2827	239	223	240.245	C16H32O	[M-H]-	Palmitaldehyde	Lipids	Free fatty acids	629-80-1	B	716270	751780	810590	1112700	607320	585620	876670	744210	932590	603270	541350	557500	1639500	1680700	1764800
mws0359	241.22	241.22	242.225	C15H30O2	[M-H]-	Pentadecanoic Acid	Lipids	Free fatty acids	1002-84-2	A	467390	410540	416330	479650	434600	486640	565270	605300	662060	446150	411740	420280	516990	598010	521940
mws0361	253.22	235.19	254.225	C16H30O2	[M-H]-	Palmitoleic Acid	Lipids	Free fatty acids	373-49-9	A	19471	18566	18111	24884	23085	22801	33952	25943	32613	24360	21895	21870	19330	23668	22067
mws1488	255.23	237.22	256.24	C16H32O2	[M-H]-	Palmitic acid	Lipids	Free fatty acids	57-10-3	A	69893	71009	74719	73987	70460	75804	66343	59348	62540	73796	66248	63438	73750	69761	66134
Hmsn000210	133.01	115.01	266.224	C17H30O2	[M-H]-	Methyl 7,10-hexadecadienoate	Lipids	Free fatty acids	-	B	1861400	1728400	2172500	1277500	1634700	1444800	1016100	718810	907110	706880	947190	894600	1234900	1300200	1335900
mws0383	267.23	267.23	268.24	C17H32O2	[M-H]-	10-Heptadecenoic Acid	Lipids	Free fatty acids	29743-97-3	A	319610	103070	63031	256900	140890	131810	657130	285630	241640	119220	137130	115780	266640	235790	232810
pmb1452	275.1	213.2	273.267	C16H35NO2	[M+H]+	N-Lauryldiethanolamine	Lipids	Free fatty acids	1541-67-9	B	45409	32433	29484	60275	33250	58806	39503	40434	41751	42384	41429	94993	63371	55245	62097
Lmbn005923	277.22	59.01	278.225	C18H30O2	[M-H]-	Crepenynic acid*	Lipids	Free fatty acids	2277-31-8	A	553900	482800	539270	581880	502940	601240	511650	390200	441860	558810	555450	536250	538600	546400	530130
mws0367	277.22	277.22	278.225	C18H30O2	[M-H]-	α-Linolenic Acid*	Lipids	Free fatty acids	463-40-1	A	25595000	21962000	24958000	26563000	22046000	26692000	23478000	18480000	20593000	25533000	25513000	24456000	26140000	24236000	24341000
mws0366	277.22	277.22	278.225	C18H30O2	[M-H]-	γ-Linolenic Acid*	Lipids	Free fatty acids	506-26-3	A	25271000	22100000	24988000	26899000	22725000	26658000	23725000	18371000	20876000	25710000	25934000	24235000	25076000	24187000	23779000
pmb0889	279.23	95.1	278.225	C18H30O2	[M+H]+	Punicic acid (9Z,11E,13Z-octadecatrienoic acid)	Lipids	Free fatty acids	544-72-9	B	2331300	2228200	2011100	2002400	2076700	1857700	2198600	2168100	2467900	2058400	1666600	1825200	2729000	2264400	2241100
Lmbn006152	279.23	59.01	280.24	C18H32O2	[M-H]-	(9Z,11E)-Octadecadienoic acid*	Lipids	Free fatty acids	2540-56-9	B	83532	75753	84306	77361	70176	76041	77386	72759	75905	74949	66418	75816	85214	92901	78913
mws1491	279.23	279.23	280.24	C18H32O2	[M-H]-	Linoleic acid*	Lipids	Free fatty acids	60-33-3	A	25381000	23716000	24674000	24726000	20673000	24200000	23247000	21903000	22888000	23365000	22495000	24239000	28489000	25951000	25638000
YC512118	282.28	247.24	281.272	C18H35NO	[M+H]+	Oleamide (9-Octadecenamide)	Lipids	Free fatty acids	301-02-0	A	91424	66337	33260	48289	34418	18377	54079	32481	34746	57097	70845	35527	143950	132700	128440
mws2623	281.25	281.25	282.256	C18H34O2	[M-H]-	11-Octadecanoic acid(Vaccenic acid)*	Lipids	Free fatty acids	506-17-2	A	12455000	11320000	13266000	10834000	8323800	11179000	10349000	8094300	9240800	8273900	7695600	9227500	9669800	10090000	9551200
mws0396	281.25	281.25	282.256	C18H34O2	[M-H]-	Elaidic Acid*	Lipids	Free fatty acids	112-79-8	A	38393000	33818000	42137000	34801000	29826000	35150000	31149000	25243000	28627000	26300000	26417000	27687000	29487000	33641000	26570000
Zmyn005026	283.26	283.26	284.272	C18H36O2	[M-H]-	16-Methylheptadecanoic acid	Lipids	Free fatty acids	2724-58-5	B	30172000	39125000	32485000	35276000	34409000	37232000	30432000	30941000	34727000	32004000	33271000	31340000	12559000	13423000	12397000
mws1489	283.26	283.26	284.272	C18H36O2	[M-H]-	Stearic Acid	Lipids	Free fatty acids	57-11-4	A	48003000	58966000	53334000	54131000	57152000	56192000	47623000	48248000	53245000	50057000	52659000	47992000	20792000	21255000	20076000
mws1436	287.29	97.2	286.287	C18H38O2	[M+H]+	1,18-Octadecanediol	Lipids	Free fatty acids	3155-43-9	B	26034	22587	16692	17088	16064	17437	11513	13437	8632.8	29950	11398	42028	19919	19124	18607
pmn001686	287.22	241.22	288.23	C16H32O4	[M-H]-	10,16-Dihydroxypalmitic acid	Lipids	Free fatty acids	3233-90-7	A	18699	17688	18811	33741	23832	26970	16830	13674	13463	18174	23162	20563	21178	22027	22668
pmb0885	291	190.9	290.188	C18H26O3	[M+H]+	4-Oxo-9Z,11Z,13E,15E-Octadecatetraenoic Acid	Lipids	Free fatty acids	-	A	210480	223170	236470	228550	204330	192770	234970	250510	239170	181570	163500	181940	225190	222670	228520
Zmyn004548	291.2	235.17	292.204	C18H28O3	[M-H]-	12-Oxo-phytodienoic acid	Lipids	Free fatty acids	85551-10-6	B	7104.4	5721.9	6155.5	7858.3	7140	7081	6096	5726.2	6647.8	5658.3	6594.4	6371.7	7405.8	6793.7	7384.3
pmb2786	293.21	235.17	294.219	C18H30O3	[M-H]-	9-Hydroxy-10,12,15-octadecatrienoic acid*	Lipids	Free fatty acids	89886-42-0	B	8615.4	9333.4	9473.5	13281	10626	13310	11511	9087	10039	10606	11697	12750	12486	13309	12078
pmb2787	293.21	275.1	294.219	C18H30O3	[M-H]-	9-Oxo-10E,12Z-octadecadienoic acid	Lipids	Free fatty acids	54232-59-6	A	60804	58594	61005	58931	45684	58470	50381	60945	61141	56891	46923	51681	61615	64972	69620
pmb2792	293.21	193.1	294.219	C18H30O3	[M-H]-	13-Hydroxy-6,9,11-octadecatrienoic acid	Lipids	Free fatty acids	74784-20-6	B	49415	41773	43313	57846	55756	56815	48505	49369	47788	59269	52291	56129	49603	54346	52454
Zmpn003368	293.21	195.14	294.219	C18H30O3	[M-H]-	13S-Hydroxy-9Z,11E,15Z-octadecatrienoic acid	Lipids	Free fatty acids	87984-82-5	B	90408	99681	102580	115200	134860	122750	93941	81819	105060	88513	95172	132420	107880	109920	112430
Lmbn005443	293.21	235.17	294.219	C18H30O3	[M-H]-	13-KODE; (9Z,11E)-13-Oxooctadeca-9,11-dienoic acid*	Lipids	Free fatty acids	54739-30-9	B	9105.2	8191.8	8850.6	12591	12767	12851	9882.7	8442	10631	13943	12152	12412	12464	13416	13683
Lmbn005662	295.23	171.1	296.235	C18H32O3	[M-H]-	9(10)-EpOME;(9R,10S)-(12Z)-9,10-Epoxyoctadecenoic acid	Lipids	Free fatty acids	16833-56-0	A	1741900	1765800	1700900	1680600	1653200	1687400	1684000	1667700	1720500	1714200	1625700	1615900	1920500	1855300	1704600
Lmbn005369	295.23	195.14	296.235	C18H32O3	[M-H]-	13(S)-HODE;13(S)-Hydroxyoctadeca-9Z,11E-dienoic acid*	Lipids	Free fatty acids	10219-69-9	A	1282800	1284300	1313800	1277100	1168200	1158700	1403200	1373400	1451500	1207700	1039200	1052500	1491500	1379300	1313000
pmb2799	295.23	195.2	296.235	C18H32O3	[M-H]-	12,13-Epoxy-9-Octadecenoic Acid	Lipids	Free fatty acids	6799-85-5	B	315650	302360	304810	315540	302740	310990	322100	324220	301120	300840	299140	293430	330730	334600	334640
Rfmb091	295.23	195.14	296.235	C18H32O3	[M-H]-	9S-Hydroxy-10E,12Z-octadecadienoic acid*	Lipids	Free fatty acids	15514-85-9	A	1231800	1300700	1286000	1256700	1133300	1201300	1379200	1401700	1514800	1177200	1083700	1089500	1538100	1386300	1323200
Zmgn005057	297.24	183.01	298.251	C18H34O3	[M-H]-	9,10-Epoxyoctadecanoic Acid	Lipids	Free fatty acids	2443-39-2	A	3117.8	3183.2	4173.9	3182.1	3419.7	4201.2	3823.8	3941.5	4155.3	4162.7	4868	2986.6	4324.6	3532.4	3859.4
Zmyn004714	297.24	183.14	298.251	C18H34O3	[M-H]-	Ricinoleic acid	Lipids	Free fatty acids	141-22-0	B	38236	38381	37317	69337	61000	62499	59269	54898	66663	48388	47050	54270	63714	57470	54783
pmf0297	297.32	183.1	298.324	C20H42O	[M-H]-	1-Eicosanol	Lipids	Free fatty acids	629-96-9	B	40336	38020	42506	83563	63081	60140	53279	54868	71237	48359	43630	54121	64775	57927	63783
Zmyn005384	299.26	253.26	300.266	C18H36O3	[M-H]-	2R-Hydroxyoctadecanoic Acid	Lipids	Free fatty acids	26633-48-7	B	13046	9377.4	10805	21241	21834	23776	20568	20643	20974	15659	16690	15410	16435	19434	13646
Lmqn008288	299.26	299.26	300.267	C18H36O3	[M-H]-	3-Hydroxyoctadecanoic Acid	Lipids	Free fatty acids	45261-96-9	B	1169000	1233600	1327000	1518800	1478900	1813300	1481400	1595200	1656300	1798600	1508600	1483100	2123800	2230500	2143400
pmn001610	307.26	307.3	308.272	C20H36O2	[M-H]-	Eicosadienoic acid	Lipids	Free fatty acids	5598-38-9	A	180710	146600	188960	307380	209770	273550	167740	126410	159370	176160	203590	204300	353100	375730	337320
pmb2791	309.21	209.1	310.1	C18H30O4	[M-H]-	9-Hydroperoxy-10E,12,15Z-octadecatrienoic acid	Lipids	Free fatty acids	111004-08-1	A	33810	131480	28657	42418	26432	34374	40596	37426	34043	34893	26339	31611	39207	35562	38481
pmb2789	309	209	310.214	C18H30O4	[M-H]-	13S-Hydroperoxy-6Z,9Z,11E-octadecatrienoic acid	Lipids	Free fatty acids	121107-97-9	B	43665	204150	33669	66789	27899	47875	38459	30819	23729	55579	37195	48416	55380	37225	58702
pmn001606	309.28	309.28	310.287	C20H38O2	[M-H]-	Eicosenoic acid	Lipids	Free fatty acids	26764-41-0	A	557960	539500	512590	584440	832050	603120	612430	531210	375560	462120	535630	547390	44128	40582	40569
Zmjn004133	311.22	293.21	312.23	C18H32O4	[M-H]-	9S-Hydroperoxy-10E,12Z-octadecadienoic acid	Lipids	Free fatty acids	5502-91-0	A	43669	43227	49215	43986	44540	48247	42906	36360	42916	41298	36985	40076	45374	44632	44518
Lmbn005287	311.22	249.22	312.23	C18H32O4	[M-H]-	7S,8S-DiHODE; (9Z,12Z)-(7S,8S)-Dihydroxyoctadeca-9,12-dienoic acid	Lipids	Free fatty acids	143288-65-7	A	104340	112830	112360	94329	100520	95752	99266	104380	97658	97063	91254	95369	121050	117810	108370
pmb2804	311.1	171.3	312.23	C18H32O4	[M-H]-	13S-Hydroperoxy-9Z,11E-octadecadienoic acid	Lipids	Free fatty acids	33964-75-9	B	185350	185730	186480	192030	184110	175500	176380	184900	185840	179260	177180	173040	197390	191770	180480
Rfmb087	311.22	293.21	312.23	C18H32O4	[M-H]-	9-Hydroxy-13-oxo-10-octadecenoic Acid	Lipids	Free fatty acids	-	A	143080	142230	142740	138810	139420	135510	123960	133060	140680	125130	126660	133260	141250	137650	129510
Lmbn004685	311.22	223.17	312.23	C18H32O4	[M-H]-	5S,8R-DiHODE; (5S,8R,9Z,12Z)-5,8-Dihydroxyoctadeca-9,12-dienoate	Lipids	Free fatty acids	-	A	41710	40683	39114	45729	41763	42354	52488	45151	54366	48201	45366	43883	47407	41059	52127
pmn001689	311.22	223.17	312.23	C18H32O4	[M-H]-	9-Hydroxy-12-oxo-15(Z)-octadecenoic acid	Lipids	Free fatty acids	-	B	43243	40067	42475	44827	43374	44114	55045	44201	51689	44993	42696	48401	41650	43846	48337
Lmbn005487	313.24	251.24	314.246	C18H34O4	[M-H]-	12,13-DHOME; (9Z)-12,13-Dihydroxyoctadec-9-enoic acid	Lipids	Free fatty acids	263399-35-5	B	20118	19527	19236	19390	13441	15616	18875	19047	21241	16500	15698	13961	16037	19521	17500
pmn001691	327.22	291.2	328.225	C18H32O5	[M-H]-	9,12,13-Trihydroxy-10,15-octadecadienoic acid	Lipids	Free fatty acids	-	A	82557	62475	55539	300430	327460	240510	346460	261570	312690	259930	204540	276620	233370	233470	233030
mws0371	327.23	283.3	328.24	C22H32O2	[M-H]-	Cis-4,7,10,13,16,19-Docosahexaenoic Acid	Lipids	Free fatty acids	6217-54-5	B	3084.8	2425.3	2801.3	3963.9	2843.5	2416	2690.8	2899.5	4008.5	5067.9	2547	2897.4	2490.3	2676.8	3111.7
Lmbn003970	329.23	211.14	330.241	C18H34O5	[M-H]-	9,12,13-TriHOME; 9(S),12(S),13(S)-Trihydroxy-10(E)-octadecenoic acid	Lipids	Free fatty acids	97134-11-7	A	19038	18730	15110	25036	16127	14696	55548	39253	40509	16761	15538	12981	25114	26455	26522
pmn001694	329.23	229.15	330.241	C18H34O5	[M-H]-	9,10,13-Trihydroxy-11-Octadecenoic Acid	Lipids	Free fatty acids	29907-57-1	A	410980	371100	371400	498530	434620	410560	742470	573640	676850	472630	381580	471400	511650	476630	470240
pmp001259	526.34	508.33	525.33	C28H47NO8	[M+H]+	5,8,11,14-Pentadecanoamide	Lipids	Free fatty acids	-	B	78368	79425	92637	11111	24453	25012	102030	145340	152120	20731	15406	21344	51415	75274	48661
pmb0302	126.1	96	125.024	C2H8NO3P	[M+H]+	2-Aminoethylphosphonate	Lipids	Glycerol ester	2041-14-7	B	53428	52672	38895	82066	85855	91146	57822	38991	34860	102110	122260	101500	83224	70843	81672
pmb0128	213.3	81	212.178	C13H24O2	[M+H]+	δ-Tridecalactone	Lipids	Glycerol ester	7370-92-5	B	38250	27953	29409	230770	247570	201180	258270	264990	255030	172120	146830	174840	189280	180590	176780
Hmbp003234	255.09	163.03	254.079	C12H14O6	[M+H]+	1-O-Caffeoylglycerol	Lipids	Glycerol ester	-	B	48615	26445	52475	53105	103500	100640	61396	38094	43938	119820	115740	113410	69251	68260	54034
pmb1574	277.2	93	276.209	C18H28O2	[M+H]+	9,12-Octadecadien-6-Ynoic Acid	Lipids	Glycerol ester	61481-29-6	B	84365	41281	41692	107090	64678	72468	239670	123350	223050	104150	83399	121350	115640	108570	108750
pmb1650	279.2	149.4	278.225	C18H30O2	[M+H]+	Octadeca-11E,13E,15Z-trienoic acid	Lipids	Glycerol ester	25575-00-2	B	14371000	18370000	14301000	22090000	21598000	25122000	19214000	19649000	19484000	22305000	21372000	21251000	21436000	20728000	19317000
pmp001284	331.28	313.27	330.277	C19H38O4	[M+H]+	Monopalmitin	Lipids	Glycerol ester	542-44-9	A	21162	12266	16048	17130	20674	21215	15868	17976	21728	17932	19254	19631	24172	26698	27864
Lmhp011562	353.27	261.22	352.261	C21H36O4	[M+H]+	1-α-Linolenoyl-glycerol*	Lipids	Glycerol ester	-	A	2181500	1677700	1958500	1237700	807000	777020	1281300	1278400	1490000	807800	777620	977460	1472700	1227700	1339000
Lmhp011388	353.27	261.22	352.261	C21H36O4	[M+H]+	2-α-Linolenoyl-glycerol*	Lipids	Glycerol ester	55268-58-1	A	2003700	1534200	2054100	1304400	772010	810050	1081300	847500	1011400	807950	774730	864670	1478900	1257500	1262600
Lmhp112042	355.28	263.24	354.277	C21H38O4	[M+H]+	1-Linoleoylglycerol*	Lipids	Glycerol ester	2277-28-3	A	252760	239040	231210	262450	220130	234610	263430	219580	234730	242530	216070	260260	238810	233800	216890
Lmhp012042	355.28	263.24	354.277	C21H38O4	[M+H]+	2-Linoleoylglycerol*	Lipids	Glycerol ester	3443-82-1	A	273820	237780	261290	284600	256630	236250	238150	196770	200190	243740	210420	262170	291700	251460	246440
pmb0296	357.3	265.4	356.293	C21H40O4	[M+H]+	1-Oleoyl-Sn-Glycerol	Lipids	Glycerol ester	129784-87-8	A	1266600	941300	1501000	1133200	582230	815050	764090	314840	822510	462170	485500	510330	986910	860350	882090
Lmhp009526	515.32	261.22	514.314	C27H46O9	[M+H]+	2-α-Linolenoyl-glycerol-1-O-glucoside*	Lipids	Glycerol ester	-	A	487460	419060	465080	612460	350340	525810	433590	245860	408940	471530	490090	387710	419380	427000	493310
Lmhp009773	515.32	261.22	514.314	C27H46O9	[M+H]+	1-α-Linolenoyl-glycerol-3-O-glucoside*	Lipids	Glycerol ester	-	A	224650	199980	311310	215190	110190	173340	277810	169440	309980	141500	119740	116720	171180	178130	192660
Lmhp010573	517.34	263.24	516.33	C27H48O9	[M+H]+	1-Linoleoylglycerol-3-O-glucoside*	Lipids	Glycerol ester	-	A	12907	12285	13378	6393.5	2930.5	2801.6	3382.2	1967.3	4721	1768.4	1174.8	496.14	4605.9	5171.2	5366.9
Lmhp010334	517.34	263.24	516.33	C27H48O9	[M+H]+	2-Linoleoylglycerol-1-O-glucoside*	Lipids	Glycerol ester	-	A	33826	28174	37431	21898	11093	15382	13047	4645.2	9246.1	11113	9315.1	7269.5	17701	21200	18404
Hmyn007087	555.29	225	556.299	C25H49O11P	[M-H]-	LysoPI 16:0	Lipids	Glycerol ester	-	B	9262.4	10261	10958	7555	6624.5	13026	11340	7032.4	9796	11257	10866	11416	4147.7	7044.8	7907.2
Lmxp010913	676.45	184.08	675.448	C35H66NO9P	[M+H]+	1-(9Z-Octadecenoyl)-2-(9-oxo-nonanoyl)-sn-glycero-3-phosphocholine	Lipids	Glycerol ester	-	A	47011	39580	48784	118740	110540	122350	87209	85303	84897	92244	94630	101410	59914	68301	74776
Lmhp008513	677.37	261.22	676.367	C33H56O14	[M+H]+	2-α-Linolenoyl-glycerol-1,3-di-O-glucoside*	Lipids	Glycerol ester	-	A	613160	477310	662720	731320	466160	529880	441890	237610	426920	490740	458370	614040	532400	520980	441290
Lmhp008744	677.37	261.22	676.367	C33H56O14	[M+H]+	1-α-Linolenoyl-glycerol-2,3-di-O-glucoside*	Lipids	Glycerol ester	-	A	124380	163540	244850	136050	45360	76168	86713	65465	124460	69679	49587	60354	93717	130340	83679
Lmhp009190	679.39	263.24	678.383	C33H58O14	[M+H]+	2-Linoleoylglycerol-1,3-di-O-glucoside*	Lipids	Glycerol ester	-	A	98145	53143	116740	69998	24265	44374	28314	18230	29746	25994	28892	33212	64176	39299	58119
Lmhp009384	679.39	263.24	678.383	C33H58O14	[M+H]+	1-Linoleoylglycerol-2,3-di-O-glucoside*	Lipids	Glycerol ester	-	A	15608	14810	21539	7681.1	2093.2	4564.3	3906	2653.4	9843.9	1158.3	2595.7	3089	9625.7	5799	7659.2
Lmgp004474	579.17	271.06	578.164	C27H30O14	[M+H]+	Genistein-7-O-galactoside-rhamnose	Flavonoids	Isoflavones	-	B	5519.2	7483.2	4483.6	28810	31159	34709	13594	4647.6	17228	24695	23467	35172	17848	25908	18429
Lmhp003217	625.17	317.06	624.169	C28H32O16	[M+H]+	2'-Hydoxy,5-methoxyGenistein-O-rhamnosyl-glucoside*	Flavonoids	Isoflavones	-	A	4149300	3682100	4212500	3374000	4223800	3839200	5573700	4624300	5019300	6967300	6432900	5235300	4512500	4486000	4491700
pmn001663	417.16	402.1	418.163	C22H26O8	[M-H]-	Syringaresinol	Lignans and Coumarins	Lignans	21453-69-0	B	31685	33241	31548	3470.3	2834.4	4160.4	3002	3758.2	3261.2	3342.9	2526.4	2513.6	9656.2	11224	11358
HJN054	493.21	361.16	494.215	C25H34O10	[M-H]-	Secoisolariciresinol-9'-O-xyloside	Lignans and Coumarins	Lignans	-	B	2759200	2631700	2282400	1400800	1145400	1158000	3124300	3546600	3299800	1588600	1465200	1446700	2209300	2491700	2332000
pmn001378	519.19	357.14	520.194	C26H32O11	[M-H]-	Pinoresinol-4-O-glucoside	Lignans and Coumarins	Lignans	41607-20-9	B	39953	52304	64894	75525	74585	47042	32104	44029	22898	53747	57167	63640	65200	74377	49609
Lmdn001925	537.2	375.15	538.205	C26H34O12	[M-H]-	Olivil-4'-O-glucoside	Lignans and Coumarins	Lignans	76880-93-8	B	238820	218400	308720	280380	399980	396400	303800	257060	233820	403220	535790	346230	318100	339210	323980
Rfmb25702	561.2	357.13	562.205	C28H34O12	[M-H]-	Pinoresinol-4-O-(6''-acetyl)glucoside	Lignans and Coumarins	Lignans	-	B	106840	120280	88140	67404	60828	66456	100140	101140	90999	37907	53393	46589	68828	77254	65798
Rfmb26201	621.22	417.16	622.226	C30H38O14	[M-H]-	Syringaresinol-4'-O-(6''-acetyl)glucoside	Lignans and Coumarins	Lignans	-	B	57711	56928	45490	13888	16495	15006	127380	130430	105620	23645	36095	33014	59349	66555	66876
pmn001370	681.24	519.19	682.247	C32H42O16	[M-H]-	Pinoresinol-4,4'-O-di-O-glucoside	Lignans and Coumarins	Lignans	63902-38-5	B	686480	444100	527590	558870	864350	798000	827770	613060	538920	758820	1072600	665330	714250	661770	660890
pmn001368	699.25	537.2	700.258	C32H44O17	[M-H]-	Olivil-4,4'-Di-O-glucoside	Lignans and Coumarins	Lignans	-	B	229200	234540	275930	302420	490120	588980	433970	295360	241260	606940	679830	530480	380450	391480	392420
pmb0862	440.28	184.07	439.27	C20H42NO7P	[M+H]+	LysoPC 12:0	Lipids	LPC	20559-18-6	B	1184.6	1402.6	1624.6	9657.3	3975.7	8681.5	8436.4	6203.8	4369.7	6431	3569.9	4246	5075.6	4360.6	5690.1
pmd0130	468.31	184.07	467.301	C22H46NO7P	[M+H]+	LysoPC 14:0	Lipids	LPC	20559-16-4	A	27227	17961	26113	119800	67357	123830	48764	30894	30772	80914	89148	76985	59079	51479	60703
pmb2260	480.31	184.07	479.301	C23H46NO7P	[M+H]+	LysoPC 15:1	Lipids	LPC	-	A	16003	14782	15374	12296	9493.2	10391	19453	23714	25120	16427	13634	8064.8	16338	15850	18351
pmb2319	482.32	184.07	481.317	C23H48NO7P	[M+H]+	LysoPC 15:0*	Lipids	LPC	108273-89-8	A	25436	21496	26371	28419	12528	27279	23955	19088	30065	18420	17195	18255	24808	18452	17792
Lmhp009129	482.32	184.07	481.317	C23H48NO7P	[M+H]+	LysoPC 15:0(2n isomer)*	Lipids	LPC	-	A	49991	33619	38833	36748	20808	36341	42437	32489	45930	26145	28527	30231	34012	27692	34720
pmb0863	492.31	184.07	491.301	C24H46NO7P	[M+H]+	LysoPC 16:2(2n isomer)*	Lipids	LPC	-	A	257820	223350	264470	260940	128510	224490	217100	111810	141020	177060	159300	165580	198790	201480	204900
pma1303	492.31	184.07	491.301	C24H46NO7P	[M+H]+	LysoPC 16:2*	Lipids	LPC	-	A	152120	118480	144170	187460	68898	86599	158250	121640	133710	103300	69055	105680	110920	118350	120440
Lmhp008833	494.32	184.07	493.317	C24H48NO7P	[M+H]+	LysoPC 16:1(2n isomer)*	Lipids	LPC	-	A	1896300	1676100	1865400	2075600	1228300	2096700	2008800	1203900	1222200	1708700	1691000	1671900	1664700	1663600	1627500
pmp001270	494.32	184.07	493.317	C24H48NO7P	[M+H]+	LysoPC 16:1*	Lipids	LPC	76790-27-7	A	338880	278800	297110	295590	165880	202650	427320	315120	337190	209830	191360	264920	226780	235340	263840
pmb0855	496.34	184.07	495.332	C24H50NO7P	[M+H]+	LysoPC 16:0*	Lipids	LPC	17364-16-8	A	23996000	20056000	22401000	27998000	22462000	22603000	28661000	25601000	27039000	25082000	22976000	27237000	21962000	22643000	22972000
pmd0132	496.34	184.07	495.332	C24H50NO7P	[M+H]+	LysoPC 16:0(2n isomer)*	Lipids	LPC	-	A	3108000	2553700	2741400	3764300	2196900	3383900	3332100	2946700	3340500	2484300	2590700	2738200	2560000	2543300	2696700
Lmhp008718	506.32	184.07	505.317	C25H48NO7P	[M+H]+	LysoPC 17:2	Lipids	LPC	-	A	103530	90421	115780	157100	106160	169190	265600	179940	178890	150420	148760	151330	138810	152560	170090
Lmhp009590	508.34	184.07	507.332	C25H50NO7P	[M+H]+	LysoPC 17:1	Lipids	LPC	-	A	215310	155970	162970	59101	50724	38378	190610	203420	198510	57837	47503	47443	101360	84072	101240
pmb2406	510.36	184.07	509.348	C25H52NO7P	[M+H]+	LysoPC 17:0*	Lipids	LPC	50930-23-9	A	32263	27440	33257	16345	15318	26612	29522	26932	28653	16486	17106	42422	18360	24140	24056
Lmhp010515	510.36	184.07	509.348	C25H52NO7P	[M+H]+	LysoPC 17:0(2n isomer)*	Lipids	LPC	-	A	77932	47627	61729	36725	33786	32287	63252	63755	69112	38290	33489	38763	40129	40660	44940
Hmqp006235	516.3	184.07	515.297	C21H46N3O9P	[M+H]+	LysoPC 18:4	Lipids	LPC	-	A	56032	52951	63172	78714	67668	89610	64313	41409	47477	83726	73612	81612	58419	71299	70599
pmb0865	518.32	184.07	517.317	C26H48NO7P	[M+H]+	LysoPC 18:3(2n isomer)*	Lipids	LPC	-	A	967790	767060	1077300	874940	565580	851920	1151800	840950	949310	747250	918430	870020	792880	831620	941030
pmb0854	518.32	184.07	517.317	C26H48NO7P	[M+H]+	LysoPC 18:3*	Lipids	LPC	-	A	5133400	4441300	8857800	3877900	3300500	3342400	5206700	4689900	5345300	3943500	3618400	4752500	3953900	4681400	4335000
pmp001251	520.34	184.07	519.332	C26H50NO7P	[M+H]+	LysoPC 18:2(2n isomer)*	Lipids	LPC	-	A	3699000	3397900	4089300	8373500	6061500	9329800	5814100	3835600	4132300	7091400	6916700	7077400	5544800	5437400	5542700
pmp001273	520.34	184.07	519.332	C26H50NO7P	[M+H]+	LysoPC 18:2*	Lipids	LPC	-	A	654990	592880	708850	838670	563170	768910	976850	999830	1126600	799170	591580	744330	738450	712050	797500
pmp001281	522.36	184.07	521.348	C26H52NO7P	[M+H]+	LysoPC 18:1*	Lipids	LPC	-	A	5127300	4366800	5052100	2641100	1818600	2601300	3261700	3357900	3372300	2013700	1975700	1855000	2431300	2553500	2769400
Lmhp010190	522.36	184.07	521.348	C26H52NO7P	[M+H]+	LysoPC 18:1(2n isomer)*	Lipids	LPC	-	A	27917000	26452000	30393000	30105000	25079000	34105000	25009000	16350000	14949000	23746000	26874000	23113000	22938000	23760000	23435000
pmd0136	524.37	184.07	523.364	C26H54NO7P	[M+H]+	LysoPC 18:0(2n isomer)*	Lipids	LPC	-	A	78415	64396	89834	91689	76554	99956	89853	100240	68838	42109	45838	74377	50477	74861	64814
mws0126	524.37	184.07	523.364	C26H54NO7P	[M+H]+	LysoPC 18:0*	Lipids	LPC	19420-57-6	A	681430	467460	543440	731690	558640	585680	704300	667060	620160	589710	572830	602910	485750	473070	551340
Lmhp007840	534.36	184.07	533.348	C27H52NO7P	[M+H]+	LysoPC 19:2*	Lipids	LPC	-	A	93915	56552	67209	16800	13535	17030	25035	16226	16586	31273	27748	24491	43550	32051	47682
Lmhp007598	534.36	184.07	533.348	C27H52NO7P	[M+H]+	LysoPC 19:2(2n isomer)*	Lipids	LPC	-	A	15371	13296	23975	47411	32174	49259	43000	19204	25062	60067	52900	58193	35864	34367	36862
Lmhp010908	536.37	184.07	535.364	C27H54NO7P	[M+H]+	LysoPC 19:1	Lipids	LPC	-	A	104770	82899	112210	65450	64043	79202	134620	116450	88900	62587	72024	70556	84478	81358	75362
pmb2228	538.39	184.07	537.379	C27H56NO7P	[M+H]+	LysoPC 19:0	Lipids	LPC	108273-88-7	A	1390.5	1903.5	2548.4	4899.6	3685.7	3775.4	5990.7	5025.1	4365.7	5405.7	5517.5	6396.1	4139.1	4582.7	3824.9
Lmhp009890	546.36	184.07	545.348	C28H52NO7P	[M+H]+	LysoPC 20:3	Lipids	LPC	1199257-41-4	A	71807	54763	69510	230060	142840	222860	144350	100700	89380	193460	216070	211890	127730	132260	126150
pmd0147	548.37	184.07	547.364	C28H54NO7P	[M+H]+	LysoPC 20:2*	Lipids	LPC	-	A	61462	53086	62428	151240	116990	120760	134180	96664	117040	130140	129470	155300	92387	91268	96182
pmd0146	548.37	184.07	547.364	C28H54NO7P	[M+H]+	LysoPC 20:2(2n isomer)*	Lipids	LPC	-	A	70951	59287	69515	182760	131900	191650	97598	70810	66851	111540	144280	155120	97607	81021	99527
Lmhp011549	550.39	184.07	549.379	C28H56NO7P	[M+H]+	LysoPC 20:1	Lipids	LPC	-	A	112830	85283	118530	169490	131240	186330	140710	106290	92579	134390	156630	154420	94772	114330	120280
pmb0864	426.26	285.24	425.254	C19H40NO7P	[M+H]+	LysoPE 14:0*	Lipids	LPE	-	B	12508	12241	12570	35538	26670	26357	29823	29459	35192	33853	29219	29651	29848	23418	27050
Lmhp008337	426.26	285.24	425.254	C19H40NO7P	[M+H]+	LysoPE 14:0(2n isomer)*	Lipids	LPE	-	B	2765.9	2400.7	4807.3	6355.4	2702.7	5425.8	5216.2	6366.3	5851.3	3154.5	3987.1	4090.6	4312.2	3886	4446.9
Lmhp008440	438.26	297.24	437.254	C20H40NO7P	[M+H]+	LysoPE 15:1	Lipids	LPE	-	A	6705.8	4768.4	6230.4	1925.1	1454.2	1392.6	6745.5	7387.5	8223.1	3668	2884.2	4240.1	5454.1	5713.7	6205.3
Lmhp008885	440.28	299.26	439.27	C20H42NO7P	[M+H]+	LysoPE 15:0(2n isomer)*	Lipids	LPE	-	A	5699.5	4036.1	4205.8	4339.6	3111.1	2258.7	6936.6	5579.8	8087.4	4440.9	1880.3	1905	3091.1	1807.4	4849
Lmhp009187	440.28	299.26	439.27	C20H42NO7P	[M+H]+	LysoPE 15:0*	Lipids	LPE	-	A	29266	24481	29364	28730	20947	19441	44373	40398	45524	29064	25933	29323	33085	29889	27761
Lmhp007836	448.25	307.23	447.239	C21H38NO7P	[M+H]+	LysoPE 16:3	Lipids	LPE	-	A	22274	18570	26894	50105	21746	31265	44740	41489	55931	41963	30082	43140	41396	36888	41430
Lmhp009034	452.28	311.26	451.27	C21H42NO7P	[M+H]+	LysoPE 16:1*	Lipids	LPE	-	A	28965	27112	31099	40343	23866	23609	55972	70548	58844	50885	30527	42816	36421	40410	48801
Lmhp008763	452.28	311.26	451.27	C21H42NO7P	[M+H]+	LysoPE 16:1(2n isomer)*	Lipids	LPE	-	A	58936	51390	65925	82095	51137	83063	81889	31469	31338	70582	60009	54535	68404	59933	68558
pmd0160	454.29	313.27	453.286	C21H44NO7P	[M+H]+	LysoPE 16:0(2n isomer)*	Lipids	LPE	-	A	347260	305770	360280	426690	245810	296990	598520	658210	845520	348370	302250	353590	381060	427910	427430
pmb0876	454.29	313.27	453.286	C21H44NO7P	[M+H]+	LysoPE 16:0*	Lipids	LPE	53862-35-4	A	2817800	1927900	2621300	4865000	3449800	3653300	5612000	4474200	4915000	5687700	4812100	4961700	4310100	4425600	4183400
Lmhp009769	466.29	325.27	465.286	C22H44NO7P	[M+H]+	LysoPE 17:1*	Lipids	LPE	-	A	22026	18744	19252	15609	11150	11143	39708	42381	36123	16434	19660	16017	24650	19649	22949
Lmhp009464	466.29	325.27	465.286	C22H44NO7P	[M+H]+	LysoPE 17:1(2n isomer)*	Lipids	LPE	-	A	24869	17227	19726	18696	9965.4	8064.9	49040	36092	43958	12752	11831	19918	26275	27294	21471
Lmhp008233	474.26	333.24	473.254	C23H40NO7P	[M+H]+	LysoPE 18:4	Lipids	LPE	-	A	3195.3	3350.8	3384.5	4356.4	4409.5	7210.1	3195.4	1917.1	2661.3	5309	5987.4	3281.8	2917.1	4695.5	4031.3
Lmhp008801	476.28	335.26	475.27	C23H42NO7P	[M+H]+	LysoPE 18:3*	Lipids	LPE	-	A	3376900	2861000	3888200	4573300	3057200	3627500	4699900	3561000	4408500	4300800	3670400	3879300	4184000	3990500	4074800
Lmhp008589	476.28	335.26	475.27	C23H42NO7P	[M+H]+	LysoPE 18:3(2n isomer)*	Lipids	LPE	-	A	13018000	10791000	13481000	21521000	17650000	24506000	18670000	11986000	11208000	23801000	24110000	22483000	18350000	17493000	18608000
pmb0881	478.29	337.27	477.286	C23H44NO7P	[M+H]+	LysoPE 18:2*	Lipids	LPE	-	A	43967	39423	97079	142070	41096	132340	81067	81230	70406	109820	80754	51432	81077	86104	80794
pmb0874	478.29	337.27	477.286	C23H44NO7P	[M+H]+	LysoPE 18:2(2n isomer)*	Lipids	LPE	-	A	463110	385930	518700	1134100	886070	1317800	685590	456280	519300	1057600	1067600	1039100	845070	814440	817590
mws0289	480.31	339.29	479.301	C23H46NO7P	[M+H]+	LysoPE 18:1*	Lipids	LPE	89576-29-4	A	1435900	1294000	1584300	1516400	958650	1085400	1593500	1329600	1512600	1650500	1957700	1039300	1442300	1389400	1343400
pmb0856	480.31	339.29	479.301	C23H46NO7P	[M+H]+	LysoPE 18:1(2n isomer)*	Lipids	LPE	-	A	6825800	6122000	8113100	9446000	7957800	10885000	6979800	4286100	4487900	10210000	8882400	7942500	8464700	7922700	7935200
pmb0880	482.32	341.31	481.317	C23H48NO7P	[M+H]+	LysoPE 18:0(2n isomer)*	Lipids	LPE	-	A	39892	35066	43845	55727	41530	62949	38882	26615	28253	54713	48881	43172	50071	46299	45277
pmb0883	482.32	341.31	481.317	C23H48NO7P	[M+H]+	LysoPE 18:0*	Lipids	LPE	69747-55-3	A	45618	23972	39118	59509	39642	49087	56499	40147	43716	63503	61613	69739	43588	39676	34087
Lmhp008688	500.28	359.26	499.27	C25H42NO7P	[M+H]+	LysoPE 20:5	Lipids	LPE	-	B	1951.3	1512.6	2673.9	2533.7	2877.4	4755.3	3528.1	1933.4	2970.9	4253.7	5226.6	3657.9	3930.8	2562.7	3548.9
Lmhp009349	502.29	361.27	501.286	C25H44NO7P	[M+H]+	LysoPE 20:4(2n isomer)*	Lipids	LPE	-	A	3745.2	3111.4	4318.9	6415.2	6312.4	7065.7	4642.4	3356.8	2787.7	7374.3	5744.2	7605.4	6174.2	4318.9	4315.9
Lmhp009497	502.29	361.27	501.286	C25H44NO7P	[M+H]+	LysoPE 20:4*	Lipids	LPE	-	A	2176.9	1715.6	3134.6	6547.2	5904.2	7129.7	5149.1	4460.1	2306.3	5970.1	5487	6799.5	5614.1	5080.4	5112.9
Lmhp010040	504.31	363.29	503.301	C25H46NO7P	[M+H]+	LysoPE 20:3*	Lipids	LPE	-	A	4736.9	2234.8	4132.3	6859.3	8415.3	6826.4	7720.2	5375.5	11052	11392	10405	9248.4	6532.9	7126.5	8266
Lmhp009802	504.31	363.29	503.301	C25H46NO7P	[M+H]+	LysoPE 20:3(2n isomer)*	Lipids	LPE	-	A	3983.3	3847.3	3995.6	8323.5	8797.6	9974.9	8300.2	7800	8268.7	14552	10551	9008	8979.5	7258.3	7896.5
Lmhp010514	506.32	365.31	505.317	C25H48NO7P	[M+H]+	LysoPE 20:2(2n isomer)*	Lipids	LPE	-	A	7223.2	8284	8283.4	24292	16726	28636	7847.7	8258	10037	24467	20393	20218	14088	17250	15764
Lmhp010757	506.32	365.31	505.317	C25H48NO7P	[M+H]+	LysoPE 20:2*	Lipids	LPE	-	A	6286.1	5557	9551.4	23972	19059	20833	17657	15130	17077	22456	20423	26314	20577	17328	13199
Hmgp005956	223.13	149.02	222.125	C13H18O3	[M+H]+	Dehydrovomifoliol	Terpenoids	Monoterpenoids	15764-81-5	B	215430	236270	239920	418600	364930	346810	314580	323950	339320	308210	291950	300200	307080	305630	322760
mws0255	112.05	95	111.043	C4H5N3O	[M+H]+	Cytosine	Nucleotides and derivatives	Nucleotides and derivatives	71-30-7	B	2951400	2831700	4011500	2730500	2069500	1840800	2739000	3031700	2979800	1960800	1850600	1823800	2889600	2322000	2850900
pme0257	111.02	80	112.027	C4H4N2O2	[M-H]-	Uracil	Nucleotides and derivatives	Nucleotides and derivatives	66-22-8	A	642780	593920	805790	388400	451010	384260	595210	669480	752890	345130	355380	381360	556180	528670	648180
mws0251	127.05	110	126.043	C5H6N2O2	[M+H]+	Thymine	Nucleotides and derivatives	Nucleotides and derivatives	65-71-4	B	14561	16080	10601	26711	39346	26287	20009	25207	23902	21480	15328	25244	26853	25349	30009
pme0040	136.06	119	135.054	C5H5N5	[M+H]+	Adenine	Nucleotides and derivatives	Nucleotides and derivatives	73-24-5	A	10214000	8824200	8999900	6945200	4915000	5114400	10729000	10019000	11393000	4383100	3988700	4810100	7625200	7934500	7430500
pmb0374	136.06	118.9	135.054	C5H5N5	[M+H]+	2-Aminopurine	Nucleotides and derivatives	Nucleotides and derivatives	452-06-2	A	182590	246410	232230	190500	107520	124190	385710	301960	434690	121000	68301	104020	219280	253960	229810
pme0033	137.05	119	136.039	C5H4N4O	[M+H]+	Hypoxanthine	Nucleotides and derivatives	Nucleotides and derivatives	68-94-0	B	189470	234010	145140	247230	245000	259700	205710	174410	171150	161190	166060	178250	137880	193900	136390
mws0847	150.08	133	149.07	C6H7N5	[M+H]+	1-Methyladenine	Nucleotides and derivatives	Nucleotides and derivatives	5142-22-3	B	60660	57716	85767	96178	99041	73579	37965	33652	61892	69985	64249	73704	63623	55731	60977
pme1109	152.06	135	151.049	C5H5N5O	[M+H]+	Guanine	Nucleotides and derivatives	Nucleotides and derivatives	73-40-5	A	181170	157600	189430	366680	444950	381030	567640	592080	637040	392730	381930	574940	378210	364660	342150
pme0256	151.03	151	152.033	C5H4N4O2	[M-H]-	Xanthine	Nucleotides and derivatives	Nucleotides and derivatives	69-89-6	A	116750	94653	63620	48327	37749	29316	39614	10123	20891	12242	17482	11708	37680	16789	34712
mws1641	165.04	120.02	164.033	C6H4N4O2	[M+H]+	Lumazine	Nucleotides and derivatives	Nucleotides and derivatives	487-21-8	B	17816	21601	19237	25472	32497	25204	27119	32673	29101	20455	16306	18934	24475	26213	24328
pmc0274	167.1	121.1	166.031	C6H6N4S	[M+H]+	6-Methylmercaptopurine	Nucleotides and derivatives	Nucleotides and derivatives	50-66-8	B	66249000	64090000	56842000	13637000	12090000	11156000	11115000	11366000	11263000	10161000	12084000	10447000	31505000	32359000	31763000
pme2801	167.06	150	166.049	C6H6N4O2	[M+H]+	7-Methylxanthine	Nucleotides and derivatives	Nucleotides and derivatives	552-62-5	B	301760	182740	276830	204160	84738	333570	419280	424690	273560	277360	206800	397290	293400	279290	287330
pmb2507	213.1	97	214.024	C5H11O7P	[M-H]-	2-Deoxyribose-1-phosphate*	Nucleotides and derivatives	Nucleotides and derivatives	17210-42-3	B	500940	677030	592650	449280	882230	715970	1253700	1104800	915900	341820	418390	625570	981120	1028100	1358700
mws0863	213.02	97	214.024	C5H11O7P	[M-H]-	2-Deoxyribose-5'-phosphate*	Nucleotides and derivatives	Nucleotides and derivatives	102916-66-5	B	11458	5746.1	7298.1	9677	11980	14215	23057	14607	24072	9542.4	14721	13368	11061	15597	18357
pme1194	228.1	112	227.091	C9H13N3O4	[M+H]+	2'-Deoxycytidine	Nucleotides and derivatives	Nucleotides and derivatives	951-77-9	B	51255	48155	47349	50938	52562	50787	81134	75562	97571	51317	45205	54720	50974	52128	59267
pme0264	243.1	127	242.09	C10H14N2O5	[M+H]+	Thymidine	Nucleotides and derivatives	Nucleotides and derivatives	50-89-5	B	67876	79905	74029	118620	91761	96478	140560	147160	201780	98983	101390	97455	119970	109770	96314
ML10180524	244.09	112.05	243.086	C9H13N3O5	[M+H]+	Cytarabine	Nucleotides and derivatives	Nucleotides and derivatives	147-94-4	B	2160100	2064000	2136600	2468600	1405000	1478600	5213000	3656800	3889800	1561000	1234200	1573400	2170100	2430800	2159200
mws0248	243.06	110	244.07	C9H12N2O6	[M-H]-	Uridine	Nucleotides and derivatives	Nucleotides and derivatives	58-96-8	A	168330	190540	173050	356080	208800	203060	834320	708880	948560	278980	219920	292150	413350	325310	372880
pme3961	252.11	136	251.102	C10H13N5O3	[M+H]+	2'-Deoxyadenosine	Nucleotides and derivatives	Nucleotides and derivatives	958-09-8	A	516410	444650	459090	369850	304490	212790	775050	650200	972220	278990	271840	347980	479040	459210	508170
pme1184	268.1	152	267.097	C10H13N5O4	[M+H]+	2'-Deoxyguanosine	Nucleotides and derivatives	Nucleotides and derivatives	961-07-9	B	216070	212070	195740	217030	162800	159690	367470	333330	342560	161210	154140	171860	234000	246710	221910
pme0230	268.1	136.06	267.097	C10H13N5O4	[M+H]+	Adenosine	Nucleotides and derivatives	Nucleotides and derivatives	58-61-7	A	2699600	2550200	2636000	2393100	1439600	1347300	5001600	3737700	5391400	1402600	1079500	1569500	2884700	2562300	2748600
mws1060	267.07	135	268.081	C10H12N4O5	[M-H]-	9-(Arabinosyl)hypoxanthine	Nucleotides and derivatives	Nucleotides and derivatives	7013-16-3	A	1773800	1173000	878710	301820	168670	164200	1666300	1415700	1548500	215250	142460	166670	791780	813940	801960
pme1178	284.1	152	283.092	C10H13N5O5	[M+H]+	Guanosine	Nucleotides and derivatives	Nucleotides and derivatives	118-00-3	A	10279000	8080900	7822600	14972000	6646200	7398100	35660000	27105000	29539000	7399500	5303400	8513700	15398000	14949000	16000000
mws0668	283.07	151	284.076	C10H12N4O6	[M-H]-	Xanthosine	Nucleotides and derivatives	Nucleotides and derivatives	146-80-5	A	7266500	6124900	4864800	1293100	456800	552790	4625500	4079600	4830100	726850	434730	706370	2912700	3039000	3185600
Lmqp000329	296.07	104.11	295.056	C8H14N3O7P	[M+H]+	5-Aminoimidazole ribonucleotide	Nucleotides and derivatives	Nucleotides and derivatives	25635-88-5	B	587130	615710	604300	427870	741170	547210	148790	95357	114890	441380	515390	609200	423820	514870	352990
pme1474	298.1	136	297.09	C11H15N5O3S	[M+H]+	5'-Deoxy-5'-(methylthio)adenosine	Nucleotides and derivatives	Nucleotides and derivatives	2457-80-9	A	7457100	7933200	6072400	5754500	10942000	9559800	6079500	7742500	4708900	9946600	9458900	9493200	7965900	8284600	9110800
pmb0197	298.1	166.3	297.107	C11H15N5O5	[M+H]+	N7-Methylguanosine	Nucleotides and derivatives	Nucleotides and derivatives	20244-86-4	B	92927	96908	92498	115970	67963	70816	98963	80880	68688	57825	57535	53190	82461	69796	77763
mws0724	298.08	208	299.087	C10H13N5O6	[M-H]-	8-Hydroxyguanosine	Nucleotides and derivatives	Nucleotides and derivatives	3868-31-3	B	18534	19651	16851	21440	15322	19579	24480	20615	26765	16915	21799	17058	17441	20547	20813
pme3967	312.13	180	311.123	C12H17N5O5	[M+H]+	2-(Dimethylamino)guanosine	Nucleotides and derivatives	Nucleotides and derivatives	2140-67-2	B	359960	307910	292490	586510	242680	263840	328210	287990	325320	170100	173740	292510	310370	329910	334140
pme3174	324.06	112	323.052	C9H14N3O8P	[M+H]+	Cytidine 5'-monophosphate(Cytidylic acid)	Nucleotides and derivatives	Nucleotides and derivatives	63-37-6	B	95918	118940	121850	126630	137710	141080	78198	69161	56119	114070	86899	70129	137800	125620	78259
pme3188	323.03	211	324.036	C9H13N2O9P	[M-H]-	Uridine 5'-monophosphate	Nucleotides and derivatives	Nucleotides and derivatives	58-97-9	B	591630	406050	427150	940470	661180	765830	1307700	730970	706260	370190	402310	363000	624050	529090	683200
mws0884	328.05	134.2	329.053	C10H12N5O6P	[M-H]-	Cyclic 3',5'-Adenylic acid	Nucleotides and derivatives	Nucleotides and derivatives	60-92-4	A	234300	231110	211890	144510	99266	87973	387030	323290	420070	101600	80750	109180	234880	209550	217900
pme3184	332.08	136	331.068	C10H14N5O6P	[M+H]+	2'-Deoxyadenosine-5'-monophosphate	Nucleotides and derivatives	Nucleotides and derivatives	653-63-4	A	128570	143490	145750	69451	64268	45306	106460	108730	138970	41242	49738	50546	75905	92794	75543
pmc0066	333.05	137.05	332.052	C10H13N4O7P	[M+H]+	2'-Deoxyinosine-5'-monophosphate	Nucleotides and derivatives	Nucleotides and derivatives	3393-18-8	B	8484500	12840000	7401800	8131000	8901900	8095800	12633000	11064000	15587000	9085300	7632800	9561200	10876000	10029000	10176000
mws0675	335.06	123	334.057	C11H15N2O8P	[M+H]+	β-Nicotinamide mononucleotide	Nucleotides and derivatives	Nucleotides and derivatives	1094-61-7	B	78390	71243	60074	79768	59536	69220	166590	117370	111260	69395	62609	67362	84185	85021	70825
mws0609	344.04	150	345.047	C10H12N5O7P	[M-H]-	Guanosine 3',5'-cyclic monophosphate	Nucleotides and derivatives	Nucleotides and derivatives	7665-99-8	A	207160	181070	200490	2181500	1776500	2227900	688760	393700	515060	1117000	1155500	1056800	1021600	1024100	1081100
pmb0981	348.07	136	347.063	C10H14N5O7P	[M+H]+	Adenosine 5'-monophosphate	Nucleotides and derivatives	Nucleotides and derivatives	61-19-8	A	4926500	5945300	5677400	10617000	8512500	9935500	13433000	12714000	13040000	10923000	8970400	9830300	7159400	9146500	8749200
mws0874	346.06	210.9	347.063	C10H14N5O7P	[M-H]-	3'-Adenylic Acid	Nucleotides and derivatives	Nucleotides and derivatives	84-21-9	B	29101	35804	40920	66453	40479	47519	66867	91574	73401	52388	49169	43758	44125	31020	56623
pmb0998	364.07	152.1	363.058	C10H14N5O8P	[M+H]+	Guanosine 5'-monophosphate	Nucleotides and derivatives	Nucleotides and derivatives	85-32-5	A	38718	49905	52963	117660	102330	108300	144190	143690	127910	118370	93190	111190	81904	100810	71269
pmb0964	366.2	204.1	365.17	C16H23N5O5	[M+H]+	Isopentenyladenine-7-N-glucoside	Nucleotides and derivatives	Nucleotides and derivatives	-	B	44049	52915	70267	77303	80549	73131	15852	10256	10062	85688	96647	63853	38083	52152	45807
pme3337	384.12	252	383.108	C14H17N5O8	[M+H]+	Succinyladenosine	Nucleotides and derivatives	Nucleotides and derivatives	4542-23-8	A	3089800	3021200	2363700	2228700	1434400	1658100	4440500	4151400	4503100	1815000	1751800	1865800	2446700	2493700	2786700
pme3007	402.99	159	404.002	C9H14N2O12P2	[M-H]-	Uridine 5'-diphosphate	Nucleotides and derivatives	Nucleotides and derivatives	27821-45-0	A	55720	38201	68154	63559	38459	45675	83170	109100	78073	52067	48764	44759	46120	49791	49286
pme2117	426	159	427.029	C10H15N5O10P2	[M-H]-	Adenosine 5'-diphosphate	Nucleotides and derivatives	Nucleotides and derivatives	58-64-0	A	259920	261100	302060	421000	344450	454170	400300	422090	371820	577530	501210	519290	331220	353300	396640
Zmfn000481	535.04	323.03	536.044	C14H22N2O16P2	[M-H]-	Uridine-5'-Diphosphate-D-Xylose	Nucleotides and derivatives	Nucleotides and derivatives	3616-06-6	B	136870	192190	165040	276960	245580	241540	268300	276660	331480	220530	216090	252790	201830	236420	239910
pmb2922	565.05	323.1	566.055	C15H24N2O17P2	[M-H]-	Uridine 5'-diphospho-D-glucose	Nucleotides and derivatives	Nucleotides and derivatives	133-89-1	A	593600	740470	682070	1075700	1288500	1321700	890140	827570	1005200	1089500	1143700	1210800	933080	993080	1034700
pmb0530	664.12	136.2	663.109	C21H27N7O14P2	[M+H]+	Nicotinic acid adenine dinucleotide	Nucleotides and derivatives	Nucleotides and derivatives	53-84-9	B	1442200	1943700	1510900	1580400	1190300	1219900	2163700	2007900	2462200	1492500	1257700	1348100	1324700	1723000	1787600
pme2651	742.1	620.1	743.075	C21H28N7O17P3	[M-H]-	NADP (Nicotinamide adenine dinucleotide phosphate)	Nucleotides and derivatives	Nucleotides and derivatives	53-59-8	B	605670	680570	696950	782810	698220	963700	757780	834210	752230	843270	868210	942740	678640	785050	687340
pme2746	784.15	437	785.157	C27H33N9O15P2	[M-H]-	Riboflavin 5'-Adenosine Diphosphate	Nucleotides and derivatives	Nucleotides and derivatives	146-14-5	A	2522700	2739400	2925100	2434700	2112000	2476100	2793600	3031900	2621000	3308500	3103500	3121900	2088000	2424500	2596500
Lmgn000188	89.02	59.01	90.032	C3H6O3	[M-H]-	D-Lactic Acid*	Organic acids	Organic acids	10326-41-7	B	15752	10075	20973	11078	8257.9	20346	7648.2	10172	12338	4740.3	13944	12712	14250	6295	9199.8
pme2601	89	59	90.032	C3H6O3	[M-H]-	3-Hydroxypropanoic acid*	Organic acids	Organic acids	503-66-2	B	89035	82652	65623	26325	32384	29666	32467	23700	27504	15304	20670	34129	32649	43984	36190
Lmqp000873	101.02	55.02	100.018	C4H4O3	[M+H]+	Succinic anhydride	Organic acids	Organic acids	108-30-5	B	1219200	1070200	1096400	1452500	1006000	1252800	1538000	1423300	1443900	732070	734500	715200	1059200	1207300	1118800
mws4052	102.05	56.05	101.048	C4H7NO2	[M+H]+	1-Aminocyclopropane-1-carboxylic acid	Organic acids	Organic acids	22059-21-8	B	53168	49222	42835	14239	24915	22997	8510.9	5124.7	5736.4	20161	25700	21556	25784	25167	18668
pme3011	104.07	68.8	103.063	C4H9NO2	[M+H]+	γ-Aminobutyric acid	Organic acids	Organic acids	56-12-2	B	588730	491560	524350	363790	350740	390740	739240	603480	777560	464610	407580	528850	494830	527630	516130
Lmbn000193	103	59.01	104.011	C3H4O4	[M-H]-	Tartronate semialdehyde*	Organic acids	Organic acids	2480-77-5	B	91159	80915	96493	62229	72225	51784	60526	73139	73127	31447	31680	37885	67072	65111	64106
ML10172161	103	59.01	104.011	C3H4O4	[M-H]-	Hydroxypyruvic acid*	Organic acids	Organic acids	1113-60-6	B	59795	62498	101400	54618	57544	53113	65046	43880	69218	30268	29069	29821	49035	45980	61779
mws0576	103.04	59.1	104.047	C4H8O3	[M-H]-	3-Hydroxybutyric acid	Organic acids	Organic acids	300-85-6	B	278150	312600	304820	194280	192880	159580	253970	301010	316880	76807	83119	72141	205430	228410	246180
mws0574	103.04	57.03	104.047	C4H8O3	[M-H]-	2-Hydroxyisobutyric acid	Organic acids	Organic acids	594-61-6	A	514890	522630	535830	903670	745060	720810	706750	837380	991530	980260	981010	751260	875550	674320	738330
pme1975	103	59	104.06	C3H4O4	[M-H]-	Malonic acid	Organic acids	Organic acids	141-82-2	B	411670	399610	391960	202480	232290	158010	313130	343640	354460	97789	99141	90165	196190	230990	315290
mws0376	115	71	116.011	C4H4O4	[M-H]-	Fumaric acid	Organic acids	Organic acids	110-17-8	B	150850	199920	189890	290920	650480	491320	290070	312860	328690	351980	306650	323860	294060	341910	320040
pme0275	115.05	97	116.047	C5H8O3	[M]-	4-Oxopentanoic Acid	Organic acids	Organic acids	123-76-2	B	7550.3	5127.2	11061	13824	19870	15439	10683	12617	11897	13438	11293	14094	12025	12654	8304.7
mws0823	115.04	71	116.047	C5H8O3	[M-H]-	3-Methyl-2-Oxobutanoic acid	Organic acids	Organic acids	759-05-7	B	45200	61443	40582	91541	100870	87250	69860	62882	84634	88240	73934	104970	79790	86012	83925
mws0192	117.02	73	118.027	C4H6O4	[M-H]-	Succinic acid*	Organic acids	Organic acids	110-15-6	A	9540400	9024100	9264000	9023800	5753100	6816900	9903300	9739800	9865500	4464600	4301900	3837000	8242400	8122300	7038900
pme1730	117	59	118.027	C4H6O4	[M-H]-	D-Erythronolactone	Organic acids	Organic acids	15667-21-7	B	478620	487190	662700	1026300	885220	811200	439300	423490	534820	443410	535780	652970	590720	459850	528760
mws0470	117.02	73	118.027	C4H6O4	[M-H]-	Methylmalonic acid*	Organic acids	Organic acids	516-05-2	B	9681900	9142000	9416500	8929400	5831000	6770200	9929000	9989300	10109000	4611300	4115800	3988700	8389200	7939700	7134200
mws0147	117.06	59	118.063	C5H10O3	[M-H]-	β-Hydroxyisovaleric acid	Organic acids	Organic acids	625-08-1	B	657480	627420	606460	360030	378760	338240	523320	584360	629170	337050	380170	381220	469640	482820	502300
pme3096	118	74	119.022	C3H5NO4	[M-H]-	Aminomalonic acid	Organic acids	Organic acids	1068-84-4	B	6211600	5574300	6051800	5741300	4218100	4774900	6481600	6444600	6266600	3229400	3148700	3048700	5211100	5245900	5118200
Lmbp000668	124.04	78.03	123.032	C6H5NO2	[M+H]+	Isonicotinic acid*	Organic acids	Organic acids	55-22-1	B	188390	138630	123890	509940	499130	479420	481680	438190	420970	399860	384400	306420	258050	328430	328910
pme1216	122.03	78	123.032	C6H5NO2	[M-H]-	2-Picolinic acid	Organic acids	Organic acids	98-98-6	B	112160	118960	90832	231170	214130	194630	167830	209830	209940	164650	165130	172800	180260	182120	187750
Zmgn000216	125	78.96	126.008	C2H7O4P	[M-H]-	2-Hydroxyethylphosphonic acid	Organic acids	Organic acids	22987-21-9	B	4959.7	1454.2	4633	11890	7751.3	13931	1192.8	5133.2	6078.6	9705.1	8211.8	12350	8754.4	7015.5	10700
mws0425	129.02	85	130.027	C5H6O4	[M-H]-	Citraconic acid	Organic acids	Organic acids	498-23-7	B	11939	7135.6	13310	33018	42166	27074	27260	40332	32220	31331	28466	41261	36567	24722	27047
pme0274	132.1	69	131.095	C6H13NO2	[M+H]+	6-Aminocaproic acid	Organic acids	Organic acids	60-32-2	B	176760	240100	219350	26574	37613	20671	23482	23508	21507	20710	20220	33326	107620	63318	89538
Lmbn001364	131.03	87.05	132.042	C5H8O4	[M-H]-	4-Hydroxy-2-Oxopentanoic Acid*	Organic acids	Organic acids	3318-73-8	B	46885	57641	73213	80321	122390	67535	73801	69855	81865	78094	110340	83994	63390	74613	68740
pme0243	131.03	87.05	132.042	C5H8O4	[M-H]-	Glutaric acid*	Organic acids	Organic acids	110-94-1	B	1462100	1461400	1496100	1200900	1069600	1020400	1007900	1307400	1087500	813160	900920	829920	1107200	1130900	1186800
pme3034	131.03	69.03	132.042	C5H8O4	[M-H]-	Ethylmalonic acid	Organic acids	Organic acids	601-75-2	B	54720	59867	64723	49205	42036	34884	39623	32472	40939	27629	25474	28239	43372	47322	35570
Lmmn000806	131.03	87.05	132.042	C5H8O4	[M-H]-	Dimethylmalonic acid*	Organic acids	Organic acids	595-46-0	A	57542	59784	59291	102220	112020	92419	65761	65610	85994	86879	104280	111810	89746	81397	91468
mws0473	131.03	87.05	132.042	C5H8O4	[M-H]-	2-Methylsuccinic acid*	Organic acids	Organic acids	498-21-5	A	753210	666600	623360	1208600	1348000	1145600	716170	715580	983000	1075500	1192500	1224800	1059700	909520	953440
Lmbn001288	131.03	87.04	132.042	C5H8O4	[M-H]-	2-Hydroxy-2-methyl-3-oxobutanoic acid*	Organic acids	Organic acids	71698-08-3	A	70446	62160	67093	100100	113690	115130	79363	68130	84315	91123	121090	118310	93861	89006	93817
Lmgn000160	131.05	70.03	132.053	C4H8N2O3	[M-H]-	3-Ureidopropionic Acid	Organic acids	Organic acids	462-88-4	B	14541	20539	17359	9969.6	6385.9	4694.3	4386.8	4430.8	5786.7	6307.8	8017.7	4737.1	7452.2	8504.1	10292
mws0972	131.07	85	132.079	C6H12O3	[M-H]-	6-Hydroxyhexanoic acid	Organic acids	Organic acids	1191-25-9	B	115490	131190	141800	381030	321770	351190	246290	210000	189100	354480	339770	357990	230430	300910	273240
Lmrn002746	131.07	85.07	132.079	C6H12O3	[M-H]-	2-Hydroxy-4-methylpentanoic acid*	Organic acids	Organic acids	498-36-2	A	28159	40486	40262	36902	47785	36356	35332	42299	43528	57204	66949	46291	36104	46104	53766
mws0341	131.07	85	132.079	C6H12O3	[M-H]-	2-Hydroxyisocaproic acid*	Organic acids	Organic acids	20312-37-2	A	41690	38822	29203	65487	81607	64698	58958	47833	33654	46832	76130	77120	54560	41308	46008
Lmbn000198	133.01	71.01	134.022	C4H6O5	[M-H]-	3-Dehydro-L-Threonic Acid*	Organic acids	Organic acids	-	A	13135000	10851000	14663000	8630200	10764000	9520100	6505100	4932900	5749300	4873100	6368500	5945100	8428600	8645900	8966700
mws0275	133.01	71.01	134.022	C4H6O5	[M-H]-	L-Malic acid*	Organic acids	Organic acids	97-67-6	A	13755000	13229000	15838000	6444000	6745200	5933300	7443500	5774200	6664900	3978300	4806500	4482700	7328700	8098600	8516700
Lmbn002862	137.02	93.03	138.032	C7H6O3	[M-H]-	3-Hydroxybenzoic Acid	Organic acids	Organic acids	99-06-9	B	1161800	1104400	1173200	1127500	772400	908780	1049100	714870	2294100	964130	999330	1223600	1148800	1132800	1119700
pme3207	141.02	59	142.027	C6H6O4	[M-H]-	Muconic acid	Organic acids	Organic acids	1119-72-8	A	4464300	5850800	4589600	4468900	4849100	4653700	2781500	1937300	2330400	4675700	4830100	5276100	4455300	4193400	4453800
pme0295	146.08	86	145.074	C6H11NO3	[M+H]+	4-Acetamidobutyric acid	Organic acids	Organic acids	3025-96-5	B	28079	23906	29931	45657	44195	31610	53075	34351	50404	24554	25426	39321	26853	42744	33260
mws0567	146.09	87	145.085	C5H11N3O2	[M+H]+	4-Guanidinobutyric acid	Organic acids	Organic acids	463-00-3	B	110060	103960	92954	159040	121370	115140	134250	131370	146650	139660	112410	98896	111130	139000	96283
pme2380	145.01	101	146.022	C5H6O5	[M-H]-	α-Ketoglutaric acid	Organic acids	Organic acids	328-50-7	B	30346	36709	32061	76763	66856	74354	34995	39182	49229	36271	41456	31249	49273	40701	38794
Wmzn000227	145.06	109.04	146.058	C6H10O4	[M-H]-	2,2-Dimethylsuccinic acid	Organic acids	Organic acids	597-43-3	A	54859	43959	62652	12151	5402.6	3948	6378.2	8597.6	14179	10356	6397.5	9625.3	18861	20646	20672
Lmbn001609	145.05	83.05	146.058	C6H10O4	[M-H]-	2-Acetyl-2-Hydroxybutanoic Acid	Organic acids	Organic acids	-	B	16704	19148	28359	68202	66006	61205	36842	29903	41027	63636	75473	69152	52412	54930	66682
mws0208	145.05	101	146.058	C6H10O4	[M-H]-	Adipic Acid*	Organic acids	Organic acids	124-04-9	B	145210	146200	155840	482170	576350	467450	261480	257450	294000	587530	590650	526530	388040	365590	367450
Lmbn001676	145.05	101.06	146.058	C6H10O4	[M-H]-	3-Hydroxy-3-Methyl-2-Oxopentanoic Acid	Organic acids	Organic acids	-	B	32979	23221	30079	34753	36329	33976	16646	20979	17193	43602	34524	33646	43324	23591	31973
mws0924	145.05	101	146.058	C6H10O4	[M-H]-	2-Methylglutaric acid*	Organic acids	Organic acids	617-62-9	B	163330	110530	139150	445590	407640	430420	219470	271540	246310	459390	474240	547030	314030	304510	307450
pmb2826	147.03	87.1	148.037	C5H8O5	[M-H]-	L-Citramalic acid	Organic acids	Organic acids	6236-09-5	A	81536	77513	118040	233090	165780	222820	608120	636860	626110	174780	198000	235970	252190	281510	292280
Zmyn000247	147.03	57.03	148.037	C5H8O5	[M-H]-	2-Hydroxyglutaric Acid*	Organic acids	Organic acids	13095-48-2	A	1078200	963740	1137000	225030	164950	165010	344520	342650	354570	59248	105510	65079	378430	373020	468180
Lmbn000216	147.03	57.03	148.037	C5H8O5	[M-H]-	3-Methylmalic acid*	Organic acids	Organic acids	152204-30-3	A	1002500	914730	1161200	217970	199770	156490	270450	327190	300390	78217	93957	74873	338920	305300	394260
pme3154	147.07	59.01	148.074	C6H12O4	[M-H]-	Mevalonic acid	Organic acids	Organic acids	150-97-0	B	88987	90460	98439	238700	283990	311620	187900	141140	186830	324780	393540	378740	236890	221050	255980
mws0262	149.01	87	150.016	C4H6O6	[M-H]-	L-Tartaric acid	Organic acids	Organic acids	87-69-4	B	1321400	1269300	1830400	484140	411650	402770	1254900	1101900	1632400	360760	320510	328570	1004200	1025100	1020700
mws0596	154.05	136.04	153.043	C7H7NO3	[M+H]+	3-Hydroxyanthranilic acid	Organic acids	Organic acids	548-93-6	B	40552	52304	48465	68962	61810	57740	69110	77714	54773	57944	51281	73933	52731	62251	58150
mws0639	153.02	109.03	154.027	C7H6O4	[M-H]-	2,3-Dihydroxybenzoic Acid*	Organic acids	Organic acids	303-38-8	B	512720	335130	433120	457560	486140	537330	458620	403280	578390	699890	823820	739900	438390	551150	611370
pmb3099	153.03	125	154.039	C4H11O4P	[M-H]-	Diethyl phosphate	Organic acids	Organic acids	598-02-7	B	243070	189520	203380	197600	203490	196560	171110	202720	183530	258360	247420	215930	202800	192380	217770
Lmbn001467	158.08	116.07	159.09	C7H13NO3	[M-H]-	5-Acetamidopentanoic Acid	Organic acids	Organic acids	1072-10-2	B	151150	156610	148120	61941	63067	49863	158570	239930	259890	46970	58201	54530	134330	126330	131900
Lmbn002072	159.07	97.07	160.074	C7H12O4	[M-H]-	2-Propylsuccinic acid*	Organic acids	Organic acids	618-57-5	B	480470	765970	826010	717300	806720	472080	786210	751050	881610	1012200	735390	920800	919530	784300	725340
Zmjn001813	159.07	97.06	160.074	C7H12O4	[M-H]-	Pimelic acid*	Organic acids	Organic acids	111-16-0	B	981890	975870	956740	965750	1102800	772190	1061100	1081000	800940	1522500	1042100	1010000	1362000	1119800	1206100
Lmmn001643	163.04	119.05	164.047	C9H8O3	[M-H]-	2-Hydroxycinnamic acid*	Organic acids	Organic acids	583-17-5	B	864190	1358200	1112600	1521700	2132000	1510800	1178900	1323700	1330200	1351600	1114400	1213600	1418300	1268700	1407000
mws0159	163.04	91	164.047	C9H8O3	[M-H]-	Phenylpyruvic acid	Organic acids	Organic acids	156-06-9	B	362770	299370	455500	420880	347460	328660	294580	418150	375190	323840	292050	232280	380520	356360	358970
pme0282	165.02	77.04	166.027	C8H6O4	[M-H]-	Phthalic acid*	Organic acids	Organic acids	88-99-3	A	129480	151640	123630	172550	179070	111710	169670	172120	151740	138280	120260	121470	129950	138090	146300
mws0344	165.04	75	166.048	C5H10O6	[M-H]-	D-Xylonic acid	Organic acids	Organic acids	526-91-0	B	988030	900700	1229000	1211000	1230300	1261300	1198200	1180900	1234900	1074200	1277000	1317800	1009600	1188800	1043800
mws2125	166.98	78.7	167.982	C3H5O6P	[M-H]-	Phosphoenolpyruvate	Organic acids	Organic acids	138-08-9	B	59630	56556	80630	313340	311380	424500	66906	121950	47352	203250	230640	205490	164170	158000	164800
Lmbn003524	171.1	99.08	172.11	C9H16O3	[M-H]-	9-Oxononanoic acid	Organic acids	Organic acids	2553-17-5	B	16741	10314	11027	17699	11549	11243	13154	12006	12112	12205	16518	11496	16854	16858	15086
Zmgn004439	171.14	153.14	172.146	C10H20O2	[M-H]-	Decanoic acid	Organic acids	Organic acids	334-48-5	B	968.93	566.51	1007.8	1671	1473.5	2596.1	1085.4	480.91	1856.4	1270.1	998.48	1175.4	1003	1628.9	1673.6
pme3009	175.02	99	174.016	C6H6O6	[M+H]+	Trans-Citridic acid	Organic acids	Organic acids	4023-65-8	B	634630	1662600	509550	1541200	205750	314020	1288900	1691800	1377200	1562300	572140	185510	1273600	632830	1090100
Lmgn002091	173.05	93.03	174.053	C7H10O5	[M-H]-	2-Methyl-3-oxoadipic acid*	Organic acids	Organic acids	-	B	55774	49098	57654	91659	83845	104290	84840	65628	57351	117930	120070	81366	86481	101560	111260
Lmgn002184	173.05	93.03	174.053	C7H10O5	[M-H]-	2-Oxoheptanedionic acid*	Organic acids	Organic acids	17126-90-8	B	55582	65549	95883	84217	100010	118840	66490	66863	74923	100310	92019	95599	78994	60996	112820
Lmgn002555	173.08	59.01	174.089	C8H14O4	[M-H]-	2-Propylglutaric acid	Organic acids	Organic acids	32806-62-5	A	162370	156330	158720	153920	168890	137640	167580	141520	163060	154130	173360	158180	182480	174390	159450
mws0242	173.08	111	174.089	C8H14O4	[M-H]-	Suberic Acid	Organic acids	Organic acids	505-48-6	B	26277	24478	26705	62199	29763	37749	53462	39716	46698	51120	30771	29146	28416	50051	30362
Lmbn001754	175.06	115.04	176.068	C7H12O5	[M-H]-	3-Isopropylmalic Acid*	Organic acids	Organic acids	921-28-8	A	242290	243360	207540	603010	633390	615170	3503900	3174900	3475300	610030	530950	497940	1086700	1247500	1241700
pmb3101	175.06	115	176.068	C7H12O5	[M-H]-	2-Isopropylmalic Acid	Organic acids	Organic acids	49601-06-1	A	205530	243110	253380	568690	600930	578620	3326100	3052100	3128300	552620	455430	481760	1161200	1199700	1162800
Zmgn001448	175.06	115.04	176.068	C7H12O5	[M-H]-	2-Propylmalic Acid*	Organic acids	Organic acids	-	A	254390	241720	254260	617310	586620	631070	4275100	3334000	3379200	625560	511260	438640	1135000	1237000	1284700
Lmgn000242	177.04	113.02	178.048	C6H10O6	[M-H]-	4,5,6-Trihydroxy-2-oxohexanoic acid	Organic acids	Organic acids	56742-44-0	B	12626	15087	20980	17474	22775	10624	5799.5	11055	10362	9658.6	3156.7	17460	8004.9	10632	19056
mws0237	187.1	125	188.105	C9H16O4	[M-H]-	Azelaic acid	Organic acids	Organic acids	123-99-9	A	760780	778540	864030	2119700	1335100	1570300	1922300	1672600	1547700	1410700	1166900	1360800	1383500	1340300	1398700
mws0281	191.02	111.01	192.027	C6H8O7	[M-H]-	Citric Acid	Organic acids	Organic acids	77-92-9	A	7723800	9517900	9494800	6289400	7551400	6526900	5724700	5784300	5847200	4101600	4414700	6265900	6521000	5793900	6398400
Zmyn000453	191.02	111.01	192.027	C6H8O7	[M-H]-	Isocitric Acid	Organic acids	Organic acids	320-77-4	B	12443000	12256000	12244000	6512700	6945200	6145400	9950400	9729000	9519100	6097500	6340700	7472200	7984200	9152200	9099700
mws0277	191.06	85	192.063	C7H12O6	[M-H]-	Quinic Acid	Organic acids	Organic acids	77-95-2	A	4049100	3836900	4177300	1905000	2186400	2071100	3151300	2933800	3210900	1800700	1988300	2136200	2493400	2936400	2920900
mws1189	193.04	72.8	194.033	C6H10O7	[M-H]-	D-Galacturonic acid*	Organic acids	Organic acids	685-73-4	B	12048	16007	18969	11887	20858	13101	55238	64177	120270	18198	14789	20576	33015	21996	34619
mws0474	229.14	211	230.152	C12H22O4	[M-H]-	Dodecanedioic aicd	Organic acids	Organic acids	693-23-2	A	1489.4	742.24	1269.4	2455.3	1264.2	1814.3	2865.5	2309.1	2241.5	1619	1130.4	2380	1544.6	2130.8	1909.5
Lmmn003323	271.23	225.22	272.235	C16H32O3	[M-H]-	2-Hydroxyhexadecanoic acid	Organic acids	Organic acids	764-67-0	B	231550	193870	227620	356950	277750	337400	305910	289590	327990	295450	281220	270270	261310	283610	273060
pmb2657	289.1	97.1	290.123	C10H18N4O6	[M-H]-	Argininosuccinic acid	Organic acids	Organic acids	2387-71-5	B	41143	36978	56404	146220	135610	140140	107810	124130	79016	119420	138660	134480	107270	104260	104410
pmb0764	144.05	113.2	143.04	C6H9NOS	[M+H]+	4-Methyl-5-thiazoleethanol	Others	Others	137-00-8	B	24475	34820	29952	32149	49128	31412	29360	30122	31575	30086	27383	26178	29684	32873	30113
Hmyp002656	222.08	130.06	221.068	C11H11NO4	[M+H]+	Methyl dioxindole-3-acetate	Others	Others	57061-18-4	A	19861	20479	24428	8821.5	18260	16916	22394	24434	32181	20864	21775	17941	24645	21278	20763
mws1038	277.12	146	278.13	C11H22N2O4S	[M-H]-	Pantetheine	Others	Others	496-65-1	B	26853	26279	18800	23717	33367	33953	38918	49355	35398	38388	40266	32398	44915	29934	31877
pmp001282	544.34	485.27	543.333	C28H50NO7P	[M+H]+	Propyl 2-(trimethylammonio)ethyl phosphate	Others	Others	-	A	972290	984530	1103600	608100	418910	569520	875990	674900	930770	524160	464450	407400	898690	934430	920960
mws0120	258.11	104.11	257.103	C8H20NO6P	[M+H]+	Choline Alfoscerate	Lipids	PC	28319-77-9	B	29976	18426	26951	42353	71689	98090	9356.9	4950.3	2383	74593	83595	91397	37587	35385	64725
pme1841	103.12	86.1	102.116	C5H14N2	[M+H]+	Cadaverine	Alkaloids	Phenolamine	462-94-2	B	6813.5	5245.4	9063.2	8160.9	4455.2	5101.9	12339	8088	11087	4902.9	5983.7	6583.2	11065	8129.9	7926.4
pmb0774	177.1	160.3	176.095	C10H12N2O	[M+H]+	N-Hydroxytryptamine*	Alkaloids	Phenolamine	-	A	467670	495270	472700	574970	634230	612190	524120	442320	399410	887090	884360	898980	653370	673000	617210
Lmmp002080	193.13	105.03	192.126	C11H16N2O	[M+H]+	N-(4-Aminobutyl)benzamide	Alkaloids	Phenolamine	5692-23-9	B	18271	10943	15992	25795	20184	22945	18918	12554	10441	17676	29016	20609	26120	17547	26831
mws0018	203.22	83	202.216	C10H26N4	[M+H]+	Spermine	Alkaloids	Phenolamine	71-44-3	B	13934000	8595500	16431000	14040000	11283000	14912000	10662000	12284000	8183100	12452000	14684000	12981000	12859000	12975000	12845000
mws1433	314.14	177.05	313.131	C18H19NO4	[M+H]+	N-Feruloyltyramine	Alkaloids	Phenolamine	66648-43-9	A	12553000	10733000	9235500	351210	232890	238770	1524800	2107800	2233900	282440	251070	387760	3631000	3535000	3623200
pmb0776	337.15	177.4	336.147	C20H20N2O3	[M+H]+	N-Feruloyltryptamine	Alkaloids	Phenolamine	53905-13-8	A	26844	24308	30305	14081	20042	20904	12083	11539	13286	25375	28142	21049	21273	21130	19087
HJAP050	344.15	177.05	343.142	C19H21NO5	[M+H]+	N-Feruloyl-3-methoxytyramine	Alkaloids	Phenolamine	78510-19-7	A	507850	449350	381370	109060	132960	139720	149780	206300	229790	197140	289970	256630	263430	258270	269490
pmb0770	353.15	177.1	352.142	C20H20N2O4	[M+H]+	N-Feruloylserotonin	Alkaloids	Phenolamine	68573-23-9	B	115680	163330	136510	76421	105300	43574	172770	168210	161780	85977	84307	111410	114310	110640	118110
pmb0492	584.28	325	583.268	C34H37N3O6	[M+H]+	N',N'',N'''-p-Coumaroyl-cinnamoyl-caffeoyl spermidine	Alkaloids	Phenolamine	-	B	273910	228100	225000	232250	141740	136290	370780	348790	446380	160920	169150	166380	268200	269240	294700
pmb0069	122	105	121.053	C7H7NO	[M+H]+	Benzamide	Phenolic acids	Phenolic acids	55-21-0	B	23436000	23856000	28206000	40093000	31018000	25924000	14925000	13687000	17077000	23486000	20286000	30950000	24890000	25198000	25724000
mws0628	121.03	92	122.037	C7H6O2	[M-H]-	4-Hydroxybenzaldehyde	Phenolic acids	Phenolic acids	123-08-0	B	222460	238320	246130	267910	268330	231400	247230	329720	279610	238110	212720	205080	265630	237530	254370
Lmbn001930	121.03	77.04	122.037	C7H6O2	[M-H]-	2-Hydroxybenzaldehyde (Salicylaldehyde)	Phenolic acids	Phenolic acids	90-02-8	B	21818	31574	33952	60326	54231	34871	54061	65260	47602	42568	40677	36108	27197	45320	35953
ML10179289	105.07	77.04	122.073	C8H10O	[M+H-H2O]+	2-Phenylethanol	Phenolic acids	Phenolic acids	60-12-8	B	12741000	15979000	15648000	22723000	18165000	14127000	8392100	8034800	9516300	13852000	11582000	17203000	14248000	14360000	14138000
Hmbn002174	135.05	120.02	136.053	C8H8O2	[M-H]-	4-Hydroxyacetophenone	Phenolic acids	Phenolic acids	99-93-4	B	6006.2	8777.5	29345	241190	157740	149510	16820	28342	17416	36080	18465	29977	47529	45184	62354
mws1336	138.06	120	137.048	C7H7NO2	[M+H]+	4-Aminobenzoic acid	Phenolic acids	Phenolic acids	150-13-0	B	1342700	1103300	1458500	1827800	1513600	1869900	1212800	1219800	1257900	1921400	1697800	1696600	1537800	1490100	1531400
mws1078	138.05	92.1	137.048	C7H7NO2	[M+H]+	Anthranilic Acid	Phenolic acids	Phenolic acids	118-92-3	B	134470	108220	92652	228550	158320	164090	119910	101830	109240	190470	119780	185940	147560	159620	141800
Lmgn001670	137.03	108.02	138.032	C7H6O3	[M-H]-	Salicylic acid	Phenolic acids	Phenolic acids	69-72-7	A	44105	86734	46313	107450	139880	83773	65239	83219	53953	80908	85529	69354	82504	70949	50446
Hmgn001653	137.02	93.04	138.032	C7H6O3	[M-H]-	Protocatechuic aldehyde*	Phenolic acids	Phenolic acids	139-85-5	B	260410	449320	372910	446580	345450	281770	398250	272180	339220	388780	324080	445840	315400	298960	309810
mws0749	137.02	93	138.032	C7H6O3	[M-H]-	4-Hydroxybenzoic acid	Phenolic acids	Phenolic acids	99-96-7	B	393250	526810	472500	567880	396450	348400	394940	302620	389370	315300	328690	423530	428740	446290	364120
Lmbn001981	137.02	93.03	138.032	C7H6O3	[M-H]-	2,5-Dihydroxybenzaldehyde*	Phenolic acids	Phenolic acids	1194-98-5	B	388790	479620	434490	477900	373360	330910	302300	286470	330920	304920	278900	372500	340100	350080	333290
pme2828	140	99	139.027	C6H5NO3	[M+H]+	4-Nitrophenol	Phenolic acids	Phenolic acids	100-02-7	B	15856000	14692000	18127000	13065000	17442000	18379000	15918000	16038000	17269000	15743000	14829000	9098300	17374000	17849000	20539000
pmp001285	149.02	65.04	148.016	C8H4O3	[M+H]+	Phthalic anhydride	Phenolic acids	Phenolic acids	85-44-9	A	876140	1098800	862790	1445700	1344900	1613500	1188100	1192400	1167300	1363100	1293800	1320700	1319000	1277400	1163900
mws2213	147.05	77.01	148.052	C9H8O2	[M-H]-	Cinnamic acid	Phenolic acids	Phenolic acids	140-10-3	A	5147.9	4605.8	4390.9	15411	13910	13970	5567.9	4346.6	4243.7	7198.1	8925	9938.1	6888.8	8670.2	9622.8
mws0145	151.04	93	152.047	C8H8O3	[M-H]-	O-Anisic acid (2-Methoxybenzoic acid)	Phenolic acids	Phenolic acids	529-75-9	B	20634	7281.3	12382	9335.4	10679	14240	11181	10709	12120	6366	14114	10372	8253.2	9771.2	7261.9
mws0182	151.04	106.9	152.047	C8H8O3	[M-H]-	p-Hydroxyphenyl acetic acid	Phenolic acids	Phenolic acids	156-38-7	B	19182	18745	25584	19775	12526	17228	12768	13890	11409	15077	11800	9873	24847	24127	20797
mws0458	151.04	136	152.047	C8H8O3	[M-H]-	Vanillin	Phenolic acids	Phenolic acids	121-33-5	B	219010	218460	233040	299770	311280	265030	235280	265090	270800	226220	221120	211270	256650	257930	256720
Lmgn002473	153.02	109.03	154.027	C7H6O4	[M-H]-	2,6-Dihydroxybenzoic acid	Phenolic acids	Phenolic acids	303-07-1	B	69234	69534	71583	94093	92836	98726	97017	84183	154020	113550	97357	93074	113510	118740	105260
mws0885	153.02	109.03	154.027	C7H6O4	[M-H]-	2,4-Dihydroxybenzoic acid*	Phenolic acids	Phenolic acids	89-86-1	B	474390	326490	430340	404840	485210	560870	523400	420050	530920	577430	814860	849980	398290	551930	595500
mws0180	153.02	109.03	154.027	C7H6O4	[M-H]-	2,5-Dihydroxybenzoic acid; Gentisic Acid*	Phenolic acids	Phenolic acids	490-79-9	B	38942	30949	53630	49119	58097	63719	57517	66082	61856	52955	58249	55239	53764	55256	48194
mws0183	153.02	109.03	154.027	C7H6O4	[M-H]-	3,4-Dihydroxybenzoic acid (Protocatechuic acid)*	Phenolic acids	Phenolic acids	99-50-3	A	68331	71697	72546	117950	127310	120310	136020	115550	141210	132970	101110	135650	105600	107080	98549
pmf0440	163.08	91.1	162.068	C10H10O2	[M+H]+	4-MethoxycinnaMaldehyde	Phenolic acids	Phenolic acids	1963-36-6	B	99778	106790	93597	94287	95525	94502	88752	98644	91015	108570	98621	89305	90391	85339	98901
Lmbn002739	163.04	119.05	164.047	C9H8O3	[M-H]-	3-Hydroxycinnamic Acid*	Phenolic acids	Phenolic acids	14755-02-3	B	574540	780240	673430	968460	1418100	850340	740230	737890	696910	863950	719840	483450	831820	680790	782910
pmb0142	165.1	95.2	164.047	C9H8O3	[M+H]+	Caffeic aldehyde	Phenolic acids	Phenolic acids	141632-15-7	B	210570	245670	222660	319540	295040	298830	256930	270100	242870	304540	245210	235960	280200	258160	256780
Lmbn002648	163.04	119.05	164.047	C9H8O3	[M-H]-	α-Hydroxycinnamic Acid*	Phenolic acids	Phenolic acids	5801-57-0	B	917730	1105200	943290	1395600	2068600	1300600	1152700	1162900	1148400	1281800	1089100	1069000	1286600	1187400	1202100
pme1439	165.05	119	164.047	C9H8O3	[M+H]+	p-Coumaric acid	Phenolic acids	Phenolic acids	501-98-4	A	4469000	6239300	5064800	4970500	4207300	4690600	4430600	4541300	4295700	3720100	4035400	3177500	4939800	4428900	5150800
pme0281	165.02	121.03	166.027	C8H6O4	[M-H]-	Terephthalic acid*	Phenolic acids	Phenolic acids	100-21-0	A	994170	1159600	995600	1514800	1327300	1193400	1211200	1179100	1216500	931880	1006000	962760	1209000	1009600	1229800
mws0467	165.06	119.05	166.063	C9H10O3	[M-H]-	3-(4-Hydroxyphenyl)-propionic acid	Phenolic acids	Phenolic acids	501-97-3	B	144140	192630	125920	204830	148040	156640	170800	175610	176930	160690	142450	132200	153230	153890	139860
pmn001681	165.09	149.06	166.099	C10H14O2	[M-H]-	1-(4-Methoxyphenyl)-1-propanol	Phenolic acids	Phenolic acids	5349-60-0	B	8088.2	11341	11094	20840	13901	11084	11361	10472	14000	12671	10340	8519.7	31294	26480	30792
NK10253223	168.06	94.06	167.058	C8H9NO3	[M+H]+	2-Amino-3-methoxybenzoic acid	Phenolic acids	Phenolic acids	3177-80-8	B	425790	472320	495760	492830	455570	399000	442220	433760	450640	536990	422940	506150	451680	500460	423850
pme2598	167.03	123.04	168.042	C8H8O4	[M-H]-	3,4-Dihydroxybenzeneacetic acid	Phenolic acids	Phenolic acids	102-32-9	B	173320	110400	104720	184310	156440	160610	78558	74188	104200	89087	94699	99377	128300	96438	119110
mws0028	167.03	108.02	168.042	C8H8O4	[M-H]-	Vanillic acid	Phenolic acids	Phenolic acids	121-34-6	B	112900	145930	133260	128560	92623	107880	89036	77341	117450	67231	48381	85950	90862	90120	82715
pme1292	167.1	123.04	168.042	C8H8O4	[M-H]-	Homogentisic acid	Phenolic acids	Phenolic acids	451-13-8	B	125230	102000	97660	155300	112820	119500	70640	64752	113580	74709	79290	94673	98676	106370	113570
Hmbp001276	169.05	65.03	168.042	C8H8O4	[M+H]+	Gallacetophenone	Phenolic acids	Phenolic acids	528-21-2	B	80627	94573	122410	121350	132460	123460	80286	81475	80771	190100	157640	89193	92943	108270	111260
mws1195	179.07	147.1	178.063	C10H10O3	[M+H]+	p-Coumaric acid methyl ester	Phenolic acids	Phenolic acids	3943-97-3	A	125200	139900	125300	212000	224140	202260	130970	111540	136020	149930	167030	144540	162430	155220	183430
mws0009	179.07	91	178.063	C10H10O3	[M+H]+	Coniferaldehyde	Phenolic acids	Phenolic acids	20649-42-7	B	33272	32672	48536	287120	250400	262810	161350	141610	104760	273270	272190	258200	191510	192630	189500
pmb2795	177	145	178.063	C10H10O3	[M-H]-	4-Methoxycinnamic acid	Phenolic acids	Phenolic acids	830-09-1	B	121850	154620	146540	240740	257080	217170	124860	147530	129050	176930	189220	173860	178150	185480	187940
mws2212	179.03	135.05	180.042	C9H8O4	[M-H]-	Caffeic acid	Phenolic acids	Phenolic acids	331-39-5	A	24352000	17115000	23825000	21304000	21180000	28035000	20903000	19142000	24148000	23421000	26640000	26248000	21584000	23398000	20953000
mws0093	179.07	146	180.079	C10H12O3	[M-H]-	Coniferyl alcohol	Phenolic acids	Phenolic acids	458-35-5	B	25918	23887	38432	61218	51293	60604	11026	15069	7260.8	32416	42949	25494	21787	28469	31674
Lmrn001951	181.05	135.04	182.058	C9H10O4	[M-H]-	(S)-2-Hydroxy-3-(4-Hydroxyphenyl)Propanoic Acid	Phenolic acids	Phenolic acids	23508-35-2	B	85283	53043	66641	50208	75413	114020	67760	79701	84607	67064	86618	86884	68249	95070	87725
MA10002917	183.01	109.02	184.012	C6H4N2O5	[M-H]-	2,4-Dinitrophenol	Phenolic acids	Phenolic acids	51-28-5	B	35391	38179	35463	108470	97556	89333	45113	41446	40797	74576	78194	88453	65692	65769	61003
Xmgn006542	193.05	133.03	194.057	C10H10O4	[M-H]-	Dimethyl Phthalate	Phenolic acids	Phenolic acids	131-11-3	B	120480	116930	95151	132370	124990	168820	100160	77569	95918	120250	142730	135700	121690	128370	131580
Lmdn003756	193.05	135.05	194.058	C10H10O4	[M-H]-	Methyl caffeate	Phenolic acids	Phenolic acids	3843-74-1	A	7853.9	13002	9837	7074.4	7452.9	9288.7	18217	18155	15201	7670.9	7636.5	9266.7	10166	11457	14714
mws0014	193.05	134.01	194.058	C10H10O4	[M-H]-	Ferulic acid	Phenolic acids	Phenolic acids	537-98-4	A	195010	168530	166480	358450	353410	280060	201570	192800	256660	330370	304480	268820	248740	273190	262370
HJAP052	197.08	138.07	196.074	C10H12O4	[M+H]+	2,4,5-Trimethoxybenzaldehyde	Phenolic acids	Phenolic acids	4460-86-0	B	3234.3	5421.1	5571.2	14238	12137	14845	12607	14887	12802	11783	9308.7	10985	9539.5	10076	10686
pmb2497	197	153	198.053	C9H10O5	[M-H]-	4-Hydroxy-3-methoxymandelate	Phenolic acids	Phenolic acids	55-10-7	B	367510	345020	385700	579740	662100	712210	400690	370150	328630	843730	859560	813900	589660	605090	583830
pmb1587	207.14	165.2	206.131	C13H18O2	[M+H]+	4-Hydroxy-3,5-diisopropylbenzaldehyde	Phenolic acids	Phenolic acids	10537-86-7	B	24731	30491	26770	39197	33250	30811	28639	32386	23024	37386	26082	27204	33041	34697	32864
Lmln010063	205.16	189.13	206.167	C14H22O	[M-H]-	2,6-Di-tert-butylphenol	Phenolic acids	Phenolic acids	128-39-2	A	1077100	1177100	1095700	1166200	1132400	1352200	1041900	1092000	1101900	1275100	1198500	1241500	1055700	1189500	1144200
mws1212	209.08	177.3	208.074	C11H12O4	[M+H]+	Methyl ferulate	Phenolic acids	Phenolic acids	2309-07-1	A	1356100	1006300	1270900	1783700	1833500	2045100	750920	772330	1089800	1529500	1887400	1690200	1451700	1500200	1693000
pmb2620	207.07	133.1	208.074	C11H12O4	[M-H]-	3,4-Dimethoxycinnamic acid	Phenolic acids	Phenolic acids	14737-89-4	A	713760	537960	740910	962350	997940	1101200	374250	424740	514870	799860	992090	832620	768270	813460	851820
mws4085	223.06	193	224.068	C11H12O5	[M-H]-	Sinapic acid	Phenolic acids	Phenolic acids	530-59-6	B	23746	21700	20032	9551.5	4964.8	4256.5	9872.5	18568	19083	13226	5319.2	8487	12130	16978	11639
Lmhn003240	237.04	121.03	238.048	C11H10O6	[M-H]-	Benzoylmalic acid	Phenolic acids	Phenolic acids	22138-51-8	A	2786900	3080000	3620300	3129800	3451700	3527500	2541100	2805400	3373000	3137200	3402500	3699600	3185500	3142100	3183600
pmn001669	237.08	147	238.084	C12H14O5	[M-H]-	Methyl sinapate	Phenolic acids	Phenolic acids	20733-94-2	A	7636.8	5795.8	4106.1	1945.8	3160.9	2378.1	3287.1	2883.3	5084.6	1828.6	2322.8	2281.9	4388.9	4178.7	3664.4
Lmhn003373	253.04	137.02	254.043	C11H10O7	[M-H]-	p-Hydroxybenzoylmalic acid	Phenolic acids	Phenolic acids	-	B	353350	306350	456040	468390	638050	579520	333140	323690	453220	634880	620690	510860	449830	484000	471450
Lmhn002629	253.04	121.03	254.043	C11H10O7	[M-H]-	Benzoyltartaric acid	Phenolic acids	Phenolic acids	-	B	74407	82620	4894.3	276150	125990	75486	135180	35384	162140	89362	2144.5	176930	108640	101140	76307
pmp000086	269.1	177.05	268.095	C13H16O6	[M+H]+	1-Feruloyl-sn-glycerol	Phenolic acids	Phenolic acids	-	B	1859000	1036000	2181600	2259900	2490100	2881600	1940500	1645900	1422400	3412600	3787500	3712200	2612600	2111600	1564100
pmp000087	269.1	177.05	268.095	C13H16O6	[M+H]+	2-Feruloyl-sn-glycerol	Phenolic acids	Phenolic acids	-	A	2462800	2498400	3166200	3108900	3065800	4365800	2798500	2519900	3147300	4549100	5511900	3882500	3573900	3143600	3077400
mws1297	269.1	101.02	270.11	C13H18O6	[M-H]-	Benzyl glucoside	Phenolic acids	Phenolic acids	4304-12-5	A	67896	51999	59999	75627	48039	60986	51582	70732	68882	54088	60917	57708	60842	70986	59439
pme3472	271.09	107.6	272.09	C12H16O7	[M-H]-	Arbutin	Phenolic acids	Phenolic acids	497-76-7	B	205430	184510	234400	297140	390670	367540	198040	185140	210290	334550	364040	383650	281210	275560	286460
Lmlp012720	279.16	149.02	278.152	C16H22O4	[M+H]+	Dibutyl phthalate	Phenolic acids	Phenolic acids	84-74-2	A	967920	1215700	1011900	1591100	1509500	1761000	1374100	1396400	1342600	1539800	1508700	1568100	1450400	1428700	1304200
Lmhn002926	279.05	163.04	280.058	C13H12O7	[M-H]-	p-Coumaroylmalic acid	Phenolic acids	Phenolic acids	-	A	533490	536870	581040	541570	513100	462960	524440	521730	516240	398110	403870	480200	530280	575500	516990
mws1521	285.1	121.03	286.105	C13H18O7	[M-H]-	Salicin	Phenolic acids	Phenolic acids	138-52-3	A	104220	98098	122380	132320	148990	165180	110660	91578	124550	160380	179440	177450	148940	147400	150840
pmn001687	295.05	163.04	296.053	C13H12O8	[M-H]-	Cis-Coutaric acid	Phenolic acids	Phenolic acids	67920-37-0	B	128080	35824	9008.1	201100	148930	64091	111940	9	104670	102640	9	44466	53116	79560	68932
Lmhn001386	299.04	167.03	300.048	C12H12O9	[M-H]-	Vnilloyltartaric acid	Phenolic acids	Phenolic acids	-	B	197540	164390	134120	77340	39886	37582	144100	144500	171620	39959	31813	35484	116330	117610	117590
Zmhn001926	299.08	137.02	300.084	C13H16O8	[M-H]-	1-O-Salicyl-D-glucose*	Phenolic acids	Phenolic acids	60517-74-0	A	6359800	5551800	6154700	6937600	7784900	6931100	6201900	5335200	18717000	6374500	7643900	10244000	7385900	8098700	8298300
Zmhn001358	299.08	137.02	300.084	C13H16O8	[M-H]-	4-O-Glucosyl-4-hydroxybenzoic acid*	Phenolic acids	Phenolic acids	-	A	168530	78208	122740	406720	406110	582670	158680	194910	170900	368930	508550	637190	325070	326020	323650
pmb3142	299.1	137.1	300.085	C13H16O8	[M-H]-	Salicylic acid-2-O-glucoside	Phenolic acids	Phenolic acids	10366-91-3	A	1545500	1472500	2094700	3346200	3828800	4064800	2064900	1702300	2220800	3596400	3888200	4313400	2659900	2684700	2476700
Lmfp006902	301.18	131.05	300.173	C19H24O3	[M+H]+	Centrolobol	Phenolic acids	Phenolic acids	30359-01-4	B	17645	14419	20135	33398	33404	37889	31717	29886	29178	30009	26602	32776	34557	33104	30298
Zmhn000892	301.09	139.05	302.1	C13H18O8	[M-H]-	4-O-Glucosyl-3,4-dihydroxybenzyl alcohol	Phenolic acids	Phenolic acids	-	A	1064800	766310	1114100	893520	1100800	1386700	905420	1005200	971100	1268800	1347100	1277500	1010400	1081900	1146100
Lmhn003074	309.06	193.05	310.069	C14H14O8	[M-H]-	Feruloylmalic acid	Phenolic acids	Phenolic acids	-	A	26787000	22436000	26132000	19059000	19211000	18680000	19807000	19276000	19775000	20416000	21116000	17574000	21788000	22525000	22287000
Lmfp001509	317.09	153.02	316.079	C13H16O9	[M+H]+	1-O-Galloyl-rhamnose	Phenolic acids	Phenolic acids	-	B	41827	41967	25518	20077	18522	12183	26123	35688	41146	15099	17010	17324	21288	34379	30640
pmb2871	315.07	153	316.079	C13H16O9	[M-H]-	1-O-Gentisoyl-D-glucoside*	Phenolic acids	Phenolic acids	23445-11-6	A	697910	681110	809630	865030	1038800	1194600	908610	823140	1028300	1097500	1314600	1282900	957620	952780	1113500
pmn001367	315.07	153.02	316.079	C13H16O9	[M-H]-	Protocatechuic acid-4-O-glucoside*	Phenolic acids	Phenolic acids	-	A	396450	357920	490570	502400	661060	680400	486640	437640	552140	655110	728150	734540	513100	602580	555020
pmb0751	321.1	147.3	320.09	C16H16O7	[M+H]+	Trans-5-O-(p-Coumaroyl)shikimate	Phenolic acids	Phenolic acids	-	B	112990	104090	132310	118120	94320	89518	93097	108930	97770	80799	80746	82182	89418	109180	93554
Lmhn002140	325.06	193.05	326.064	C14H14O9	[M-H]-	Feruloyltartaric acid (Fertaric acid)	Phenolic acids	Phenolic acids	-	B	324270	194150	9	538740	407850	267620	343830	128350	282070	347090	9	173360	184500	247310	238250
Zmhn002301	325.09	163.04	326.1	C15H18O8	[M-H]-	p-Coumaric acid-4-O-glucoside	Phenolic acids	Phenolic acids	117405-48-8	A	17034000	17824000	19445000	18433000	18724000	19253000	17685000	16238000	16304000	19129000	21406000	22503000	19051000	17926000	19107000
pmn001690	327.14	165.09	328.152	C16H24O7	[M-H]-	3-Hydroxy-4-isopropylbenzylalcohol-3-O-glucoside	Phenolic acids	Phenolic acids	-	B	46317	49920	57561	66737	70050	62580	34888	59179	36162	56510	54598	61299	60672	72976	58278
Zmhn001883	329.09	209.04	330.095	C14H18O9	[M-H]-	Vanillic acid-4-O-glucoside	Phenolic acids	Phenolic acids	32142-31-7	B	42038	49498	44921	48536	64670	59187	51409	36377	37031	91767	67352	50096	46424	50643	53189
Lmtn002565	329.11	167.03	330.095	C14H18O9	[M-H]-	1-O-Vanilloyl-D-Glucose	Phenolic acids	Phenolic acids	-	B	69018	79277	55158	119560	138750	114780	80663	79311	77623	133690	162380	152930	104560	99438	108270
pmn001517	329.12	167	330.131	C15H22O8	[M-H]-	3,4,5-Trimethoxyphenyl-1-O-Glucoside	Phenolic acids	Phenolic acids	-	B	4854900	3986000	5510700	3240200	5310600	4484500	4437900	5868200	7746100	4375100	5401800	5055300	5004800	5134400	5112400
pmn001518	331.07	169.01	332.074	C13H16O10	[M-H]-	1-O-Galloyl-D-glucose	Phenolic acids	Phenolic acids	58511-73-2	A	320490	366330	274040	366310	309200	308310	390050	365090	393320	358310	397160	435720	369270	373480	402810
Lmfn000604	331.07	169.01	332.074	C13H16O10	[M-H]-	6-O-Galloyl-glucose	Phenolic acids	Phenolic acids	13186-19-1	A	153710	221650	166430	85901	56449	75096	105510	155090	135200	33523	38639	32073	81994	98488	123390
Hmln000873	331.07	169.01	332.075	C13H16O10	[M-H]-	2-O-Galloyl-glucose	Phenolic acids	Phenolic acids	-	B	129260	165650	169760	126340	96466	86724	117480	149340	143320	95948	111280	66380	129880	122670	148730
pmn001420	341.09	179.04	342.095	C15H18O9	[M-H]-	1-O-[(E)-Caffeoyl]-D-glucose	Phenolic acids	Phenolic acids	-	A	422110	386770	496460	596190	772810	774430	416870	313380	354660	885850	945890	798140	624430	577870	599200
mws0906	341.12	179	342.131	C16H22O8	[M-H]-	Coniferin	Phenolic acids	Phenolic acids	531-29-3	B	551430	501460	674840	660210	932090	950560	538660	425280	459190	995350	1107800	945810	704980	764770	728950
Zmln000899	343.11	181.05	344.111	C15H20O9	[M-H]-	Syringaldehyde-4-O-glucoside*	Phenolic acids	Phenolic acids	-	B	25114	25520	19351	103120	114900	125570	43634	35583	18900	109350	124690	105420	68585	81640	84426
Lmmn000774	343.1	181.05	344.111	C15H20O9	[M-H]-	Dihydrocaffeoylglucose*	Phenolic acids	Phenolic acids	-	B	150710	86081	151060	494400	537660	552030	122610	143290	145690	528860	662900	531590	328890	351920	388900
Lmtn000940	345.08	139.04	346.09	C14H18O10	[M-H]-	1-O-(3,4-Dihydroxy-5-methoxy-benzoyl)-glucoside	Phenolic acids	Phenolic acids	-	B	47714	39112	51307	49570	62751	67310	51773	43350	68890	70443	76689	87130	51655	57198	60976
pme1816	353.09	191	354.095	C16H18O9	[M-H]-	Neochlorogenic acid(5-O-Caffeoylquinic acid)*	Phenolic acids	Phenolic acids	906-33-2	A	47639	115190	149040	217010	42154	44897	669470	28828	78295	44212	95697	38962	136480	157570	137750
mws0178	353.09	191.01	354.095	C16H18O9	[M-H]-	Chlorogenic acid*	Phenolic acids	Phenolic acids	327-97-9	A	65739	151640	213850	309450	46588	64141	770180	12856	95448	42379	123260	43547	135960	171590	173100
Zmhn002422	355.1	193.05	356.11	C16H20O9	[M-H]-	1-O-Feruloyl-D-Glucose*	Phenolic acids	Phenolic acids	-	A	10311000	16467000	9472900	13045000	13597000	7467600	11258000	13889000	8561300	12808000	12586000	8995000	11721000	11741000	10582000
Zmhn002334	355.1	193.05	356.111	C16H20O9	[M-H]-	6-O-Feruloyl-D-glucose*	Phenolic acids	Phenolic acids	137887-25-3	B	707590	504920	534280	1384700	1606200	2037200	522140	422260	390200	1804700	2031000	1434400	1182600	1032600	1222100
pme0085	359.08	196.7	360.084	C18H16O8	[M-H]-	Rosmarinic acid	Phenolic acids	Phenolic acids	537-15-5	B	30224	36715	27119	36285	27230	35474	41666	28365	39673	22503	28186	27917	30228	30915	33955
pmb3107	359.1	182.1	360.106	C15H20O10	[M-H]-	Glucosyringic Acid	Phenolic acids	Phenolic acids	-	B	147990	145200	150580	161770	167130	165310	196970	202040	216620	186990	210850	197370	194690	189990	202420
pmb0752	369.12	177.1	368.111	C17H20O9	[M+H]+	3-O-Feruloylquinic acid	Phenolic acids	Phenolic acids	1899-29-2	B	60979	42646	52042	45397	32385	49046	25327	40231	26501	41210	65791	50651	37318	45725	44913
pma3724	369.1	177.1	368.111	C17H20O9	[M+H]+	1-O-Feruloylquinic acid	Phenolic acids	Phenolic acids	-	B	78056	78016	50261	120080	196350	154940	80622	37256	46881	150850	182730	178360	88172	124460	139910
Lmbp002309	371.1	209.05	370.126	C17H22O9	[M+H]+	Sinapaldehyde-4-O-Glucoside	Phenolic acids	Phenolic acids	154461-65-1	B	34365	23223	37568	34768	51848	44661	18902	31508	25468	60531	55398	44188	45386	29054	38436
pmn001695	371.1	249.06	372.106	C16H20O10	[M-H]-	Trihydroxycinnamoylquinic acid	Phenolic acids	Phenolic acids	-	B	151520	151910	200340	217130	182480	186450	229070	218990	221450	213510	221160	226880	201560	211390	230160
mws0011	371.13	209	372.142	C17H24O9	[M-H]-	Syringin	Phenolic acids	Phenolic acids	118-34-3	B	52452	57863	46796	124500	162690	79494	50425	86576	32474	165980	184850	85025	97630	89194	73635
pmb0108	375.2	137.1	374.1	C19H18O8	[M+H]+	Feruloyl syringic acid	Phenolic acids	Phenolic acids	-	B	35152	39961	35530	34067	64885	78279	40158	42086	35513	48259	73680	69637	91854	60934	50165
Zmhn002227	385.11	223.06	386.121	C17H22O10	[M-H]-	4-O-Glucosyl-sinapate*	Phenolic acids	Phenolic acids	-	B	145670	158480	166820	93263	112080	66235	158760	171630	222910	100090	78795	94476	104690	128230	148260
HJN003	385.11	223.06	386.122	C17H22O10	[M-H]-	1-O-Sinapoyl-D-glucose*	Phenolic acids	Phenolic acids	-	B	251300	246100	259350	144040	184940	101680	214020	251700	265520	148250	150300	148450	191140	197780	171830
Hmjn003484	251.03	207.04	390.276	C24H38O4	[M-H]-	Bis(2-ethylhexyl) phthalate	Phenolic acids	Phenolic acids	117-81-7	B	4415.6	2713.8	6961.3	5453.2	2407	4848.6	4178.8	11453	4192.8	2305.3	4043.1	3847.7	6316.9	6025	6735.5
Cmjn004337	401.14	269.1	402.153	C18H26O10	[M-H]-	Benzyl-(2''-O-xylosyl)glucoside	Phenolic acids	Phenolic acids	-	B	258150	239080	211110	192260	193100	211640	265260	252920	254950	210530	211090	231990	232960	209070	219990
Lmhn004093	429.08	193.05	430.09	C21H18O10	[M-H]-	Benzoylferuloyltartaric acid	Phenolic acids	Phenolic acids	-	B	69010	60047	67866	72044	50923	52857	69903	70225	70631	52019	45626	54101	62353	62067	62607
Lmtn002324	431.15	269.1	432.163	C19H28O11	[M-H]-	Benzyl-(2''-O-glucosyl)glucoside	Phenolic acids	Phenolic acids	-	B	49446	38499	67382	55601	83714	123490	46591	33248	51166	100750	118970	145030	63865	82191	78256
pmb3054	457.1	163.1	458.121	C23H22O10	[M-H]-	O-p-Coumaroyl-O-salicyloyl quinic acid	Phenolic acids	Phenolic acids	-	B	8102.5	11678	14084	13885	14293	15658	13017	10967	15940	23941	17639	18073	11874	16900	18161
pmb2654	460.1	117.9	461.153	C19H27NO12	[M-H]-	Anthranilate-1-O-Sophoroside	Phenolic acids	Phenolic acids	-	B	401690	302940	543870	1022000	659190	766380	64355	59761	61830	680830	763060	653110	364660	321780	285230
Zmhn004909	477.06	169.01	478.075	C21H18O13	[M-H]-	3,4-Digalloylshikimic acid	Phenolic acids	Phenolic acids	-	B	9384.8	5040.1	21424	71037	65066	99869	27203	7050.2	34373	58608	77116	90394	37445	45642	57386
Zmhn003046	477.14	337.09	478.147	C23H26O11	[M-H]-	4-O-(6'-O-Glucosylferuloyl)-3,4-dihydroxybenzyl alcohol	Phenolic acids	Phenolic acids	-	B	5411.5	4417.2	12505	12647	9635.9	21380	9	9	9	16754	16456	8832.5	15159	9325.6	10625
Lmnn002886	477.14	179.03	478.148	C23H26O11	[M-H]-	1'-O-(3,4-Dihydroxyphenethyl)-O-caffeoyl-glucoside	Phenolic acids	Phenolic acids	-	B	1558100	1023500	1881400	14333000	16543000	20731000	4137000	2301700	6046200	15617000	14872000	22344000	13184000	12216000	13161000
pmb3072	481.14	319.3	482.142	C22H26O12	[M-H]-	3-O-p-Coumaroylshikimic acid-O-glucoside	Phenolic acids	Phenolic acids	-	B	57869	96932	62338	78165	65342	71395	56774	48340	46682	83257	61653	74167	67805	77579	60578
pmn001707	485.33	485.33	486.335	C30H46O5	[M-H]-	Quillaic acid	Phenolic acids	Phenolic acids	631-01-6	B	3168900	3271700	4452000	6370700	3713800	5716000	4154500	2235900	3780000	5451300	4715700	5746200	4482400	5083500	4406700
Lmhn002895	487.09	193.06	488.095	C23H20O12	[M-H]-	Feruloylcaffeoyltartaric acid	Phenolic acids	Phenolic acids	-	B	42299	58813	59957	59613	92085	102750	79686	68726	83127	106790	148180	104640	82153	88019	110720
pmb0758	491.15	329	490.148	C24H26O11	[M+H]+	Anisic acid-O-feruloyl glucoside	Phenolic acids	Phenolic acids	-	B	9755.5	9789.6	9579.9	19648	23099	22334	8900.2	9254	9613	25298	22213	18970	16900	12964	8604.9
Lmsn004970	503.12	179.04	504.127	C24H24O12	[M-H]-	3,6-Di-O-caffeoyl glucose	Phenolic acids	Phenolic acids	-	B	31288	24157	29104	59013	127120	102820	37934	18007	17236	83223	134580	97085	63032	61638	49460
Zmhn000785	515.16	341.11	516.169	C19H32O16	[M-H]-	Di-O-Glucosylquinic acid	Phenolic acids	Phenolic acids	-	B	332380	333590	404670	638080	561350	601160	119440	75946	92316	470430	497640	506770	334010	375580	361610
Hmbn002692	517.16	175.04	518.164	C22H30O14	[M-H]-	6'-O-Feruloyl-D-sucrose	Phenolic acids	Phenolic acids	118230-77-6	B	108860	149860	132380	54937	114470	75207	131360	112030	110210	154360	142460	113220	116100	98796	89846
Lmhn003801	531.12	337.06	532.122	C25H24O13	[M-H]-	Feruloylsinapoyltartaric acid	Phenolic acids	Phenolic acids	-	B	109450	57448	101590	106100	148770	156480	63912	62789	64249	186330	246170	199040	132880	119510	138390
pmb0824	537.1	177.4	536.153	C25H28O13	[M+H]+	Syringic acid-4-O-(6''-feruloyl)glucoside	Phenolic acids	Phenolic acids	-	B	63197	35342	50939	122560	151560	158550	46601	84692	78575	147170	142510	203800	99794	83500	106630
Zmhn002032	609.18	447.13	610.189	C28H34O15	[M-H]-	4-O-(6'-O-Glucosylcaffeoylglucosyl)-4-hydroxybenzyl alcohol	Phenolic acids	Phenolic acids	-	B	44559	5342.7	25466	148430	273340	280940	67314	40593	30526	325090	483350	293940	159510	170640	179290
Hmgn002038	637.18	475.14	638.184	C29H34O16	[M-H]-	β-Oxoacteoside	Phenolic acids	Phenolic acids	-	B	32888	36002	29993	37524	48289	70756	24587	28689	36819	51588	62405	51059	38995	27087	45659
Hmln002996	639.19	621.18	640.201	C29H36O16	[M-H]-	β-Hydroxyacteoside	Phenolic acids	Phenolic acids	95587-86-3	B	27147	45154	60510	49824	49269	53823	37798	50669	34502	45030	58337	36008	62999	50315	55322
mws1153	665.21	161.02	666.216	C31H38O16	[M-H]-	2'-Acetylacteoside	Phenolic acids	Phenolic acids	94492-24-7	B	112770	113660	123880	60950	62206	73338	151570	155490	162770	74034	85233	109160	115450	121970	107300
Lmgn002253	695.2	353.09	696.19	C31H36O18	[M-H]-	Syringoylcaffeoylquinic acid-D-glucose	Phenolic acids	Phenolic acids	-	B	17214	21369	20221	30053	27612	19145	39994	15815	22456	19373	28292	27176	34312	32937	22817
pmn001535	787.1	465.1	788.107	C34H28O22	[M-H]-	1,3,4,6-Tetra-O-Galloyl-D-Glucose	Phenolic acids	Phenolic acids	-	B	4932.8	6455.5	9577	19229	12872	12859	6925.8	11483	11098	20233	19308	17700	9850	13377	9405.8
pmb1096	118.07	91	117.058	C8H7N	[M+H]+	Indole	Alkaloids	Plumerane	120-72-9	A	40999	36983	29795	6199.8	6701	7545.1	5383.2	3447.6	4749.6	6652.4	10306	5054	17228	13195	17678
mws0103	146.06	91	145.053	C9H7NO	[M+H]+	Indole-3-carboxaldehyde	Alkaloids	Plumerane	487-89-8	B	96841	106160	94789	73703	90387	65468	84745	92442	81309	62863	71743	57441	78398	81387	77051
pmb0819	157	130	156.069	C10H8N2	[M+H]+	3-Indoleacetonitrile	Alkaloids	Plumerane	771-51-7	B	130510	120980	109190	24292	23426	19588	13933	12629	18751	19072	28458	21922	49520	53992	44819
mws0005	161.11	144	160.1	C10H12N2	[M+H]+	Tryptamine	Alkaloids	Plumerane	61-54-1	A	2547000	2679600	4266100	6939900	9126900	10681000	2086800	1774100	2648100	11282000	10673000	10062000	6140900	6166000	6499200
mws1417	160.04	116	161.048	C9H7NO2	[M-H]-	Indole-3-carboxylic acid	Alkaloids	Plumerane	771-50-6	B	53076	60572	60866	52907	38081	29782	56132	72605	52449	34113	27673	33745	46602	37973	41514
pme1651	176.1	130.1	175.063	C10H9NO2	[M+H]+	Indole 3-acetic acid (IAA)	Alkaloids	Plumerane	87-51-4	B	18997	14960	16088	17325	19504	14970	10446	15099	16344	14018	15185	13728	13526	15306	16221
pme2024	177.1	160	176.095	C10H12N2O	[M+H]+	Serotonin*	Alkaloids	Plumerane	50-67-9	B	450180	406410	477680	552330	675060	755750	597750	480620	474120	1087100	1074700	1026700	633330	675430	690780
Zmtn001624	188.04	144.05	189.043	C10H7NO3	[M-H]-	N-Acetylisatin	Alkaloids	Plumerane	574-17-4	A	1939200	2008600	2469500	3056900	2688100	2605900	2159200	2501600	2464900	3051100	3416500	2469200	2769800	2731100	2720700
pmb0818	206.1	147.5	205.074	C11H11NO3	[M+H]+	Methoxyindoleacetic acid	Alkaloids	Plumerane	3471-31-6	B	4160700	3824500	3238300	817680	840180	747260	608630	467750	725430	668540	972640	752010	1528000	1618500	1652400
pmp000208	263.08	235.08	262.074	C16H10N2O2	[M+H]+	Indirubin	Alkaloids	Plumerane	479-41-4	A	10760	8873.3	10670	2005.4	3425	4185.4	10542	13923	15185	3555.5	3207.1	4600.7	7171.2	8643.4	6805.6
Zmsp001834	169.05	65	168.042	C8H8O4	[M+H]+	2,6-Dimethoxy-1,4-benzoquinone	Quinones	Quinones	530-55-2	A	648780	562520	582950	602330	676710	632530	580180	712360	849500	601360	772990	659180	619360	654240	735680
Cmhp005227	339.11	177.05	338.1	C16H18O8	[M+H]+	4,8-Dihydroxy Naphthol-1-O-glucoside	Quinones	Quinones	-	A	307370	77377	208920	283160	559000	567400	112470	139910	115480	657970	528040	569480	472970	387890	445290
Lmlp001319	91.09	55.05	90.068	C4H10O2	[M+H]+	2,3-Butanediol	Others	Saccharides and Alcohols	513-85-9	B	15362	18604	18193	68321	68075	77448	43214	46434	49919	78400	74993	94363	55028	41042	55366
pma0134	121.04	93.06	120.042	C4H8O4	[M+H]+	D-(-)-Threose	Others	Saccharides and Alcohols	95-43-2	B	76232	89169	88671	227250	138110	145930	157720	141960	136680	149680	133920	100830	128310	117490	141230
mws0889	135.03	75.01	136.037	C4H8O5	[M-H]-	D-Threonic Acid	Others	Saccharides and Alcohols	3909-12-4	A	1149500	1066500	1257900	1563200	1379500	1396500	1304100	1183300	1483100	1013700	1306200	1575400	1195800	1252900	1221600
ML10171848	147.03	85.03	148.037	C5H8O5	[M-H]-	D-Arabinono-1,4-lactone	Others	Saccharides and Alcohols	2782-09-4	B	92595	97820	81928	34708	29160	20708	68766	88769	101620	28397	25582	64261	66475	55061	51963
mws1499	149.05	59.01	150.053	C5H10O5	[M-H]-	D-Arabinose	Others	Saccharides and Alcohols	10323-20-3	B	2449000	2406700	2988200	1743600	1728900	1724900	2470500	2690000	3248000	1500100	1523800	1644400	2081600	2283300	2185700
Zmgn000173	149.05	75.01	150.053	C5H10O5	[M-H]-	D-Ribose	Others	Saccharides and Alcohols	50-69-1	B	78057	72577	105880	167470	154880	174720	218640	185670	302750	111570	123000	109030	137580	134720	133300
mws0437	151.06	71	152.068	C5H12O5	[M-H]-	D-Arabitol*	Others	Saccharides and Alcohols	488-82-4	A	480890	437810	588880	650540	665990	738830	495780	503430	532660	760760	715000	677030	517970	557600	517460
pme0513	151.06	59	152.068	C5H12O5	[M-H]-	Xylitol*	Others	Saccharides and Alcohols	87-99-0	A	111270	90063	146870	315350	297490	335040	112950	106120	126570	302800	310500	307420	174660	173900	142450
mws4175	175.02	85.03	176.032	C6H8O6	[M-H]-	D-Glucurono-6,3-lactone	Others	Saccharides and Alcohols	32449-92-6	B	380960	377930	425640	1100800	1208200	1389300	312770	249120	213020	1274000	1339700	1230700	615150	668500	763100
mws1164	179.06	59.01	180.063	C6H12O6	[M+H]+	D-Fructose*	Others	Saccharides and Alcohols	7660-25-5	B	804410	424240	925960	1577400	1309000	1447500	630520	432910	650550	820470	1097800	974800	844100	717770	788220
mws4170	179.06	59.01	180.063	C6H12O6	[M-H]-	D-Glucose*	Others	Saccharides and Alcohols	14431-43-7	A	587380	510390	970830	1535000	1323800	1341200	759570	430160	583880	824680	995930	1097100	725070	714610	760220
pme0516	179.06	87	180.063	C6H12O6	[M-H]-	Inositol	Others	Saccharides and Alcohols	87-89-8	B	491280	341270	456400	154830	186500	162640	160260	133180	141740	134650	176140	165550	196160	188750	210790
mws1155	181.07	101.02	182.079	C6H14O6	[M-H]-	Mannitol*	Others	Saccharides and Alcohols	69-65-8	B	2745.9	4873.2	6366.7	8335.7	7719.1	6752.3	7830.1	3182.1	4622.3	4632.8	7136.7	5593.1	4508.5	5791.8	3645.9
pme2237	181.07	101	182.079	C6H14O6	[M-H]-	Dulcitol*	Others	Saccharides and Alcohols	608-66-2	B	17784	11460	17561	25500	26743	21747	16863	14552	17061	17656	26072	20189	19172	21438	13115
Zmgn000447	184.98	78.96	185.993	C3H7O7P	[M-H]-	3-Phospho-D-glyceric acid	Others	Saccharides and Alcohols	820-11-1	B	234610	289950	349570	894080	1000300	1074500	220810	193240	127150	515260	670390	580960	468060	554760	622890
pme3705	193.04	73	194.043	C6H10O7	[M-H]-	D-Glucoronic acid*	Others	Saccharides and Alcohols	6556-12-3	B	23644	18360	15307	24206	26449	25141	63117	70913	142100	21000	23232	35353	34444	34521	39795
pme0534	195.05	74.9	196.058	C6H12O7	[M-H]-	Gluconic acid	Others	Saccharides and Alcohols	526-95-4	B	87138	77396	86489	119190	146960	171760	254590	224930	274490	113370	167110	162950	149270	158540	115400
Zmzn000079	199	78.96	200.009	C4H9O7P	[M-H]-	D-Erythrose-4-phosphate	Others	Saccharides and Alcohols	585-18-2	B	159850	161960	223520	335330	335290	374120	171740	195270	158890	407870	378030	389980	265890	282750	311040
pme1261	206.14	76	205.131	C9H19NO4	[M+H]+	D-Panthenol	Others	Saccharides and Alcohols	81-13-0	B	31419	37629	47510	1407000	923360	941030	304170	793050	502710	946660	258670	242200	585550	508810	554080
Zmyn000108	209.03	85.03	210.038	C6H10O8	[M-H]-	D-Saccharic acid*	Others	Saccharides and Alcohols	87-73-0	B	581500	606760	797410	1025800	1056100	1122000	663460	683370	677090	1045600	1149000	1125600	660630	735220	808510
Zmpn000199	209.03	85.03	210.038	C6H10O8	[M-H]-	D-Galactaric acid*	Others	Saccharides and Alcohols	526-99-8	B	426130	443320	631070	1097600	1022900	1035300	565530	541660	703060	975440	1029100	1035800	647800	678020	720500
mws2608	222.1	84.05	221.09	C8H15NO6	[M+H]+	N-Acetyl-D-galactosamine*	Others	Saccharides and Alcohols	1811-31-0	B	175960	126210	290250	181550	159500	184720	161250	162080	110230	201100	179280	171710	177520	149200	163720
pme2755	222	144	221.09	C8H15NO6	[M+H]+	N-Acetyl-D-glucosamine*	Others	Saccharides and Alcohols	7512-17-6	B	314220	234980	373290	301420	305170	302830	249460	281200	183060	295460	316150	306050	284140	253920	289140
pma6455	229.01	96.97	230.02	C5H11O8P	[M-H]-	Ribulose-5-phosphate	Others	Saccharides and Alcohols	4300-28-1	B	72178	63364	65826	82864	51602	96091	63759	54218	67911	74137	83655	78604	77547	102830	71109
Zmyn000110	258.04	78.96	259.046	C6H14NO8P	[M-H]-	D-Glucosamine 1-phosphate	Others	Saccharides and Alcohols	2152-75-2	B	32058	37968	52367	67815	79869	76930	42282	31495	33361	61529	66880	73267	49546	57030	61584
mws0866	259.02	97	260.03	C6H13O9P	[M-H]-	D-Glucose 6-phosphate*	Others	Saccharides and Alcohols	56-73-5	A	757660	692920	853710	2227200	2810700	2843400	821280	859540	694780	1906600	2658300	2346200	1588400	1603900	1660900
mws1090	259.02	97	260.03	C6H13O9P	[M-H]-	Glucose-1-phosphate*	Others	Saccharides and Alcohols	59-56-3	A	648770	619500	799590	2120000	2712800	2864200	762500	853180	657970	1747500	2464900	2182000	1491100	1486000	1531500
pme3313	259	97	260.03	C6H13O9P	[M-H]-	D-Fructose 6-phosphate*	Others	Saccharides and Alcohols	643-13-0	B	349730	272880	354650	830210	1164300	1154000	301510	266370	237160	591240	802410	815410	545850	597310	659780
Zmpn000095	261.04	78.96	262.045	C6H15O9P	[M-H]-	Sorbitol-6-phosphate	Others	Saccharides and Alcohols	20479-58-7	B	238410	243640	263150	366040	401840	419760	360950	196440	224050	718260	666190	820720	364470	378710	399230
pmb3081	289	97	290.004	C6H11PO11	[M-H]-	Glucarate O-Phosphoric acid	Others	Saccharides and Alcohols	-	A	654900	616370	612720	1025600	1234800	1131200	594350	451770	456560	939620	1142700	1359400	697460	765140	885950
pme3163	289	97	290.04	C7H15O10P	[M-H]-	D-Sedoheptuiose 7-phosphate	Others	Saccharides and Alcohols	2646-35-7	B	671360	504540	449660	859340	1256800	792640	483660	418320	284460	826610	1028700	917970	812370	652180	704020
pmb3079	300.05	96.9	301.056	C8H16NO9P	[M-H]-	N-Acetyl-D-glucosamine-1-phosphate	Others	Saccharides and Alcohols	6866-69-9	B	61302	51818	41014	12332	12602	16430	9523.6	16211	6859.4	9618.5	12654	18101	25941	17279	30050
Lmqn000432	333.06	333.06	334.067	C9H19O11P	[M-H]-	1-(sn-Glycero-3-phospho)-1D-myo-inositol	Others	Saccharides and Alcohols	-	A	197770	266620	488300	782650	1038000	933380	466690	189960	308010	624520	832270	793900	501630	670490	593730
pme3311	339	97	339.996	C6H14O12P2	[M-H]-	D-Fructose-1,6-biphosphate*	Others	Saccharides and Alcohols	488-69-7	B	20058	17221	34094	40579	49032	40870	25179	32631	22272	31094	49081	53960	30440	26865	24059
Zmyn000083	338.99	78.96	339.996	C6H14O12P2	[M-H]-	D-Glucose 1,6-bisphosphate*	Others	Saccharides and Alcohols	10139-18-1	B	30984	18706	47376	52754	33361	43509	25131	31533	23155	41996	38851	36353	31959	30114	35292
Lmsn000381	341.11	89.02	342.116	C12H22O11	[M-H]-	D-Maltose*	Others	Saccharides and Alcohols	133-99-3	B	3006000	2685000	4264200	5279800	5918700	6387200	1814600	1615800	1741600	3505500	6243000	4805800	3248800	3937100	4005500
mws0264	341.11	119	342.116	C12H22O11	[M-H]-	D-Trehalose*	Others	Saccharides and Alcohols	99-20-7	B	1087200	759680	1424600	2415700	2122000	2069900	339520	297270	264850	1656200	1708800	1907400	1277200	1456600	1237400
mws5038	341.11	89.02	342.116	C12H22O11	[M-H]-	Isomaltulose*	Others	Saccharides and Alcohols	13718-94-0	B	3724300	2937600	3853000	6332600	5288400	4824700	1664700	1471500	1561800	5110600	5777500	4759400	3695200	3858600	3192000
pme0519	341.11	119.03	342.116	C12H22O11	[M-H]-	D-Sucrose*	Others	Saccharides and Alcohols	57-50-1	A	2754200	1585500	3402500	5728800	4200100	5426500	645600	492350	410050	3907700	4207800	3908100	1981300	1795100	2265900
mws1080	341.11	179	342.116	C12H22O11	[M-H]-	Galactinol*	Others	Saccharides and Alcohols	3687-64-7	B	4831800	2713300	6294800	10092000	9169900	9308800	1441700	1136500	965180	7174400	10024000	8298500	4732600	5534600	5056200
mws5040	365.11	203.05	364.078	C12H21O11Na	[M+H]+	Turanose	Others	Saccharides and Alcohols	547-25-1	B	829900	719680	1086000	1204800	1223100	1123500	153480	103680	148590	1124200	1307000	876500	617580	763570	695450
mws2523	421.08	241.1	422.083	C12H23O14P	[M-H]-	Trehalose 6-phosphate	Others	Saccharides and Alcohols	4484-88-2	B	69518	57692	65475	14479	16490	15126	23225	23213	21819	20259	24843	14175	27396	33105	28183
mws1589	503.16	179	504.169	C18H32O16	[M-H]-	D-Panose	Others	Saccharides and Alcohols	33401-87-5	B	101870	59693	158540	46230	104580	64467	32026	19239	16210	73599	107990	79927	66656	74699	72337
pmp001264	274.27	256.27	273.267	C16H35NO2	[M+H]+	Hexadecylsphingosine	Lipids	Sphingolipids	-	A	4464100	4129400	4885700	5337600	5631200	5292300	4304700	4493300	4496300	5159500	5270100	5215500	4824200	4898100	4695300
ML10195036	300.3	60.05	299.282	C18H37NO2	[M+H]+	3-Dehydrosphinganine	Lipids	Sphingolipids	16105-69-4	B	4761.2	4170.4	2873.2	5645	3909.7	5850	3917.3	2093.2	3442.4	5046.7	5395.9	4922.8	3764.9	4627.1	4885.4
pmb2221	318.3	60.1	317.293	C18H39NO3	[M+H]+	4-Hydroxysphinganine	Lipids	Sphingolipids	554-62-1	B	3304000	3163700	2892400	3464000	3408000	3576800	3150800	2782100	3042200	3424700	3522700	3477300	3475600	2855800	2797000
pmn001400	375.11	243.1	376.116	C19H20O8	[M-H]-	2,3,5,4'-Tetrahydroxystilbene-2-O-D-xyloside	Others	Stilbene	-	B	2242400	2481300	1453100	254080	337980	559990	3053500	4750500	8643500	461170	667270	788850	2252300	1989800	2176100
Zmhn101746	405.12	243.07	406.126	C20H22O9	[M-H]-	Tetrahydroxy-stilbene-O-glucoside*	Others	Stilbene	-	B	213680	253430	148460	47295	79284	94418	187310	264180	338000	54938	102310	68619	179010	165930	124670
Zmhn001746	405.12	243.07	406.127	C20H22O9	[M-H]-	Piceatannol-3'-O-glucoside*	Others	Stilbene	94356-26-0	B	291190	311720	183100	57593	80288	96986	203780	298740	364450	70770	86145	113280	175520	190940	168390
Lmsp005625	491.08	317.03	490.075	C22H18O13	[M+H]+	3-O-Methylellagic acid-4'-O-(5''-O-acetyl)arabinoside	Tannins	Tannin	-	B	8513.5	7070	9805.7	22682	27886	31404	11128	9508	9009.1	37854	33134	26906	20954	20770	20990
pmp000436	427.39	409.38	426.386	C30H50O	[M+H]+	Taraxerol	Terpenoids	Triterpene	127-22-0	B	6569.3	9284.1	7505.3	15857	32704	40112	14649	18441	16881	28881	28657	32119	22331	22995	19259
Lmsn012425	471.35	277.22	472.355	C30H48O4	[M-H]-	Rubusic acid (3β,7α-Dihydroxyolean-12-en-28-oic acid)	Terpenoids	Triterpene	23984-26-1	A	19476	10378	11882	8039.4	4504.1	7981.7	8436.2	6554	9354	7903.8	6573.9	7260.3	10917	10454	9731
mws1610	471.35	471.35	472.355	C30H48O4	[M-H]-	Maslinic acid	Terpenoids	Triterpene	4373-41-5	A	4611.8	1340.8	5821.1	1859.6	2400.9	2939.8	6651.6	13426	5072.8	5881.4	1176.4	3104.9	6160.4	3676.5	6288.1
Lmmn004145	675.41	397.14	679.419	C38H60O10	[M-H]-	Oleanolic acid-3-O-(2''-O-acetyl)glucoside	Terpenoids	Triterpene	-	A	13748000	9894900	16680000	17451000	9956300	15857000	12100000	4935600	11329000	11814000	10859000	12071000	14635000	12731000	13576000
Lmsn006130	679.37	517.32	680.377	C36H56O12	[M-H]-	2α,3β,19α-Trihydroxyurs-12-en-23,28-dioic acid-28-O-glucoside	Terpenoids	Triterpene	-	A	24588	28960	28435	20214	23029	20204	12809	13438	11343	16940	21522	21435	23450	21642	22004
Lmsn006839	681.39	519.33	682.393	C36H58O12	[M-H]-	2α,3β,19α,23,24-Pentahydroxyolean-12-en-28-oic acid-28-O-glucoside	Terpenoids	Triterpene	-	A	18609	15384	21854	15631	9249.3	14371	18332	19153	14316	17879	15892	12141	15961	16534	17429
pmn001505	763.43	763.4	764.435	C41H64O13	[M-H]-	Oleanolic acid-3-O-xylosyl(1→3)glucuronide	Terpenoids	Triterpene Saponin	-	A	70655	68445	111820	123940	68338	100400	80924	26180	81228	73669	70607	84730	69430	77690	77942
mws0133	123.06	79.9	122.048	C6H6N2O	[M+H]+	Nicotinamide	Others	Vitamin	98-92-0	A	1556300	1646000	1764400	3683000	3110900	3025000	3935400	3920100	3483700	3562000	2692600	2715000	2966600	3025900	3078800
pme0490	124.04	78	123.032	C6H5NO2	[M+H]+	Nicotinic acid (Vitamin B3)*	Others	Vitamin	59-67-6	B	132030	120310	125260	470810	414320	398630	433840	407980	378790	362380	324520	338390	286550	297350	269190
Zmjp000624	168.06	150.05	167.058	C8H9NO3	[M+H]+	Pyridoxal	Others	Vitamin	66-72-8	B	501670	550920	546350	562460	513600	491090	494400	496730	488400	559640	534940	587500	519140	538600	540580
pme1383	170.08	134.1	169.074	C8H11NO3	[M+H]+	Pyridoxine	Others	Vitamin	65-23-6	B	1447400	1730000	1507000	703430	457410	362720	300000	219520	262090	293590	228140	369550	688110	724060	684850
MA10039492	173.01	71.03	174.016	C6H6O6	[M-H]-	Dehydroascorbic acid	Others	Vitamin	490-83-5	B	1189900	1288000	1327200	1933300	1973700	2018100	1361300	1195400	1556500	1742800	2082800	2021300	1407500	1868500	1949100
Hmfn000531	175.02	87.01	176.032	C6H8O6	[M-H]-	L-Ascorbic acid (Vitamin C)	Others	Vitamin	50-81-7	A	402050	469360	574080	1796000	2095300	2488500	491930	352260	242410	2017300	2482100	1949200	659730	1239600	1312000
pme2596	184.06	148	183.053	C8H9NO4	[M+H]+	4-Pyridoxic acid	Others	Vitamin	82-82-6	A	1239300	1311000	1274800	935060	963130	947760	1203900	1203800	1223400	959850	968810	981200	1097900	1177900	1035900
mws1337	220.12	202.1	219.111	C9H17NO5	[M+H]+	D-Pantothenic Acid	Others	Vitamin	79-83-4	A	7277200	6452600	6409100	6201700	5482900	5712400	6804500	6615500	7495500	6295000	6130500	5938000	6630600	6194200	6814700
pme2266	245.1	227	244.088	C10H16N2O3S	[M+H]+	Biotin	Others	Vitamin	58-85-5	B	230120	256720	250120	377210	346840	325320	173890	200060	196530	306350	294130	286710	248590	273870	273350
pma3101	256.2	124.1	256.082	C11H14NO6+	[M+H]+	Nicotinate D-ribonucleoside	Others	Vitamin	17720-18-2	B	362030	378890	447180	1096900	962550	955530	1111800	1265600	1592000	966180	832120	578050	718500	946240	606220
pmb0952	265.1	122.1	265.112	C12H17N4OS+	[M+H]+	Thiamine (Vitamin B1)	Others	Vitamin	70-16-6	B	5010.5	28927	14409	25352	6942.6	8040.6	17462	13590	26121	20033	9692.7	8495.6	8046.1	5565.1	7078.4
pme2816	301.2	209.2	300.209	C20H28O2	[M+H]+	4-Oxoretinol	Others	Vitamin	62702-55-0	B	9848.3	13371	12095	9963.8	12404	9869.9	14022	13403	11329	8230	10554	9294.1	10987	10953	11000
pmb0789	332.13	152.07	331.127	C14H21NO8	[M+H]+	Pyridoxine-5'-O-glucoside	Others	Vitamin	-	B	280000	306480	201090	38110	31975	29906	102350	96068	179210	22791	20388	39547	134190	106770	143870
pmb0801	346.11	184.1	345.106	C14H19NO9	[M+H]+	4-Pyridoxic acid-O-glucoside	Others	Vitamin	-	A	195280	150780	145630	100310	101800	90857	165940	178810	191460	74830	110630	105850	137440	126830	140080
mws0232	377.15	243	376.138	C17H20N4O6	[M+H]+	Riboflavin (Vitamin B2)	Others	Vitamin	83-88-5	B	2341700	2715000	2354900	1260000	816500	817830	2491300	1971700	2676000	1184100	903450	1095800	1722500	1797100	1777400
