# Supplementary material for: Integrating transcriptomics and metabolomics to analyze quinoa (Chenopodium quinoa Willd.) responses to drought stress and rewatering
Source: Front Plant Sci. 2022 Oct 26;13:988861. doi: 10.3389/fpls.2022.988861 (PMC9645111; doi:10.3389/fpls.2022.988861)
Supplement: Supplementary file 1 [file DataSheet_1.zip › Supplementary materials/Supplementary Table 10.xlsx]

## Sheet: Sheet1
Table S10
ID	Annotation
gene-LOC110681584	SubName: Full=Uncharacterized protein {ECO:0000313|EMBL:EOY19037.1};
gene-LOC110681585	SubName: Full=uncharacterized protein LOC105853061 {ECO:0000313|RefSeq:XP_012575535.1};
gene-LOC110681586	SubName: Full=Uncharacterized protein {ECO:0000313|EMBL:KNA07719.1};
gene-LOC110681587	SubName: Full=Uncharacterized protein {ECO:0000313|EMBL:CDP18617.1};
gene-LOC110681589	SubName: Full=Uncharacterized protein {ECO:0000313|EMBL:KNA16275.1};
gene-LOC110681591	SubName: Full=Uncharacterized protein {ECO:0000313|EMBL:KNA07361.1};
gene-LOC110681594	SubName: Full=Uncharacterized protein {ECO:0000313|EMBL:KNA24311.1};
gene-LOC110681596	SubName: Full=Uncharacterized protein {ECO:0000313|EMBL:CCA66036.1};
gene-LOC110681597	SubName: Full=7-deoxyloganetin glucosyltransferase {ECO:0000313|EMBL:OAY72350.1}; Flags: Fragment;
gene-LOC110681598	RecName: Full=Diacylglycerol kinase {ECO:0000256|RuleBase:RU361128}; Short=DAG kinase {ECO:0000256|RuleBase:RU361128}; EC=2.7.1.107 {ECO:0000256|RuleBase:RU361128};
gene-LOC110681599	SubName: Full=uncharacterized protein LOC101505308 {ECO:0000313|RefSeq:XP_004513298.1};
gene-LOC110681600	RecName: Full=ATP-dependent DNA helicase {ECO:0000256|RuleBase:RU363044}; EC=3.6.4.12 {ECO:0000256|RuleBase:RU363044};
gene-LOC110681601	SubName: Full=Putative retrotransposon protein {ECO:0000313|EMBL:ADB85429.1};
gene-LOC110681602	SubName: Full=Uncharacterized protein {ECO:0000313|EMBL:KNA09170.1}; Flags: Fragment;
gene-LOC110681603	SubName: Full=Uncharacterized protein {ECO:0000313|EMBL:GAV83833.1}; Flags: Fragment;
gene-LOC110681605	SubName: Full=Uncharacterized protein {ECO:0000313|EMBL:KNA15935.1};
gene-LOC110681606	SubName: Full=Putative zinc finger, CCHC-type {ECO:0000313|EMBL:OTG28738.1};
gene-LOC110681607	SubName: Full=Putative zinc finger, CCHC-type {ECO:0000313|EMBL:OTG28738.1};
gene-LOC110681608	SubName: Full=Uncharacterized protein {ECO:0000313|EMBL:KNA12303.1};
gene-LOC110681609	SubName: Full=uncharacterized protein LOC107917414 {ECO:0000313|RefSeq:XP_016702257.1};
gene-LOC110681610	SubName: Full=Integrase {ECO:0000313|EMBL:ABM55238.1};
gene-LOC110681611	SubName: Full=uncharacterized protein LOC104222275 {ECO:0000313|RefSeq:XP_009771790.1};
gene-LOC110681612	SubName: Full=Uncharacterized protein {ECO:0000313|EMBL:KNA21832.1};
gene-LOC110681613	SubName: Full=Uncharacterized protein {ECO:0000313|EnsemblPlants:Bo4g142670.1};
gene-LOC110681614	SubName: Full=Uncharacterized protein {ECO:0000313|EMBL:KMS97299.1};
gene-LOC110681615	SubName: Full=Uncharacterized protein {ECO:0000313|EMBL:OAY28484.1};
gene-LOC110681616	SubName: Full=Transposon-like protein {ECO:0000313|EMBL:ABM55245.1};
gene-LOC110681617	SubName: Full=Uncharacterized protein {ECO:0000313|EMBL:PIN11338.1};
gene-LOC110681618	SubName: Full=LOW QUALITY PROTEIN: uncharacterized protein LOC103696607 {ECO:0000313|RefSeq:XP_008776509.1};
gene-LOC110681619	SubName: Full=Uncharacterized protein {ECO:0000313|EMBL:CDP09952.1};
gene-LOC110681620	SubName: Full=Uncharacterized protein {ECO:0000313|EMBL:CAN60834.1};
gene-LOC110681621	SubName: Full=Uncharacterized protein {ECO:0000313|EMBL:KFK21940.1};
gene-LOC110681622	SubName: Full=Uncharacterized protein {ECO:0000313|EMBL:KNA14826.1};
gene-LOC110681623	SubName: Full=LOW QUALITY PROTEIN: uncharacterized protein LOC103696607 {ECO:0000313|RefSeq:XP_008776509.1};
gene-LOC110681625	SubName: Full=Uncharacterized protein {ECO:0000313|EMBL:KNA18364.1};
gene-LOC110681626	SubName: Full=Uncharacterized protein {ECO:0000313|EMBL:KNA24004.1};
gene-LOC110681627	SubName: Full=uncharacterized protein LOC104217424 {ECO:0000313|RefSeq:XP_009765971.1};
gene-LOC110681628	SubName: Full=Orf774 protein {ECO:0000313|EMBL:BAD66818.1};
gene-LOC110681631	SubName: Full=Uncharacterized protein {ECO:0000313|EMBL:KMT17969.1};
gene-LOC110681632	SubName: Full=Uncharacterized protein {ECO:0000313|EMBL:KMT17969.1};
gene-LOC110681633	SubName: Full=Uncharacterized protein {ECO:0000313|EMBL:KNA12580.1};
gene-LOC110681635	SubName: Full=Uncharacterized protein {ECO:0000313|EMBL:KMT17969.1};
gene-LOC110681638	SubName: Full=Uncharacterized protein {ECO:0000313|EMBL:KNA05059.1};
gene-LOC110681639	RecName: Full=Histone H4 {ECO:0000256|RuleBase:RU000528}; Flags: Fragment;
gene-LOC110681640	SubName: Full=Uncharacterized protein {ECO:0000313|EMBL:EYU23010.1}; Flags: Fragment;
gene-LOC110681641	SubName: Full=uncharacterized protein LOC107771948 {ECO:0000313|RefSeq:XP_016446904.1};
gene-LOC110681642	SubName: Full=Retrotransposon gag protein {ECO:0000313|EMBL:ABD63156.1};
gene-LOC110681643	SubName: Full=protein FAR-RED IMPAIRED RESPONSE 1-like {ECO:0000313|RefSeq:XP_018827879.1};
gene-LOC110681644	SubName: Full=Uncharacterized protein {ECO:0000313|EMBL:KMT07936.1};
gene-LOC110681645	SubName: Full=Putative mitochondrial protein {ECO:0000313|EMBL:KHN20350.1}; Flags: Fragment;
gene-LOC110681646	SubName: Full=Uncharacterized protein {ECO:0000313|EMBL:KNA21831.1};
gene-LOC110681647	SubName: Full=uncharacterized protein LOC104587524 {ECO:0000313|RefSeq:XP_010243475.1};
gene-LOC110681648	SubName: Full=Gag-Pol polyprotein {ECO:0000313|EMBL:JAU23351.1}; Flags: Fragment;
gene-LOC110681649	RecName: Full=ATP-dependent DNA helicase {ECO:0000256|RuleBase:RU363044}; EC=3.6.4.12 {ECO:0000256|RuleBase:RU363044};
gene-LOC110681650	SubName: Full=Uncharacterized protein {ECO:0000313|EMBL:PKA48168.1};
gene-LOC110681651	SubName: Full=uncharacterized protein LOC107895636 {ECO:0000313|RefSeq:XP_016676375.1};
gene-LOC110681652	SubName: Full=Uncharacterized protein {ECO:0000313|EMBL:CCA65981.1};
gene-LOC110681653	SubName: Full=Transposon-like protein {ECO:0000313|EMBL:ABM55245.1};
gene-LOC110681654	SubName: Full=Uncharacterized protein {ECO:0000313|EMBL:KNA21830.1};
gene-LOC110681663	SubName: Full=Uncharacterized protein {ECO:0000313|EMBL:KNA21829.1};
gene-LOC110681667	SubName: Full=Uncharacterized protein {ECO:0000313|EMBL:KNA24878.1};
gene-LOC110681670	SubName: Full=Uncharacterized protein {ECO:0000313|EMBL:KNA26064.1};
gene-LOC110681672	SubName: Full=Uncharacterized protein {ECO:0000313|EMBL:KNA04297.1};
gene-LOC110681673	RecName: Full=Phospho-2-dehydro-3-deoxyheptonate aldolase {ECO:0000256|RuleBase:RU363071}; EC=2.5.1.54 {ECO:0000256|RuleBase:RU363071};
gene-LOC110681674	SubName: Full=Uncharacterized protein {ECO:0000313|EMBL:KNA04071.1};
gene-LOC110681676	SubName: Full=uncharacterized protein LOC107873853 {ECO:0000313|RefSeq:XP_016576275.1};
gene-LOC110681677	SubName: Full=Uncharacterized protein {ECO:0000313|EMBL:KMS98001.1};
gene-LOC110681678	SubName: Full=Uncharacterized protein {ECO:0000313|EMBL:KNA15616.1};
gene-LOC110681680	SubName: Full=Uncharacterized protein {ECO:0000313|EMBL:KNA16318.1};
gene-LOC110681681	RecName: Full=Peroxidase {ECO:0000256|RuleBase:RU362060, ECO:0000256|SAAS:SAAS00709852}; EC=1.11.1.7 {ECO:0000256|RuleBase:RU362060, ECO:0000256|SAAS:SAAS00709852};
gene-LOC110681683	SubName: Full=Uncharacterized protein {ECO:0000313|EMBL:KMS97337.1};
gene-LOC110681684	SubName: Full=Uncharacterized protein {ECO:0000313|EMBL:KNA14156.1};
gene-LOC110681686	SubName: Full=Uncharacterized protein {ECO:0000313|EMBL:KNA10821.1};
gene-LOC110681687	SubName: Full=Uncharacterized protein {ECO:0000313|EMBL:KNA15474.1};
gene-LOC110681688	SubName: Full=Uncharacterized protein {ECO:0000313|EMBL:KDO58331.1};
gene-LOC110681689	SubName: Full=Uncharacterized protein {ECO:0000313|EMBL:KNA22560.1};
gene-LOC110681690	SubName: Full=Uncharacterized protein {ECO:0000313|EMBL:KNA25176.1};
gene-LOC110681692	SubName: Full=Uncharacterized protein {ECO:0000313|EMBL:KNA10025.1};
gene-LOC110681693	SubName: Full=Plastocyanin-like protein {ECO:0000313|EMBL:OMO91447.1};
gene-LOC110681694	SubName: Full=Uncharacterized protein {ECO:0000313|EMBL:KNA16242.1};
gene-LOC110681695	SubName: Full=Uncharacterized protein {ECO:0000313|EMBL:KNA16242.1};
gene-LOC110681696	SubName: Full=Uncharacterized protein {ECO:0000313|EMBL:KNA16704.1};
gene-LOC110681697	SubName: Full=uncharacterized protein LOC107928830 {ECO:0000313|RefSeq:XP_016715597.1};
gene-LOC110681700	SubName: Full=Uncharacterized protein {ECO:0000313|EMBL:KNA02742.1};
gene-LOC110681701	SubName: Full=Putative pollen Ole e 1 allergen and extensin family protein {ECO:0000313|EMBL:OTG34368.1};
gene-LOC110681702	SubName: Full=Uncharacterized protein {ECO:0000313|EMBL:KNA23348.1};
gene-LOC110681703	SubName: Full=Bristled-like protein {ECO:0000313|EMBL:EOX92160.1};
gene-LOC110681710	RecName: Full=Succinate dehydrogenase [ubiquinone] iron-sulfur subunit, mitochondrial {ECO:0000256|RuleBase:RU361237}; EC=1.3.5.1 {ECO:0000256|RuleBase:RU361237};
gene-LOC110681712	SubName: Full=Uncharacterized protein {ECO:0000313|EMBL:KZM88625.1};
gene-LOC110681713	RecName: Full=Protein DETOXIFICATION {ECO:0000256|RuleBase:RU004914}; AltName: Full=Multidrug and toxic compound extrusion protein {ECO:0000256|RuleBase:RU004914};
gene-LOC110681714	SubName: Full=Uncharacterized protein {ECO:0000313|EMBL:KNA23347.1};
gene-LOC110681715	SubName: Full=Uncharacterized protein {ECO:0000313|EMBL:KNA22948.1};
gene-LOC110681716	SubName: Full=Uncharacterized protein {ECO:0000313|EMBL:KNA03857.1};
gene-LOC110681717	SubName: Full=Uncharacterized protein {ECO:0000313|EMBL:KNA16376.1};
gene-LOC110681718	SubName: Full=Uncharacterized protein {ECO:0000313|EMBL:KNA25444.1};
gene-LOC110681722	SubName: Full=Uncharacterized protein {ECO:0000313|EMBL:CAN74730.1};
gene-LOC110681723	SubName: Full=uncharacterized protein LOC107900238 {ECO:0000313|RefSeq:XP_016681414.1};
gene-LOC110681724	SubName: Full=Uncharacterized protein {ECO:0000313|EMBL:KMS95692.1};
gene-LOC110681725	SubName: Full=Uncharacterized protein {ECO:0000313|EMBL:KNA07716.1}; Flags: Fragment;
gene-LOC110681726	SubName: Full=Uncharacterized protein {ECO:0000313|EMBL:KNA26131.1};
gene-LOC110681727	SubName: Full=Uncharacterized protein {ECO:0000313|EMBL:KNA08744.1};
gene-LOC110681728	SubName: Full=Uncharacterized protein {ECO:0000313|EMBL:CBI22699.3};
gene-LOC110681729	SubName: Full=Uncharacterized protein {ECO:0000313|EMBL:KNA18375.1};
gene-LOC110681733	SubName: Full=Uncharacterized protein {ECO:0000313|EMBL:KNA06570.1};
gene-LOC110681734	SubName: Full=Uncharacterized protein {ECO:0000313|EMBL:KNA06572.1};
gene-LOC110681735	SubName: Full=uncharacterized protein LOC106754688 {ECO:0000313|RefSeq:XP_014492229.1};
gene-LOC110681736	SubName: Full=uncharacterized protein LOC106754688 {ECO:0000313|RefSeq:XP_014492229.1};
gene-LOC110681737	SubName: Full=uncharacterized protein LOC106754688 {ECO:0000313|RefSeq:XP_014492229.1};
gene-LOC110681739	SubName: Full=Uncharacterized protein {ECO:0000313|EMBL:KNA17446.1}; Flags: Fragment;
gene-LOC110681740	RecName: Full=ATP-dependent DNA helicase {ECO:0000256|RuleBase:RU363044}; EC=3.6.4.12 {ECO:0000256|RuleBase:RU363044};
gene-LOC110681741	SubName: Full=Uncharacterized protein {ECO:0000313|EMBL:KNA22946.1};
gene-LOC110681742	SubName: Full=Uncharacterized protein {ECO:0000313|EMBL:KNA17446.1}; Flags: Fragment;
gene-LOC110681743	SubName: Full=Polyamine oxidase {ECO:0000313|EMBL:AAM43922.1}; EC=1.4.3.4 {ECO:0000313|EMBL:AAM43922.1};
gene-LOC110681744	SubName: Full=Uncharacterized protein {ECO:0000313|EMBL:KNA17446.1}; Flags: Fragment;
gene-LOC110681745	SubName: Full=Uncharacterized protein {ECO:0000313|EMBL:KNA05072.1}; Flags: Fragment;
gene-LOC110681746	SubName: Full=Uncharacterized protein {ECO:0000313|EMBL:CCA66040.1};
gene-LOC110681747	SubName: Full=Uncharacterized protein {ECO:0000313|EMBL:CCA66040.1};
gene-LOC110681748	SubName: Full=Uncharacterized protein {ECO:0000313|EMBL:KMS97521.1};
gene-LOC110681749	SubName: Full=Uncharacterized protein {ECO:0000313|EMBL:KNA05820.1};
gene-LOC110681750	SubName: Full=FAR1; Zinc finger, SWIM-type {ECO:0000313|EMBL:ABN05718.1};
gene-LOC110681752	SubName: Full=Uncharacterized protein {ECO:0000313|EMBL:KNA22945.1};
gene-LOC110681753	SubName: Full=uncharacterized protein LOC104601120 isoform X1 {ECO:0000313|RefSeq:XP_019053968.1};
gene-LOC110681754	SubName: Full=uncharacterized protein LOC108995435 {ECO:0000313|RefSeq:XP_018826557.1};
gene-LOC110681755	SubName: Full=Transposase {ECO:0000313|EMBL:CDM63849.1}; Flags: Fragment;
gene-LOC110681756	SubName: Full=Mariner transposase {ECO:0000313|EMBL:AFK13835.1};
gene-LOC110681757	RecName: Full=Signal recognition particle 54 kDa protein {ECO:0000256|RuleBase:RU364034};
gene-LOC110681758	RecName: Full=ATP-dependent DNA helicase {ECO:0000256|RuleBase:RU363044}; EC=3.6.4.12 {ECO:0000256|RuleBase:RU363044};
gene-LOC110681760	SubName: Full=Uncharacterized protein {ECO:0000313|EMBL:KNA19957.1};
gene-LOC110681761	RecName: Full=Patatin {ECO:0000256|RuleBase:RU361262}; EC=3.1.1.- {ECO:0000256|RuleBase:RU361262};
gene-LOC110681762	SubName: Full=Uncharacterized protein {ECO:0000313|EMBL:JAE91674.1};
gene-LOC110681763	SubName: Full=Uncharacterized protein {ECO:0000313|EMBL:EEE90367.1};
gene-LOC110681764	RecName: Full=RING-type E3 ubiquitin transferase {ECO:0000256|SAAS:SAAS00702733}; EC=2.3.2.27 {ECO:0000256|SAAS:SAAS00702733};
gene-LOC110681765	SubName: Full=Pol-polyprotein {ECO:0000313|EMBL:AAY99339.1};
gene-LOC110681766	SubName: Full=Uncharacterized protein {ECO:0000313|EMBL:KGN61784.1};
gene-LOC110681767	SubName: Full=Uncharacterized protein {ECO:0000313|EMBL:CCB56967.1};
gene-LOC110681768	SubName: Full=FAR1; Zinc finger, SWIM-type {ECO:0000313|EMBL:ABN05718.1};
gene-LOC110681769	SubName: Full=Uncharacterized protein {ECO:0000313|EMBL:KNA08087.1};
gene-LOC110681770	SubName: Full=uncharacterized protein LOC106776782 {ECO:0000313|RefSeq:XP_014519737.1};
gene-LOC110681771	SubName: Full=Uncharacterized protein {ECO:0000313|EMBL:KNA05188.1};
gene-LOC110681772	SubName: Full=uncharacterized protein LOC103719390 isoform X1 {ECO:0000313|RefSeq:XP_008806830.1};
gene-LOC110681773	SubName: Full=Uncharacterized protein {ECO:0000313|EMBL:KDO43011.1}; Flags: Fragment;
gene-LOC110681774	SubName: Full=Putative reverse transcriptase domain-containing protein {ECO:0000313|EMBL:OTG09745.1};
gene-LOC110681775	SubName: Full=Uncharacterized protein {ECO:0000313|EMBL:PKU86419.1};
gene-LOC110681776	SubName: Full=Uncharacterized protein {ECO:0000313|EMBL:CDP06459.1};
gene-LOC110681777	SubName: Full=disease resistance protein RGA2-like isoform X2 {ECO:0000313|RefSeq:XP_018825449.1};
gene-LOC110681778	SubName: Full=Uncharacterized protein {ECO:0000313|EMBL:KMS96443.1};
gene-LOC110681779	SubName: Full=Uncharacterized protein {ECO:0000313|EMBL:KNA05825.1};
gene-LOC110681780	SubName: Full=Uncharacterized protein {ECO:0000313|EMBL:CCA66043.1};
gene-LOC110681782	SubName: Full=Uncharacterized protein {ECO:0000313|EMBL:KNA03650.1};
gene-LOC110681784	SubName: Full=Uncharacterized protein {ECO:0000313|EMBL:CDP01585.1};
gene-LOC110681785	SubName: Full=Putative ovule protein {ECO:0000313|EMBL:JAP23388.1};
gene-LOC110681787	SubName: Full=Uncharacterized protein {ECO:0000313|EMBL:KNA10294.1};
gene-LOC110681788	SubName: Full=Uncharacterized protein {ECO:0000313|EMBL:KNA16190.1}; Flags: Fragment;
gene-LOC110681789	SubName: Full=transcription factor RADIALIS-like {ECO:0000313|RefSeq:XP_018806255.1};
gene-LOC110681790	SubName: Full=Uncharacterized protein {ECO:0000313|EnsemblPlants:Bo9g171850.1};
gene-LOC110681791	SubName: Full=Uncharacterized protein {ECO:0000313|EMBL:KMS64535.1}; Flags: Fragment;
gene-LOC110681792	SubName: Full=Uncharacterized protein {ECO:0000313|EMBL:KNA19102.1};
gene-LOC110681793	SubName: Full=uncharacterized protein LOC107766140 {ECO:0000313|RefSeq:XP_016440369.1};
gene-LOC110681794	SubName: Full=Uncharacterized protein {ECO:0000313|EMBL:KNA13166.1};
gene-LOC110681795	SubName: Full=protein FAR1-RELATED SEQUENCE 5-like {ECO:0000313|RefSeq:XP_008787110.1, ECO:0000313|RefSeq:XP_008787111.1};
gene-LOC110681797	RecName: Full=Phosphatidylserine decarboxylase proenzyme 2 {ECO:0000256|HAMAP-Rule:MF_03209}; EC=4.1.1.65 {ECO:0000256|HAMAP-Rule:MF_03209}; Contains: RecName: Full=Phosphatidylserine decarboxylase 2 alpha chain {ECO:0000256|HAMAP-Rule:MF_03209}; Contains: RecName: Full=Phosphatidylserine decarboxylase 2 beta chain {ECO:0000256|HAMAP-Rule:MF_03209};
gene-LOC110681800	SubName: Full=Uncharacterized protein {ECO:0000313|EMBL:KMS98003.1};
gene-LOC110681801	SubName: Full=Uncharacterized protein {ECO:0000313|EMBL:KNA10665.1};
gene-LOC110681802	SubName: Full=Uncharacterized protein {ECO:0000313|EMBL:KNA17644.1};
gene-LOC110681803	SubName: Full=Uncharacterized protein {ECO:0000313|EMBL:KMS98006.1};
gene-LOC110681805	SubName: Full=Uncharacterized protein {ECO:0000313|EMBL:KNA13163.1};
gene-LOC110681806	RecName: Full=UTP--glucose-1-phosphate uridylyltransferase {ECO:0000256|PIRNR:PIRNR000806}; EC=2.7.7.9 {ECO:0000256|PIRNR:PIRNR000806};
gene-LOC110681807	RecName: Full=UTP--glucose-1-phosphate uridylyltransferase {ECO:0000256|PIRNR:PIRNR000806}; EC=2.7.7.9 {ECO:0000256|PIRNR:PIRNR000806};
gene-LOC110681808	SubName: Full=Uncharacterized protein {ECO:0000313|EMBL:KNA21132.1};
gene-LOC110681810	SubName: Full=Uncharacterized protein {ECO:0000313|EMBL:KNA08238.1};
gene-LOC110681811	SubName: Full=Uncharacterized protein {ECO:0000313|EMBL:KNA03818.1};
gene-LOC110681812	RecName: Full=Membrane-anchored ubiquitin-fold protein {ECO:0000256|PIRNR:PIRNR032572};
gene-LOC110681813	SubName: Full=Uncharacterized protein {ECO:0000313|EMBL:KNA03819.1};
gene-LOC110681814	SubName: Full=actin-related protein 2 isoform X2 {ECO:0000313|RefSeq:XP_008441308.1};
gene-LOC110681815	SubName: Full=Uncharacterized protein {ECO:0000313|EMBL:KNA04749.1};
gene-LOC110681816	SubName: Full=Uncharacterized protein {ECO:0000313|EMBL:KNA03062.1}; Flags: Fragment;
gene-LOC110681817	SubName: Full=Uncharacterized protein {ECO:0000313|EMBL:KNA14680.1}; Flags: Fragment;
gene-LOC110681818	SubName: Full=Uncharacterized protein {ECO:0000313|EMBL:KNA20407.1};
gene-LOC110681819	RecName: Full=Eukaryotic translation initiation factor 3 subunit C {ECO:0000256|HAMAP-Rule:MF_03002}; Short=eIF3c {ECO:0000256|HAMAP-Rule:MF_03002}; AltName: Full=Eukaryotic translation initiation factor 3 subunit 8 {ECO:0000256|HAMAP-Rule:MF_03002}; AltName: Full=eIF3 p110 {ECO:0000256|HAMAP-Rule:MF_03002};
gene-LOC110681820	SubName: Full=Uncharacterized protein {ECO:0000313|EMBL:KNA25366.1};
gene-LOC110681821	SubName: Full=Uncharacterized protein {ECO:0000313|EMBL:KNA25958.1};
gene-LOC110681822	SubName: Full=Uncharacterized protein {ECO:0000313|EMBL:KNA25959.1};
gene-LOC110681823	SubName: Full=ABC transporter-like protein {ECO:0000313|EMBL:OMO99385.1};
gene-LOC110681824	SubName: Full=Uncharacterized protein {ECO:0000313|EMBL:KNA05689.1};
gene-LOC110681825	SubName: Full=Uncharacterized protein {ECO:0000313|EMBL:KNA04178.1};
gene-LOC110681826	SubName: Full=Uncharacterized protein {ECO:0000313|EMBL:KNA04180.1};
gene-LOC110681827	SubName: Full=Uncharacterized protein {ECO:0000313|EMBL:KNA05339.1};
gene-LOC110681828	SubName: Full=Uncharacterized protein {ECO:0000313|EMBL:KNA19459.1};
gene-LOC110681829	SubName: Full=Uncharacterized protein {ECO:0000313|EMBL:KNA19460.1};
gene-LOC110681830	SubName: Full=NBS-LRR type resistance protein {ECO:0000313|EMBL:ABJ99599.1};
gene-LOC110681831	SubName: Full=Uncharacterized protein {ECO:0000313|EMBL:KMT08054.1};
gene-LOC110681832	RecName: Full=ADP,ATP carrier protein {ECO:0000256|RuleBase:RU363121};
gene-LOC110681833	SubName: Full=Uncharacterized protein {ECO:0000313|EMBL:KNA16186.1};
gene-LOC110681834	SubName: Full=Uncharacterized protein {ECO:0000313|EMBL:CCA66036.1};
gene-LOC110681835	SubName: Full=Uncharacterized protein {ECO:0000313|EMBL:KNA22970.1};
gene-LOC110681836	RecName: Full=Non-specific serine/threonine protein kinase {ECO:0000256|SAAS:SAAS00351747}; EC=2.7.11.1 {ECO:0000256|SAAS:SAAS00351747};
gene-LOC110681837	SubName: Full=Uncharacterized protein {ECO:0000313|EMBL:KNA20429.1};
gene-LOC110681838	SubName: Full=Uncharacterized protein {ECO:0000313|EMBL:KNA11989.1};
gene-LOC110681839	SubName: Full=Uncharacterized protein {ECO:0000313|EMBL:KNA24603.1};
gene-LOC110681840	SubName: Full=Uncharacterized protein {ECO:0000313|EMBL:KNA24603.1};
gene-LOC110681841	RecName: Full=Glutamate receptor {ECO:0000256|PIRNR:PIRNR037090};
gene-LOC110681842	SubName: Full=Uncharacterized protein {ECO:0000313|EMBL:KNA04409.1};
gene-LOC110681843	SubName: Full=Uncharacterized protein {ECO:0000313|EMBL:KMS64535.1}; Flags: Fragment;
gene-LOC110681844	RecName: Full=Peroxidase {ECO:0000256|RuleBase:RU362060, ECO:0000256|SAAS:SAAS00709852}; EC=1.11.1.7 {ECO:0000256|RuleBase:RU362060, ECO:0000256|SAAS:SAAS00709852};
gene-LOC110681846	SubName: Full=Uncharacterized protein {ECO:0000313|EMBL:KNA03865.1};
gene-LOC110681847	SubName: Full=Uncharacterized protein {ECO:0000313|EMBL:KNA11118.1};
gene-LOC110681848	SubName: Full=Putative nuclear transport factor 2B {ECO:0000313|EMBL:OTF98889.1};
gene-LOC110681849	SubName: Full=Uncharacterized protein {ECO:0000313|EMBL:OTG20900.1};
gene-LOC110681850	SubName: Full=Uncharacterized protein {ECO:0000313|EMBL:KNA06760.1};
gene-LOC110681851	SubName: Full=uncharacterized protein LOC107903101 {ECO:0000313|RefSeq:XP_016684641.1}; SubName: Full=uncharacterized protein LOC107937109 {ECO:0000313|RefSeq:XP_016725415.1};
gene-LOC110681852	SubName: Full=Uncharacterized protein {ECO:0000313|EMBL:KYP31171.1};
gene-LOC110681853	SubName: Full=Uncharacterized protein {ECO:0000313|EMBL:KYP31171.1};
gene-LOC110681857	SubName: Full=Uncharacterized protein {ECO:0000313|EMBL:KYP31171.1};
gene-LOC110681860	SubName: Full=Uncharacterized protein {ECO:0000313|EMBL:KNA17449.1};
gene-LOC110681861	SubName: Full=Uncharacterized protein {ECO:0000313|EMBL:KNA17449.1};
gene-LOC110681862	SubName: Full=Uncharacterized protein {ECO:0000313|EMBL:KNA16107.1}; Flags: Fragment;
gene-LOC110681863	SubName: Full=Uncharacterized protein {ECO:0000313|EMBL:KNA17447.1};
gene-LOC110681864	SubName: Full=Uncharacterized protein {ECO:0000313|EMBL:OAY59251.1};
gene-LOC110681865	SubName: Full=Uncharacterized protein {ECO:0000313|EMBL:KNA17447.1};
gene-LOC110681866	SubName: Full=Uncharacterized protein {ECO:0000313|EMBL:KNA17448.1};
gene-LOC110681867	SubName: Full=Uncharacterized protein {ECO:0000313|EMBL:KNA17448.1};
gene-LOC110681868	SubName: Full=Uncharacterized protein {ECO:0000313|EMBL:KNA17447.1};
gene-LOC110681869	SubName: Full=Uncharacterized protein {ECO:0000313|EMBL:KNA11231.1};
gene-LOC110681870	SubName: Full=Uncharacterized protein {ECO:0000313|EMBL:KNA05197.1};
gene-LOC110681872	SubName: Full=Uncharacterized protein {ECO:0000313|EMBL:KNA07229.1};
gene-LOC110681873	SubName: Full=Uncharacterized protein {ECO:0000313|EMBL:KNA06743.1}; Flags: Fragment;
gene-LOC110681874	SubName: Full=Uncharacterized protein {ECO:0000313|EMBL:KNA14737.1};
gene-LOC110681875	SubName: Full=Uncharacterized protein {ECO:0000313|EMBL:KNA18167.1};
gene-LOC110681876	SubName: Full=Uncharacterized protein {ECO:0000313|EMBL:KNA04289.1};
gene-LOC110681877	SubName: Full=Uncharacterized protein {ECO:0000313|EMBL:KNA05727.1};
gene-LOC110681878	SubName: Full=Uncharacterized protein {ECO:0000313|EMBL:KNA12552.1};
gene-LOC110681879	SubName: Full=Uncharacterized protein {ECO:0000313|EMBL:KNA12553.1};
gene-LOC110681880	SubName: Full=Uncharacterized protein {ECO:0000313|EMBL:KNA20629.1};
gene-LOC110681881	SubName: Full=Uncharacterized protein {ECO:0000313|EMBL:KNA04759.1};
gene-LOC110681882	SubName: Full=Uncharacterized protein {ECO:0000313|EMBL:KNA14736.1};
gene-LOC110681883	SubName: Full=Uncharacterized protein {ECO:0000313|EMBL:KNA08308.1};
gene-LOC110681884	SubName: Full=Uncharacterized protein {ECO:0000313|EMBL:KNA16586.1};
gene-LOC110681885	SubName: Full=Uncharacterized protein {ECO:0000313|EMBL:KNA09267.1}; Flags: Fragment;
gene-LOC110681886	SubName: Full=Uncharacterized protein {ECO:0000313|EMBL:KNA06216.1};
gene-LOC110681887	SubName: Full=Uncharacterized protein {ECO:0000313|EMBL:KNA06716.1};
gene-LOC110681890	SubName: Full=Uncharacterized protein {ECO:0000313|EMBL:KNA06464.1};
gene-LOC110681893	RecName: Full=Glutamate decarboxylase {ECO:0000256|RuleBase:RU361171}; EC=4.1.1.15 {ECO:0000256|RuleBase:RU361171};
gene-LOC110681894	SubName: Full=Uncharacterized protein {ECO:0000313|EMBL:KNA05854.1};
gene-LOC110681895	RecName: Full=Glutamate decarboxylase {ECO:0000256|RuleBase:RU361171}; EC=4.1.1.15 {ECO:0000256|RuleBase:RU361171};
gene-LOC110681896	SubName: Full=Uncharacterized protein {ECO:0000313|EMBL:KNA05850.1};
gene-LOC110681897	SubName: Full=Uncharacterized protein {ECO:0000313|EMBL:KNA11473.1}; Flags: Fragment;
gene-LOC110681898	RecName: Full=Potassium transporter {ECO:0000256|RuleBase:RU321113};
gene-LOC110681900	SubName: Full=Uncharacterized protein {ECO:0000313|EMBL:BAM64827.1};
gene-LOC110681901	SubName: Full=Salt overly sensitive 1B {ECO:0000313|EMBL:ACN66494.1};
gene-LOC110681902	SubName: Full=Uncharacterized protein {ECO:0000313|EMBL:KNA22593.1};
gene-LOC110681903	SubName: Full=Uncharacterized protein {ECO:0000313|EnsemblPlants:HORVU1Hr1G076580.1};
gene-LOC110681904	SubName: Full=Uncharacterized protein {ECO:0000313|EMBL:KNA10696.1};
gene-LOC110681905	SubName: Full=Uncharacterized protein {ECO:0000313|EMBL:KNA16122.1};
gene-LOC110681906	SubName: Full=Uncharacterized protein {ECO:0000313|EMBL:KNA18383.1};
gene-LOC110681907	SubName: Full=Uncharacterized protein {ECO:0000313|EMBL:KNA06833.1};
gene-LOC110681908	RecName: Full=Patatin {ECO:0000256|RuleBase:RU361262}; EC=3.1.1.- {ECO:0000256|RuleBase:RU361262};
gene-LOC110681909	SubName: Full=Uncharacterized protein {ECO:0000313|EMBL:CDP16686.1};
gene-LOC110681910	SubName: Full=Serine/threonine-protein kinase BRI1-like 2 {ECO:0000313|EMBL:EXC05026.1};
gene-LOC110681912	SubName: Full=Uncharacterized protein {ECO:0000313|EMBL:KNA17697.1};
gene-LOC110681913	SubName: Full=Uncharacterized protein {ECO:0000313|EMBL:KNA17697.1};
gene-LOC110681914	SubName: Full=Uncharacterized protein {ECO:0000313|EMBL:JAV45067.1}; Flags: Fragment;
gene-LOC110681915	SubName: Full=uncharacterized protein LOC108984871 {ECO:0000313|RefSeq:XP_018812501.1};
gene-LOC110681916	SubName: Full=Uncharacterized protein {ECO:0000313|EMBL:KNA06834.1};
gene-LOC110681917	SubName: Full=Uncharacterized protein {ECO:0000313|EMBL:KNA05056.1}; Flags: Fragment;
gene-LOC110681918	SubName: Full=Uncharacterized protein {ECO:0000313|EMBL:KNA13972.1};
gene-LOC110681919	SubName: Full=Uncharacterized protein {ECO:0000313|EMBL:KNA17190.1};
gene-LOC110681920	SubName: Full=Uncharacterized protein {ECO:0000313|EMBL:KNA18351.1};
gene-LOC110681921	SubName: Full=Uncharacterized protein {ECO:0000313|EMBL:KNA18352.1};
gene-LOC110681922	SubName: Full=Uncharacterized protein {ECO:0000313|EMBL:KNA18353.1};
gene-LOC110681924	SubName: Full=Uncharacterized protein {ECO:0000313|EMBL:KNA18355.1};
gene-LOC110681925	RecName: Full=Transcription and mRNA export factor ENY2 {ECO:0000256|HAMAP-Rule:MF_03046}; AltName: Full=Enhancer of yellow 2 transcription factor homolog {ECO:0000256|HAMAP-Rule:MF_03046};
gene-LOC110681926	SubName: Full=Uncharacterized protein {ECO:0000313|EMBL:CCB43613.1};
gene-LOC110681927	SubName: Full=Uncharacterized protein {ECO:0000313|EMBL:OMO59107.1};
gene-LOC110681928	SubName: Full=Uncharacterized protein {ECO:0000313|EMBL:KNA18927.1};
gene-LOC110681929	SubName: Full=Uncharacterized protein {ECO:0000313|EMBL:KNA15253.1};
gene-LOC110681930	SubName: Full=Uncharacterized protein {ECO:0000313|EMBL:KNA07638.1};
gene-LOC110681931	SubName: Full=Uncharacterized protein {ECO:0000313|EMBL:KNA14155.1};
gene-LOC110681932	SubName: Full=Uncharacterized protein {ECO:0000313|EMBL:KNA12003.1};
gene-LOC110681934	SubName: Full=Uncharacterized protein {ECO:0000313|EMBL:KJB33993.1};
gene-LOC110681935	SubName: Full=Uncharacterized protein {ECO:0000313|EMBL:KNA05615.1};
gene-LOC110681936	SubName: Full=Protein transport protein sec61 subunit gamma-2 {ECO:0000313|EMBL:OIT06290.1};
gene-LOC110681937	SubName: Full=Uncharacterized protein {ECO:0000313|EMBL:KNA13957.1};
gene-LOC110681938	SubName: Full=Uncharacterized protein {ECO:0000313|EMBL:KNA13956.1};
gene-LOC110681939	SubName: Full=Vacuolar protein sorting 26A isoform 3 {ECO:0000313|EMBL:EOY23655.1};
gene-LOC110681940	SubName: Full=Uncharacterized protein {ECO:0000313|EMBL:KNA12510.1};
gene-LOC110681941	SubName: Full=Uncharacterized protein {ECO:0000313|EMBL:KNA12509.1};
gene-LOC110681942	RecName: Full=S-acyltransferase {ECO:0000256|RuleBase:RU079119}; EC=2.3.1.225 {ECO:0000256|RuleBase:RU079119}; AltName: Full=Palmitoyltransferase {ECO:0000256|RuleBase:RU079119};
gene-LOC110681943	SubName: Full=Uncharacterized protein {ECO:0000313|EMBL:KNA24571.1};
gene-LOC110681944	SubName: Full=Uncharacterized protein {ECO:0000313|EMBL:KNA24573.1};
gene-LOC110681945	SubName: Full=Uncharacterized protein {ECO:0000313|EMBL:KNA24639.1};
gene-LOC110681946	SubName: Full=Uncharacterized protein {ECO:0000313|EMBL:KNA24572.1};
gene-LOC110681947	SubName: Full=Uncharacterized protein {ECO:0000313|EMBL:KNA09042.1};
gene-LOC110681948	SubName: Full=Uncharacterized protein {ECO:0000313|EMBL:KNA05614.1};
gene-LOC110681949	SubName: Full=Uncharacterized protein {ECO:0000313|EMBL:KNA14002.1};
gene-LOC110681950	SubName: Full=Uncharacterized protein {ECO:0000313|EMBL:KNA14003.1};
gene-LOC110681951	SubName: Full=Uncharacterized protein {ECO:0000313|EMBL:KNA05701.1};
gene-LOC110681952	SubName: Full=Uncharacterized protein {ECO:0000313|EMBL:KNA22574.1};
gene-LOC110681953	SubName: Full=Uncharacterized protein {ECO:0000313|EMBL:KNA25057.1};
gene-LOC110681954	SubName: Full=Uncharacterized protein {ECO:0000313|EMBL:KNA25056.1};
gene-LOC110681955	SubName: Full=Uncharacterized protein {ECO:0000313|EMBL:KNA10817.1};
gene-LOC110681956	SubName: Full=Uncharacterized protein {ECO:0000313|EMBL:KNA10818.1};
gene-LOC110681957	SubName: Full=Uncharacterized protein {ECO:0000313|EMBL:KNA10820.1};
gene-LOC110681958	SubName: Full=Uncharacterized protein {ECO:0000313|EMBL:CAN77497.1};
gene-LOC110681959	SubName: Full=Uncharacterized protein {ECO:0000313|EMBL:KNA12989.1};
gene-LOC110681960	RecName: Full=Succinate--CoA ligase [ADP-forming] subunit beta, mitochondrial {ECO:0000256|HAMAP-Rule:MF_03219}; EC=6.2.1.5 {ECO:0000256|HAMAP-Rule:MF_03219}; AltName: Full=Succinyl-CoA synthetase beta chain {ECO:0000256|HAMAP-Rule:MF_03219}; Short=SCS-beta {ECO:0000256|HAMAP-Rule:MF_03219};
gene-LOC110681961	SubName: Full=Uncharacterized protein {ECO:0000313|EMBL:KNA19262.1};
gene-LOC110681963	SubName: Full=Uncharacterized protein {ECO:0000313|EMBL:KNA19260.1};
gene-LOC110681964	SubName: Full=Uncharacterized protein {ECO:0000313|EMBL:KNA19259.1};
gene-LOC110681965	SubName: Full=Uncharacterized protein {ECO:0000313|EMBL:KNA17525.1};
gene-LOC110681966	SubName: Full=Uncharacterized protein {ECO:0000313|EMBL:KNA18260.1};
gene-LOC110681967	RecName: Full=Flap endonuclease 1 {ECO:0000256|HAMAP-Rule:MF_03140}; Short=FEN-1 {ECO:0000256|HAMAP-Rule:MF_03140}; EC=3.1.-.- {ECO:0000256|HAMAP-Rule:MF_03140}; AltName: Full=Flap structure-specific endonuclease 1 {ECO:0000256|HAMAP-Rule:MF_03140};
gene-LOC110681968	RecName: Full=Protein MAK16 homolog {ECO:0000256|PIRNR:PIRNR003352};
gene-LOC110681969	RecName: Full=Phytochrome {ECO:0000256|PIRNR:PIRNR000084};
gene-LOC110681970	SubName: Full=Beta-1,3-glucan synthase {ECO:0000313|EMBL:ACY01929.1};
gene-LOC110681971	SubName: Full=Uncharacterized protein {ECO:0000313|EMBL:KNA09218.1};
gene-LOC110681972	SubName: Full=Uncharacterized protein {ECO:0000313|EMBL:KNA15193.1};
gene-LOC110681973	SubName: Full=Uncharacterized protein {ECO:0000313|EMBL:KNA18261.1};
gene-LOC110681974	SubName: Full=Uncharacterized protein {ECO:0000313|EMBL:KNA15194.1};
gene-LOC110681975	SubName: Full=Uncharacterized protein {ECO:0000313|EMBL:KNA15195.1};
gene-LOC110681976	SubName: Full=Uncharacterized protein {ECO:0000313|EMBL:KNA15196.1};
gene-LOC110681977	SubName: Full=Uncharacterized protein {ECO:0000313|EMBL:KNA06024.1};
gene-LOC110681978	SubName: Full=Uncharacterized protein {ECO:0000313|EMBL:KNA15197.1};
gene-LOC110681979	SubName: Full=Uncharacterized protein {ECO:0000313|EMBL:KNA06023.1};
gene-LOC110681980	SubName: Full=Uncharacterized protein {ECO:0000313|EMBL:KNA06022.1};
gene-LOC110681981	SubName: Full=Uncharacterized protein {ECO:0000313|EMBL:KNA20593.1};
gene-LOC110681982	SubName: Full=Uncharacterized protein {ECO:0000313|EMBL:KNA12731.1};
gene-LOC110681983	SubName: Full=Uncharacterized protein {ECO:0000313|EMBL:KNA18262.1};
gene-LOC110681984	SubName: Full=Ras-like protein {ECO:0000313|EMBL:AEL99308.1}; Flags: Fragment;
gene-LOC110681985	SubName: Full=uncharacterized protein LOC108996256 {ECO:0000313|RefSeq:XP_018827568.1, ECO:0000313|RefSeq:XP_018827569.1, ECO:0000313|RefSeq:XP_018827570.1};
gene-LOC110681986	SubName: Full=Uncharacterized protein {ECO:0000313|EMBL:KNA15007.1};
gene-LOC110681987	SubName: Full=Uncharacterized protein {ECO:0000313|EMBL:KNA05410.1};
gene-LOC110681988	SubName: Full=Uncharacterized protein {ECO:0000313|EMBL:KNA05409.1};
gene-LOC110681990	SubName: Full=Uncharacterized protein {ECO:0000313|EMBL:KNA15009.1};
gene-LOC110681991	SubName: Full=uncharacterized protein LOC103711585 {ECO:0000313|RefSeq:XP_008796021.1};
gene-LOC110681992	RecName: Full=Histone deacetylase {ECO:0000256|SAAS:SAAS00894283}; EC=3.5.1.98 {ECO:0000256|SAAS:SAAS00894283};
gene-LOC110681993	SubName: Full=Uncharacterized protein {ECO:0000313|EMBL:KNA15008.1};
gene-LOC110681994	SubName: Full=Uncharacterized protein {ECO:0000313|EMBL:KNA15008.1};
gene-LOC110681995	SubName: Full=BURP domain-containing protein BNM2A-like {ECO:0000313|RefSeq:XP_018836928.1};
gene-LOC110681996	SubName: Full=NAC3 {ECO:0000313|EMBL:ANV19795.1};
gene-LOC110681997	SubName: Full=Uncharacterized protein {ECO:0000313|EMBL:EYU42625.1};
gene-LOC110681998	SubName: Full=Uncharacterized protein {ECO:0000313|EMBL:CCB56967.1};
gene-LOC110681999	SubName: Full=Uncharacterized protein {ECO:0000313|EMBL:KNA10266.1};
gene-LOC110682000	SubName: Full=Organ specific protein {ECO:0000313|EMBL:OMO74270.1};
gene-LOC110682001	SubName: Full=Uncharacterized protein {ECO:0000313|EMBL:KNA15473.1};
gene-LOC110682002	SubName: Full=Uncharacterized protein {ECO:0000313|EMBL:KNA12600.1};
gene-LOC110682003	SubName: Full=Uncharacterized protein {ECO:0000313|EMBL:KNA15475.1};
gene-LOC110682004	SubName: Full=Uncharacterized protein {ECO:0000313|EMBL:KNA22799.1};
gene-LOC110682005	SubName: Full=Uncharacterized protein {ECO:0000313|EMBL:KNA22885.1};
gene-LOC110682006	SubName: Full=Uncharacterized protein {ECO:0000313|EMBL:KNA05337.1};
gene-LOC110682007	SubName: Full=Uncharacterized protein {ECO:0000313|EMBL:KNA05336.1};
gene-LOC110682008	SubName: Full=Uncharacterized protein {ECO:0000313|EMBL:KNA05338.1};
gene-LOC110682009	SubName: Full=Uncharacterized protein {ECO:0000313|EMBL:KMS98900.1};
gene-LOC110682010	SubName: Full=Uncharacterized protein {ECO:0000313|EMBL:KNA08086.1};
gene-LOC110682011	SubName: Full=Uncharacterized protein {ECO:0000313|EMBL:KNA08088.1};
gene-LOC110682012	SubName: Full=Uncharacterized protein {ECO:0000313|EMBL:KNA12603.1};
gene-LOC110682013	SubName: Full=Uncharacterized protein {ECO:0000313|EMBL:KNA22561.1};
gene-LOC110682014	SubName: Full=Uncharacterized protein {ECO:0000313|EMBL:KNA14538.1};
gene-LOC110682015	RecName: Full=Hexosyltransferase {ECO:0000256|RuleBase:RU362027}; EC=2.4.1.- {ECO:0000256|RuleBase:RU362027};
gene-LOC110682016	SubName: Full=Uncharacterized protein {ECO:0000313|EMBL:KNA11849.1};
gene-LOC110682017	SubName: Full=Uncharacterized protein {ECO:0000313|EMBL:KYP54496.1};
gene-LOC110682018	SubName: Full=uncharacterized protein LOC108987813 isoform X2 {ECO:0000313|RefSeq:XP_018816377.1};
gene-LOC110682019	SubName: Full=Putative ovule protein {ECO:0000313|EMBL:JAP16809.1}; Flags: Fragment;
gene-LOC110682020	SubName: Full=Uncharacterized protein {ECO:0000313|EMBL:KNA03600.1};
gene-LOC110682021	SubName: Full=Uncharacterized protein {ECO:0000313|EMBL:KNA25310.1};
gene-LOC110682022	SubName: Full=Uncharacterized protein {ECO:0000313|EMBL:KNA03239.1}; Flags: Fragment;
gene-LOC110682023	RecName: Full=RING-type E3 ubiquitin transferase {ECO:0000256|SAAS:SAAS00702733}; EC=2.3.2.27 {ECO:0000256|SAAS:SAAS00702733};
gene-LOC110682024	SubName: Full=Uncharacterized protein {ECO:0000313|EMBL:KNA11274.1};
gene-LOC110682025	SubName: Full=Uncharacterized protein {ECO:0000313|EMBL:KNA12937.1};
gene-LOC110682027	SubName: Full=Uncharacterized protein {ECO:0000313|EMBL:KNA12935.1};
gene-LOC110682028	SubName: Full=Uncharacterized protein {ECO:0000313|EMBL:KNA12936.1};
gene-LOC110682029	SubName: Full=Uncharacterized protein {ECO:0000313|EMBL:KNA25175.1};
gene-LOC110682030	SubName: Full=Uncharacterized protein {ECO:0000313|EMBL:KNA25176.1};
gene-LOC110682031	SubName: Full=Uncharacterized protein {ECO:0000313|EMBL:KNA25176.1};
gene-LOC110682032	SubName: Full=Uncharacterized protein {ECO:0000313|EMBL:KNA25176.1};
gene-LOC110682033	SubName: Full=Uncharacterized protein {ECO:0000313|EMBL:KNA10083.1};
gene-LOC110682034	SubName: Full=Uncharacterized protein {ECO:0000313|EMBL:KNA02738.1}; Flags: Fragment;
gene-LOC110682035	SubName: Full=Uncharacterized protein {ECO:0000313|EMBL:KNA13110.1};
gene-LOC110682037	SubName: Full=Uncharacterized protein {ECO:0000313|EMBL:KNA13111.1};
gene-LOC110682038	SubName: Full=Uncharacterized protein {ECO:0000313|EMBL:EXB76036.1};
gene-LOC110682039	SubName: Full=Uncharacterized protein {ECO:0000313|EMBL:KNA21649.1};
gene-LOC110682040	SubName: Full=WD40 repeat {ECO:0000313|EMBL:OVA00406.1};
gene-LOC110682041	SubName: Full=Uncharacterized protein {ECO:0000313|EMBL:KNA25290.1};
gene-LOC110682042	SubName: Full=Uncharacterized protein {ECO:0000313|EMBL:KNA23938.1};
gene-LOC110682044	SubName: Full=Uncharacterized protein {ECO:0000313|EMBL:KNA12602.1};
gene-LOC110682045	RecName: Full=WAT1-related protein {ECO:0000256|RuleBase:RU363077}; Flags: Fragment;
gene-LOC110682046	SubName: Full=Uncharacterized protein {ECO:0000313|EMBL:KNA18954.1};
gene-LOC110682047	SubName: Full=Uncharacterized protein {ECO:0000313|EMBL:KNA12147.1};
gene-LOC110682048	SubName: Full=Uncharacterized protein {ECO:0000313|EMBL:OMO67845.1};
gene-LOC110682049	SubName: Full=Uncharacterized protein {ECO:0000313|EMBL:KDP35308.1};
gene-LOC110682050	SubName: Full=Uncharacterized protein {ECO:0000313|EMBL:KNA23407.1};
gene-LOC110682051	SubName: Full=NBS-LRR type resistance protein {ECO:0000313|EMBL:ABJ99599.1};
gene-LOC110682052	SubName: Full=Ribonucleotide reductase large subunit a {ECO:0000313|EMBL:AEC11061.1}; Flags: Fragment;
gene-LOC110682053	SubName: Full=Uncharacterized protein {ECO:0000313|EMBL:KNA18584.1};
gene-LOC110682054	SubName: Full=Uncharacterized protein {ECO:0000313|EMBL:KNA24534.1};
gene-LOC110682055	SubName: Full=Uncharacterized protein {ECO:0000313|EMBL:KNA17164.1};
gene-LOC110682056	SubName: Full=Uncharacterized protein {ECO:0000313|EMBL:KNA08122.1};
gene-LOC110682057	SubName: Full=Uncharacterized protein {ECO:0000313|EMBL:KNA03206.1};
gene-LOC110682058	SubName: Full=Transducin/WD40 repeat-like superfamily protein isoform 1 {ECO:0000313|EMBL:EOX92361.1};
gene-LOC110682059	RecName: Full=S-acyltransferase {ECO:0000256|RuleBase:RU079119}; EC=2.3.1.225 {ECO:0000256|RuleBase:RU079119}; AltName: Full=Palmitoyltransferase {ECO:0000256|RuleBase:RU079119};
gene-LOC110682060	SubName: Full=Uncharacterized protein {ECO:0000313|EMBL:KNA02703.1}; Flags: Fragment;
gene-LOC110682061	SubName: Full=Uncharacterized protein {ECO:0000313|EMBL:KNA10834.1};
gene-LOC110682062	SubName: Full=Uncharacterized protein {ECO:0000313|EMBL:KNA23492.1};
gene-LOC110682063	SubName: Full=Uncharacterized protein {ECO:0000313|EMBL:KNA23491.1};
gene-LOC110682064	SubName: Full=Uncharacterized protein {ECO:0000313|EMBL:KNA23413.1};
gene-LOC110682065	SubName: Full=Uncharacterized protein {ECO:0000313|EnsemblPlants:OB12G19080.1};
gene-LOC110682066	SubName: Full=Uncharacterized protein {ECO:0000313|EMBL:KNA23893.1};
gene-LOC110682067	SubName: Full=Uncharacterized protein {ECO:0000313|EMBL:KNA13964.1};
gene-LOC110682069	SubName: Full=Uncharacterized protein {ECO:0000313|EMBL:KMS64727.1}; Flags: Fragment;
gene-LOC110682070	SubName: Full=Uncharacterized protein {ECO:0000313|EMBL:KNA10417.1};
gene-LOC110682071	SubName: Full=Uncharacterized protein {ECO:0000313|EMBL:KNA08749.1};
gene-LOC110682072	SubName: Full=Uncharacterized protein {ECO:0000313|EMBL:KNA13901.1};
gene-LOC110682073	SubName: Full=Uncharacterized protein {ECO:0000313|EMBL:KNA06256.1};
gene-LOC110682074	SubName: Full=Uncharacterized protein {ECO:0000313|EMBL:CDP01559.1};
gene-LOC110682075	SubName: Full=Uncharacterized protein {ECO:0000313|EnsemblPlants:PGSC0003DMT400060611};
gene-LOC110682076	SubName: Full=Uncharacterized protein {ECO:0000313|EMBL:KNA10557.1};
gene-LOC110682077	SubName: Full=Magnesium transporter MRS2-I isoform 1 {ECO:0000313|EMBL:AHB08883.1};
gene-LOC110682078	SubName: Full=Uncharacterized protein {ECO:0000313|EMBL:KNA09929.1};
gene-LOC110682079	SubName: Full=Uncharacterized protein {ECO:0000313|EMBL:KNA14996.1};
gene-LOC110682080	SubName: Full=Uncharacterized protein {ECO:0000313|EMBL:KNA09931.1};
gene-LOC110682082	SubName: Full=Uncharacterized protein {ECO:0000313|EMBL:KNA14277.1};
gene-LOC110682083	SubName: Full=Uncharacterized protein {ECO:0000313|EMBL:KNA14278.1};
gene-LOC110682084	SubName: Full=Uncharacterized protein {ECO:0000313|EMBL:KNA14279.1};
gene-LOC110682085	SubName: Full=Uncharacterized protein {ECO:0000313|EMBL:KNA04619.1}; Flags: Fragment;
gene-LOC110682086	SubName: Full=Uncharacterized protein {ECO:0000313|EMBL:KNA14280.1};
gene-LOC110682087	SubName: Full=Uncharacterized protein {ECO:0000313|EMBL:KNA04621.1};
gene-LOC110682089	SubName: Full=Uncharacterized protein {ECO:0000313|EMBL:KNA03973.1};
gene-LOC110682091	SubName: Full=Uncharacterized protein {ECO:0000313|EMBL:KNA04622.1};
gene-LOC110682092	SubName: Full=AP2/ERF domain-containing transcription factor {ECO:0000313|EMBL:APQ47463.1};
gene-LOC110682093	SubName: Full=Uncharacterized protein {ECO:0000313|EMBL:KNA21497.1};
gene-LOC110682094	SubName: Full=Uncharacterized protein {ECO:0000313|EMBL:KNA03651.1};
gene-LOC110682095	SubName: Full=Uncharacterized protein {ECO:0000313|EMBL:KNA06234.1};
gene-LOC110682096	SubName: Full=Uncharacterized protein {ECO:0000313|EMBL:BAT92091.1};
gene-LOC110682097	SubName: Full=Uncharacterized protein {ECO:0000313|EMBL:KNA08837.1};
gene-LOC110682098	SubName: Full=Uncharacterized protein {ECO:0000313|EMBL:KNA03260.1};
gene-LOC110682099	SubName: Full=Uncharacterized protein {ECO:0000313|EMBL:KNA03260.1};
gene-LOC110682100	SubName: Full=Uncharacterized protein {ECO:0000313|EMBL:KNA03971.1};
gene-LOC110682101	SubName: Full=Uncharacterized protein {ECO:0000313|EnsemblPlants:HORVU6Hr1G035600.5};
gene-LOC110682102	SubName: Full=Uncharacterized protein {ECO:0000313|EMBL:KNA17482.1};
gene-LOC110682103	SubName: Full=Uncharacterized protein {ECO:0000313|EMBL:KNA02803.1}; Flags: Fragment;
gene-LOC110682104	SubName: Full=Uncharacterized protein {ECO:0000313|EMBL:KNA13355.1};
gene-LOC110682105	SubName: Full=Uncharacterized protein {ECO:0000313|EMBL:KNA13356.1};
gene-LOC110682106	SubName: Full=Uncharacterized protein {ECO:0000313|EMBL:KNA02733.1};
gene-LOC110682107	SubName: Full=Uncharacterized protein {ECO:0000313|EMBL:KNA13950.1};
gene-LOC110682108	SubName: Full=Uncharacterized protein {ECO:0000313|EMBL:KNA02781.1}; Flags: Fragment;
gene-LOC110682109	SubName: Full=Uncharacterized protein {ECO:0000313|EMBL:KNA03970.1};
gene-LOC110682110	SubName: Full=Uncharacterized protein {ECO:0000313|EMBL:KNA08240.1};
gene-LOC110682111	SubName: Full=Alcohol dehydrogenase, C-terminal {ECO:0000313|EMBL:KVI08636.1};
gene-LOC110682112	SubName: Full=Alcohol dehydrogenase, putative {ECO:0000313|EMBL:EEF28018.1}; EC=1.1.1.255 {ECO:0000313|EMBL:EEF28018.1};
gene-LOC110682113	SubName: Full=Uncharacterized protein {ECO:0000313|EMBL:KNA24411.1};
gene-LOC110682114	SubName: Full=Uncharacterized protein {ECO:0000313|EMBL:KNA24410.1};
gene-LOC110682115	SubName: Full=Uncharacterized protein {ECO:0000313|EMBL:KNA06742.1};
gene-LOC110682116	SubName: Full=Uncharacterized protein {ECO:0000313|EMBL:KNA06741.1}; Flags: Fragment;
gene-LOC110682117	RecName: Full=Peroxidase {ECO:0000256|RuleBase:RU362060, ECO:0000256|SAAS:SAAS00709852}; EC=1.11.1.7 {ECO:0000256|RuleBase:RU362060, ECO:0000256|SAAS:SAAS00709852};
gene-LOC110682118	RecName: Full=Peroxidase {ECO:0000256|RuleBase:RU362060, ECO:0000256|SAAS:SAAS00709852}; EC=1.11.1.7 {ECO:0000256|RuleBase:RU362060, ECO:0000256|SAAS:SAAS00709852};
gene-LOC110682119	SubName: Full=Uncharacterized protein {ECO:0000313|EMBL:ONH97169.1};
gene-LOC110682120	SubName: Full=Uncharacterized protein {ECO:0000313|EMBL:KNA18197.1};
gene-LOC110682121	SubName: Full=Uncharacterized protein {ECO:0000313|EMBL:KNA18196.1};
gene-LOC110682122	SubName: Full=Uncharacterized protein {ECO:0000313|EMBL:KNA17154.1};
gene-LOC110682123	SubName: Full=uncharacterized protein LOC107928830 {ECO:0000313|RefSeq:XP_016715597.1};
gene-LOC110682124	RecName: Full=3-hydroxy-3-methylglutaryl coenzyme A reductase {ECO:0000256|RuleBase:RU361219}; Short=HMG-CoA reductase {ECO:0000256|RuleBase:RU361219}; EC=1.1.1.34 {ECO:0000256|RuleBase:RU361219};
gene-LOC110682125	SubName: Full=Uncharacterized protein {ECO:0000313|EMBL:KNA17155.1};
gene-LOC110682126	SubName: Full=Uncharacterized protein {ECO:0000313|EMBL:KNA21555.1};
gene-LOC110682127	SubName: Full=Uncharacterized protein {ECO:0000313|EMBL:KNA12100.1};
gene-LOC110682128	SubName: Full=Uncharacterized protein {ECO:0000313|EMBL:KNA04200.1}; Flags: Fragment;
gene-LOC110682129	SubName: Full=Uncharacterized protein {ECO:0000313|EMBL:KNA20615.1};
gene-LOC110682130	SubName: Full=Uncharacterized protein {ECO:0000313|EMBL:KNA03049.1};
gene-LOC110682131	RecName: Full=Serine/threonine-protein phosphatase {ECO:0000256|RuleBase:RU004273}; EC=3.1.3.16 {ECO:0000256|RuleBase:RU004273};
gene-LOC110682133	SubName: Full=3-hydroxy-3-methylglutaryl-coenzyme A reductase {ECO:0000313|EMBL:ABC71314.1}; Flags: Fragment;
gene-LOC110682134	RecName: Full=AT-hook motif nuclear-localized protein {ECO:0000256|PIRNR:PIRNR016021};
gene-LOC110682135	SubName: Full=Uncharacterized protein {ECO:0000313|EMBL:KNA07325.1}; Flags: Fragment;
gene-LOC110682136	SubName: Full=Uncharacterized protein {ECO:0000313|EMBL:KNA09448.1};
gene-LOC110682137	SubName: Full=Uncharacterized protein {ECO:0000313|EMBL:KNA09059.1}; Flags: Fragment;
gene-LOC110682138	SubName: Full=Uncharacterized protein {ECO:0000313|EMBL:KNA25691.1};
gene-LOC110682139	SubName: Full=Uncharacterized protein {ECO:0000313|EnsemblPlants:PGSC0003DMT400048078};
gene-LOC110682140	SubName: Full=Uncharacterized protein {ECO:0000313|EMBL:KNA13582.1};
gene-LOC110682141	SubName: Full=Uncharacterized protein {ECO:0000313|EMBL:KDP47038.1};
gene-LOC110682142	SubName: Full=Uncharacterized protein {ECO:0000313|EMBL:KNA23548.1};
gene-LOC110682143	RecName: Full=MLO-like protein {ECO:0000256|RuleBase:RU280816};
gene-LOC110682144	SubName: Full=RING-H2 finger protein ATL80 {ECO:0000313|RefSeq:XP_008449155.1};
gene-LOC110682145	SubName: Full=Uncharacterized protein {ECO:0000313|EMBL:BAM64827.1};
gene-LOC110682146	SubName: Full=Uncharacterized protein {ECO:0000313|EMBL:KNA06835.1};
gene-LOC110682147	SubName: Full=Uncharacterized protein {ECO:0000313|EMBL:KNA06836.1};
gene-LOC110682148	SubName: Full=Uncharacterized protein {ECO:0000313|EMBL:KNA06835.1};
gene-LOC110682149	SubName: Full=NBS-LRR type resistance protein {ECO:0000313|EMBL:ABJ99599.1};
gene-LOC110682150	SubName: Full=Uncharacterized protein {ECO:0000313|EMBL:KNA22267.1};
gene-LOC110682151	SubName: Full=Uncharacterized protein {ECO:0000313|EMBL:KNA06837.1};
gene-LOC110682152	SubName: Full=mRNA splicing factor, thioredoxin-like U5 snRNP protein {ECO:0000313|EMBL:AES89458.1};
gene-LOC110682153	SubName: Full=Uncharacterized protein {ECO:0000313|EMBL:KNA19937.1};
gene-LOC110682155	RecName: Full=Glutamate receptor {ECO:0000256|PIRNR:PIRNR037090};
gene-LOC110682156	SubName: Full=Uncharacterized protein {ECO:0000313|EMBL:KNA14219.1};
gene-LOC110682157	SubName: Full=Uncharacterized protein {ECO:0000313|EMBL:KNA04970.1};
gene-LOC110682158	SubName: Full=Uncharacterized protein {ECO:0000313|EMBL:KNA20111.1};
gene-LOC110682159	SubName: Full=Uncharacterized protein {ECO:0000313|EMBL:KNA22826.1};
gene-LOC110682160	SubName: Full=Uncharacterized protein {ECO:0000313|EMBL:KNA04606.1};
gene-LOC110682162	SubName: Full=Uncharacterized protein {ECO:0000313|EMBL:KNA24368.1};
gene-LOC110682163	SubName: Full=Zinc finger, CCCH-type {ECO:0000313|EMBL:OMO61486.1};
gene-LOC110682164	SubName: Full=Uncharacterized protein {ECO:0000313|EMBL:KNA24369.1};
gene-LOC110682165	SubName: Full=Uncharacterized protein {ECO:0000313|EMBL:KNA05971.1};
gene-LOC110682166	SubName: Full=Uncharacterized protein {ECO:0000313|EMBL:KNA03997.1};
gene-LOC110682167	SubName: Full=E3 ubiquitin-protein ligase MBR2 {ECO:0000313|EMBL:AQK42782.1};
gene-LOC110682168	SubName: Full=Uncharacterized protein {ECO:0000313|EMBL:KNA18624.1};
gene-LOC110682169	SubName: Full=Uncharacterized protein {ECO:0000313|EMBL:KNA18693.1};
gene-LOC110682170	SubName: Full=Uncharacterized protein {ECO:0000313|EMBL:ERP58247.1};
gene-LOC110682171	SubName: Full=Uncharacterized protein {ECO:0000313|EMBL:KNA06983.1}; Flags: Fragment;
gene-LOC110682172	SubName: Full=Uncharacterized protein {ECO:0000313|EMBL:KNA06981.1};
gene-LOC110682173	SubName: Full=Uncharacterized protein {ECO:0000313|EMBL:KNA11435.1};
gene-LOC110682174	SubName: Full=Uncharacterized protein {ECO:0000313|EMBL:KNA11436.1};
gene-LOC110682175	RecName: Full=Tubulin-specific chaperone A {ECO:0000256|RuleBase:RU364030};
gene-LOC110682176	SubName: Full=Uncharacterized protein {ECO:0000313|EMBL:KNA25215.1};
gene-LOC110682177	RecName: Full=Peptidylprolyl isomerase {ECO:0000256|PROSITE-ProRule:PRU00277}; EC=5.2.1.8 {ECO:0000256|PROSITE-ProRule:PRU00277};
gene-LOC110682178	SubName: Full=Uncharacterized protein {ECO:0000313|EMBL:KNA25214.1};
gene-LOC110682179	SubName: Full=Uncharacterized protein {ECO:0000313|EMBL:KNA02633.1};
gene-LOC110682180	SubName: Full=Uncharacterized protein {ECO:0000313|EMBL:CBI21466.3};
gene-LOC110682181	SubName: Full=Uncharacterized protein {ECO:0000313|EMBL:KNA02816.1}; Flags: Fragment;
gene-LOC110682182	SubName: Full=Uncharacterized protein {ECO:0000313|EMBL:KNA02760.1}; Flags: Fragment;
gene-LOC110682183	SubName: Full=Uncharacterized protein {ECO:0000313|EMBL:KNA24991.1};
gene-LOC110682184	SubName: Full=Uncharacterized protein {ECO:0000313|EMBL:KNA22834.1};
gene-LOC110682185	SubName: Full=Uncharacterized protein {ECO:0000313|EMBL:KNA21898.1}; Flags: Fragment;
gene-LOC110682186	SubName: Full=Uncharacterized protein {ECO:0000313|EMBL:KNA08398.1};
gene-LOC110682188	RecName: Full=Acyl-coenzyme A oxidase {ECO:0000256|PIRNR:PIRNR000168};
gene-LOC110682189	SubName: Full=Uncharacterized protein {ECO:0000313|EMBL:KNA08138.1};
gene-LOC110682191	SubName: Full=Uncharacterized protein {ECO:0000313|EMBL:KNA19813.1};
gene-LOC110682192	SubName: Full=DREB {ECO:0000313|EMBL:AFH96116.1};
gene-LOC110682193	SubName: Full=Uncharacterized protein {ECO:0000313|EMBL:KNA22836.1};
gene-LOC110682194	RecName: Full=Trehalose 6-phosphate phosphatase {ECO:0000256|RuleBase:RU361117}; EC=3.1.3.12 {ECO:0000256|RuleBase:RU361117};
gene-LOC110682196	SubName: Full=Uncharacterized protein {ECO:0000313|EMBL:KNA03099.1};
gene-LOC110682197	SubName: Full=Uncharacterized protein {ECO:0000313|EMBL:KNA03755.1};
gene-LOC110682198	SubName: Full=Uncharacterized protein {ECO:0000313|EMBL:KNA03754.1};
gene-LOC110682199	SubName: Full=Uncharacterized protein {ECO:0000313|EMBL:KNA17618.1};
gene-LOC110682200	SubName: Full=Uncharacterized protein {ECO:0000313|EMBL:KNA09997.1}; Flags: Fragment;
gene-LOC110682201	SubName: Full=Uncharacterized protein {ECO:0000313|EMBL:KNA16717.1};
gene-LOC110682202	SubName: Full=Uncharacterized protein {ECO:0000313|EMBL:KNA16716.1};
gene-LOC110682203	SubName: Full=Uncharacterized protein {ECO:0000313|EMBL:KNA16715.1};
gene-LOC110682204	RecName: Full=AP complex subunit sigma {ECO:0000256|PIRNR:PIRNR015588};
gene-LOC110682205	RecName: Full=Annexin {ECO:0000256|RuleBase:RU003540};
gene-LOC110682206	SubName: Full=Uncharacterized protein {ECO:0000313|EMBL:KNA19943.1};
gene-LOC110682207	SubName: Full=Uncharacterized protein {ECO:0000313|EMBL:KNA08500.1};
gene-LOC110682208	SubName: Full=Uncharacterized protein {ECO:0000313|EnsemblPlants:HORVU1Hr1G092110.11};
gene-LOC110682209	SubName: Full=Uncharacterized protein {ECO:0000313|EMBL:KNA22059.1}; Flags: Fragment;
gene-LOC110682210	SubName: Full=Uncharacterized protein {ECO:0000313|EMBL:KNA22061.1};
gene-LOC110682211	SubName: Full=Uncharacterized protein {ECO:0000313|EMBL:KNA22060.1};
gene-LOC110682212	SubName: Full=Uncharacterized protein {ECO:0000313|EMBL:KNA11726.1};
gene-LOC110682213	SubName: Full=Uncharacterized protein {ECO:0000313|EMBL:KNA02960.1}; Flags: Fragment;
gene-LOC110682214	SubName: Full=Uncharacterized protein {ECO:0000313|EMBL:KNA18765.1};
gene-LOC110682215	SubName: Full=Putative LOV domain-containing protein {ECO:0000313|EMBL:AML76442.1};
gene-LOC110682216	SubName: Full=Uncharacterized protein {ECO:0000313|EMBL:KNA18766.1};
gene-LOC110682217	SubName: Full=calmodulin-binding transcription activator 3 {ECO:0000313|RefSeq:XP_018847035.1};
gene-LOC110682218	SubName: Full=Uncharacterized protein {ECO:0000313|EMBL:KNA18764.1};
gene-LOC110682219	SubName: Full=50S ribosomal protein L29, chloroplastic-like {ECO:0000313|RefSeq:XP_010267781.1};
gene-LOC110682220	SubName: Full=Uncharacterized protein {ECO:0000313|EMBL:CDP01469.1};
gene-LOC110682222	SubName: Full=Uncharacterized protein {ECO:0000313|EMBL:KNA03229.1};
gene-LOC110682223	SubName: Full=Uncharacterized protein {ECO:0000313|EMBL:EPS64415.1}; Flags: Fragment;
gene-LOC110682224	SubName: Full=Uncharacterized protein {ECO:0000313|EMBL:KNA23124.1};
gene-LOC110682225	SubName: Full=uncharacterized hydrolase YugF-like {ECO:0000313|RefSeq:XP_016498901.1};
gene-LOC110682226	SubName: Full=Uncharacterized protein {ECO:0000313|EMBL:KNA05898.1};
gene-LOC110682227	SubName: Full=Uncharacterized protein {ECO:0000313|EMBL:KNA05899.1};
gene-LOC110682229	SubName: Full=Uncharacterized protein {ECO:0000313|EMBL:KNA18551.1};
gene-LOC110682230	SubName: Full=Uncharacterized protein {ECO:0000313|EMBL:KNA25834.1};
gene-LOC110682231	SubName: Full=Uncharacterized protein {ECO:0000313|EMBL:OIW01094.1};
gene-LOC110682232	SubName: Full=Uncharacterized protein {ECO:0000313|EMBL:KMT14263.1};
gene-LOC110682233	SubName: Full=Uncharacterized protein {ECO:0000313|EMBL:KNA23124.1};
gene-LOC110682234	SubName: Full=Uncharacterized protein {ECO:0000313|EMBL:KNA15134.1};
gene-LOC110682235	SubName: Full=Uncharacterized protein {ECO:0000313|EMBL:KNA14537.1};
gene-LOC110682236	SubName: Full=Uncharacterized protein {ECO:0000313|EMBL:KNA06436.1};
gene-LOC110682237	SubName: Full=Uncharacterized protein {ECO:0000313|EMBL:CDP01496.1};
gene-LOC110682238	SubName: Full=Uncharacterized protein {ECO:0000313|EMBL:KNA04412.1};
gene-LOC110682239	SubName: Full=Uncharacterized protein {ECO:0000313|EMBL:KNA04411.1};
gene-LOC110682240	SubName: Full=Uncharacterized protein {ECO:0000313|EMBL:KNA16380.1};
gene-LOC110682241	SubName: Full=Uncharacterized protein {ECO:0000313|EMBL:KNA08778.1};
gene-LOC110682242	SubName: Full=GDSL esterase/lipase At2g23540 family {ECO:0000313|EMBL:KYP42546.1};
gene-LOC110682243	SubName: Full=Uncharacterized protein {ECO:0000313|EMBL:KNA25509.1};
gene-LOC110682244	SubName: Full=Uncharacterized protein {ECO:0000313|EMBL:KNA08714.1};
gene-LOC110682245	SubName: Full=Uncharacterized protein {ECO:0000313|EMBL:KNA19363.1};
gene-LOC110682246	SubName: Full=Uncharacterized protein {ECO:0000313|EMBL:KNA02788.1}; Flags: Fragment;
gene-LOC110682247	SubName: Full=Uncharacterized protein {ECO:0000313|EMBL:CCB45147.1};
gene-LOC110682248	SubName: Full=Uncharacterized protein {ECO:0000313|EMBL:KNA15514.1};
gene-LOC110682249	SubName: Full=Uncharacterized protein {ECO:0000313|EMBL:KNA14509.1};
gene-LOC110682250	SubName: Full=L-ascorbate oxidase homolog isoform X2 {ECO:0000313|RefSeq:XP_016515693.1};
gene-LOC110682252	SubName: Full=Uncharacterized protein {ECO:0000313|EMBL:KNA23126.1};
gene-LOC110682253	SubName: Full=Multicopper oxidase, type 1 {ECO:0000313|EMBL:OMP02086.1};
gene-LOC110682254	SubName: Full=Uncharacterized protein {ECO:0000313|EMBL:KNA04825.1};
gene-LOC110682255	SubName: Full=Uncharacterized protein {ECO:0000313|EMBL:KNA17414.1}; Flags: Fragment;
gene-LOC110682256	SubName: Full=Uncharacterized protein {ECO:0000313|EMBL:KNA17415.1};
gene-LOC110682257	SubName: Full=Uncharacterized protein {ECO:0000313|EMBL:KNA08237.1};
gene-LOC110682258	SubName: Full=Uncharacterized protein {ECO:0000313|EMBL:KNA16936.1};
gene-LOC110682259	SubName: Full=Uncharacterized protein {ECO:0000313|EMBL:KNA14814.1};
gene-LOC110682260	SubName: Full=Uncharacterized protein {ECO:0000313|EMBL:KNA09613.1};
gene-LOC110682261	SubName: Full=Uncharacterized protein {ECO:0000313|EMBL:KNA23128.1};
gene-LOC110682262	SubName: Full=Uncharacterized protein {ECO:0000313|EMBL:KNA12392.1};
gene-LOC110682263	SubName: Full=Uncharacterized protein {ECO:0000313|EMBL:KNA21009.1};
gene-LOC110682264	SubName: Full=Uncharacterized protein {ECO:0000313|EMBL:KNA06027.1};
gene-LOC110682265	SubName: Full=Uncharacterized protein {ECO:0000313|EMBL:KNA14464.1};
gene-LOC110682266	SubName: Full=Uncharacterized protein {ECO:0000313|EMBL:KNA24192.1};
gene-LOC110682267	SubName: Full=Uncharacterized protein {ECO:0000313|EMBL:KNA24192.1};
gene-LOC110682268	SubName: Full=Uncharacterized protein {ECO:0000313|EMBL:KNA24193.1};
gene-LOC110682269	SubName: Full=Uncharacterized protein {ECO:0000313|EMBL:KNA24193.1};
gene-LOC110682270	SubName: Full=Uncharacterized protein {ECO:0000313|EMBL:KNA24193.1};
gene-LOC110682272	SubName: Full=Uncharacterized protein {ECO:0000313|EMBL:KNA23127.1};
gene-LOC110682273	SubName: Full=Uncharacterized protein {ECO:0000313|EMBL:KNA24193.1};
gene-LOC110682274	SubName: Full=Uncharacterized protein {ECO:0000313|EMBL:KNA08410.1};
gene-LOC110682275	SubName: Full=Uncharacterized protein {ECO:0000313|EMBL:KNA07500.1};
gene-LOC110682276	SubName: Full=Uncharacterized protein {ECO:0000313|EMBL:KNA07499.1};
gene-LOC110682277	SubName: Full=Uncharacterized protein {ECO:0000313|EMBL:KNA03382.1};
gene-LOC110682278	SubName: Full=Uncharacterized protein {ECO:0000313|EMBL:KNA15990.1};
gene-LOC110682279	SubName: Full=Uncharacterized protein {ECO:0000313|EMBL:KNA12130.1};
gene-LOC110682281	RecName: Full=Sulfotransferase {ECO:0000256|RuleBase:RU361155}; EC=2.8.2.- {ECO:0000256|RuleBase:RU361155};
gene-LOC110682282	RecName: Full=Patatin {ECO:0000256|RuleBase:RU361262}; EC=3.1.1.- {ECO:0000256|RuleBase:RU361262};
gene-LOC110682284	SubName: Full=Uncharacterized protein {ECO:0000313|EMBL:KNA05142.1};
gene-LOC110682285	SubName: Full=Uncharacterized protein {ECO:0000313|EMBL:KNA23130.1};
gene-LOC110682286	RecName: Full=Patatin {ECO:0000256|RuleBase:RU361262}; EC=3.1.1.- {ECO:0000256|RuleBase:RU361262};
gene-LOC110682287	SubName: Full=Uncharacterized protein {ECO:0000313|EMBL:KNA05143.1};
gene-LOC110682288	RecName: Full=Cyclin-dependent kinase inhibitor {ECO:0000256|PIRNR:PIRNR017811};
gene-LOC110682289	SubName: Full=Uncharacterized protein {ECO:0000313|EMBL:KMS95986.1};
gene-LOC110682290	SubName: Full=Uncharacterized protein {ECO:0000313|EMBL:KNA10957.1};
gene-LOC110682291	SubName: Full=Uncharacterized protein {ECO:0000313|EMBL:KNA12124.1};
gene-LOC110682292	SubName: Full=Uncharacterized protein {ECO:0000313|EMBL:KNA13590.1};
gene-LOC110682293	SubName: Full=Uncharacterized protein {ECO:0000313|EMBL:KMS95977.1};
gene-LOC110682294	SubName: Full=Uncharacterized protein {ECO:0000313|EMBL:KMS95975.1};
gene-LOC110682295	SubName: Full=Uncharacterized protein {ECO:0000313|EMBL:KMS95976.1};
gene-LOC110682296	SubName: Full=Uncharacterized protein {ECO:0000313|EMBL:KMS95973.1};
gene-LOC110682298	SubName: Full=Uncharacterized protein {ECO:0000313|EMBL:CAN81687.1};
gene-LOC110682299	SubName: Full=Uncharacterized protein {ECO:0000313|EMBL:KNA22948.1};
gene-LOC110682300	SubName: Full=Uncharacterized protein {ECO:0000313|EMBL:KNA09538.1};
gene-LOC110682301	SubName: Full=Uncharacterized protein {ECO:0000313|EMBL:KMS95967.1};
gene-LOC110682302	RecName: Full=Cytosine-specific methyltransferase {ECO:0000256|RuleBase:RU000417}; EC=2.1.1.37 {ECO:0000256|RuleBase:RU000417};
gene-LOC110682303	SubName: Full=Uncharacterized protein {ECO:0000313|EMBL:KNA03403.1};
gene-LOC110682304	SubName: Full=Uncharacterized protein {ECO:0000313|EMBL:KMS95964.1};
gene-LOC110682305	SubName: Full=Uncharacterized protein {ECO:0000313|EMBL:KNA23933.1};
gene-LOC110682306	RecName: Full=RING-type E3 ubiquitin transferase {ECO:0000256|SAAS:SAAS00702733}; EC=2.3.2.27 {ECO:0000256|SAAS:SAAS00702733};
gene-LOC110682307	SubName: Full=Uncharacterized protein {ECO:0000313|EMBL:KNA15187.1};
gene-LOC110682308	RecName: Full=Zeaxanthin epoxidase, chloroplastic {ECO:0000256|PIRNR:PIRNR036989}; EC=1.14.15.21 {ECO:0000256|PIRNR:PIRNR036989};
gene-LOC110682309	SubName: Full=Uncharacterized protein {ECO:0000313|EMBL:KNA08248.1};
gene-LOC110682310	SubName: Full=Uncharacterized protein {ECO:0000313|EMBL:KMS95954.1};
gene-LOC110682311	SubName: Full=Uncharacterized protein {ECO:0000313|EMBL:KMS95956.1};
gene-LOC110682312	SubName: Full=Uncharacterized protein {ECO:0000313|EMBL:KNA08265.1};
gene-LOC110682313	SubName: Full=Uncharacterized protein {ECO:0000313|EMBL:KNA18207.1};
gene-LOC110682314	SubName: Full=Uncharacterized protein {ECO:0000313|EMBL:KNA22178.1};
gene-LOC110682315	SubName: Full=Uncharacterized protein {ECO:0000313|EMBL:KMS95399.1};
gene-LOC110682316	SubName: Full=Uncharacterized protein {ECO:0000313|EMBL:KMS96110.1};
gene-LOC110682317	SubName: Full=Uncharacterized protein {ECO:0000313|EMBL:KNA08706.1};
gene-LOC110682318	SubName: Full=Uncharacterized protein {ECO:0000313|EMBL:KMS95398.1};
gene-LOC110682319	RecName: Full=DNA polymerase {ECO:0000256|RuleBase:RU000442}; EC=2.7.7.7 {ECO:0000256|RuleBase:RU000442};
gene-LOC110682320	SubName: Full=Uncharacterized protein {ECO:0000313|EMBL:KMS95402.1};
gene-LOC110682321	SubName: Full=Uncharacterized protein {ECO:0000313|EMBL:KMS95403.1};
gene-LOC110682322	SubName: Full=Uncharacterized protein {ECO:0000313|EMBL:EMJ02436.1};
gene-LOC110682323	SubName: Full=Uncharacterized protein {ECO:0000313|EMBL:KNA12047.1};
gene-LOC110682324	SubName: Full=Uncharacterized protein {ECO:0000313|EMBL:KNA12048.1};
gene-LOC110682325	SubName: Full=Uncharacterized protein {ECO:0000313|EMBL:KNA08396.1}; Flags: Fragment;
gene-LOC110682326	SubName: Full=Uncharacterized protein {ECO:0000313|EMBL:KMS95044.1};
gene-LOC110682327	SubName: Full=Uncharacterized protein {ECO:0000313|EMBL:KNA11223.1};
gene-LOC110682328	SubName: Full=Uncharacterized protein {ECO:0000313|EMBL:KNA21673.1};
gene-LOC110682329	SubName: Full=Uncharacterized protein {ECO:0000313|EMBL:KMS95000.1};
gene-LOC110682330	SubName: Full=Uncharacterized protein {ECO:0000313|EMBL:KNA22492.1};
gene-LOC110682331	SubName: Full=Uncharacterized protein {ECO:0000313|EMBL:KNA07728.1};
gene-LOC110682332	SubName: Full=Uncharacterized protein {ECO:0000313|EMBL:KNA18185.1};
gene-LOC110682334	SubName: Full=Uncharacterized protein {ECO:0000313|EMBL:KNA03592.1};
gene-LOC110682335	SubName: Full=Uncharacterized protein {ECO:0000313|EMBL:KNA03590.1}; Flags: Fragment;
gene-LOC110682336	RecName: Full=Glycosyltransferase {ECO:0000256|RuleBase:RU362057}; EC=2.4.1.- {ECO:0000256|RuleBase:RU362057};
gene-LOC110682337	SubName: Full=Uncharacterized protein {ECO:0000313|EMBL:KNA23018.1};
gene-LOC110682338	SubName: Full=Uncharacterized protein {ECO:0000313|EMBL:KNA04428.1};
gene-LOC110682339	SubName: Full=Uncharacterized protein {ECO:0000313|EMBL:KNA24358.1};
gene-LOC110682340	SubName: Full=Uncharacterized protein {ECO:0000313|EMBL:KNA04933.1};
gene-LOC110682343	SubName: Full=Uncharacterized protein {ECO:0000313|EMBL:KNA08187.1};
gene-LOC110682344	RecName: Full=Glycosyltransferases {ECO:0000256|RuleBase:RU363127}; EC=2.4.-.- {ECO:0000256|RuleBase:RU363127};
gene-LOC110682345	SubName: Full=Uncharacterized protein {ECO:0000313|EMBL:KNA25443.1};
gene-LOC110682346	RecName: Full=Protein RER1 {ECO:0000256|PIRNR:PIRNR016013};
gene-LOC110682347	SubName: Full=Uncharacterized protein {ECO:0000313|EMBL:KNA20836.1};
gene-LOC110682348	SubName: Full=Uncharacterized protein {ECO:0000313|EMBL:KNA20837.1};
gene-LOC110682349	SubName: Full=Uncharacterized protein {ECO:0000313|EMBL:KNA04217.1};
gene-LOC110682350	SubName: Full=Cyclin D3 {ECO:0000313|EMBL:CAA09769.1}; Flags: Fragment;
gene-LOC110682351	SubName: Full=Uncharacterized protein {ECO:0000313|EnsemblPlants:TRIAE_CS42_U_TGACv1_643422_AA2131900.1};
gene-LOC110682352	SubName: Full=Uncharacterized protein {ECO:0000313|EMBL:KNA08733.1};
gene-LOC110682353	SubName: Full=Uncharacterized protein {ECO:0000313|EMBL:ESW28755.1};
gene-LOC110682354	SubName: Full=Uncharacterized protein {ECO:0000313|EMBL:KNA13278.1};
gene-LOC110682355	SubName: Full=Uncharacterized protein {ECO:0000313|EMBL:KNA22761.1};
gene-LOC110682356	SubName: Full=Uncharacterized protein {ECO:0000313|EMBL:KNA13174.1};
gene-LOC110682357	SubName: Full=Uncharacterized protein {ECO:0000313|EMBL:KNA05926.1};
gene-LOC110682358	SubName: Full=Uncharacterized protein {ECO:0000313|EMBL:KNA12257.1};
gene-LOC110682359	SubName: Full=Uncharacterized protein {ECO:0000313|EMBL:KNA12256.1};
gene-LOC110682360	SubName: Full=protein MRG1-like {ECO:0000313|RefSeq:XP_018855186.1};
gene-LOC110682361	SubName: Full=Uncharacterized protein {ECO:0000313|EMBL:KNA08733.1};
gene-LOC110682362	SubName: Full=Uncharacterized protein {ECO:0000313|EMBL:CCB57778.1};
gene-LOC110682364	SubName: Full=Uncharacterized protein {ECO:0000313|EMBL:EMJ28425.1}; Flags: Fragment;
gene-LOC110682365	SubName: Full=Uncharacterized protein {ECO:0000313|EMBL:KNA26131.1};
gene-LOC110682366	SubName: Full=Uncharacterized protein {ECO:0000313|EMBL:KNA08380.1};
gene-LOC110682367	SubName: Full=Uncharacterized protein {ECO:0000313|EMBL:EXC31089.1};
gene-LOC110682368	SubName: Full=Putative indole-3-acetic acid-amido synthetase GH3.1 {ECO:0000313|EMBL:KYP48307.1};
gene-LOC110682372	SubName: Full=Uncharacterized protein {ECO:0000313|EMBL:KNA19376.1};
gene-LOC110682373	SubName: Full=Uncharacterized protein {ECO:0000313|EMBL:KNA05990.1};
gene-LOC110682374	RecName: Full=FRIGIDA-like protein {ECO:0000256|RuleBase:RU364012};
gene-LOC110682375	SubName: Full=Uncharacterized protein {ECO:0000313|EMBL:KNA24074.1};
gene-LOC110682376	SubName: Full=Uncharacterized protein {ECO:0000313|EMBL:KNA19373.1};
gene-LOC110682377	SubName: Full=Uncharacterized protein {ECO:0000313|EMBL:KNA19372.1};
gene-LOC110682378	SubName: Full=Uncharacterized protein {ECO:0000313|EMBL:KNA19372.1};
gene-LOC110682379	SubName: Full=Uncharacterized protein {ECO:0000313|EMBL:KNA19371.1};
gene-LOC110682382	SubName: Full=Uncharacterized protein {ECO:0000313|EMBL:KNA17246.1};
gene-LOC110682383	SubName: Full=Uncharacterized protein {ECO:0000313|EMBL:KNA17245.1};
gene-LOC110682384	SubName: Full=Uncharacterized protein {ECO:0000313|EMBL:KNA17244.1}; Flags: Fragment;
gene-LOC110682385	SubName: Full=Uncharacterized protein {ECO:0000313|EMBL:KNA07538.1};
gene-LOC110682386	SubName: Full=Uncharacterized protein {ECO:0000313|EMBL:KNA15231.1};
gene-LOC110682387	SubName: Full=Uncharacterized protein {ECO:0000313|EMBL:KNA15231.1};
gene-LOC110682388	SubName: Full=Uncharacterized protein {ECO:0000313|EMBL:KMS96516.1};
gene-LOC110682389	SubName: Full=Uncharacterized protein {ECO:0000313|EMBL:KNA13944.1};
gene-LOC110682390	SubName: Full=Uncharacterized protein {ECO:0000313|EMBL:KNA18168.1};
gene-LOC110682392	SubName: Full=Uncharacterized protein {ECO:0000313|EMBL:KNA16808.1};
gene-LOC110682393	SubName: Full=Uncharacterized protein {ECO:0000313|EMBL:KNA10251.1};
gene-LOC110682394	SubName: Full=Uncharacterized protein {ECO:0000313|EMBL:KNA10188.1};
gene-LOC110682395	SubName: Full=Uncharacterized protein {ECO:0000313|EMBL:KNA10187.1};
gene-LOC110682396	SubName: Full=Uncharacterized protein {ECO:0000313|EMBL:KNA10186.1};
gene-LOC110682398	SubName: Full=Uncharacterized protein {ECO:0000313|EMBL:CAN72806.1};
gene-LOC110682399	SubName: Full=Uncharacterized protein {ECO:0000313|EMBL:KNA21450.1};
gene-LOC110682400	SubName: Full=Uncharacterized protein {ECO:0000313|EMBL:KNA21448.1};
gene-LOC110682401	SubName: Full=Uncharacterized protein {ECO:0000313|EMBL:KNA21451.1};
gene-LOC110682402	SubName: Full=Uncharacterized protein {ECO:0000313|EMBL:KNA08288.1};
gene-LOC110682403	SubName: Full=Uncharacterized protein {ECO:0000313|EMBL:KNA10055.1};
gene-LOC110682404	SubName: Full=Uncharacterized protein {ECO:0000313|EMBL:KNA19173.1};
gene-LOC110682405	SubName: Full=Uncharacterized protein {ECO:0000313|EnsemblPlants:Bo9g029010.1};
gene-LOC110682406	SubName: Full=Uncharacterized protein {ECO:0000313|EMBL:KNA19175.1};
gene-LOC110682408	SubName: Full=Uncharacterized protein {ECO:0000313|EMBL:KNA10555.1};
gene-LOC110682409	SubName: Full=Uncharacterized protein {ECO:0000313|EMBL:KNA02750.1};
gene-LOC110682410	RecName: Full=Peroxidase {ECO:0000256|RuleBase:RU362060, ECO:0000256|SAAS:SAAS00709852}; EC=1.11.1.7 {ECO:0000256|RuleBase:RU362060, ECO:0000256|SAAS:SAAS00709852};
gene-LOC110682412	SubName: Full=Uncharacterized protein {ECO:0000313|EMBL:KNA07762.1};
gene-LOC110682413	SubName: Full=Uncharacterized protein {ECO:0000313|EMBL:KNA07180.1};
gene-LOC110682415	SubName: Full=Uncharacterized protein {ECO:0000313|EMBL:KNA03355.1};
gene-LOC110682416	SubName: Full=Uncharacterized protein {ECO:0000313|EMBL:OAY35542.1};
gene-LOC110682417	SubName: Full=Uncharacterized protein {ECO:0000313|EMBL:KNA08321.1}; Flags: Fragment;
gene-LOC110682418	SubName: Full=Uncharacterized protein {ECO:0000313|EMBL:KNA07005.1};
gene-LOC110682419	SubName: Full=Uncharacterized protein {ECO:0000313|EMBL:KNA07929.1};
gene-LOC110682420	SubName: Full=Uncharacterized protein {ECO:0000313|EMBL:KNA10836.1};
gene-LOC110682421	SubName: Full=Uncharacterized protein {ECO:0000313|EMBL:KNA03425.1};
gene-LOC110682422	RecName: Full=Formin-like protein {ECO:0000256|RuleBase:RU361260}; Flags: Fragment;
gene-LOC110682423	SubName: Full=Glycoside hydrolase {ECO:0000313|EMBL:OVA09367.1};
gene-LOC110682424	SubName: Full=Uncharacterized protein {ECO:0000313|EMBL:KNA02705.1}; Flags: Fragment;
gene-LOC110682425	SubName: Full=Uncharacterized protein {ECO:0000313|EMBL:KNA10145.1};
gene-LOC110682426	RecName: Full=alpha-1,2-Mannosidase {ECO:0000256|RuleBase:RU361193}; EC=3.2.1.- {ECO:0000256|RuleBase:RU361193};
gene-LOC110682427	SubName: Full=Uncharacterized protein {ECO:0000313|EMBL:KNA14010.1};
gene-LOC110682428	RecName: Full=Calcium-transporting ATPase {ECO:0000256|RuleBase:RU361146}; EC=3.6.3.8 {ECO:0000256|RuleBase:RU361146};
gene-LOC110682429	SubName: Full=Uncharacterized protein {ECO:0000313|EMBL:KNA10146.1};
gene-LOC110682430	SubName: Full=Uncharacterized protein {ECO:0000313|EMBL:KNA19720.1}; Flags: Fragment;
gene-LOC110682431	SubName: Full=60S ribosomal protein L26-1-like {ECO:0000313|RefSeq:XP_016508756.1};
gene-LOC110682432	SubName: Full=Uncharacterized protein {ECO:0000313|EMBL:KNA06502.1}; Flags: Fragment;
gene-LOC110682433	SubName: Full=Uncharacterized protein {ECO:0000313|EMBL:KMS64535.1}; Flags: Fragment;
gene-LOC110682434	RecName: Full=Adenylyl-sulfate kinase {ECO:0000256|RuleBase:RU004347}; EC=2.7.1.25 {ECO:0000256|RuleBase:RU004347};
gene-LOC110682435	SubName: Full=Uncharacterized protein {ECO:0000313|EMBL:KNA12099.1}; Flags: Fragment;
gene-LOC110682436	SubName: Full=Uncharacterized protein {ECO:0000313|EMBL:KNA14287.1};
gene-LOC110682437	SubName: Full=Uncharacterized protein {ECO:0000313|EMBL:KNA08324.1};
gene-LOC110682438	SubName: Full=Uncharacterized protein {ECO:0000313|EMBL:KNA18321.1};
gene-LOC110682439	SubName: Full=Uncharacterized protein {ECO:0000313|EMBL:KNA24060.1};
gene-LOC110682440	SubName: Full=Uncharacterized protein {ECO:0000313|EMBL:KNA20217.1};
gene-LOC110682441	SubName: Full=Uncharacterized protein {ECO:0000313|EMBL:KNA08688.1};
gene-LOC110682442	SubName: Full=Uncharacterized protein {ECO:0000313|EMBL:KNA18923.1};
gene-LOC110682443	SubName: Full=Uncharacterized protein {ECO:0000313|EMBL:KNA08687.1};
gene-LOC110682444	SubName: Full=Uncharacterized protein {ECO:0000313|EMBL:KNA08685.1};
gene-LOC110682445	RecName: Full=Polyadenylate-binding protein {ECO:0000256|RuleBase:RU362004}; Short=PABP {ECO:0000256|RuleBase:RU362004};
gene-LOC110682447	SubName: Full=Uncharacterized protein {ECO:0000313|EMBL:KNA08683.1};
gene-LOC110682448	SubName: Full=Uncharacterized protein {ECO:0000313|EMBL:KNA08684.1};
gene-LOC110682451	SubName: Full=Uncharacterized protein {ECO:0000313|EMBL:KNA03199.1}; Flags: Fragment;
gene-LOC110682452	SubName: Full=Uncharacterized protein {ECO:0000313|EMBL:KNA02749.1};
gene-LOC110682453	RecName: Full=Non-specific serine/threonine protein kinase {ECO:0000256|SAAS:SAAS00351747}; EC=2.7.11.1 {ECO:0000256|SAAS:SAAS00351747};
gene-LOC110682455	SubName: Full=Uncharacterized protein {ECO:0000313|EMBL:KNA19450.1};
gene-LOC110682457	SubName: Full=Uncharacterized protein {ECO:0000313|EMBL:KNA19451.1};
gene-LOC110682458	SubName: Full=Uncharacterized protein {ECO:0000313|EMBL:KNA02661.1};
gene-LOC110682459	SubName: Full=Uncharacterized protein {ECO:0000313|EnsemblPlants:Solyc02g092090.1.1};
gene-LOC110682460	SubName: Full=putative B3 domain-containing protein Os03g0621600 isoform X2 {ECO:0000313|RefSeq:XP_017697658.1};
gene-LOC110682461	SubName: Full=Phytosulfokine-alpha peptide {ECO:0000313|EMBL:CAK22422.1};
gene-LOC110682462	SubName: Full=Uncharacterized protein {ECO:0000313|EMBL:KNA05431.1};
gene-LOC110682463	SubName: Full=Uncharacterized protein {ECO:0000313|EMBL:KNA08571.1};
gene-LOC110682464	SubName: Full=Uncharacterized protein {ECO:0000313|EMBL:KNA08140.1};
gene-LOC110682465	SubName: Full=Uncharacterized protein {ECO:0000313|EMBL:KNA03455.1};
gene-LOC110682466	SubName: Full=Uncharacterized protein {ECO:0000313|EMBL:KDO78865.1};
gene-LOC110682467	SubName: Full=Uncharacterized protein {ECO:0000313|EMBL:KNA20574.1};
gene-LOC110682468	SubName: Full=Uncharacterized protein {ECO:0000313|EMBL:KNA11896.1};
gene-LOC110682469	SubName: Full=Uncharacterized protein {ECO:0000313|EMBL:KNA25245.1};
gene-LOC110682470	SubName: Full=Uncharacterized protein {ECO:0000313|EMBL:KNA25244.1};
gene-LOC110682471	SubName: Full=Uncharacterized protein {ECO:0000313|EMBL:KNA25246.1};
gene-LOC110682472	SubName: Full=Uncharacterized protein {ECO:0000313|EMBL:OMO92153.1};
gene-LOC110682473	SubName: Full=Uncharacterized protein {ECO:0000313|EMBL:KNA21608.1};
gene-LOC110682474	SubName: Full=Uncharacterized protein {ECO:0000313|EMBL:KNA21609.1};
gene-LOC110682477	SubName: Full=Uncharacterized protein {ECO:0000313|EMBL:KNA04981.1};
gene-LOC110682478	SubName: Full=Uncharacterized protein {ECO:0000313|EMBL:KNA20425.1}; Flags: Fragment;
gene-LOC110682479	RecName: Full=Succinate dehydrogenase [ubiquinone] flavoprotein subunit, mitochondrial {ECO:0000256|RuleBase:RU362051}; EC=1.3.5.1 {ECO:0000256|RuleBase:RU362051};
gene-LOC110682480	SubName: Full=Uncharacterized protein {ECO:0000313|EMBL:KNA05816.1};
gene-LOC110682481	SubName: Full=Uncharacterized protein {ECO:0000313|EMBL:KNA15705.1};
gene-LOC110682482	SubName: Full=Uncharacterized protein {ECO:0000313|EMBL:KNA19969.1};
gene-LOC110682483	SubName: Full=Uncharacterized protein {ECO:0000313|EMBL:AFK35221.1};
gene-LOC110682484	SubName: Full=Uncharacterized protein {ECO:0000313|EMBL:KNA20290.1};
gene-LOC110682485	SubName: Full=Uncharacterized protein {ECO:0000313|EMBL:KNA20291.1};
gene-LOC110682486	RecName: Full=Glycosyltransferase {ECO:0000256|RuleBase:RU362057}; EC=2.4.1.- {ECO:0000256|RuleBase:RU362057};
gene-LOC110682487	SubName: Full=Uncharacterized protein {ECO:0000313|EMBL:KNA20292.1};
gene-LOC110682488	SubName: Full=Uncharacterized protein {ECO:0000313|EMBL:KNA12302.1};
gene-LOC110682489	RecName: Full=AP complex subunit sigma {ECO:0000256|PIRNR:PIRNR015588};
gene-LOC110682490	SubName: Full=BnaC07g03380D protein {ECO:0000313|EMBL:CDY13039.1};
gene-LOC110682491	SubName: Full=Uncharacterized protein {ECO:0000313|EMBL:KNA19353.1};
gene-LOC110682492	SubName: Full=Uncharacterized protein {ECO:0000313|EMBL:KNA25383.1};
gene-LOC110682493	SubName: Full=Uncharacterized protein {ECO:0000313|EMBL:KNA13733.1};
gene-LOC110682494	SubName: Full=Uncharacterized protein {ECO:0000313|EMBL:KNA13734.1};
gene-LOC110682495	SubName: Full=Uncharacterized protein {ECO:0000313|EMBL:KNA02919.1}; Flags: Fragment;
gene-LOC110682496	RecName: Full=Glycosyltransferase {ECO:0000256|RuleBase:RU362057}; EC=2.4.1.- {ECO:0000256|RuleBase:RU362057}; Flags: Fragment;
gene-LOC110682498	SubName: Full=Uncharacterized protein {ECO:0000313|EMBL:KNA20205.1};
gene-LOC110682499	SubName: Full=Uncharacterized protein {ECO:0000313|EMBL:KNA12251.1};
gene-LOC110682500	RecName: Full=RING-type E3 ubiquitin transferase {ECO:0000256|SAAS:SAAS00702733}; EC=2.3.2.27 {ECO:0000256|SAAS:SAAS00702733};
gene-LOC110682501	RecName: Full=Tubby-like F-box protein {ECO:0000256|RuleBase:RU361125};
gene-LOC110682502	RecName: Full=Laccase {ECO:0000256|RuleBase:RU361119}; EC=1.10.3.2 {ECO:0000256|RuleBase:RU361119}; AltName: Full=Benzenediol:oxygen oxidoreductase {ECO:0000256|RuleBase:RU361119}; AltName: Full=Diphenol oxidase {ECO:0000256|RuleBase:RU361119}; AltName: Full=Urishiol oxidase {ECO:0000256|RuleBase:RU361119};
gene-LOC110682503	RecName: Full=Glucose-6-phosphate 1-epimerase {ECO:0000256|PIRNR:PIRNR016020}; EC=5.1.3.15 {ECO:0000256|PIRNR:PIRNR016020};
gene-LOC110682504	SubName: Full=Uncharacterized protein {ECO:0000313|EMBL:KNA17681.1};
gene-LOC110682506	SubName: Full=Uncharacterized protein {ECO:0000313|EnsemblPlants:GSMUA_Achr1P12070_001};
gene-LOC110682507	RecName: Full=Peroxidase {ECO:0000256|RuleBase:RU362060, ECO:0000256|SAAS:SAAS00709852}; EC=1.11.1.7 {ECO:0000256|RuleBase:RU362060, ECO:0000256|SAAS:SAAS00709852};
gene-LOC110682508	SubName: Full=Uncharacterized protein {ECO:0000313|EMBL:KNA15139.1};
gene-LOC110682509	SubName: Full=Uncharacterized protein {ECO:0000313|EMBL:KNA06238.1};
gene-LOC110682510	SubName: Full=Uncharacterized protein {ECO:0000313|EnsemblPlants:TRIAE_CS42_2DS_TGACv1_179014_AA0603470.1};
gene-LOC110682511	SubName: Full=Uncharacterized protein {ECO:0000313|EMBL:KNA06239.1};
gene-LOC110682512	RecName: Full=Protein RER1 {ECO:0000256|PIRNR:PIRNR016013};
gene-LOC110682513	SubName: Full=GAMMA carbonic anhydrase {ECO:0000313|EMBL:AEL99014.1}; Flags: Fragment;
gene-LOC110682514	SubName: Full=Uncharacterized protein {ECO:0000313|EMBL:KNA19667.1};
gene-LOC110682515	SubName: Full=Uncharacterized protein {ECO:0000313|EMBL:KNA19224.1};
gene-LOC110682516	SubName: Full=Uncharacterized protein {ECO:0000313|EMBL:KNA20421.1};
gene-LOC110682517	SubName: Full=Uncharacterized protein {ECO:0000313|EMBL:KNA16940.1};
gene-LOC110682519	SubName: Full=Uncharacterized protein {ECO:0000313|EMBL:KNA04158.1};
gene-LOC110682520	SubName: Full=Uncharacterized protein {ECO:0000313|EMBL:KNA02652.1};
gene-LOC110682521	SubName: Full=Uncharacterized protein {ECO:0000313|EMBL:KFK21940.1};
gene-LOC110682522	SubName: Full=Ras-like GTPase ERA {ECO:0000313|EMBL:PIN15773.1};
gene-LOC110682523	SubName: Full=Uncharacterized protein {ECO:0000313|EMBL:KNA09294.1};
gene-LOC110682524	SubName: Full=Uncharacterized protein {ECO:0000313|EMBL:KNA09294.1};
gene-LOC110682525	SubName: Full=Uncharacterized protein {ECO:0000313|EMBL:KNA09294.1};
gene-LOC110682526	SubName: Full=Uncharacterized protein {ECO:0000313|EMBL:KNA09129.1};
gene-LOC110682527	SubName: Full=Uncharacterized protein {ECO:0000313|EMBL:OTG15530.1};
gene-LOC110682528	SubName: Full=Uncharacterized protein {ECO:0000313|EMBL:KNA09293.1};
gene-LOC110682529	SubName: Full=Uncharacterized protein {ECO:0000313|EMBL:KNA10076.1};
gene-LOC110682530	SubName: Full=Uncharacterized protein {ECO:0000313|EMBL:KRH76740.1, ECO:0000313|EnsemblPlants:GLYMA01G37670.1};
gene-LOC110682531	SubName: Full=Uncharacterized protein {ECO:0000313|EMBL:KNA10079.1};
gene-LOC110682532	SubName: Full=Uncharacterized protein {ECO:0000313|EMBL:ERP60959.1};
gene-LOC110682533	SubName: Full=Uncharacterized protein {ECO:0000313|EMBL:KNA13507.1};
gene-LOC110682534	SubName: Full=Cysteine protease {ECO:0000313|EMBL:BAH20463.1};
gene-LOC110682535	SubName: Full=Transcription factor BHLH6 {ECO:0000313|EMBL:AQS22789.1}; Flags: Fragment;
gene-LOC110682536	SubName: Full=Uncharacterized protein {ECO:0000313|EMBL:KNA05678.1};
gene-LOC110682537	SubName: Full=Uncharacterized protein {ECO:0000313|EMBL:OMO67845.1};
gene-LOC110682538	SubName: Full=Uncharacterized protein {ECO:0000313|EMBL:KNA19052.1};
gene-LOC110682539	SubName: Full=Uncharacterized protein {ECO:0000313|EMBL:KNA19053.1};
gene-LOC110682540	SubName: Full=Uncharacterized protein {ECO:0000313|EMBL:CCB44413.1};
gene-LOC110682541	SubName: Full=Uncharacterized protein {ECO:0000313|EMBL:KNA19056.1};
gene-LOC110682542	SubName: Full=Uncharacterized protein {ECO:0000313|EMBL:KNA04361.1};
gene-LOC110682543	RecName: Full=Peroxidase {ECO:0000256|RuleBase:RU362060, ECO:0000256|SAAS:SAAS00709852}; EC=1.11.1.7 {ECO:0000256|RuleBase:RU362060, ECO:0000256|SAAS:SAAS00709852};
gene-LOC110682544	RecName: Full=Peroxidase {ECO:0000256|RuleBase:RU362060, ECO:0000256|SAAS:SAAS00709852}; EC=1.11.1.7 {ECO:0000256|RuleBase:RU362060, ECO:0000256|SAAS:SAAS00709852};
gene-LOC110682545	RecName: Full=Peroxidase {ECO:0000256|RuleBase:RU362060, ECO:0000256|SAAS:SAAS00709852}; EC=1.11.1.7 {ECO:0000256|RuleBase:RU362060, ECO:0000256|SAAS:SAAS00709852};
gene-LOC110682546	RecName: Full=Peroxidase {ECO:0000256|RuleBase:RU362060, ECO:0000256|SAAS:SAAS00709852}; EC=1.11.1.7 {ECO:0000256|RuleBase:RU362060, ECO:0000256|SAAS:SAAS00709852};
gene-LOC110682547	RecName: Full=60S ribosomal protein L18a {ECO:0000256|PIRNR:PIRNR002190};
gene-LOC110682548	SubName: Full=Uncharacterized protein {ECO:0000313|EMBL:ERP58574.1};
gene-LOC110682549	SubName: Full=Uncharacterized protein {ECO:0000313|EMBL:KNA17903.1};
gene-LOC110682550	SubName: Full=Uncharacterized protein {ECO:0000313|EMBL:KNA24426.1};
gene-LOC110682551	SubName: Full=Uncharacterized protein {ECO:0000313|EMBL:KNA02796.1}; Flags: Fragment;
gene-LOC110682552	SubName: Full=Uncharacterized protein {ECO:0000313|EMBL:ONI32563.1};
gene-LOC110682553	SubName: Full=Uncharacterized protein {ECO:0000313|EMBL:KNA13763.1};
gene-LOC110682554	SubName: Full=Uncharacterized protein {ECO:0000313|EMBL:KNA25760.1};
gene-LOC110682555	SubName: Full=Uncharacterized protein {ECO:0000313|EMBL:KNA25761.1};
gene-LOC110682556	SubName: Full=Uncharacterized protein {ECO:0000313|EMBL:KNA25762.1};
gene-LOC110682557	RecName: Full=rRNA adenine N(6)-methyltransferase {ECO:0000256|RuleBase:RU362106}; EC=2.1.1.- {ECO:0000256|RuleBase:RU362106};
gene-LOC110682558	RecName: Full=Beta-galactosidase {ECO:0000256|RuleBase:RU000675}; EC=3.2.1.23 {ECO:0000256|RuleBase:RU000675};
gene-LOC110682559	SubName: Full=Uncharacterized protein {ECO:0000313|EMBL:KNA10960.1};
gene-LOC110682560	RecName: Full=Thioredoxin {ECO:0000256|PIRNR:PIRNR000077};
gene-LOC110682561	SubName: Full=Uncharacterized protein {ECO:0000313|EMBL:KNA06635.1};
gene-LOC110682562	SubName: Full=Uncharacterized protein {ECO:0000313|EMBL:KNA07408.1};
gene-LOC110682563	SubName: Full=protein FAR1-RELATED SEQUENCE 5-like {ECO:0000313|RefSeq:XP_008787110.1, ECO:0000313|RefSeq:XP_008787111.1};
gene-LOC110682564	SubName: Full=Uncharacterized protein {ECO:0000313|EMBL:KNA23290.1};
gene-LOC110682565	SubName: Full=Uncharacterized protein {ECO:0000313|EMBL:OMO51093.1};
gene-LOC110682566	SubName: Full=Uncharacterized protein {ECO:0000313|EMBL:KNA04362.1};
gene-LOC110682567	SubName: Full=Uncharacterized protein {ECO:0000313|EMBL:KNA19942.1};
gene-LOC110682568	RecName: Full=Glycosyltransferase {ECO:0000256|RuleBase:RU362057}; EC=2.4.1.- {ECO:0000256|RuleBase:RU362057};
gene-LOC110682570	SubName: Full=Uncharacterized protein {ECO:0000313|EMBL:KFK21940.1};
gene-LOC110682571	SubName: Full=Uncharacterized protein {ECO:0000313|EMBL:JAU50799.1}; Flags: Fragment;
gene-LOC110682572	SubName: Full=Uncharacterized protein {ECO:0000313|EMBL:ACY01934.1};
gene-LOC110682573	SubName: Full=uncharacterized protein LOC106774649 {ECO:0000313|RefSeq:XP_014517179.1};
gene-LOC110682574	SubName: Full=Uncharacterized protein {ECO:0000313|EMBL:KNA24999.1};
gene-LOC110682575	SubName: Full=Uncharacterized protein {ECO:0000313|EMBL:KMT14845.1};
gene-LOC110682576	RecName: Full=Methionine aminopeptidase {ECO:0000256|RuleBase:RU003653}; EC=3.4.11.18 {ECO:0000256|RuleBase:RU003653};
gene-LOC110682577	SubName: Full=Uncharacterized protein {ECO:0000313|EMBL:PKI72877.1};
gene-LOC110682578	SubName: Full=protein FAR1-RELATED SEQUENCE 5-like {ECO:0000313|RefSeq:XP_008781698.1, ECO:0000313|RefSeq:XP_017696902.1};
gene-LOC110682579	SubName: Full=Uncharacterized protein {ECO:0000313|EMBL:KMS95404.1};
gene-LOC110682580	SubName: Full=Uncharacterized protein {ECO:0000313|EMBL:KCW84786.1}; Flags: Fragment;
gene-LOC110682581	SubName: Full=Uncharacterized protein {ECO:0000313|EMBL:KMS94655.1};
gene-LOC110682583	SubName: Full=Uncharacterized protein {ECO:0000313|EMBL:KNA21560.1};
gene-LOC110682584	SubName: Full=Uncharacterized protein {ECO:0000313|EMBL:KNA14127.1};
gene-LOC110682585	SubName: Full=Uncharacterized protein {ECO:0000313|EMBL:KNA14127.1};
gene-LOC110682586	RecName: Full=Protein DETOXIFICATION {ECO:0000256|RuleBase:RU004914}; AltName: Full=Multidrug and toxic compound extrusion protein {ECO:0000256|RuleBase:RU004914};
gene-LOC110682587	SubName: Full=Uncharacterized protein {ECO:0000313|EMBL:KNA14127.1};
gene-LOC110682588	SubName: Full=Uncharacterized protein {ECO:0000313|EMBL:KYP64358.1};
gene-LOC110682589	SubName: Full=Uncharacterized protein {ECO:0000313|EnsemblPlants:Bo7g116640.1};
gene-LOC110682590	SubName: Full=FAR1; Zinc finger, SWIM-type {ECO:0000313|EMBL:ABN05718.1};
gene-LOC110682591	RecName: Full=Glycosyltransferase {ECO:0000256|RuleBase:RU362057}; EC=2.4.1.- {ECO:0000256|RuleBase:RU362057};
gene-LOC110682592	SubName: Full=OSJNBb0016D16.6 protein {ECO:0000313|EMBL:CAE04315.1};
gene-LOC110682593	SubName: Full=Uncharacterized protein {ECO:0000313|EMBL:KNA25368.1};
gene-LOC110682595	SubName: Full=Mariner transposase {ECO:0000313|EMBL:AFK13835.1};
gene-LOC110682597	SubName: Full=Uncharacterized protein {ECO:0000313|EMBL:ACY01934.1};
gene-LOC110682598	SubName: Full=FAR1 DNA-binding domain protein {ECO:0000313|EMBL:KEH26293.1};
gene-LOC110682599	SubName: Full=Uncharacterized protein {ECO:0000313|EMBL:CCA66050.1};
gene-LOC110682600	SubName: Full=Uncharacterized protein {ECO:0000313|EMBL:KNA06968.1};
gene-LOC110682601	SubName: Full=Transposon-like protein {ECO:0000313|EMBL:ABM55245.1};
gene-LOC110682602	SubName: Full=Uncharacterized protein {ECO:0000313|EMBL:ACY01924.1};
gene-LOC110682603	SubName: Full=Uncharacterized protein {ECO:0000313|EMBL:KNA06239.1};
gene-LOC110682604	SubName: Full=Uncharacterized protein {ECO:0000313|EMBL:KNA04625.1}; Flags: Fragment;
gene-LOC110682606	SubName: Full=Uncharacterized protein {ECO:0000313|EMBL:KNA10079.1};
gene-LOC110682607	SubName: Full=serine/threonine-protein phosphatase 7 long form homolog {ECO:0000313|RefSeq:XP_004488309.1};
gene-LOC110682608	SubName: Full=Uncharacterized protein {ECO:0000313|EMBL:KNA15804.1};
gene-LOC110682609	SubName: Full=Uncharacterized protein {ECO:0000313|EMBL:KNA08225.1};
gene-LOC110682610	SubName: Full=Uncharacterized protein {ECO:0000313|EnsemblPlants:Bo9g169240.1};
gene-LOC110682624	SubName: Full=Uncharacterized protein {ECO:0000313|EMBL:KNA08224.1};
gene-LOC110682631	SubName: Full=Uncharacterized protein {ECO:0000313|EMBL:CCA65979.1};
gene-LOC110682632	SubName: Full=Uncharacterized protein {ECO:0000313|EMBL:KMS94809.1};
gene-LOC110682633	RecName: Full=alpha-1,2-Mannosidase {ECO:0000256|RuleBase:RU361193}; EC=3.2.1.- {ECO:0000256|RuleBase:RU361193};
gene-LOC110682634	SubName: Full=OSJNBb0016D16.6 protein {ECO:0000313|EMBL:CAE04315.1};
gene-LOC110682635	SubName: Full=Transposase-like protein {ECO:0000313|EMBL:AIU41028.1};
gene-LOC110682636	SubName: Full=Zf-BED domain-containing protein/DUF659 domain-containing protein/Dimer_Tnp_hAT domain-containing protein {ECO:0000313|EMBL:GAV86993.1};
gene-LOC110682637	SubName: Full=NmrA-like protein {ECO:0000313|EMBL:OMO87566.1};
gene-LOC110682638	SubName: Full=Uncharacterized protein {ECO:0000313|EMBL:KNA04356.1}; Flags: Fragment;
gene-LOC110682639	SubName: Full=Uncharacterized protein {ECO:0000313|EMBL:KDP29660.1};
gene-LOC110682640	SubName: Full=Uncharacterized protein {ECO:0000313|EMBL:KNA14308.1};
gene-LOC110682641	SubName: Full=Uncharacterized protein {ECO:0000313|EMBL:KNA14462.1};
gene-LOC110682643	SubName: Full=uncharacterized protein LOC103492881 {ECO:0000313|RefSeq:XP_008451648.1};
gene-LOC110682644	SubName: Full=Uncharacterized protein {ECO:0000313|EMBL:KNA14823.1}; Flags: Fragment;
gene-LOC110682645	SubName: Full=Uncharacterized protein {ECO:0000313|EMBL:ACY01924.1};
gene-LOC110682647	SubName: Full=Uncharacterized protein {ECO:0000313|EnsemblPlants:KEH15537};
gene-LOC110682651	SubName: Full=Uncharacterized protein {ECO:0000313|EMBL:KNA06593.1};
gene-LOC110682653	SubName: Full=Uncharacterized protein {ECO:0000313|EMBL:KMS98050.1};
gene-LOC110682654	SubName: Full=Uncharacterized protein {ECO:0000313|EMBL:KNA08385.1};
gene-LOC110682655	SubName: Full=Uncharacterized protein {ECO:0000313|EMBL:KNA08476.1};
gene-LOC110682656	SubName: Full=Uncharacterized protein {ECO:0000313|EMBL:KNA26131.1};
gene-LOC110682657	SubName: Full=Uncharacterized protein {ECO:0000313|EMBL:KNA09276.1};
gene-LOC110682659	SubName: Full=Uncharacterized protein {ECO:0000313|EMBL:KNA03811.1};
gene-LOC110682660	SubName: Full=Uncharacterized protein {ECO:0000313|EMBL:OMO51093.1};
gene-LOC110682662	SubName: Full=Uncharacterized protein {ECO:0000313|EMBL:KNA05542.1};
gene-LOC110682665	SubName: Full=Uncharacterized protein {ECO:0000313|EMBL:KNA05651.1};
gene-LOC110682666	SubName: Full=Uncharacterized protein {ECO:0000313|EMBL:KNA20959.1};
gene-LOC110682667	SubName: Full=Uncharacterized protein {ECO:0000313|EMBL:KNA14843.1};
gene-LOC110682669	SubName: Full=Uncharacterized protein {ECO:0000313|EMBL:KNA20957.1};
gene-LOC110682671	SubName: Full=Uncharacterized protein {ECO:0000313|EMBL:KNA12391.1};
gene-LOC110682672	SubName: Full=Uncharacterized protein {ECO:0000313|EMBL:KZM83783.1};
gene-LOC110682673	SubName: Full=Uncharacterized protein {ECO:0000313|EMBL:KNA16036.1};
gene-LOC110682675	SubName: Full=Uncharacterized protein {ECO:0000313|EMBL:KNA24735.1};
gene-LOC110682678	SubName: Full=exportin-7 isoform X2 {ECO:0000313|RefSeq:XP_018849360.1};
gene-LOC110682679	RecName: Full=Glycerol-3-phosphate dehydrogenase [NAD(+)] {ECO:0000256|RuleBase:RU361243}; EC=1.1.1.8 {ECO:0000256|RuleBase:RU361243};
gene-LOC110682682	SubName: Full=Uncharacterized protein {ECO:0000313|EMBL:KNA05978.1}; Flags: Fragment;
gene-LOC110682683	SubName: Full=Uncharacterized protein {ECO:0000313|EMBL:KZM83783.1};
gene-LOC110682685	SubName: Full=Uncharacterized protein {ECO:0000313|EMBL:KZM83783.1};
gene-LOC110682687	SubName: Full=uncharacterized protein LOC109114184 {ECO:0000313|RefSeq:XP_019051983.1};
gene-LOC110682688	SubName: Full=Uncharacterized protein {ECO:0000313|EMBL:ACY01934.1};
gene-LOC110682689	SubName: Full=Uncharacterized protein {ECO:0000313|EMBL:KNA14356.1};
gene-LOC110682691	SubName: Full=Uncharacterized protein {ECO:0000313|EMBL:KZM89387.1};
gene-LOC110682692	SubName: Full=LOW QUALITY PROTEIN: uncharacterized protein LOC103696607 {ECO:0000313|RefSeq:XP_008776509.1};
gene-LOC110682693	SubName: Full=Uncharacterized protein {ECO:0000313|EnsemblPlants:TRIAE_CS42_6AS_TGACv1_485904_AA1553890.1};
gene-LOC110682695	SubName: Full=Retrovirus-related Pol polyprotein from transposon TNT 1-94 {ECO:0000313|EMBL:KYP66503.1};
gene-LOC110682696	SubName: Full=Uncharacterized protein {ECO:0000313|EMBL:KNA16226.1}; Flags: Fragment;
gene-LOC110682698	RecName: Full=Pectinesterase {ECO:0000256|RuleBase:RU000589}; EC=3.1.1.11 {ECO:0000256|RuleBase:RU000589};
gene-LOC110682701	SubName: Full=Uncharacterized protein {ECO:0000313|EMBL:KNA11813.1};
gene-LOC110682702	SubName: Full=Uncharacterized protein {ECO:0000313|EMBL:OMO83187.1};
gene-LOC110682703	SubName: Full=Uncharacterized protein {ECO:0000313|EMBL:KNA10582.1};
gene-LOC110682704	SubName: Full=Uncharacterized protein {ECO:0000313|EMBL:KNA22923.1};
gene-LOC110682705	SubName: Full=Putative retrotransposon gag domain, Aspartic peptidase domain protein {ECO:0000313|EMBL:OTF84432.1};
gene-LOC110682706	SubName: Full=Uncharacterized protein {ECO:0000313|EMBL:CAN80919.1};
gene-LOC110682707	SubName: Full=Uncharacterized protein {ECO:0000313|EMBL:KNA24023.1};
gene-LOC110682708	SubName: Full=Uncharacterized protein {ECO:0000313|EMBL:KNA17485.1};
gene-LOC110682711	SubName: Full=Uncharacterized protein {ECO:0000313|EMBL:KNA25055.1};
gene-LOC110682712	SubName: Full=Uncharacterized protein {ECO:0000313|EMBL:KNA25218.1};
gene-LOC110682713	SubName: Full=Uncharacterized protein {ECO:0000313|EnsemblPlants:HORVU5Hr1G123450.1};
gene-LOC110682715	SubName: Full=Uncharacterized protein {ECO:0000313|EMBL:KMS93850.1}; Flags: Fragment;
gene-LOC110682716	SubName: Full=Uncharacterized protein {ECO:0000313|EMBL:KNA10873.1}; Flags: Fragment;
gene-LOC110682717	SubName: Full=Uncharacterized protein {ECO:0000313|EMBL:KNA08153.1};
gene-LOC110682718	SubName: Full=Uncharacterized protein {ECO:0000313|EMBL:KNA10996.1};
gene-LOC110682719	SubName: Full=Uncharacterized protein {ECO:0000313|EMBL:KNA25325.1}; Flags: Fragment;
gene-LOC110682720	SubName: Full=Uncharacterized protein {ECO:0000313|EMBL:KNA25329.1};
gene-LOC110682724	SubName: Full=Uncharacterized protein {ECO:0000313|EMBL:KNA07719.1};
gene-LOC110682729	SubName: Full=Uncharacterized protein {ECO:0000313|EMBL:KMS95523.1};
gene-LOC110682730	SubName: Full=Uncharacterized protein {ECO:0000313|EMBL:KNA06815.1};
gene-LOC110682732	SubName: Full=Uncharacterized protein {ECO:0000313|EMBL:KNA10251.1};
gene-LOC110682733	SubName: Full=Uncharacterized protein {ECO:0000313|EMBL:KNA16107.1}; Flags: Fragment;
gene-LOC110682734	SubName: Full=Uncharacterized protein {ECO:0000313|EMBL:KNA20498.1};
gene-LOC110682735	SubName: Full=Uncharacterized protein {ECO:0000313|EMBL:KNA15565.1};
gene-LOC110682736	RecName: Full=Auxin efflux carrier component {ECO:0000256|RuleBase:RU362108};
gene-LOC110682737	SubName: Full=Uncharacterized protein {ECO:0000313|EMBL:KNA03804.1}; Flags: Fragment;
gene-LOC110682738	SubName: Full=Uncharacterized protein {ECO:0000313|EMBL:KMS97383.1};
gene-LOC110682740	SubName: Full=Uncharacterized protein {ECO:0000313|EMBL:KNA24023.1};
gene-LOC110682741	SubName: Full=Uncharacterized protein {ECO:0000313|EMBL:KFK21940.1};
gene-LOC110682742	SubName: Full=Uncharacterized protein {ECO:0000313|EMBL:KNA10251.1};
gene-LOC110682743	SubName: Full=Uncharacterized protein {ECO:0000313|EMBL:KNA21133.1};
gene-LOC110682744	SubName: Full=Uncharacterized protein {ECO:0000313|EMBL:KNA21134.1};
gene-LOC110682746	SubName: Full=Uncharacterized protein {ECO:0000313|EMBL:KNA13525.1};
gene-LOC110682747	SubName: Full=Uncharacterized protein {ECO:0000313|EMBL:KNA22576.1};
gene-LOC110682748	SubName: Full=Uncharacterized protein {ECO:0000313|EMBL:KNA17361.1};
gene-LOC110682749	RecName: Full=Reticulon-like protein {ECO:0000256|RuleBase:RU363132};
gene-LOC110682750	SubName: Full=Uncharacterized protein {ECO:0000313|EMBL:KMS95847.1};
gene-LOC110682751	SubName: Full=uncharacterized protein LOC109000249 {ECO:0000313|RefSeq:XP_018832622.1};
gene-LOC110682752	SubName: Full=Uncharacterized protein {ECO:0000313|EMBL:KNA13416.1};
gene-LOC110682753	RecName: Full=UMP-CMP kinase {ECO:0000256|HAMAP-Rule:MF_03172}; EC=2.7.4.14 {ECO:0000256|HAMAP-Rule:MF_03172}; AltName: Full=Deoxycytidylate kinase {ECO:0000256|HAMAP-Rule:MF_03172}; Short=CK {ECO:0000256|HAMAP-Rule:MF_03172}; Short=dCMP kinase {ECO:0000256|HAMAP-Rule:MF_03172}; AltName: Full=Uridine monophosphate/cytidine monophosphate kinase {ECO:0000256|HAMAP-Rule:MF_03172}; Short=UMP/CMP kina…
gene-LOC110682754	SubName: Full=Uncharacterized protein {ECO:0000313|EMBL:KZM84137.1};
gene-LOC110682755	SubName: Full=Uncharacterized protein {ECO:0000313|EMBL:KCW69514.1};
gene-LOC110682757	SubName: Full=Uncharacterized protein {ECO:0000313|EMBL:KNA10251.1};
gene-LOC110682758	SubName: Full=Uncharacterized protein {ECO:0000313|EMBL:KNA12488.1};
gene-LOC110682760	SubName: Full=Putative 12-oxophytodienoate reductase 4 {ECO:0000313|EMBL:JAT47910.1}; Flags: Fragment;
gene-LOC110682761	SubName: Full=Uncharacterized protein {ECO:0000313|EMBL:EEF35537.1};
gene-LOC110682763	SubName: Full=Uncharacterized protein {ECO:0000313|EMBL:KNA25325.1}; Flags: Fragment;
gene-LOC110682764	SubName: Full=Uncharacterized protein {ECO:0000313|EMBL:KNA25325.1}; Flags: Fragment;
gene-LOC110682765	SubName: Full=Uncharacterized protein {ECO:0000313|EMBL:KNA12567.1};
gene-LOC110682766	SubName: Full=Uncharacterized protein {ECO:0000313|EMBL:KNA12489.1};
gene-LOC110682767	RecName: Full=Pyruvate, phosphate dikinase {ECO:0000256|PIRNR:PIRNR000853}; EC=2.7.9.1 {ECO:0000256|PIRNR:PIRNR000853};
gene-LOC110682769	SubName: Full=Uncharacterized protein {ECO:0000313|EMBL:CCB61350.1};
gene-LOC110682770	SubName: Full=Uncharacterized protein {ECO:0000313|EMBL:KNA26131.1};
gene-LOC110682772	SubName: Full=Uncharacterized protein {ECO:0000313|EMBL:KNA06800.1};
gene-LOC110682773	SubName: Full=Uncharacterized protein {ECO:0000313|EMBL:KNA06800.1};
gene-LOC110682774	SubName: Full=Uncharacterized protein {ECO:0000313|EnsemblPlants:HORVU1Hr1G029220.7};
gene-LOC110682776	SubName: Full=Uncharacterized protein {ECO:0000313|EMBL:KMZ70888.1};
gene-LOC110682777	SubName: Full=Uncharacterized protein {ECO:0000313|EMBL:KNA22358.1};
gene-LOC110682778	SubName: Full=Uncharacterized protein {ECO:0000313|EMBL:KCW89227.1};
gene-LOC110682779	SubName: Full=Uncharacterized protein {ECO:0000313|EMBL:GAY34490.1};
gene-LOC110682780	SubName: Full=Uncharacterized protein {ECO:0000313|EMBL:KNA14892.1};
gene-LOC110682781	RecName: Full=Protein phosphatase methylesterase 1 {ECO:0000256|PIRNR:PIRNR022950}; Short=PME-1 {ECO:0000256|PIRNR:PIRNR022950}; EC=3.1.1.- {ECO:0000256|PIRNR:PIRNR022950};
gene-LOC110682782	SubName: Full=Uncharacterized protein {ECO:0000313|EMBL:KNA21683.1};
gene-LOC110682783	SubName: Full=Uncharacterized protein {ECO:0000313|EMBL:KNA22046.1};
gene-LOC110682784	SubName: Full=Uncharacterized protein {ECO:0000313|EMBL:KNA23047.1};
gene-LOC110682785	SubName: Full=Uncharacterized protein {ECO:0000313|EMBL:KNA06171.1};
gene-LOC110682787	SubName: Full=Uncharacterized protein {ECO:0000313|EMBL:KNA15230.1};
gene-LOC110682788	SubName: Full=Bifunctional inhibitor/lipid-transfer protein/seed storage 2S albumin superfamily protein {ECO:0000313|EMBL:EOY16074.1};
gene-LOC110682789	SubName: Full=Uncharacterized protein {ECO:0000313|EMBL:KNA10199.1}; Flags: Fragment;
gene-LOC110682790	SubName: Full=Uncharacterized protein {ECO:0000313|EMBL:KNA25688.1};
gene-LOC110682791	RecName: Full=U3 small nucleolar RNA-associated protein 11 {ECO:0000256|PIRNR:PIRNR015952}; Short=U3 snoRNA-associated protein 11 {ECO:0000256|PIRNR:PIRNR015952};
gene-LOC110682792	SubName: Full=Uncharacterized protein {ECO:0000313|EMBL:KNA12632.1};
gene-LOC110682796	SubName: Full=Uncharacterized protein {ECO:0000313|EMBL:KNA07943.1};
gene-LOC110682797	SubName: Full=Uncharacterized protein {ECO:0000313|EMBL:KNA07942.1};
gene-LOC110682798	SubName: Full=Uncharacterized protein {ECO:0000313|EMBL:KNA23481.1};
gene-LOC110682799	SubName: Full=Uncharacterized protein {ECO:0000313|EMBL:KNA15150.1};
gene-LOC110682801	SubName: Full=Uncharacterized protein {ECO:0000313|EnsemblPlants:Bo1g001110.1};
gene-LOC110682802	SubName: Full=heavy metal-associated isoprenylated plant protein 22-like {ECO:0000313|RefSeq:XP_016453025.1};
gene-LOC110682804	SubName: Full=Uncharacterized protein {ECO:0000313|EMBL:KNA04828.1}; Flags: Fragment;
gene-LOC110682805	SubName: Full=Uncharacterized protein {ECO:0000313|EMBL:KMS99685.1};
gene-LOC110682806	SubName: Full=Uncharacterized protein {ECO:0000313|EMBL:KNA13421.1};
gene-LOC110682809	SubName: Full=aminotransferase ALD1-like {ECO:0000313|RefSeq:XP_010261172.1};
gene-LOC110682810	SubName: Full=Uncharacterized protein {ECO:0000313|EMBL:KNA07724.1};
gene-LOC110682811	SubName: Full=Uncharacterized protein {ECO:0000313|EMBL:KNA20454.1};
gene-LOC110682812	SubName: Full=Uncharacterized protein {ECO:0000313|EMBL:KNA03074.1};
gene-LOC110682814	SubName: Full=Somatic embryogenesis receptor kinase 3 {ECO:0000313|EMBL:AHF72558.1}; Flags: Fragment;
gene-LOC110682815	SubName: Full=Uncharacterized protein {ECO:0000313|EMBL:KNA13022.1}; Flags: Fragment;
gene-LOC110682816	SubName: Full=uncharacterized protein LOC103699949 {ECO:0000313|RefSeq:XP_008780158.1};
gene-LOC110682817	SubName: Full=Uncharacterized protein {ECO:0000313|EMBL:KNA16107.1}; Flags: Fragment;
gene-LOC110682818	SubName: Full=Uncharacterized protein {ECO:0000313|EMBL:CDP16039.1};
gene-LOC110682819	SubName: Full=uncharacterized protein LOC107812489 {ECO:0000313|RefSeq:XP_016493100.1};
gene-LOC110682820	SubName: Full=Uncharacterized protein {ECO:0000313|EMBL:KMS96443.1};
gene-LOC110682821	SubName: Full=Uncharacterized protein {ECO:0000313|EnsemblPlants:TRIAE_CS42_7BL_TGACv1_578876_AA1901340.1};
gene-LOC110682822	SubName: Full=Uncharacterized protein {ECO:0000313|EMBL:KNA15232.1};
gene-LOC110682823	SubName: Full=Uncharacterized protein {ECO:0000313|EMBL:CCA66036.1};
gene-LOC110682824	SubName: Full=Putative retrotransposon protein {ECO:0000313|EMBL:ADB85429.1};
gene-LOC110682825	SubName: Full=Uncharacterized protein {ECO:0000313|EMBL:KNA17474.1};
gene-LOC110682826	SubName: Full=uncharacterized protein LOC104246784 {ECO:0000313|RefSeq:XP_009800971.1};
gene-LOC110682827	SubName: Full=Uncharacterized protein {ECO:0000313|EMBL:KMS95847.1};
gene-LOC110682828	SubName: Full=Uncharacterized protein {ECO:0000313|EMBL:KNA09682.1}; Flags: Fragment;
gene-LOC110682829	SubName: Full=uncharacterized protein LOC107814295 {ECO:0000313|RefSeq:XP_016495163.1};
gene-LOC110682830	SubName: Full=Uncharacterized protein {ECO:0000313|EMBL:CCA66020.1};
gene-LOC110682831	RecName: Full=Protein DETOXIFICATION {ECO:0000256|RuleBase:RU004914}; AltName: Full=Multidrug and toxic compound extrusion protein {ECO:0000256|RuleBase:RU004914};
gene-LOC110682832	SubName: Full=Uncharacterized protein {ECO:0000313|EMBL:KNA17472.1};
gene-LOC110682833	SubName: Full=Uncharacterized protein {ECO:0000313|EnsemblPlants:Bo8g066510.1};
gene-LOC110682834	SubName: Full=Uncharacterized protein {ECO:0000313|EMBL:EMJ12535.1}; Flags: Fragment;
gene-LOC110682835	SubName: Full=Uncharacterized protein {ECO:0000313|EMBL:JAU68746.1}; Flags: Fragment;
gene-LOC110682836	SubName: Full=protein FAR1-RELATED SEQUENCE 5-like {ECO:0000313|RefSeq:XP_008787110.1, ECO:0000313|RefSeq:XP_008787111.1};
gene-LOC110682837	SubName: Full=Retrotransposon protein {ECO:0000313|EMBL:ABM55240.1};
gene-LOC110682838	SubName: Full=Uncharacterized protein {ECO:0000313|EMBL:KNA23113.1}; Flags: Fragment;
gene-LOC110682839	SubName: Full=Putative reverse transcriptase domain, Ribonuclease H-like domain protein {ECO:0000313|EMBL:OTG25010.1};
gene-LOC110682840	SubName: Full=Orf764 protein {ECO:0000313|EMBL:BAA99310.1};
gene-LOC110682842	SubName: Full=uncharacterized protein LOC107944359 {ECO:0000313|RefSeq:XP_016733676.1};
gene-LOC110682843	SubName: Full=Uncharacterized protein {ECO:0000313|EMBL:KNA07511.1};
gene-LOC110682844	SubName: Full=Uncharacterized protein {ECO:0000313|EMBL:KCW72771.1}; Flags: Fragment;
gene-LOC110682845	RecName: Full=Plasma membrane ATPase {ECO:0000256|RuleBase:RU362083}; EC=3.6.3.6 {ECO:0000256|RuleBase:RU362083};
gene-LOC110682846	SubName: Full=Uncharacterized protein {ECO:0000313|EMBL:CCA66020.1};
gene-LOC110682847	RecName: Full=ATP-dependent DNA helicase {ECO:0000256|RuleBase:RU363044}; EC=3.6.4.12 {ECO:0000256|RuleBase:RU363044};
gene-LOC110682848	SubName: Full=Orf764 protein {ECO:0000313|EMBL:BAA99310.1};
gene-LOC110682849	SubName: Full=Uncharacterized protein {ECO:0000313|EMBL:KNA26131.1};
gene-LOC110682851	SubName: Full=Uncharacterized protein {ECO:0000313|EMBL:KNA24179.1};
gene-LOC110682852	SubName: Full=Uncharacterized protein {ECO:0000313|EMBL:KNA18319.1}; Flags: Fragment;
gene-LOC110682853	SubName: Full=OSJNBb0015G09.2 protein {ECO:0000313|EMBL:CAE03908.2};
gene-LOC110682855	SubName: Full=Copia protein {ECO:0000313|EMBL:KYP59243.1};
gene-LOC110682857	SubName: Full=Uncharacterized protein {ECO:0000313|EMBL:ACY01934.1};
gene-LOC110682858	SubName: Full=Uncharacterized protein {ECO:0000313|EMBL:KNA11282.1};
gene-LOC110682860	RecName: Full=CASP-like protein {ECO:0000256|RuleBase:RU361233};
gene-LOC110682861	SubName: Full=Uncharacterized protein {ECO:0000313|EMBL:KNA24179.1};
gene-LOC110682862	SubName: Full=DNA-directed DNA polymerase {ECO:0000313|EMBL:PIN22518.1}; EC=2.7.7.7 {ECO:0000313|EMBL:PIN22518.1};
gene-LOC110682864	SubName: Full=Uncharacterized protein {ECO:0000313|EMBL:EEC66671.1};
gene-LOC110682865	SubName: Full=Uncharacterized protein {ECO:0000313|EMBL:KNA15745.1};
gene-LOC110682869	SubName: Full=Uncharacterized protein {ECO:0000313|EMBL:KNA24179.1};
gene-LOC110682870	SubName: Full=Integrase core domain, putative {ECO:0000313|EMBL:AAV85747.1}; SubName: Full=Retrotransposon protein, putative, Ty1-copia sub-class {ECO:0000313|EMBL:AAX92956.1}; SubName: Full=Retrotransposon protein, putative, Ty1-copia subclass {ECO:0000313|EMBL:ABA92827.2};
gene-LOC110682871	SubName: Full=Uncharacterized protein {ECO:0000313|EMBL:PKA45796.1};
gene-LOC110682872	SubName: Full=Uncharacterized protein {ECO:0000313|EMBL:KNA17204.1};
gene-LOC110682873	SubName: Full=Uncharacterized protein {ECO:0000313|EMBL:ACY01934.1};
gene-LOC110682874	SubName: Full=Uncharacterized protein {ECO:0000313|EMBL:PIN03645.1};
gene-LOC110682875	SubName: Full=Uncharacterized protein {ECO:0000313|EMBL:CCA66020.1};
gene-LOC110682876	SubName: Full=Uncharacterized protein {ECO:0000313|EMBL:KMS98044.1};
gene-LOC110682877	SubName: Full=S-locus lectin protein kinase family protein, putative {ECO:0000313|EMBL:EOY10124.1};
gene-LOC110682878	SubName: Full=Serine protease {ECO:0000313|EMBL:PIN09073.1}; EC=3.4.21.107 {ECO:0000313|EMBL:PIN09073.1};
gene-LOC110682881	SubName: Full=Uncharacterized protein {ECO:0000313|EMBL:KNA09302.1};
gene-LOC110682882	SubName: Full=Uncharacterized protein {ECO:0000313|EMBL:KNA18369.1};
gene-LOC110682883	SubName: Full=Uncharacterized protein {ECO:0000313|EMBL:KNA09301.1};
gene-LOC110682884	SubName: Full=Heat shock protein 70 {ECO:0000313|EMBL:AOZ81417.1};
gene-LOC110682885	SubName: Full=Cytosolic heat shock 70 protein {ECO:0000313|EMBL:AAB88134.1}; SubName: Full=Heat shock protein {ECO:0000313|EMBL:AAA62445.1};
gene-LOC110682886	SubName: Full=Cytosolic heat shock 70 protein {ECO:0000313|EMBL:AAB97316.1};
gene-LOC110682888	SubName: Full=Uncharacterized protein {ECO:0000313|EMBL:KNA22703.1};
gene-LOC110682889	SubName: Full=Uncharacterized protein {ECO:0000313|EMBL:KNA12765.1};
gene-LOC110682890	SubName: Full=Uncharacterized protein {ECO:0000313|EMBL:KNA12637.1};
gene-LOC110682891	SubName: Full=Uncharacterized protein {ECO:0000313|EMBL:KNA11015.1};
gene-LOC110682892	SubName: Full=Uncharacterized protein {ECO:0000313|EMBL:KNA11016.1};
gene-LOC110682893	SubName: Full=Uncharacterized protein {ECO:0000313|EMBL:CDP18579.1};
gene-LOC110682894	SubName: Full=Uncharacterized protein {ECO:0000313|EMBL:KNA11019.1};
gene-LOC110682895	SubName: Full=Uncharacterized protein {ECO:0000313|EMBL:KNA22996.1};
gene-LOC110682896	SubName: Full=Uncharacterized protein {ECO:0000313|EMBL:KNA24179.1};
gene-LOC110682897	RecName: Full=Lysine--tRNA ligase {ECO:0000256|RuleBase:RU003748}; EC=6.1.1.6 {ECO:0000256|RuleBase:RU003748}; AltName: Full=Lysyl-tRNA synthetase {ECO:0000256|RuleBase:RU003748};
gene-LOC110682898	SubName: Full=Uncharacterized protein {ECO:0000313|EMBL:KNA16831.1};
gene-LOC110682899	SubName: Full=Uncharacterized protein {ECO:0000313|EMBL:KNA16830.1};
gene-LOC110682900	RecName: Full=Mediator of RNA polymerase II transcription subunit 13 {ECO:0000256|RuleBase:RU364134};
gene-LOC110682901	SubName: Full=Uncharacterized protein {ECO:0000313|EMBL:KNA16829.1};
gene-LOC110682902	SubName: Full=Uncharacterized protein {ECO:0000313|EMBL:KNA22705.1};
gene-LOC110682903	SubName: Full=Uncharacterized protein {ECO:0000313|EMBL:KNA16828.1}; Flags: Fragment;
gene-LOC110682904	SubName: Full=Uncharacterized protein {ECO:0000313|EMBL:CAN70167.1};
gene-LOC110682905	RecName: Full=Tubulin alpha chain {ECO:0000256|RuleBase:RU000352};
gene-LOC110682906	SubName: Full=Uncharacterized protein {ECO:0000313|EMBL:KNA22702.1};
gene-LOC110682907	SubName: Full=Uncharacterized protein {ECO:0000313|EMBL:KNA22701.1};
gene-LOC110682908	RecName: Full=ATP-dependent DNA helicase {ECO:0000256|RuleBase:RU363044}; EC=3.6.4.12 {ECO:0000256|RuleBase:RU363044};
gene-LOC110682909	SubName: Full=H1005F08.16 protein {ECO:0000313|EMBL:CAH65987.1};
gene-LOC110682910	SubName: Full=uncharacterized protein LOC103492881 {ECO:0000313|RefSeq:XP_008451648.1};
gene-LOC110682911	SubName: Full=Uncharacterized protein {ECO:0000313|EMBL:KNA19373.1};
gene-LOC110682912	SubName: Full=Uncharacterized protein {ECO:0000313|EMBL:CCA66009.1};
gene-LOC110682913	SubName: Full=S-locus lectin protein kinase family protein, putative {ECO:0000313|EMBL:EOY10124.1};
gene-LOC110682914	SubName: Full=Uncharacterized protein {ECO:0000313|EMBL:KNA26131.1};
gene-LOC110682915	SubName: Full=uncharacterized protein LOC109000249 {ECO:0000313|RefSeq:XP_018832622.1};
gene-LOC110682916	SubName: Full=Fgenesh protein 73 {ECO:0000313|EMBL:ABD83317.1};
gene-LOC110682917	SubName: Full=protein FAR1-RELATED SEQUENCE 5-like {ECO:0000313|RefSeq:XP_008787110.1, ECO:0000313|RefSeq:XP_008787111.1};
gene-LOC110682918	SubName: Full=protein FAR1-RELATED SEQUENCE 5-like {ECO:0000313|RefSeq:XP_008781698.1, ECO:0000313|RefSeq:XP_017696902.1};
gene-LOC110682919	SubName: Full=Uncharacterized protein {ECO:0000313|EMBL:CCA66040.1};
gene-LOC110682920	SubName: Full=Uncharacterized protein {ECO:0000313|EnsemblPlants:Bo5g041290.1};
gene-LOC110682921	SubName: Full=Mariner transposase {ECO:0000313|EMBL:AFK13835.1};
gene-LOC110682922	SubName: Full=Uncharacterized protein {ECO:0000313|EMBL:ACY01934.1};
gene-LOC110682923	SubName: Full=S-locus lectin protein kinase family protein, putative {ECO:0000313|EMBL:EOY10124.1};
gene-LOC110682924	SubName: Full=Plasma membrane ATPase 1 {ECO:0000313|EMBL:JAT40785.1}; Flags: Fragment;
gene-LOC110682925	SubName: Full=Uncharacterized protein {ECO:0000313|EMBL:PIN24395.1};
gene-LOC110682926	SubName: Full=Mariner transposase {ECO:0000313|EMBL:AFK13835.1};
gene-LOC110682927	SubName: Full=Uncharacterized protein {ECO:0000313|EMBL:GAU10424.1}; Flags: Fragment;
gene-LOC110682928	SubName: Full=Putative nuclease HARBI1 {ECO:0000313|EMBL:KHN21332.1};
gene-LOC110682929	SubName: Full=Uncharacterized protein {ECO:0000313|EMBL:KMS99435.1};
gene-LOC110682930	SubName: Full=Uncharacterized protein {ECO:0000313|EMBL:ACY01934.1};
gene-LOC110682931	SubName: Full=uncharacterized protein LOC106774649 {ECO:0000313|RefSeq:XP_014517179.1};
gene-LOC110682932	RecName: Full=Pectinesterase {ECO:0000256|RuleBase:RU000589}; EC=3.1.1.11 {ECO:0000256|RuleBase:RU000589};
gene-LOC110682935	SubName: Full=Uncharacterized protein {ECO:0000313|EMBL:KNA18364.1};
gene-LOC110682936	SubName: Full=Uncharacterized protein {ECO:0000313|EMBL:KNA24004.1};
gene-LOC110682939	SubName: Full=Uncharacterized protein {ECO:0000313|EMBL:KNA18364.1};
gene-LOC110682940	SubName: Full=Uncharacterized protein {ECO:0000313|EMBL:KNA24004.1};
gene-LOC110682941	SubName: Full=Uncharacterized protein {ECO:0000313|EMBL:KNA24004.1};
gene-LOC110682942	SubName: Full=Uncharacterized protein {ECO:0000313|EMBL:KNA18364.1};
gene-LOC110682944	SubName: Full=Uncharacterized protein {ECO:0000313|EMBL:KMS96205.1};
gene-LOC110682949	SubName: Full=Uncharacterized protein {ECO:0000313|EMBL:KNA16344.1};
gene-LOC110682952	SubName: Full=Uncharacterized protein {ECO:0000313|EMBL:KNA15125.1};
gene-LOC110682955	SubName: Full=Uncharacterized protein {ECO:0000313|EMBL:KNA05187.1};
gene-LOC110682957	SubName: Full=Uncharacterized protein {ECO:0000313|EMBL:KNA25430.1};
gene-LOC110682958	SubName: Full=Uncharacterized protein {ECO:0000313|EMBL:KNA24177.1};
gene-LOC110682959	SubName: Full=Uncharacterized protein {ECO:0000313|EMBL:KMS95802.1};
gene-LOC110682960	SubName: Full=RING-box protein 1a {ECO:0000313|EMBL:EXB38966.1};
gene-LOC110682961	SubName: Full=Uncharacterized protein {ECO:0000313|EMBL:KNA15163.1}; Flags: Fragment;
gene-LOC110682962	SubName: Full=Uncharacterized protein {ECO:0000313|EMBL:KNA13820.1};
gene-LOC110682963	SubName: Full=Uncharacterized protein {ECO:0000313|EMBL:KMS96226.1};
gene-LOC110682964	SubName: Full=Uncharacterized protein {ECO:0000313|EMBL:KMS96222.1};
gene-LOC110682965	SubName: Full=Uncharacterized protein {ECO:0000313|EMBL:KNA21652.1};
gene-LOC110682966	SubName: Full=Uncharacterized protein {ECO:0000313|EMBL:KMS96218.1};
gene-LOC110682967	SubName: Full=Uncharacterized protein {ECO:0000313|EMBL:KNA21654.1};
gene-LOC110682968	SubName: Full=Uncharacterized protein {ECO:0000313|EMBL:KNA08695.1};
gene-LOC110682969	SubName: Full=Uncharacterized protein {ECO:0000313|EMBL:KMS96215.1};
gene-LOC110682970	SubName: Full=Uncharacterized protein {ECO:0000313|EMBL:KOM35206.1};
gene-LOC110682971	SubName: Full=Uncharacterized protein {ECO:0000313|EMBL:CCA66053.1};
gene-LOC110682972	SubName: Full=Uncharacterized protein {ECO:0000313|EMBL:KMS96214.1};
gene-LOC110682973	SubName: Full=Uncharacterized protein {ECO:0000313|EMBL:KNA13279.1};
gene-LOC110682974	SubName: Full=Uncharacterized protein {ECO:0000313|EMBL:KNA24004.1};
gene-LOC110682978	SubName: Full=Uncharacterized protein {ECO:0000313|EMBL:KNA18264.1};
gene-LOC110682979	SubName: Full=Uncharacterized protein {ECO:0000313|EMBL:KMS96196.1};
gene-LOC110682980	SubName: Full=uncharacterized protein LOC104211835 isoform X2 {ECO:0000313|RefSeq:XP_009759261.1};
gene-LOC110682981	SubName: Full=Uncharacterized protein {ECO:0000313|EMBL:KNA25521.1};
gene-LOC110682982	SubName: Full=Uncharacterized protein {ECO:0000313|EMBL:KNA22502.1};
gene-LOC110682986	SubName: Full=Uncharacterized protein {ECO:0000313|EMBL:KMS96191.1};
gene-LOC110682988	SubName: Full=Uncharacterized protein {ECO:0000313|EMBL:KMS96189.1};
gene-LOC110682989	SubName: Full=Uncharacterized protein {ECO:0000313|EMBL:KNA07227.1}; Flags: Fragment;
gene-LOC110682990	SubName: Full=Uncharacterized protein {ECO:0000313|EMBL:KMS96188.1};
gene-LOC110682994	SubName: Full=Uncharacterized protein {ECO:0000313|EMBL:KMS96185.1};
gene-LOC110682995	SubName: Full=Uncharacterized protein {ECO:0000313|EMBL:KMS96186.1};
gene-LOC110682996	RecName: Full=Mediator of RNA polymerase II transcription subunit 20 {ECO:0000256|RuleBase:RU364152}; AltName: Full=Mediator complex subunit 20 {ECO:0000256|RuleBase:RU364152};
gene-LOC110682997	SubName: Full=Uncharacterized protein {ECO:0000313|EMBL:KMS85024.1}; Flags: Fragment;
gene-LOC110682998	SubName: Full=Uncharacterized protein {ECO:0000313|EMBL:KMS96183.1};
gene-LOC110682999	SubName: Full=Uncharacterized protein {ECO:0000313|EMBL:KNA16585.1};
gene-LOC110683001	SubName: Full=Uncharacterized protein {ECO:0000313|EMBL:KMS95231.1};
gene-LOC110683002	RecName: Full=Replication protein A subunit {ECO:0000256|RuleBase:RU364130};
gene-LOC110683003	SubName: Full=Uncharacterized protein {ECO:0000313|EMBL:KNA03859.1};
gene-LOC110683004	SubName: Full=Uncharacterized protein {ECO:0000313|EMBL:KMS95228.1};
gene-LOC110683005	SubName: Full=Uncharacterized protein {ECO:0000313|EMBL:KMS96109.1};
gene-LOC110683006	SubName: Full=Uncharacterized protein {ECO:0000313|EMBL:KNA12987.1};
gene-LOC110683008	SubName: Full=Uncharacterized protein {ECO:0000313|EMBL:KNA03887.1};
gene-LOC110683009	SubName: Full=Uncharacterized protein {ECO:0000313|EMBL:KNA20904.1};
gene-LOC110683010	SubName: Full=Uncharacterized protein {ECO:0000313|EMBL:KNA06578.1};
gene-LOC110683011	SubName: Full=Uncharacterized protein {ECO:0000313|EMBL:KMS96102.1};
gene-LOC110683013	SubName: Full=Uncharacterized protein {ECO:0000313|EMBL:KNA18080.1};
gene-LOC110683014	SubName: Full=Uncharacterized protein {ECO:0000313|EMBL:KNA18077.1};
gene-LOC110683015	SubName: Full=Uncharacterized protein {ECO:0000313|EMBL:KNA22043.1};
gene-LOC110683016	SubName: Full=Alfin 1-like protein {ECO:0000313|EMBL:ATU47228.1};
gene-LOC110683017	SubName: Full=Uncharacterized protein {ECO:0000313|EMBL:KNA22041.1};
gene-LOC110683018	SubName: Full=Uncharacterized protein {ECO:0000313|EMBL:KNA22040.1};
gene-LOC110683019	SubName: Full=Uncharacterized protein {ECO:0000313|EMBL:KNA22039.1};
gene-LOC110683020	SubName: Full=Uncharacterized protein {ECO:0000313|EMBL:KNA24023.1};
gene-LOC110683021	SubName: Full=Uncharacterized protein {ECO:0000313|EMBL:JAD61543.1};
gene-LOC110683023	SubName: Full=Uncharacterized protein {ECO:0000313|EMBL:KNA22039.1};
gene-LOC110683024	SubName: Full=Uncharacterized protein {ECO:0000313|EMBL:KNA22249.1};
gene-LOC110683026	SubName: Full=Uncharacterized protein {ECO:0000313|EnsemblPlants:LPERR01G29640.1};
gene-LOC110683027	SubName: Full=Uncharacterized protein {ECO:0000313|EMBL:KNA09606.1};
gene-LOC110683028	SubName: Full=Uncharacterized protein {ECO:0000313|EMBL:KNA09822.1};
gene-LOC110683029	SubName: Full=Uncharacterized protein {ECO:0000313|EMBL:KNA15373.1};
gene-LOC110683030	SubName: Full=Uncharacterized protein {ECO:0000313|EMBL:KNA18895.1};
gene-LOC110683031	SubName: Full=Uncharacterized protein {ECO:0000313|EMBL:OWM77279.1};
gene-LOC110683032	SubName: Full=Mitogen activated protein kinase kinase {ECO:0000313|EMBL:AFR11233.1};
gene-LOC110683034	SubName: Full=Uncharacterized protein {ECO:0000313|EMBL:KNA22675.1};
gene-LOC110683035	SubName: Full=Uncharacterized protein {ECO:0000313|EMBL:KNA17142.1};
gene-LOC110683037	SubName: Full=Uncharacterized protein {ECO:0000313|EMBL:KNA24991.1};
gene-LOC110683038	SubName: Full=Uncharacterized protein {ECO:0000313|EMBL:KNA13475.1};
gene-LOC110683039	SubName: Full=Uncharacterized protein {ECO:0000313|EMBL:KNA13476.1};
gene-LOC110683040	SubName: Full=Uncharacterized protein {ECO:0000313|EMBL:KNA12862.1};
gene-LOC110683041	SubName: Full=Uncharacterized protein {ECO:0000313|EMBL:ACY01934.1};
gene-LOC110683042	SubName: Full=SANT/Myb domain {ECO:0000313|EMBL:OVA08404.1};
gene-LOC110683043	SubName: Full=Uncharacterized protein {ECO:0000313|EMBL:KDP33865.1};
gene-LOC110683044	SubName: Full=Uncharacterized protein {ECO:0000313|EMBL:KNA12336.1};
gene-LOC110683045	RecName: Full=O-acyltransferase {ECO:0000256|PIRNR:PIRNR000439};
gene-LOC110683046	SubName: Full=Uncharacterized protein {ECO:0000313|EMBL:KNA17263.1};
gene-LOC110683047	SubName: Full=Calmodulin-binding protein {ECO:0000313|EMBL:ABM55247.1};
gene-LOC110683048	SubName: Full=Uncharacterized protein {ECO:0000313|EMBL:KNA08188.1};
gene-LOC110683049	SubName: Full=Uncharacterized protein {ECO:0000313|EMBL:CAN80287.1};
gene-LOC110683050	SubName: Full=Uncharacterized protein {ECO:0000313|EMBL:ESQ30762.1};
gene-LOC110683051	SubName: Full=Uncharacterized protein {ECO:0000313|EMBL:KNA06459.1};
gene-LOC110683052	SubName: Full=Heat stress transcription factor HSF {ECO:0000313|EMBL:ABM55235.1}; SubName: Full=Putative heat shock factor {ECO:0000313|EMBL:ABH08433.1};
gene-LOC110683053	SubName: Full=Uncharacterized protein {ECO:0000313|EMBL:KNA19593.1};
gene-LOC110683054	SubName: Full=Uncharacterized protein {ECO:0000313|EMBL:KNA06463.1};
gene-LOC110683055	SubName: Full=Uncharacterized protein {ECO:0000313|EMBL:KNA17439.1};
gene-LOC110683056	SubName: Full=Uncharacterized protein {ECO:0000313|EMBL:ACY01934.1};
gene-LOC110683057	RecName: Full=Protein DETOXIFICATION {ECO:0000256|RuleBase:RU004914}; AltName: Full=Multidrug and toxic compound extrusion protein {ECO:0000256|RuleBase:RU004914};
gene-LOC110683058	SubName: Full=Uncharacterized protein {ECO:0000313|EMBL:KNA11035.1};
gene-LOC110683059	SubName: Full=Uncharacterized protein {ECO:0000313|EMBL:BAM64827.1};
gene-LOC110683060	SubName: Full=Uncharacterized protein {ECO:0000313|EMBL:KNA05186.1};
gene-LOC110683062	SubName: Full=Uncharacterized protein {ECO:0000313|EMBL:KNA13464.1};
gene-LOC110683063	SubName: Full=Uncharacterized protein {ECO:0000313|EMBL:ACY01934.1};
gene-LOC110683064	SubName: Full=Uncharacterized protein {ECO:0000313|EMBL:KNA13464.1};
gene-LOC110683065	SubName: Full=Uncharacterized protein {ECO:0000313|EMBL:KNA13464.1};
gene-LOC110683068	SubName: Full=Uncharacterized protein {ECO:0000313|EMBL:KNA13467.1};
gene-LOC110683069	SubName: Full=Uncharacterized protein {ECO:0000313|EMBL:KNA14773.1};
gene-LOC110683071	SubName: Full=Uncharacterized protein {ECO:0000313|EMBL:KNA10791.1}; Flags: Fragment;
gene-LOC110683072	SubName: Full=Uncharacterized protein {ECO:0000313|EMBL:KNA10792.1};
gene-LOC110683073	SubName: Full=Uncharacterized protein {ECO:0000313|EMBL:KNA10793.1};
gene-LOC110683074	SubName: Full=Mariner transposase {ECO:0000313|EMBL:AFK13835.1};
gene-LOC110683075	SubName: Full=Uncharacterized protein {ECO:0000313|EMBL:ACY01934.1};
gene-LOC110683076	SubName: Full=cytokinin dehydrogenase 3-like {ECO:0000313|RefSeq:XP_009790458.1};
gene-LOC110683077	RecName: Full=Translation machinery-associated protein 22 {ECO:0000256|RuleBase:RU361273};
gene-LOC110683079	RecName: Full=Calcium-transporting ATPase {ECO:0000256|RuleBase:RU361146}; EC=3.6.3.8 {ECO:0000256|RuleBase:RU361146};
gene-LOC110683080	SubName: Full=Uncharacterized protein {ECO:0000313|EMBL:KNA04932.1};
gene-LOC110683081	SubName: Full=protein FAR1-RELATED SEQUENCE 5-like {ECO:0000313|RefSeq:XP_008781698.1, ECO:0000313|RefSeq:XP_017696902.1};
gene-LOC110683082	SubName: Full=Uncharacterized protein {ECO:0000313|EMBL:KNA19121.1};
gene-LOC110683083	SubName: Full=Uncharacterized protein {ECO:0000313|EMBL:KNA15890.1};
gene-LOC110683084	SubName: Full=Uncharacterized protein {ECO:0000313|EMBL:KNA19120.1};
gene-LOC110683085	SubName: Full=Uncharacterized protein {ECO:0000313|EMBL:KMS95564.1};
gene-LOC110683086	SubName: Full=Uncharacterized protein {ECO:0000313|EMBL:KNA18122.1};
gene-LOC110683087	SubName: Full=Uncharacterized protein {ECO:0000313|EMBL:KNA19119.1};
gene-LOC110683088	SubName: Full=Uncharacterized protein {ECO:0000313|EMBL:KNA18800.1};
gene-LOC110683091	SubName: Full=Uncharacterized protein {ECO:0000313|EMBL:BAM64827.1};
gene-LOC110683092	SubName: Full=Uncharacterized protein {ECO:0000313|EMBL:KNA08006.1}; Flags: Fragment;
gene-LOC110683093	SubName: Full=N-alpha-acetyltransferase 20 {ECO:0000313|RefSeq:XP_008451352.1};
gene-LOC110683094	SubName: Full=Uncharacterized protein {ECO:0000313|EMBL:KNA19575.1};
gene-LOC110683095	SubName: Full=Uncharacterized protein {ECO:0000313|EMBL:KNA19751.1};
gene-LOC110683098	RecName: Full=Protein DETOXIFICATION {ECO:0000256|RuleBase:RU004914}; AltName: Full=Multidrug and toxic compound extrusion protein {ECO:0000256|RuleBase:RU004914};
gene-LOC110683099	SubName: Full=Uncharacterized protein {ECO:0000313|EMBL:ACY01924.1};
gene-LOC110683100	SubName: Full=Uncharacterized protein {ECO:0000313|EMBL:KFK24131.1}; Flags: Fragment;
gene-LOC110683101	SubName: Full=Uncharacterized protein {ECO:0000313|EMBL:GAY37677.1};
gene-LOC110683103	SubName: Full=Uncharacterized protein {ECO:0000313|EMBL:EYU45049.1};
gene-LOC110683104	SubName: Full=NmrA-like protein {ECO:0000313|EMBL:OMO87566.1};
gene-LOC110683105	SubName: Full=Uncharacterized protein {ECO:0000313|EMBL:KMS96211.1};
gene-LOC110683106	SubName: Full=Uncharacterized protein {ECO:0000313|EMBL:ACY01934.1};
gene-LOC110683107	SubName: Full=Uncharacterized protein {ECO:0000313|EMBL:KNA18364.1};
gene-LOC110683108	SubName: Full=Uncharacterized protein {ECO:0000313|EMBL:KNA18364.1};
gene-LOC110683109	SubName: Full=Uncharacterized protein {ECO:0000313|EMBL:KNA18364.1};
gene-LOC110683110	SubName: Full=Uncharacterized protein {ECO:0000313|EMBL:KNA18364.1};
gene-LOC110683111	SubName: Full=Uncharacterized protein {ECO:0000313|EMBL:KNA18364.1};
gene-LOC110683112	SubName: Full=Uncharacterized protein {ECO:0000313|EMBL:KNA18364.1};
gene-LOC110683113	RecName: Full=Histone H3 {ECO:0000256|RuleBase:RU004471};
gene-LOC110683114	SubName: Full=Uncharacterized protein {ECO:0000313|EMBL:KNA19943.1};
gene-LOC110683116	SubName: Full=F9D12.2 protein {ECO:0000313|EMBL:AAC26234.1};
gene-LOC110683117	SubName: Full=Retrotransposon gag protein {ECO:0000313|EMBL:ABD63156.1};
gene-LOC110683118	SubName: Full=uncharacterized protein LOC104586489 {ECO:0000313|RefSeq:XP_010242052.1};
gene-LOC110683119	SubName: Full=Dimer_Tnp_hAT domain-containing protein {ECO:0000313|EMBL:GAV80151.1}; Flags: Fragment;
gene-LOC110683120	SubName: Full=Uncharacterized protein {ECO:0000313|EMBL:ACY01934.1};
gene-LOC110683122	SubName: Full=Uncharacterized protein {ECO:0000313|EMBL:KNA03708.1};
gene-LOC110683123	SubName: Full=Uncharacterized protein {ECO:0000313|EMBL:KNA03708.1};
gene-LOC110683124	SubName: Full=uncharacterized protein LOC106776782 {ECO:0000313|RefSeq:XP_014519737.1};
gene-LOC110683126	SubName: Full=Retrotransposon protein {ECO:0000313|EMBL:ABM55240.1};
gene-LOC110683127	SubName: Full=Uncharacterized protein {ECO:0000313|EMBL:KDO73852.1}; Flags: Fragment;
gene-LOC110683128	SubName: Full=FAR1; Zinc finger, SWIM-type {ECO:0000313|EMBL:ABN05718.1};
gene-LOC110683129	SubName: Full=Retrotransposon protein {ECO:0000313|EMBL:ABM55240.1};
gene-LOC110683130	SubName: Full=Uncharacterized protein {ECO:0000313|EMBL:KMS95288.1};
gene-LOC110683131	SubName: Full=Mariner transposase {ECO:0000313|EMBL:AFK13835.1};
gene-LOC110683133	SubName: Full=Uncharacterized protein {ECO:0000313|EMBL:CCA66054.1};
gene-LOC110683134	SubName: Full=Uncharacterized protein {ECO:0000313|EMBL:CCA66009.1};
gene-LOC110683135	SubName: Full=Uncharacterized protein {ECO:0000313|EMBL:KNA26131.1};
gene-LOC110683136	SubName: Full=Uncharacterized protein {ECO:0000313|EMBL:ACY01924.1};
gene-LOC110683137	SubName: Full=NmrA-like protein {ECO:0000313|EMBL:OMO87566.1};
gene-LOC110683139	SubName: Full=Uncharacterized protein {ECO:0000313|EMBL:KMS97363.1};
gene-LOC110683140	SubName: Full=uncharacterized protein LOC109017806 {ECO:0000313|RefSeq:XP_018855540.1};
gene-LOC110683142	RecName: Full=Peroxidase {ECO:0000256|RuleBase:RU362060, ECO:0000256|SAAS:SAAS00709852}; EC=1.11.1.7 {ECO:0000256|RuleBase:RU362060, ECO:0000256|SAAS:SAAS00709852};
gene-LOC110683143	RecName: Full=Peroxidase {ECO:0000256|RuleBase:RU362060, ECO:0000256|SAAS:SAAS00709852}; EC=1.11.1.7 {ECO:0000256|RuleBase:RU362060, ECO:0000256|SAAS:SAAS00709852};
gene-LOC110683146	SubName: Full=Uncharacterized protein {ECO:0000313|EMBL:KNA06854.1};
gene-LOC110683147	SubName: Full=Uncharacterized protein {ECO:0000313|EMBL:OAY23541.1};
gene-LOC110683148	SubName: Full=Uncharacterized protein {ECO:0000313|EMBL:CCA66050.1};
gene-LOC110683149	SubName: Full=Uncharacterized protein {ECO:0000313|EMBL:KNA17474.1};
gene-LOC110683150	SubName: Full=Uncharacterized protein {ECO:0000313|EMBL:KNA22764.1};
gene-LOC110683153	SubName: Full=Uncharacterized protein {ECO:0000313|EMBL:KNA17471.1};
gene-LOC110683154	SubName: Full=Uncharacterized protein {ECO:0000313|EMBL:KNA10787.1};
gene-LOC110683155	SubName: Full=Uncharacterized protein {ECO:0000313|EMBL:KNA03126.1};
gene-LOC110683157	SubName: Full=Uncharacterized protein {ECO:0000313|EMBL:OAY26801.1};
gene-LOC110683158	SubName: Full=Uncharacterized protein {ECO:0000313|EMBL:KNA02708.1}; Flags: Fragment;
gene-LOC110683159	SubName: Full=putative disease resistance protein RGA3 {ECO:0000313|RefSeq:XP_016731984.1};
gene-LOC110683160	SubName: Full=OSJNBb0016D16.6 protein {ECO:0000313|EMBL:CAE04315.1};
gene-LOC110683161	SubName: Full=Uncharacterized protein {ECO:0000313|EMBL:KNA24440.1};
gene-LOC110683162	SubName: Full=Uncharacterized protein {ECO:0000313|EMBL:KNA05919.1};
gene-LOC110683163	SubName: Full=Uncharacterized protein {ECO:0000313|EMBL:KMS96021.1};
gene-LOC110683164	SubName: Full=Uncharacterized protein {ECO:0000313|EMBL:KNA24439.1};
gene-LOC110683165	SubName: Full=Uncharacterized protein {ECO:0000313|EMBL:KNA24437.1};
gene-LOC110683167	SubName: Full=Uncharacterized protein {ECO:0000313|EMBL:KNA05921.1};
gene-LOC110683168	SubName: Full=Uncharacterized protein {ECO:0000313|EMBL:KNA10335.1};
gene-LOC110683170	SubName: Full=Retrotransposon gag protein {ECO:0000313|EMBL:ABD63156.1};
gene-LOC110683171	SubName: Full=Uncharacterized protein {ECO:0000313|EMBL:KNA04237.1};
gene-LOC110683173	SubName: Full=Uncharacterized protein {ECO:0000313|EMBL:KNA11127.1};
gene-LOC110683174	SubName: Full=Uncharacterized protein {ECO:0000313|EMBL:KNA04839.1};
gene-LOC110683175	SubName: Full=Uncharacterized protein {ECO:0000313|EMBL:KNA11125.1};
gene-LOC110683178	SubName: Full=Uncharacterized protein {ECO:0000313|EMBL:KNA04263.1}; Flags: Fragment;
gene-LOC110683179	SubName: Full=uncharacterized protein LOC104591089 {ECO:0000313|RefSeq:XP_010248183.1};
gene-LOC110683180	RecName: Full=ATP synthase subunit d, mitochondrial {ECO:0000256|PIRNR:PIRNR005514};
gene-LOC110683181	SubName: Full=Uncharacterized protein {ECO:0000313|EMBL:KNA13766.1};
gene-LOC110683182	SubName: Full=Uncharacterized protein {ECO:0000313|EMBL:KNA13765.1};
gene-LOC110683183	SubName: Full=Uncharacterized protein {ECO:0000313|EMBL:KNA13764.1};
gene-LOC110683184	SubName: Full=Uncharacterized protein {ECO:0000313|EMBL:KNA13761.1};
gene-LOC110683185	SubName: Full=Uncharacterized protein {ECO:0000313|EMBL:KNA13760.1};
gene-LOC110683186	SubName: Full=Uncharacterized protein {ECO:0000313|EMBL:KNA13759.1};
gene-LOC110683187	SubName: Full=Uncharacterized protein {ECO:0000313|EMBL:KNA13758.1};
gene-LOC110683188	SubName: Full=Uncharacterized protein {ECO:0000313|EMBL:KNA06939.1};
gene-LOC110683189	SubName: Full=Uncharacterized protein {ECO:0000313|EMBL:KNA06938.1};
gene-LOC110683190	SubName: Full=40S ribosomal protein S3-1-like {ECO:0000313|RefSeq:XP_004501017.1};
gene-LOC110683192	SubName: Full=Uncharacterized protein {ECO:0000313|EMBL:KNA06937.1};
gene-LOC110683193	RecName: Full=Protein-lysine N-methyltransferase SOVF_118840 {ECO:0000256|HAMAP-Rule:MF_03187}; EC=2.1.1.- {ECO:0000256|HAMAP-Rule:MF_03187};
gene-LOC110683195	SubName: Full=Uncharacterized protein {ECO:0000313|EMBL:KNA13220.1};
gene-LOC110683197	SubName: Full=Uncharacterized protein {ECO:0000313|EMBL:KNA07084.1};
gene-LOC110683199	SubName: Full=Uncharacterized protein {ECO:0000313|EMBL:KNA07085.1};
gene-LOC110683200	SubName: Full=Putative TTF-type zinc finger protein with HAT dimerization domain-containing protein {ECO:0000313|EMBL:OTG10363.1};
gene-LOC110683201	SubName: Full=Uncharacterized protein {ECO:0000313|EMBL:KNA04191.1}; Flags: Fragment;
gene-LOC110683202	SubName: Full=Uncharacterized protein {ECO:0000313|EMBL:KNA23290.1};
gene-LOC110683203	SubName: Full=protein FAR1-RELATED SEQUENCE 5-like {ECO:0000313|RefSeq:XP_008787110.1, ECO:0000313|RefSeq:XP_008787111.1};
gene-LOC110683204	SubName: Full=Uncharacterized protein {ECO:0000313|EMBL:KNA07598.1}; Flags: Fragment;
gene-LOC110683206	SubName: Full=Uncharacterized protein {ECO:0000313|EMBL:OMP02689.1};
gene-LOC110683207	SubName: Full=Uncharacterized protein {ECO:0000313|EMBL:KMT16433.1};
gene-LOC110683208	SubName: Full=Uncharacterized protein {ECO:0000313|EMBL:KNA22764.1};
gene-LOC110683209	SubName: Full=Uncharacterized protein {ECO:0000313|EMBL:KNA22764.1};
gene-LOC110683210	SubName: Full=Uncharacterized protein {ECO:0000313|EMBL:CAN80287.1};
gene-LOC110683212	SubName: Full=Uncharacterized protein {ECO:0000313|EMBL:KYP53825.1};
gene-LOC110683213	SubName: Full=Uncharacterized protein {ECO:0000313|EMBL:KNA03916.1};
gene-LOC110683214	SubName: Full=Uncharacterized protein {ECO:0000313|EMBL:KNA10251.1};
gene-LOC110683216	SubName: Full=Uncharacterized protein {ECO:0000313|EMBL:KNA03285.1}; Flags: Fragment;
gene-LOC110683217	SubName: Full=uncharacterized protein LOC104611272 {ECO:0000313|RefSeq:XP_010276560.1};
gene-LOC110683218	SubName: Full=Uncharacterized protein {ECO:0000313|EMBL:KNA14242.1};
gene-LOC110683220	SubName: Full=Uncharacterized protein {ECO:0000313|EMBL:OIT19123.1}; Flags: Fragment;
gene-LOC110683221	SubName: Full=Uncharacterized protein {ECO:0000313|EMBL:KNA10144.1};
gene-LOC110683223	SubName: Full=Phosphoethanolamine N-methyltransferase {ECO:0000313|EMBL:AEY75253.1};
gene-LOC110683224	SubName: Full=Uncharacterized protein {ECO:0000313|EMBL:KNA11865.1};
gene-LOC110683226	SubName: Full=Uncharacterized protein {ECO:0000313|EMBL:KNA11865.1};
gene-LOC110683227	SubName: Full=Uncharacterized protein {ECO:0000313|EMBL:KNA11865.1};
gene-LOC110683228	SubName: Full=Uncharacterized protein {ECO:0000313|EMBL:KNA11865.1};
gene-LOC110683229	SubName: Full=Uncharacterized protein {ECO:0000313|EMBL:KNA11865.1};
gene-LOC110683230	SubName: Full=Uncharacterized protein {ECO:0000313|EMBL:KNA11865.1};
gene-LOC110683231	SubName: Full=Uncharacterized protein {ECO:0000313|EMBL:KMS94826.1};
gene-LOC110683233	SubName: Full=LOW QUALITY PROTEIN: uncharacterized protein LOC103696607 {ECO:0000313|RefSeq:XP_008776509.1};
gene-LOC110683236	SubName: Full=Uncharacterized protein {ECO:0000313|EMBL:KNA08853.1}; Flags: Fragment;
gene-LOC110683238	SubName: Full=Retrovirus-related Pol polyprotein from transposon TNT 1-94 {ECO:0000313|EMBL:KYP50109.1};
gene-LOC110683240	SubName: Full=Uncharacterized protein {ECO:0000313|EnsemblPlants:Bra033839.1-P};
gene-LOC110683241	SubName: Full=UBN2 domain-containing protein {ECO:0000313|EMBL:GAV84965.1}; Flags: Fragment;
gene-LOC110683242	SubName: Full=Uncharacterized protein {ECO:0000313|EMBL:PKA65083.1};
gene-LOC110683243	SubName: Full=Uncharacterized protein {ECO:0000313|EMBL:KMT08060.1};
gene-LOC110683244	SubName: Full=Uncharacterized protein {ECO:0000313|EMBL:CAN72027.1};
gene-LOC110683245	SubName: Full=Uncharacterized protein {ECO:0000313|EMBL:KNA26131.1};
gene-LOC110683246	SubName: Full=Uncharacterized protein {ECO:0000313|EMBL:KNA19149.1};
gene-LOC110683247	SubName: Full=Uncharacterized protein {ECO:0000313|EMBL:CCA66040.1};
gene-LOC110683248	SubName: Full=Uncharacterized protein {ECO:0000313|EMBL:KMS96286.1};
gene-LOC110683250	RecName: Full=Glycerol-3-phosphate dehydrogenase [NAD(+)] {ECO:0000256|RuleBase:RU361243}; EC=1.1.1.8 {ECO:0000256|RuleBase:RU361243};
gene-LOC110683251	SubName: Full=Uncharacterized protein {ECO:0000313|EMBL:KNA15125.1};
gene-LOC110683253	SubName: Full=Uncharacterized protein {ECO:0000313|EMBL:KNA18128.1};
gene-LOC110683254	SubName: Full=Uncharacterized protein {ECO:0000313|EMBL:KNA26068.1}; Flags: Fragment;
gene-LOC110683255	RecName: Full=DNA helicase {ECO:0000256|SAAS:SAAS00536514}; EC=3.6.4.12 {ECO:0000256|SAAS:SAAS00536514};
gene-LOC110683256	SubName: Full=Uncharacterized protein {ECO:0000313|EMBL:KMT03908.1};
gene-LOC110683257	SubName: Full=Uncharacterized protein {ECO:0000313|EMBL:KNA18786.1};
gene-LOC110683258	SubName: Full=Mariner transposase {ECO:0000313|EMBL:AFK13835.1};
gene-LOC110683259	SubName: Full=Uncharacterized protein {ECO:0000313|EMBL:KNA18787.1};
gene-LOC110683260	SubName: Full=Uncharacterized protein {ECO:0000313|EMBL:KNA17212.1};
gene-LOC110683264	SubName: Full=Uncharacterized protein {ECO:0000313|EMBL:OMO55458.1}; Flags: Fragment;
gene-LOC110683265	SubName: Full=Uncharacterized protein {ECO:0000313|EMBL:CCA66020.1};
gene-LOC110683268	RecName: Full=Protoporphyrinogen oxidase {ECO:0000256|RuleBase:RU364052}; EC=1.3.3.4 {ECO:0000256|RuleBase:RU364052};
gene-LOC110683269	SubName: Full=Uncharacterized protein {ECO:0000313|EMBL:KNA15017.1};
gene-LOC110683270	SubName: Full=Uncharacterized protein {ECO:0000313|EMBL:KFK26702.1};
gene-LOC110683271	SubName: Full=Uncharacterized protein {ECO:0000313|EMBL:KMS95668.1};
gene-LOC110683272	SubName: Full=Uncharacterized protein {ECO:0000313|EMBL:KNA21571.1};
gene-LOC110683273	SubName: Full=Uncharacterized protein {ECO:0000313|EMBL:KNA21569.1};
gene-LOC110683274	SubName: Full=Uncharacterized protein {ECO:0000313|EMBL:KNA21570.1};
gene-LOC110683275	SubName: Full=Uncharacterized protein {ECO:0000313|EMBL:KNA21566.1};
gene-LOC110683276	SubName: Full=Uncharacterized protein {ECO:0000313|EMBL:KNA10952.1};
gene-LOC110683277	SubName: Full=FLO/LFY-like protein {ECO:0000313|EMBL:ABY91324.1};
gene-LOC110683280	SubName: Full=Retrotransposon gag protein {ECO:0000313|EMBL:OMO77926.1};
gene-LOC110683284	SubName: Full=Uncharacterized protein {ECO:0000313|EMBL:KNA05244.1}; Flags: Fragment;
gene-LOC110683285	SubName: Full=Uncharacterized protein {ECO:0000313|EMBL:KNA22414.1};
gene-LOC110683286	SubName: Full=Uncharacterized protein {ECO:0000313|EMBL:KNA06554.1};
gene-LOC110683287	SubName: Full=FAR1; Zinc finger, SWIM-type {ECO:0000313|EMBL:ABN05718.1};
gene-LOC110683289	SubName: Full=Uncharacterized protein {ECO:0000313|EMBL:KNA10675.1};
gene-LOC110683290	SubName: Full=Uncharacterized protein {ECO:0000313|EMBL:KNA10675.1};
gene-LOC110683291	SubName: Full=Uncharacterized protein {ECO:0000313|EMBL:PIA39075.1};
gene-LOC110683293	SubName: Full=Asparagine synthetase 1 {ECO:0000313|EMBL:ADO40091.1}; EC=6.3.5.4 {ECO:0000313|EMBL:ADO40091.1}; Flags: Fragment;
gene-LOC110683294	SubName: Full=Uncharacterized protein {ECO:0000313|EMBL:KNA18911.1};
gene-LOC110683295	SubName: Full=Uncharacterized protein {ECO:0000313|EMBL:KNA18033.1};
gene-LOC110683296	SubName: Full=Uncharacterized protein {ECO:0000313|EMBL:KNA23100.1}; Flags: Fragment;
gene-LOC110683297	SubName: Full=Uncharacterized protein {ECO:0000313|EMBL:KNA25977.1};
gene-LOC110683300	RecName: Full=ATP-dependent DNA helicase {ECO:0000256|RuleBase:RU363044}; EC=3.6.4.12 {ECO:0000256|RuleBase:RU363044};
gene-LOC110683301	SubName: Full=Uncharacterized protein {ECO:0000313|EMBL:KNA25976.1};
gene-LOC110683302	SubName: Full=Uncharacterized protein {ECO:0000313|EMBL:KNA04724.1};
gene-LOC110683303	SubName: Full=Uncharacterized protein {ECO:0000313|EMBL:KNA04724.1};
gene-LOC110683304	SubName: Full=Uncharacterized protein {ECO:0000313|EMBL:KNA04723.1};
gene-LOC110683307	SubName: Full=Uncharacterized protein {ECO:0000313|EMBL:KNA25721.1};
gene-LOC110683308	SubName: Full=Uncharacterized protein {ECO:0000313|EMBL:OAY61113.1};
gene-LOC110683309	SubName: Full=Uncharacterized protein {ECO:0000313|EnsemblPlants:Bo1g117730.1};
gene-LOC110683310	SubName: Full=POT family protein {ECO:0000313|EMBL:ASM90227.1}; Flags: Fragment;
gene-LOC110683311	SubName: Full=Uncharacterized protein {ECO:0000313|EMBL:KNA25909.1};
gene-LOC110683312	SubName: Full=uncharacterized protein LOC107944359 {ECO:0000313|RefSeq:XP_016733676.1};
gene-LOC110683313	SubName: Full=Uncharacterized protein {ECO:0000313|EMBL:KNA02685.1};
gene-LOC110683314	SubName: Full=Uncharacterized protein {ECO:0000313|EMBL:KNA23213.1};
gene-LOC110683316	SubName: Full=Uncharacterized protein {ECO:0000313|EMBL:KNA05701.1};
gene-LOC110683317	SubName: Full=Uncharacterized protein {ECO:0000313|EMBL:KVH99503.1};
gene-LOC110683318	SubName: Full=Uncharacterized protein {ECO:0000313|EnsemblPlants:GSMUA_Achr10P22810_001};
gene-LOC110683319	SubName: Full=Uncharacterized protein {ECO:0000313|EnsemblPlants:HORVU5Hr1G113180.5};
gene-LOC110683320	SubName: Full=Uncharacterized protein {ECO:0000313|EMBL:KNA15664.1};
gene-LOC110683321	SubName: Full=uncharacterized protein LOC108989307 {ECO:0000313|RefSeq:XP_018818409.1};
gene-LOC110683322	SubName: Full=Uncharacterized protein {ECO:0000313|EMBL:ESQ30762.1};
gene-LOC110683323	SubName: Full=Uncharacterized protein {ECO:0000313|EMBL:KMS97299.1};
gene-LOC110683324	SubName: Full=putative nuclease HARBI1 {ECO:0000313|RefSeq:XP_016716111.1};
gene-LOC110683326	SubName: Full=Uncharacterized protein {ECO:0000313|EMBL:KNA03179.1};
gene-LOC110683327	SubName: Full=Uncharacterized protein {ECO:0000313|EMBL:KNA24720.1};
gene-LOC110683328	SubName: Full=Uncharacterized protein {ECO:0000313|EMBL:KNA03298.1}; Flags: Fragment;
gene-LOC110683329	SubName: Full=Uncharacterized protein {ECO:0000313|EMBL:KQJ97569.1, ECO:0000313|EnsemblPlants:BRADI3G31940.1};
gene-LOC110683330	SubName: Full=Uncharacterized protein {ECO:0000313|EnsemblPlants:ORUFI11G24680.1};
gene-LOC110683331	SubName: Full=ATP-dependent DNA helicase PIF1-like {ECO:0000313|RefSeq:XP_018854909.1};
gene-LOC110683332	RecName: Full=Laccase {ECO:0000256|RuleBase:RU361119}; EC=1.10.3.2 {ECO:0000256|RuleBase:RU361119}; AltName: Full=Benzenediol:oxygen oxidoreductase {ECO:0000256|RuleBase:RU361119}; AltName: Full=Diphenol oxidase {ECO:0000256|RuleBase:RU361119}; AltName: Full=Urishiol oxidase {ECO:0000256|RuleBase:RU361119};
gene-LOC110683333	RecName: Full=Laccase {ECO:0000256|RuleBase:RU361119}; EC=1.10.3.2 {ECO:0000256|RuleBase:RU361119}; AltName: Full=Benzenediol:oxygen oxidoreductase {ECO:0000256|RuleBase:RU361119}; AltName: Full=Diphenol oxidase {ECO:0000256|RuleBase:RU361119}; AltName: Full=Urishiol oxidase {ECO:0000256|RuleBase:RU361119};
gene-LOC110683334	SubName: Full=Uncharacterized protein {ECO:0000313|EMBL:KNA12840.1};
gene-LOC110683335	SubName: Full=Uncharacterized protein {ECO:0000313|EMBL:KNA12839.1};
gene-LOC110683336	SubName: Full=Uncharacterized protein {ECO:0000313|EMBL:KNA13438.1};
gene-LOC110683337	SubName: Full=Uncharacterized protein {ECO:0000313|EMBL:KNA08049.1};
gene-LOC110683338	SubName: Full=Uncharacterized protein {ECO:0000313|EMBL:KNA24980.1};
gene-LOC110683339	SubName: Full=Uncharacterized protein {ECO:0000313|EMBL:ACY01934.1};
gene-LOC110683340	SubName: Full=Uncharacterized protein {ECO:0000313|EMBL:KNA24978.1};
gene-LOC110683341	SubName: Full=Uncharacterized protein {ECO:0000313|EMBL:KNA17919.1};
gene-LOC110683342	SubName: Full=Uncharacterized protein {ECO:0000313|EMBL:KNA17921.1};
gene-LOC110683344	SubName: Full=Uncharacterized protein {ECO:0000313|EMBL:KNA02682.1};
gene-LOC110683345	SubName: Full=Uncharacterized protein {ECO:0000313|EMBL:KNA02682.1};
gene-LOC110683346	SubName: Full=Uncharacterized protein {ECO:0000313|EMBL:OAY61180.1};
gene-LOC110683347	SubName: Full=Uncharacterized protein {ECO:0000313|EMBL:KNA20183.1};
gene-LOC110683348	SubName: Full=probable L-type lectin-domain containing receptor kinase II.1 {ECO:0000313|RefSeq:XP_018855504.1};
gene-LOC110683350	SubName: Full=Uncharacterized protein {ECO:0000313|EMBL:OAY61180.1};
gene-LOC110683351	SubName: Full=Uncharacterized protein {ECO:0000313|EMBL:OAY61180.1};
gene-LOC110683352	SubName: Full=probable L-type lectin-domain containing receptor kinase II.1 {ECO:0000313|RefSeq:XP_018855504.1};
gene-LOC110683354	SubName: Full=Uncharacterized protein {ECO:0000313|EMBL:KNA20180.1};
gene-LOC110683355	SubName: Full=Uncharacterized protein {ECO:0000313|EMBL:KNA02682.1};
gene-LOC110683356	SubName: Full=Retrotransposon protein, putative, Ty3-gypsy subclass, expressed {ECO:0000313|EMBL:ABF96839.1};
gene-LOC110683357	SubName: Full=Uncharacterized protein {ECO:0000313|EMBL:KNA24904.1};
gene-LOC110683358	SubName: Full=Uncharacterized protein {ECO:0000313|EMBL:KNA20010.1};
gene-LOC110683359	SubName: Full=Uncharacterized protein {ECO:0000313|EMBL:KNA20012.1};
gene-LOC110683361	SubName: Full=Uncharacterized protein {ECO:0000313|EMBL:KCW52638.1};
gene-LOC110683362	SubName: Full=Uncharacterized protein {ECO:0000313|EMBL:KNA04638.1}; Flags: Fragment;
gene-LOC110683363	SubName: Full=Uncharacterized protein {ECO:0000313|EMBL:CAN63543.1};
gene-LOC110683364	SubName: Full=Uncharacterized protein {ECO:0000313|EMBL:KNA15599.1};
gene-LOC110683365	SubName: Full=Uncharacterized protein {ECO:0000313|EMBL:KNA21487.1};
gene-LOC110683366	SubName: Full=methylsterol monooxygenase 2-2 isoform X1 {ECO:0000313|RefSeq:XP_010262610.1};
gene-LOC110683367	RecName: Full=Eukaryotic translation initiation factor 3 subunit G {ECO:0000256|HAMAP-Rule:MF_03006}; Short=eIF3g {ECO:0000256|HAMAP-Rule:MF_03006}; AltName: Full=Eukaryotic translation initiation factor 3 RNA-binding subunit {ECO:0000256|HAMAP-Rule:MF_03006}; Short=eIF-3 RNA-binding subunit {ECO:0000256|HAMAP-Rule:MF_03006}; AltName: Full=Eukaryotic translation initiation factor 3 subunit 4 {ECO…
gene-LOC110683368	SubName: Full=Uncharacterized protein {ECO:0000313|EMBL:KNA05328.1};
gene-LOC110683369	SubName: Full=Uncharacterized protein {ECO:0000313|EMBL:KNA05327.1};
gene-LOC110683370	SubName: Full=Uncharacterized protein {ECO:0000313|EMBL:KNA07108.1};
gene-LOC110683372	RecName: Full=Serine/threonine-protein phosphatase {ECO:0000256|RuleBase:RU004273}; EC=3.1.3.16 {ECO:0000256|RuleBase:RU004273};
gene-LOC110683373	SubName: Full=Uncharacterized protein {ECO:0000313|EMBL:CCA66040.1};
gene-LOC110683374	SubName: Full=Uncharacterized protein {ECO:0000313|EMBL:KNA12821.1};
gene-LOC110683375	SubName: Full=Uncharacterized protein {ECO:0000313|EMBL:KNA12822.1};
gene-LOC110683376	SubName: Full=Uncharacterized protein {ECO:0000313|EMBL:EEC78283.1};
gene-LOC110683377	SubName: Full=Uncharacterized protein {ECO:0000313|EMBL:KNA12823.1};
gene-LOC110683378	SubName: Full=Uncharacterized protein {ECO:0000313|EMBL:KNA15618.1};
gene-LOC110683379	SubName: Full=UGT protein {ECO:0000313|EMBL:EOY33883.1};
gene-LOC110683381	SubName: Full=Uncharacterized protein {ECO:0000313|EMBL:CCB43526.1};
gene-LOC110683382	SubName: Full=Uncharacterized protein {ECO:0000313|EMBL:ESW04023.1};
gene-LOC110683383	SubName: Full=uncharacterized protein LOC108998479 {ECO:0000313|RefSeq:XP_018830577.1};
gene-LOC110683384	SubName: Full=Uncharacterized protein {ECO:0000313|EMBL:KNA03155.1};
gene-LOC110683385	SubName: Full=Uncharacterized protein {ECO:0000313|EMBL:KNA04723.1};
gene-LOC110683386	SubName: Full=Uncharacterized protein {ECO:0000313|EMBL:KNA04723.1};
gene-LOC110683387	RecName: Full=Eukaryotic translation initiation factor 3 subunit B {ECO:0000256|HAMAP-Rule:MF_03001, ECO:0000256|SAAS:SAAS00057043}; Short=eIF3b {ECO:0000256|HAMAP-Rule:MF_03001}; AltName: Full=eIF-3-eta {ECO:0000256|HAMAP-Rule:MF_03001}; AltName: Full=eIF3 p110 {ECO:0000256|HAMAP-Rule:MF_03001};
gene-LOC110683388	RecName: Full=Eukaryotic translation initiation factor 3 subunit B {ECO:0000256|HAMAP-Rule:MF_03001, ECO:0000256|SAAS:SAAS00057043}; Short=eIF3b {ECO:0000256|HAMAP-Rule:MF_03001}; AltName: Full=eIF-3-eta {ECO:0000256|HAMAP-Rule:MF_03001}; AltName: Full=eIF3 p110 {ECO:0000256|HAMAP-Rule:MF_03001};
gene-LOC110683389	RecName: Full=Tubulin beta chain {ECO:0000256|RuleBase:RU000352};
gene-LOC110683390	SubName: Full=Uncharacterized protein {ECO:0000313|EMBL:KNA22167.1};
gene-LOC110683391	SubName: Full=Uncharacterized protein {ECO:0000313|EMBL:KMS96408.1};
gene-LOC110683392	SubName: Full=Uncharacterized protein {ECO:0000313|EMBL:KNA20330.1};
gene-LOC110683393	SubName: Full=Uncharacterized protein {ECO:0000313|EMBL:KNA12540.1};
gene-LOC110683394	SubName: Full=Uncharacterized protein {ECO:0000313|EMBL:KNA11418.1};
gene-LOC110683395	RecName: Full=Proliferating cell nuclear antigen {ECO:0000256|RuleBase:RU000641};
gene-LOC110683397	SubName: Full=Uncharacterized protein {ECO:0000313|EMBL:KNA11632.1};
gene-LOC110683398	SubName: Full=Uncharacterized protein {ECO:0000313|EMBL:ABK95044.1};
gene-LOC110683399	SubName: Full=Uncharacterized protein {ECO:0000313|EMBL:KNA02967.1};
gene-LOC110683400	SubName: Full=Uncharacterized protein {ECO:0000313|EMBL:KJB21888.1};
gene-LOC110683401	SubName: Full=Uncharacterized protein {ECO:0000313|EMBL:KNA02968.1};
gene-LOC110683402	SubName: Full=Uncharacterized protein {ECO:0000313|EMBL:KNA21418.1};
gene-LOC110683403	SubName: Full=probable glutathione S-transferase parC {ECO:0000313|RefSeq:XP_010245130.1};
gene-LOC110683404	SubName: Full=Uncharacterized protein {ECO:0000313|EMBL:KNA03923.1};
gene-LOC110683405	RecName: Full=Alpha-1,4 glucan phosphorylase {ECO:0000256|RuleBase:RU000587}; EC=2.4.1.1 {ECO:0000256|RuleBase:RU000587};
gene-LOC110683406	SubName: Full=Uncharacterized protein {ECO:0000313|EMBL:KNA25206.1};
gene-LOC110683407	SubName: Full=Uncharacterized protein {ECO:0000313|EMBL:KNA25207.1};
gene-LOC110683408	SubName: Full=Uncharacterized protein {ECO:0000313|EMBL:CCA66020.1};
gene-LOC110683409	SubName: Full=Acyl-coenzyme A thioesterase 13 {ECO:0000313|EMBL:KHG20959.1};
gene-LOC110683411	SubName: Full=Uncharacterized protein {ECO:0000313|EMBL:KNA11779.1};
gene-LOC110683412	SubName: Full=Uncharacterized protein {ECO:0000313|EMBL:KNA22728.1};
gene-LOC110683413	SubName: Full=Acyl-coenzyme A thioesterase 13 {ECO:0000313|EMBL:KHG20959.1};
gene-LOC110683414	SubName: Full=Uncharacterized protein {ECO:0000313|EMBL:KNA11778.1};
gene-LOC110683415	SubName: Full=Uncharacterized protein {ECO:0000313|EMBL:KNA19468.1};
gene-LOC110683416	RecName: Full=Laccase {ECO:0000256|RuleBase:RU361119}; EC=1.10.3.2 {ECO:0000256|RuleBase:RU361119}; AltName: Full=Benzenediol:oxygen oxidoreductase {ECO:0000256|RuleBase:RU361119}; AltName: Full=Diphenol oxidase {ECO:0000256|RuleBase:RU361119}; AltName: Full=Urishiol oxidase {ECO:0000256|RuleBase:RU361119};
gene-LOC110683417	SubName: Full=Uncharacterized protein {ECO:0000313|EMBL:KNA15937.1};
gene-LOC110683418	SubName: Full=Uncharacterized protein {ECO:0000313|EMBL:KNA15936.1};
gene-LOC110683419	SubName: Full=Uncharacterized protein {ECO:0000313|EMBL:KNA04572.1};
gene-LOC110683420	SubName: Full=Uncharacterized protein {ECO:0000313|EMBL:KNA10251.1};
gene-LOC110683421	SubName: Full=Uncharacterized protein {ECO:0000313|EMBL:KNA03057.1};
gene-LOC110683422	SubName: Full=Uncharacterized protein {ECO:0000313|EMBL:KNA05284.1};
gene-LOC110683423	SubName: Full=50S ribosomal protein L4, chloroplastic-like {ECO:0000313|RefSeq:XP_010262780.1};
gene-LOC110683424	SubName: Full=Uncharacterized protein {ECO:0000313|EMBL:KNA22938.1};
gene-LOC110683425	SubName: Full=Thylakoid soluble phosphoprotein {ECO:0000313|EMBL:CAD45559.1}; Flags: Precursor;
gene-LOC110683426	RecName: Full=Eukaryotic translation initiation factor 3 subunit F {ECO:0000256|HAMAP-Rule:MF_03005}; Short=eIF3f {ECO:0000256|HAMAP-Rule:MF_03005}; AltName: Full=eIF-3-epsilon {ECO:0000256|HAMAP-Rule:MF_03005};
gene-LOC110683428	SubName: Full=Uncharacterized protein {ECO:0000313|EMBL:KNA15120.1};
gene-LOC110683429	SubName: Full=Uncharacterized protein {ECO:0000313|EMBL:KNA21060.1};
gene-LOC110683430	SubName: Full=Uncharacterized protein {ECO:0000313|EnsemblPlants:Bo1g108610.1};
gene-LOC110683431	SubName: Full=Uncharacterized protein {ECO:0000313|EMBL:KNA21059.1};
gene-LOC110683432	SubName: Full=Uncharacterized protein {ECO:0000313|EMBL:KNA21057.1};
gene-LOC110683433	SubName: Full=Uncharacterized protein {ECO:0000313|EMBL:KNA08890.1};
gene-LOC110683434	RecName: Full=Cell division control protein {ECO:0000256|PIRNR:PIRNR001767};
gene-LOC110683435	SubName: Full=60S acidic ribosomal protein P0-1 {ECO:0000313|EMBL:PKU87266.1};
gene-LOC110683436	SubName: Full=Uncharacterized protein {ECO:0000313|EMBL:KNA08892.1};
gene-LOC110683437	SubName: Full=uncharacterized protein LOC104212287 {ECO:0000313|RefSeq:XP_009759808.1};
gene-LOC110683438	SubName: Full=Uncharacterized protein {ECO:0000313|EMBL:EYU43502.1};
gene-LOC110683440	SubName: Full=Uncharacterized protein {ECO:0000313|EMBL:KNA24153.1};
gene-LOC110683441	RecName: Full=Transcription initiation factor IIE subunit beta {ECO:0000256|PIRNR:PIRNR016398};
gene-LOC110683442	SubName: Full=Uncharacterized protein {ECO:0000313|EMBL:KNA24154.1};
gene-LOC110683443	SubName: Full=Uncharacterized protein {ECO:0000313|EMBL:KNA24155.1};
gene-LOC110683444	SubName: Full=Uncharacterized protein {ECO:0000313|EMBL:KNA24159.1};
gene-LOC110683445	SubName: Full=Uncharacterized protein {ECO:0000313|EMBL:KNA24158.1};
gene-LOC110683446	SubName: Full=Uncharacterized protein {ECO:0000313|EMBL:KNA08654.1}; Flags: Fragment;
gene-LOC110683448	SubName: Full=Uncharacterized protein {ECO:0000313|EMBL:KNA24161.1};
gene-LOC110683449	RecName: Full=Ammonium transporter {ECO:0000256|RuleBase:RU362002};
gene-LOC110683450	RecName: Full=Alkyl transferase {ECO:0000256|RuleBase:RU363018}; EC=2.5.1.- {ECO:0000256|RuleBase:RU363018};
gene-LOC110683451	SubName: Full=Uncharacterized protein {ECO:0000313|EMBL:KNA25908.1};
gene-LOC110683452	SubName: Full=Uncharacterized protein {ECO:0000313|EMBL:KNA25911.1};
gene-LOC110683453	SubName: Full=Uncharacterized protein {ECO:0000313|EMBL:KNA25912.1};
gene-LOC110683454	SubName: Full=Uncharacterized protein {ECO:0000313|EMBL:KNA25913.1};
gene-LOC110683455	SubName: Full=Uncharacterized protein {ECO:0000313|EMBL:KNA25914.1};
gene-LOC110683456	SubName: Full=Uncharacterized protein {ECO:0000313|EMBL:ERM93403.1};
gene-LOC110683457	SubName: Full=Uncharacterized protein {ECO:0000313|EMBL:KNA25918.1};
gene-LOC110683458	SubName: Full=Uncharacterized protein {ECO:0000313|EMBL:KNA25916.1};
gene-LOC110683459	SubName: Full=Uncharacterized protein {ECO:0000313|EMBL:KNA16613.1};
gene-LOC110683461	SubName: Full=Uncharacterized protein {ECO:0000313|EMBL:KNA16618.1};
gene-LOC110683462	RecName: Full=Peptidyl-prolyl cis-trans isomerase {ECO:0000256|RuleBase:RU363019}; Short=PPIase {ECO:0000256|RuleBase:RU363019}; EC=5.2.1.8 {ECO:0000256|RuleBase:RU363019};
gene-LOC110683463	SubName: Full=Uncharacterized protein {ECO:0000313|EMBL:GAY47646.1};
gene-LOC110683464	SubName: Full=Uncharacterized protein {ECO:0000313|EMBL:KNA16620.1};
gene-LOC110683465	SubName: Full=Uncharacterized protein {ECO:0000313|EMBL:KNA16621.1};
gene-LOC110683466	RecName: Full=Phosphoinositide phospholipase C {ECO:0000256|RuleBase:RU361133}; EC=3.1.4.11 {ECO:0000256|RuleBase:RU361133};
gene-LOC110683467	SubName: Full=Integrase {ECO:0000313|EMBL:ABM55238.1};
gene-LOC110683468	RecName: Full=Phosphoinositide phospholipase C {ECO:0000256|RuleBase:RU361133}; EC=3.1.4.11 {ECO:0000256|RuleBase:RU361133};
gene-LOC110683469	RecName: Full=Phosphoinositide phospholipase C {ECO:0000256|RuleBase:RU361133}; EC=3.1.4.11 {ECO:0000256|RuleBase:RU361133};
gene-LOC110683470	RecName: Full=Phosphoinositide phospholipase C {ECO:0000256|RuleBase:RU361133}; EC=3.1.4.11 {ECO:0000256|RuleBase:RU361133};
gene-LOC110683471	RecName: Full=Phosphoinositide phospholipase C {ECO:0000256|RuleBase:RU361133}; EC=3.1.4.11 {ECO:0000256|RuleBase:RU361133};
gene-LOC110683473	SubName: Full=Uncharacterized protein {ECO:0000313|EMBL:KNA12037.1};
gene-LOC110683474	SubName: Full=Uncharacterized protein {ECO:0000313|EMBL:KNA15505.1};
gene-LOC110683475	SubName: Full=Uncharacterized protein {ECO:0000313|EMBL:KNA02872.1};
gene-LOC110683478	SubName: Full=Uncharacterized protein {ECO:0000313|EMBL:KNA08716.1};
gene-LOC110683479	SubName: Full=Uncharacterized protein {ECO:0000313|EMBL:KNA06224.1}; Flags: Fragment;
gene-LOC110683480	SubName: Full=Uncharacterized protein {ECO:0000313|EMBL:KNA06225.1};
gene-LOC110683481	RecName: Full=RING-type E3 ubiquitin transferase {ECO:0000256|SAAS:SAAS00702733}; EC=2.3.2.27 {ECO:0000256|SAAS:SAAS00702733};
gene-LOC110683482	SubName: Full=Uncharacterized protein {ECO:0000313|EMBL:KNA22463.1};
gene-LOC110683483	SubName: Full=Uncharacterized protein {ECO:0000313|EnsemblPlants:OBART04G28500.1};
gene-LOC110683484	SubName: Full=protein FAR1-RELATED SEQUENCE 5-like {ECO:0000313|RefSeq:XP_008787110.1, ECO:0000313|RefSeq:XP_008787111.1};
gene-LOC110683485	SubName: Full=LOW QUALITY PROTEIN: uncharacterized protein LOC103696607 {ECO:0000313|RefSeq:XP_008776509.1};
gene-LOC110683489	SubName: Full=Uncharacterized protein {ECO:0000313|EMBL:CCB43466.1};
gene-LOC110683490	RecName: Full=Potassium transporter {ECO:0000256|RuleBase:RU321113};
gene-LOC110683491	SubName: Full=protein FAR1-RELATED SEQUENCE 5-like {ECO:0000313|RefSeq:XP_008787110.1, ECO:0000313|RefSeq:XP_008787111.1};
gene-LOC110683492	SubName: Full=Uncharacterized protein {ECO:0000313|EMBL:KGN65821.1};
gene-LOC110683493	SubName: Full=Uncharacterized protein {ECO:0000313|EMBL:KNA18677.1};
gene-LOC110683494	SubName: Full=Uncharacterized protein {ECO:0000313|EMBL:KNA23214.1};
gene-LOC110683495	RecName: Full=Clathrin heavy chain {ECO:0000256|PIRNR:PIRNR002290};
gene-LOC110683496	SubName: Full=Uncharacterized protein {ECO:0000313|EMBL:KNA23208.1};
gene-LOC110683497	SubName: Full=Uncharacterized protein {ECO:0000313|EnsemblPlants:HORVU5Hr1G037580.11};
gene-LOC110683498	SubName: Full=Uncharacterized protein {ECO:0000313|EMBL:KNA23207.1};
gene-LOC110683499	SubName: Full=Uncharacterized protein {ECO:0000313|EMBL:ERP57153.1};
gene-LOC110683500	SubName: Full=Uncharacterized protein {ECO:0000313|EMBL:KNA09192.1};
gene-LOC110683501	SubName: Full=Uncharacterized protein {ECO:0000313|EMBL:CAN70262.1};
gene-LOC110683502	SubName: Full=TATA-box-binding protein {ECO:0000313|EMBL:PKA66075.1};
gene-LOC110683503	RecName: Full=Homoserine dehydrogenase {ECO:0000256|PIRNR:PIRNR036497}; Short=HDH {ECO:0000256|PIRNR:PIRNR036497}; EC=1.1.1.3 {ECO:0000256|PIRNR:PIRNR036497};
gene-LOC110683504	SubName: Full=Uncharacterized protein {ECO:0000313|EMBL:KNA09049.1};
gene-LOC110683506	SubName: Full=Uncharacterized protein {ECO:0000313|EMBL:CCA66050.1};
gene-LOC110683507	SubName: Full=Hypothetical ycf1 protein {ECO:0000313|EMBL:ATL76591.1};
gene-LOC110683508	SubName: Full=Uncharacterized protein {ECO:0000313|EMBL:KNA14242.1};
gene-LOC110683510	SubName: Full=Uncharacterized protein {ECO:0000313|EMBL:KNA14243.1};
gene-LOC110683511	SubName: Full=Uncharacterized protein {ECO:0000313|EMBL:KNA14244.1};
gene-LOC110683512	SubName: Full=Uncharacterized protein {ECO:0000313|EMBL:KNA14246.1};
gene-LOC110683513	SubName: Full=Uncharacterized protein {ECO:0000313|EMBL:KNA14245.1};
gene-LOC110683514	SubName: Full=Uncharacterized protein {ECO:0000313|EMBL:KRG89947.1}; Flags: Fragment;
gene-LOC110683515	SubName: Full=Uncharacterized protein {ECO:0000313|EMBL:KNA14267.1};
gene-LOC110683517	SubName: Full=Uncharacterized protein {ECO:0000313|EMBL:KNA24185.1};
gene-LOC110683518	SubName: Full=Uncharacterized protein {ECO:0000313|EMBL:KNA11699.1};
gene-LOC110683519	SubName: Full=Uncharacterized protein {ECO:0000313|EMBL:KNA08639.1};
gene-LOC110683520	RecName: Full=Pectate lyase {ECO:0000256|RuleBase:RU361123}; EC=4.2.2.2 {ECO:0000256|RuleBase:RU361123};
gene-LOC110683521	SubName: Full=Uncharacterized protein {ECO:0000313|EMBL:KNA18908.1}; Flags: Fragment;
gene-LOC110683522	SubName: Full=Uncharacterized protein {ECO:0000313|EMBL:KNA22898.1};
gene-LOC110683523	SubName: Full=Uncharacterized protein {ECO:0000313|EMBL:KNA18908.1}; Flags: Fragment;
gene-LOC110683524	SubName: Full=Uncharacterized protein {ECO:0000313|EMBL:KNA18909.1};
gene-LOC110683525	SubName: Full=Uncharacterized protein {ECO:0000313|EMBL:KNA12914.1}; Flags: Fragment;
gene-LOC110683526	SubName: Full=uncharacterized protein LOC104217097 {ECO:0000313|RefSeq:XP_009765573.1};
gene-LOC110683527	SubName: Full=Uncharacterized protein {ECO:0000313|EMBL:EYU46130.1};
gene-LOC110683528	SubName: Full=Uncharacterized protein {ECO:0000313|EMBL:KNA21259.1};
gene-LOC110683529	SubName: Full=Uncharacterized protein {ECO:0000313|EnsemblPlants:PGSC0003DMT400015132};
gene-LOC110683530	SubName: Full=Uncharacterized protein {ECO:0000313|EMBL:KNA21260.1};
gene-LOC110683531	SubName: Full=Uncharacterized protein {ECO:0000313|EMBL:KNA06460.1};
gene-LOC110683532	SubName: Full=Tousled-like kinase 2 {ECO:0000313|EMBL:KEH33516.1};
gene-LOC110683533	SubName: Full=Uncharacterized protein {ECO:0000313|EMBL:KNA04981.1};
gene-LOC110683534	SubName: Full=Uncharacterized protein {ECO:0000313|EMBL:KNA18913.1};
gene-LOC110683535	SubName: Full=Uncharacterized protein {ECO:0000313|EnsemblPlants:PGSC0003DMT400011488};
gene-LOC110683536	SubName: Full=Ubiquitin carboxyl-terminal hydrolase 12 {ECO:0000313|EMBL:JAU56651.1}; Flags: Fragment;
gene-LOC110683537	SubName: Full=Uncharacterized protein {ECO:0000313|EMBL:KNA22003.1};
gene-LOC110683538	SubName: Full=Uncharacterized protein {ECO:0000313|EMBL:KNA06628.1};
gene-LOC110683539	SubName: Full=Uncharacterized protein {ECO:0000313|EMBL:KNA12210.1};
gene-LOC110683540	SubName: Full=Uncharacterized protein {ECO:0000313|EMBL:KNA06074.1};
gene-LOC110683541	SubName: Full=Uncharacterized protein {ECO:0000313|EMBL:KNA25078.1};
gene-LOC110683542	SubName: Full=Uncharacterized protein {ECO:0000313|EMBL:KNA15664.1};
gene-LOC110683543	SubName: Full=Uncharacterized protein {ECO:0000313|EMBL:KNA15665.1};
gene-LOC110683544	SubName: Full=Uncharacterized protein {ECO:0000313|EMBL:KMT08054.1};
gene-LOC110683545	SubName: Full=Uncharacterized protein {ECO:0000313|EMBL:KNA21712.1};
gene-LOC110683546	SubName: Full=Uncharacterized protein {ECO:0000313|EMBL:KNA21713.1};
gene-LOC110683547	RecName: Full=7,8-dihydroneopterin aldolase {ECO:0000256|RuleBase:RU362079}; EC=4.1.2.25 {ECO:0000256|RuleBase:RU362079};
gene-LOC110683548	SubName: Full=Uncharacterized protein {ECO:0000313|EMBL:KNA21715.1};
gene-LOC110683549	SubName: Full=Uncharacterized protein {ECO:0000313|EMBL:KNA21716.1};
gene-LOC110683550	SubName: Full=Uncharacterized protein {ECO:0000313|EMBL:KNA18726.1};
gene-LOC110683551	SubName: Full=Uncharacterized protein {ECO:0000313|EMBL:KNA03027.1}; Flags: Fragment;
gene-LOC110683552	SubName: Full=Uncharacterized protein {ECO:0000313|EMBL:KNA22835.1};
gene-LOC110683553	SubName: Full=Uncharacterized protein {ECO:0000313|EMBL:KNA05877.1};
gene-LOC110683554	SubName: Full=Uncharacterized protein {ECO:0000313|EMBL:KNA14264.1}; Flags: Fragment;
gene-LOC110683555	SubName: Full=Uncharacterized protein {ECO:0000313|EMBL:KNA18035.1};
gene-LOC110683556	SubName: Full=Uncharacterized protein {ECO:0000313|EMBL:KNA18034.1};
gene-LOC110683557	SubName: Full=Uncharacterized protein {ECO:0000313|EMBL:KNA18036.1};
gene-LOC110683558	SubName: Full=Uncharacterized protein {ECO:0000313|EMBL:KNA16815.1};
gene-LOC110683559	SubName: Full=Uncharacterized protein {ECO:0000313|EMBL:KNA10517.1};
gene-LOC110683560	SubName: Full=Uncharacterized protein {ECO:0000313|EMBL:KNA06518.1};
gene-LOC110683561	SubName: Full=Uncharacterized protein {ECO:0000313|EMBL:KNA06519.1};
gene-LOC110683562	RecName: Full=Serine/threonine-protein phosphatase {ECO:0000256|PIRNR:PIRNR036363}; EC=3.1.3.16 {ECO:0000256|PIRNR:PIRNR036363};
gene-LOC110683563	SubName: Full=Uncharacterized protein {ECO:0000313|EMBL:KNA23388.1};
gene-LOC110683564	SubName: Full=Uncharacterized protein {ECO:0000313|EMBL:KNA23389.1};
gene-LOC110683565	RecName: Full=RING-type E3 ubiquitin transferase {ECO:0000256|SAAS:SAAS00702733}; EC=2.3.2.27 {ECO:0000256|SAAS:SAAS00702733};
gene-LOC110683567	SubName: Full=Uncharacterized protein {ECO:0000313|EMBL:KNA25227.1};
gene-LOC110683568	SubName: Full=Uncharacterized protein {ECO:0000313|EMBL:KNA25228.1};
gene-LOC110683569	SubName: Full=Uncharacterized protein {ECO:0000313|EMBL:KNA13501.1};
gene-LOC110683571	SubName: Full=Uncharacterized protein {ECO:0000313|EMBL:KNA09626.1};
gene-LOC110683572	SubName: Full=Uncharacterized protein {ECO:0000313|EMBL:KNA25976.1};
gene-LOC110683574	RecName: Full=Histone deacetylase {ECO:0000256|SAAS:SAAS00894283}; EC=3.5.1.98 {ECO:0000256|SAAS:SAAS00894283};
gene-LOC110683577	SubName: Full=Uncharacterized protein {ECO:0000313|EMBL:KNA03178.1};
gene-LOC110683578	SubName: Full=Uncharacterized protein {ECO:0000313|EMBL:KNA09785.1};
gene-LOC110683579	SubName: Full=Uncharacterized protein {ECO:0000313|EMBL:KNA24721.1};
gene-LOC110683580	SubName: Full=Uncharacterized protein {ECO:0000313|EMBL:KNA25275.1};
gene-LOC110683581	SubName: Full=Uncharacterized protein {ECO:0000313|EMBL:KNA24719.1};
gene-LOC110683582	SubName: Full=Uncharacterized protein {ECO:0000313|EMBL:ONI01467.1};
gene-LOC110683583	SubName: Full=Uncharacterized protein {ECO:0000313|EMBL:KNA03356.1};
gene-LOC110683584	SubName: Full=Transcription factor (E2F) {ECO:0000313|EMBL:CAC17702.1};
gene-LOC110683585	SubName: Full=Uncharacterized protein {ECO:0000313|EMBL:CBI28270.3};
gene-LOC110683586	SubName: Full=Uncharacterized protein {ECO:0000313|EMBL:KNA21205.1};
gene-LOC110683587	SubName: Full=Uncharacterized protein {ECO:0000313|EMBL:ERP51625.1};
gene-LOC110683590	SubName: Full=Uncharacterized protein {ECO:0000313|EMBL:KNA18619.1};
gene-LOC110683592	SubName: Full=Uncharacterized protein {ECO:0000313|EMBL:KNA13158.1};
gene-LOC110683593	SubName: Full=Uncharacterized protein {ECO:0000313|EMBL:KNA10686.1};
gene-LOC110683594	SubName: Full=Uncharacterized protein {ECO:0000313|EMBL:KNA13156.1};
gene-LOC110683596	SubName: Full=Uncharacterized protein {ECO:0000313|EMBL:KNA13154.1};
gene-LOC110683597	SubName: Full=Uncharacterized protein {ECO:0000313|EMBL:KMS97996.1};
gene-LOC110683599	SubName: Full=Uncharacterized protein {ECO:0000313|EMBL:KNA13153.1};
gene-LOC110683600	SubName: Full=Uncharacterized protein {ECO:0000313|EMBL:KNA13152.1};
gene-LOC110683601	SubName: Full=Uncharacterized protein {ECO:0000313|EMBL:KNA08059.1};
gene-LOC110683603	SubName: Full=Uncharacterized protein {ECO:0000313|EMBL:KNA11347.1};
gene-LOC110683604	SubName: Full=Uncharacterized protein {ECO:0000313|EMBL:OAY38223.1};
gene-LOC110683605	SubName: Full=Uncharacterized protein {ECO:0000313|EMBL:KNA11346.1};
gene-LOC110683613	SubName: Full=Uncharacterized protein {ECO:0000313|EMBL:KNA03553.1}; Flags: Fragment;
gene-LOC110683617	SubName: Full=Gag-pol polyprotein {ECO:0000313|EMBL:ADP20178.1};
gene-LOC110683620	SubName: Full=Uncharacterized protein {ECO:0000313|EMBL:KMS64535.1}; Flags: Fragment;
gene-LOC110683624	SubName: Full=LRR and NB-ARC domains-containing disease resistance protein, putative {ECO:0000313|EMBL:EOY01217.1};
gene-LOC110683626	SubName: Full=Uncharacterized protein {ECO:0000313|EMBL:KNA23269.1};
gene-LOC110683628	SubName: Full=Uncharacterized protein {ECO:0000313|EMBL:KNA19539.1};
gene-LOC110683629	SubName: Full=OSJNBb0016D16.6 protein {ECO:0000313|EMBL:CAE04315.1};
gene-LOC110683630	SubName: Full=Uncharacterized protein {ECO:0000313|EMBL:KNA14070.1};
gene-LOC110683632	SubName: Full=Uncharacterized protein {ECO:0000313|EMBL:KNA14071.1};
gene-LOC110683633	SubName: Full=Uncharacterized protein {ECO:0000313|EMBL:KNA05634.1};
gene-LOC110683634	SubName: Full=Uncharacterized protein {ECO:0000313|EMBL:KNA09161.1};
gene-LOC110683635	SubName: Full=Uncharacterized protein {ECO:0000313|EMBL:KNA20858.1};
gene-LOC110683636	SubName: Full=Uncharacterized protein {ECO:0000313|EMBL:KNA10251.1};
gene-LOC110683637	SubName: Full=Uncharacterized protein {ECO:0000313|EMBL:KNA13749.1};
gene-LOC110683639	SubName: Full=Uncharacterized protein {ECO:0000313|EMBL:KNA13750.1};
gene-LOC110683640	SubName: Full=uncharacterized protein LOC109114184 {ECO:0000313|RefSeq:XP_019051983.1};
gene-LOC110683643	SubName: Full=Uncharacterized protein {ECO:0000313|EMBL:KNA06697.1};
gene-LOC110683644	SubName: Full=Uncharacterized protein {ECO:0000313|EMBL:KOM35206.1};
gene-LOC110683645	SubName: Full=Uncharacterized protein {ECO:0000313|EMBL:CCA65997.1};
gene-LOC110683646	SubName: Full=Uncharacterized protein {ECO:0000313|EMBL:KMS97521.1};
gene-LOC110683647	SubName: Full=Uncharacterized protein {ECO:0000313|EMBL:KNA14505.1};
gene-LOC110683648	SubName: Full=Uncharacterized protein {ECO:0000313|EMBL:KMS95922.1};
gene-LOC110683649	SubName: Full=Uncharacterized protein {ECO:0000313|EMBL:EMJ22725.1};
gene-LOC110683650	SubName: Full=Gag-Pol polyprotein {ECO:0000313|EMBL:JAU23351.1}; Flags: Fragment;
gene-LOC110683651	SubName: Full=Uncharacterized protein {ECO:0000313|EMBL:KNA10251.1};
gene-LOC110683652	SubName: Full=Uncharacterized protein {ECO:0000313|EMBL:CCA65980.1};
gene-LOC110683653	SubName: Full=Uncharacterized protein {ECO:0000313|EMBL:CCA65981.1};
gene-LOC110683654	SubName: Full=Uncharacterized protein {ECO:0000313|EMBL:CCA65979.1};
gene-LOC110683655	SubName: Full=Uncharacterized protein {ECO:0000313|EMBL:OMO50399.1};
gene-LOC110683657	SubName: Full=Uncharacterized protein {ECO:0000313|EMBL:KNA13421.1};
gene-LOC110683658	SubName: Full=Uncharacterized protein {ECO:0000313|EMBL:KNA05621.1};
gene-LOC110683660	SubName: Full=Zinc finger, CCHC-type {ECO:0000313|EMBL:OMO52139.1};
gene-LOC110683661	RecName: Full=Importin subunit alpha {ECO:0000256|PIRNR:PIRNR005673};
gene-LOC110683662	SubName: Full=Uncharacterized protein {ECO:0000313|EMBL:KNA20435.1};
gene-LOC110683663	SubName: Full=Uncharacterized protein {ECO:0000313|EMBL:KNA08171.1};
gene-LOC110683665	SubName: Full=Uncharacterized protein {ECO:0000313|EMBL:KNA15709.1};
gene-LOC110683667	SubName: Full=Uncharacterized protein {ECO:0000313|EMBL:KNA19088.1};
gene-LOC110683668	SubName: Full=Uncharacterized protein {ECO:0000313|EMBL:KNA03490.1};
gene-LOC110683669	SubName: Full=Uncharacterized protein {ECO:0000313|EMBL:KNA22348.1};
gene-LOC110683671	SubName: Full=Accelerated cell death 6 {ECO:0000313|EMBL:ADJ38584.1}; Flags: Fragment;
gene-LOC110683673	SubName: Full=heavy metal-associated isoprenylated plant protein 22-like {ECO:0000313|RefSeq:XP_016567699.1};
gene-LOC110683676	SubName: Full=Uncharacterized protein {ECO:0000313|EMBL:CAN81676.1};
gene-LOC110683677	SubName: Full=Uncharacterized protein {ECO:0000313|EMBL:KNA08098.1};
gene-LOC110683681	SubName: Full=Uncharacterized protein {ECO:0000313|EMBL:KMS96378.1};
gene-LOC110683688	SubName: Full=Uncharacterized protein {ECO:0000313|EMBL:KNA18640.1};
gene-LOC110683690	SubName: Full=Uncharacterized protein {ECO:0000313|EMBL:KNA11711.1};
gene-LOC110683691	SubName: Full=Uncharacterized protein {ECO:0000313|EMBL:CCA66040.1};
gene-LOC110683693	SubName: Full=50S ribosomal protein L10, chloroplastic {ECO:0000313|EMBL:PHT80964.1};
gene-LOC110683695	SubName: Full=Uncharacterized protein {ECO:0000313|EMBL:KNA14103.1};
gene-LOC110683696	RecName: Full=Histone-lysine N-methyltransferase {ECO:0000256|SAAS:SAAS00591749}; EC=2.1.1.43 {ECO:0000256|SAAS:SAAS00591749};
gene-LOC110683698	SubName: Full=Uncharacterized protein {ECO:0000313|EMBL:KNA04595.1};
gene-LOC110683699	SubName: Full=Uncharacterized protein {ECO:0000313|EMBL:KNA20758.1};
gene-LOC110683700	SubName: Full=Uncharacterized protein {ECO:0000313|EMBL:KMS95534.1};
gene-LOC110683701	SubName: Full=Uncharacterized protein {ECO:0000313|EMBL:KMS95534.1};
gene-LOC110683702	SubName: Full=Uncharacterized protein {ECO:0000313|EMBL:KMS95534.1};
gene-LOC110683703	SubName: Full=Uncharacterized protein {ECO:0000313|EMBL:KNA05482.1};
gene-LOC110683704	SubName: Full=Uncharacterized protein {ECO:0000313|EMBL:KMS95528.1};
gene-LOC110683706	SubName: Full=Uncharacterized protein {ECO:0000313|EMBL:KRG95930.1, ECO:0000313|EnsemblPlants:GLYMA10G05660.1};
gene-LOC110683707	SubName: Full=Uncharacterized protein {ECO:0000313|EMBL:KRG95930.1, ECO:0000313|EnsemblPlants:GLYMA10G05660.1};
gene-LOC110683708	SubName: Full=Uncharacterized protein {ECO:0000313|EMBL:KNA21537.1};
gene-LOC110683710	SubName: Full=Uncharacterized protein {ECO:0000313|EMBL:KNA14019.1};
gene-LOC110683711	SubName: Full=Accelerated cell death 6 {ECO:0000313|EMBL:ADJ38584.1}; Flags: Fragment;
gene-LOC110683712	SubName: Full=Uncharacterized protein {ECO:0000313|EMBL:KNA23440.1};
gene-LOC110683713	SubName: Full=Uncharacterized protein {ECO:0000313|EMBL:KNA26131.1};
gene-LOC110683714	RecName: Full=Amidophosphoribosyltransferase {ECO:0000256|PIRNR:PIRNR000485}; Short=ATase {ECO:0000256|PIRNR:PIRNR000485}; EC=2.4.2.14 {ECO:0000256|PIRNR:PIRNR000485}; AltName: Full=Glutamine phosphoribosylpyrophosphate amidotransferase {ECO:0000256|PIRNR:PIRNR000485};
gene-LOC110683715	SubName: Full=Uncharacterized protein {ECO:0000313|EMBL:KNA21484.1};
gene-LOC110683716	SubName: Full=Receptor-kinase, putative {ECO:0000313|EMBL:EEF43738.1}; EC=1.3.1.74 {ECO:0000313|EMBL:EEF43738.1};
gene-LOC110683717	SubName: Full=Uncharacterized protein {ECO:0000313|EMBL:KNA21483.1};
gene-LOC110683718	SubName: Full=Uncharacterized protein {ECO:0000313|EMBL:BAM64827.1};
gene-LOC110683719	SubName: Full=Uncharacterized protein {ECO:0000313|EMBL:KNA21482.1}; Flags: Fragment;
gene-LOC110683720	SubName: Full=Uncharacterized protein {ECO:0000313|EMBL:KNA21482.1}; Flags: Fragment;
gene-LOC110683721	SubName: Full=Uncharacterized protein {ECO:0000313|EMBL:KNA15978.1};
gene-LOC110683722	SubName: Full=Uncharacterized protein {ECO:0000313|EnsemblPlants:OPUNC08G01190.1};
gene-LOC110683723	SubName: Full=Uncharacterized protein {ECO:0000313|EMBL:KNA26134.1};
gene-LOC110683724	SubName: Full=Uncharacterized protein {ECO:0000313|EMBL:KNA08599.1};
gene-LOC110683725	RecName: Full=Elongation factor 1-alpha {ECO:0000256|RuleBase:RU000325};
gene-LOC110683726	SubName: Full=Uncharacterized protein {ECO:0000313|EnsemblPlants:OGLUM03G05380.1};
gene-LOC110683729	SubName: Full=Uncharacterized protein {ECO:0000313|EnsemblPlants:OGLUM03G05380.1};
gene-LOC110683730	RecName: Full=Elongation factor 1-alpha {ECO:0000256|RuleBase:RU000325};
gene-LOC110683731	RecName: Full=Elongation factor 1-alpha {ECO:0000256|RuleBase:RU000325};
gene-LOC110683732	SubName: Full=Uncharacterized protein {ECO:0000313|EnsemblPlants:OGLUM03G05380.1};
gene-LOC110683733	SubName: Full=Uncharacterized protein {ECO:0000313|EMBL:KNA14722.1};
gene-LOC110683734	SubName: Full=Uncharacterized protein {ECO:0000313|EMBL:KNA04774.1};
gene-LOC110683736	SubName: Full=Uncharacterized protein {ECO:0000313|EMBL:KNA10468.1};
gene-LOC110683737	SubName: Full=Uncharacterized protein {ECO:0000313|EMBL:KNA08835.1};
gene-LOC110683738	SubName: Full=Uncharacterized protein {ECO:0000313|EMBL:KNA10990.1};
gene-LOC110683739	SubName: Full=Uncharacterized protein {ECO:0000313|EMBL:KNA10991.1};
gene-LOC110683740	SubName: Full=Uncharacterized protein {ECO:0000313|EMBL:KNA10994.1};
gene-LOC110683741	SubName: Full=Uncharacterized protein {ECO:0000313|EMBL:KNA10992.1};
gene-LOC110683742	RecName: Full=Carboxypeptidase {ECO:0000256|RuleBase:RU361156}; EC=3.4.16.- {ECO:0000256|RuleBase:RU361156};
gene-LOC110683743	SubName: Full=Uncharacterized protein {ECO:0000313|EMBL:KNA13849.1};
gene-LOC110683744	RecName: Full=Carboxypeptidase {ECO:0000256|RuleBase:RU361156}; EC=3.4.16.- {ECO:0000256|RuleBase:RU361156};
gene-LOC110683745	SubName: Full=Uncharacterized protein {ECO:0000313|EMBL:KNA13850.1};
gene-LOC110683746	SubName: Full=Uncharacterized protein {ECO:0000313|EMBL:KNA21326.1};
gene-LOC110683747	SubName: Full=Uncharacterized protein {ECO:0000313|EMBL:KNA21325.1};
gene-LOC110683748	SubName: Full=Uncharacterized protein {ECO:0000313|EMBL:KNA19255.1};
gene-LOC110683749	SubName: Full=Disease resistance protein RGA2, putative {ECO:0000313|EMBL:EEF37064.1}; EC=3.1.3.16 {ECO:0000313|EMBL:EEF37064.1};
gene-LOC110683750	RecName: Full=3-ketoacyl-CoA synthase {ECO:0000256|PIRNR:PIRNR036417}; EC=2.3.1.- {ECO:0000256|PIRNR:PIRNR036417};
gene-LOC110683751	SubName: Full=Uncharacterized protein {ECO:0000313|EMBL:KNA21323.1};
gene-LOC110683752	SubName: Full=Uncharacterized protein {ECO:0000313|EMBL:KNA06457.1};
gene-LOC110683753	SubName: Full=Uncharacterized protein {ECO:0000313|EMBL:KNA06456.1};
gene-LOC110683754	SubName: Full=Uncharacterized protein {ECO:0000313|EMBL:KNA12774.1}; Flags: Fragment;
gene-LOC110683755	SubName: Full=Uncharacterized protein {ECO:0000313|EMBL:OMO67845.1};
gene-LOC110683757	RecName: Full=Starch synthase, chloroplastic/amyloplastic {ECO:0000256|RuleBase:RU361232}; EC=2.4.1.- {ECO:0000256|RuleBase:RU361232};
gene-LOC110683758	SubName: Full=Uncharacterized protein {ECO:0000313|EMBL:KNA07486.1};
gene-LOC110683759	SubName: Full=Uncharacterized protein {ECO:0000313|EMBL:KNA07487.1};
gene-LOC110683760	SubName: Full=Uncharacterized protein {ECO:0000313|EMBL:KNA07484.1};
gene-LOC110683761	RecName: Full=Terpene cyclase/mutase family member {ECO:0000256|RuleBase:RU362003}; EC=5.4.99.- {ECO:0000256|RuleBase:RU362003};
gene-LOC110683763	SubName: Full=Uncharacterized protein {ECO:0000313|EMBL:KMS65323.1}; Flags: Fragment;
gene-LOC110683764	SubName: Full=Uncharacterized protein {ECO:0000313|EMBL:KCW88521.1}; Flags: Fragment;
gene-LOC110683765	RecName: Full=Terpene cyclase/mutase family member {ECO:0000256|RuleBase:RU362003}; EC=5.4.99.- {ECO:0000256|RuleBase:RU362003};
gene-LOC110683766	SubName: Full=Uncharacterized protein {ECO:0000313|EMBL:KNA08099.1};
gene-LOC110683767	SubName: Full=uncharacterized protein LOC107793562 {ECO:0000313|RefSeq:XP_016471424.1};
gene-LOC110683768	RecName: Full=Terpene cyclase/mutase family member {ECO:0000256|RuleBase:RU362003}; EC=5.4.99.- {ECO:0000256|RuleBase:RU362003};
gene-LOC110683769	SubName: Full=Uncharacterized protein {ECO:0000313|EMBL:KOM35206.1};
gene-LOC110683770	SubName: Full=Uncharacterized protein {ECO:0000313|EMBL:KNA11321.1};
gene-LOC110683771	SubName: Full=Uncharacterized protein {ECO:0000313|EMBL:CAN79719.1};
gene-LOC110683772	SubName: Full=Uncharacterized protein {ECO:0000313|EMBL:KNA11319.1};
gene-LOC110683773	SubName: Full=Uncharacterized protein {ECO:0000313|EMBL:KNA11318.1};
gene-LOC110683774	SubName: Full=Uncharacterized protein {ECO:0000313|EMBL:KNA11317.1};
gene-LOC110683775	RecName: Full=tRNA pseudouridine synthase {ECO:0000256|RuleBase:RU003792}; EC=5.4.99.- {ECO:0000256|RuleBase:RU003792};
gene-LOC110683776	RecName: Full=Auxin response factor {ECO:0000256|RuleBase:RU004561};
gene-LOC110683780	SubName: Full=Uncharacterized protein {ECO:0000313|EMBL:KNA10251.1};
gene-LOC110683781	SubName: Full=Uncharacterized protein {ECO:0000313|EMBL:KNA18316.1};
gene-LOC110683782	SubName: Full=Uncharacterized protein {ECO:0000313|EMBL:KNA17424.1};
gene-LOC110683783	SubName: Full=Uncharacterized protein {ECO:0000313|EMBL:KNA17423.1};
gene-LOC110683784	RecName: Full=Poly [ADP-ribose] polymerase {ECO:0000256|RuleBase:RU362114}; Short=PARP {ECO:0000256|RuleBase:RU362114}; EC=2.4.2.30 {ECO:0000256|RuleBase:RU362114};
gene-LOC110683785	SubName: Full=Uncharacterized protein {ECO:0000313|EMBL:KNA18392.1};
gene-LOC110683786	SubName: Full=Uncharacterized protein {ECO:0000313|EMBL:KMS94822.1};
gene-LOC110683787	SubName: Full=Uncharacterized protein {ECO:0000313|EMBL:KNA25926.1};
gene-LOC110683788	SubName: Full=Uncharacterized protein {ECO:0000313|EMBL:KNA11858.1}; Flags: Fragment;
gene-LOC110683789	SubName: Full=Uncharacterized protein {ECO:0000313|EMBL:KNA18394.1};
gene-LOC110683790	SubName: Full=Uncharacterized protein {ECO:0000313|EMBL:KNA18393.1};
gene-LOC110683791	SubName: Full=Uncharacterized protein {ECO:0000313|EMBL:KNA18395.1};
gene-LOC110683792	SubName: Full=Uncharacterized protein {ECO:0000313|EMBL:KNA18397.1};
gene-LOC110683796	SubName: Full=Uncharacterized protein {ECO:0000313|EMBL:KNA17352.1};
gene-LOC110683797	SubName: Full=Uncharacterized protein {ECO:0000313|EMBL:KNA17351.1};
gene-LOC110683799	SubName: Full=Uncharacterized protein {ECO:0000313|EMBL:KNA17353.1};
gene-LOC110683800	SubName: Full=Uncharacterized protein {ECO:0000313|EMBL:KCW76760.1}; Flags: Fragment;
gene-LOC110683801	SubName: Full=Uncharacterized protein {ECO:0000313|EMBL:KNA13834.1}; Flags: Fragment;
gene-LOC110683802	SubName: Full=Uncharacterized protein {ECO:0000313|EMBL:PKU86419.1};
gene-LOC110683804	SubName: Full=Uncharacterized protein {ECO:0000313|EMBL:KNA18644.1};
gene-LOC110683805	SubName: Full=Uncharacterized protein {ECO:0000313|EMBL:KNA18643.1};
gene-LOC110683806	SubName: Full=Uncharacterized protein {ECO:0000313|EMBL:KNA18641.1};
gene-LOC110683807	SubName: Full=Uncharacterized protein {ECO:0000313|EMBL:KNA18639.1};
gene-LOC110683808	SubName: Full=Uncharacterized protein {ECO:0000313|EMBL:KNA19026.1};
gene-LOC110683809	SubName: Full=Uncharacterized protein {ECO:0000313|EMBL:KNA18637.1};
gene-LOC110683810	SubName: Full=Uncharacterized protein {ECO:0000313|EMBL:KNA19780.1};
gene-LOC110683812	SubName: Full=Uncharacterized protein {ECO:0000313|EMBL:KNA19783.1};
gene-LOC110683813	RecName: Full=Protein arginine N-methyltransferase {ECO:0000256|PIRNR:PIRNR015894};
gene-LOC110683814	SubName: Full=Uncharacterized protein {ECO:0000313|EMBL:KNA11714.1};
gene-LOC110683816	SubName: Full=Uncharacterized protein {ECO:0000313|EMBL:KMS99182.1};
gene-LOC110683818	SubName: Full=Uncharacterized protein {ECO:0000313|EMBL:KNA11711.1};
gene-LOC110683819	SubName: Full=Uncharacterized protein {ECO:0000313|EMBL:KNA11713.1};
gene-LOC110683820	SubName: Full=Uncharacterized protein {ECO:0000313|EMBL:KNA11712.1};
gene-LOC110683821	SubName: Full=Uncharacterized protein {ECO:0000313|EMBL:OWM76593.1};
gene-LOC110683822	SubName: Full=Uncharacterized protein {ECO:0000313|EMBL:KNA11712.1};
gene-LOC110683825	SubName: Full=Uncharacterized protein {ECO:0000313|EMBL:KNA11711.1};
gene-LOC110683827	SubName: Full=Uncharacterized protein {ECO:0000313|EMBL:KNA11712.1};
gene-LOC110683830	SubName: Full=Transposon-like protein {ECO:0000313|EMBL:ABM55245.1};
gene-LOC110683831	SubName: Full=Barwin {ECO:0000313|EMBL:OVA16236.1};
gene-LOC110683833	SubName: Full=Uncharacterized protein {ECO:0000313|EMBL:KNA21021.1};
gene-LOC110683834	SubName: Full=Uncharacterized protein {ECO:0000313|EMBL:KNA05955.1};
gene-LOC110683835	SubName: Full=Uncharacterized protein {ECO:0000313|EMBL:KNA05956.1};
gene-LOC110683836	SubName: Full=Uncharacterized protein {ECO:0000313|EMBL:KNA24718.1};
gene-LOC110683837	SubName: Full=Uncharacterized protein {ECO:0000313|EMBL:KCW83797.1};
gene-LOC110683841	SubName: Full=Uncharacterized protein {ECO:0000313|EMBL:KNA16878.1};
gene-LOC110683843	SubName: Full=Uncharacterized protein {ECO:0000313|EMBL:CCA66040.1};
gene-LOC110683844	SubName: Full=Uncharacterized protein {ECO:0000313|EMBL:KNA13143.1};
gene-LOC110683845	SubName: Full=Uncharacterized protein {ECO:0000313|EMBL:ACJ84416.1};
gene-LOC110683846	SubName: Full=Uncharacterized protein {ECO:0000313|EnsemblPlants:Bo4g166780.1};
gene-LOC110683848	SubName: Full=Uncharacterized protein {ECO:0000313|EnsemblPlants:PGSC0003DMT400026630};
gene-LOC110683849	SubName: Full=Uncharacterized protein {ECO:0000313|EMBL:KMS97371.1};
gene-LOC110683851	SubName: Full=Uncharacterized protein {ECO:0000313|EMBL:OMO67845.1};
gene-LOC110683852	SubName: Full=Uncharacterized protein {ECO:0000313|EMBL:KMT08054.1};
gene-LOC110683853	SubName: Full=uncharacterized mitochondrial protein AtMg00810-like {ECO:0000313|RefSeq:XP_016467801.1};
gene-LOC110683854	SubName: Full=Uncharacterized protein {ECO:0000313|EMBL:CCA66054.1};
gene-LOC110683855	SubName: Full=Uncharacterized protein {ECO:0000313|EMBL:KNA10569.1};
gene-LOC110683856	SubName: Full=Uncharacterized protein {ECO:0000313|EMBL:CAN83015.1};
gene-LOC110683859	SubName: Full=uncharacterized protein LOC104586489 {ECO:0000313|RefSeq:XP_010242052.1};
gene-LOC110683860	SubName: Full=Retrovirus-related Pol polyprotein from transposon TNT 1-94 {ECO:0000313|EMBL:KYP66503.1};
gene-LOC110683861	SubName: Full=Uncharacterized protein {ECO:0000313|EMBL:KHN06034.1}; Flags: Fragment;
gene-LOC110683863	SubName: Full=Uncharacterized protein {ECO:0000313|EMBL:KNA22242.1};
gene-LOC110683864	SubName: Full=Uncharacterized protein {ECO:0000313|EMBL:EMJ28425.1}; Flags: Fragment;
gene-LOC110683866	SubName: Full=uncharacterized protein LOC109006173 {ECO:0000313|RefSeq:XP_018840913.1};
gene-LOC110683867	SubName: Full=uncharacterized protein LOC109015853 {ECO:0000313|RefSeq:XP_018853847.1};
gene-LOC110683868	SubName: Full=Uncharacterized protein {ECO:0000313|EMBL:KNA05800.1};
gene-LOC110683869	SubName: Full=Transposase, Tc1-like protein {ECO:0000313|EMBL:OMP05307.1};
gene-LOC110683870	SubName: Full=Uncharacterized protein {ECO:0000313|EMBL:KNA24227.1};
gene-LOC110683871	SubName: Full=Uncharacterized protein {ECO:0000313|EMBL:KNA18403.1};
gene-LOC110683872	SubName: Full=FAR1; Zinc finger, SWIM-type {ECO:0000313|EMBL:ABN05718.1};
gene-LOC110683873	SubName: Full=Uncharacterized protein {ECO:0000313|EnsemblPlants:TRIAE_CS42_7BL_TGACv1_578294_AA1892590.1};
gene-LOC110683875	SubName: Full=Uncharacterized protein {ECO:0000313|EMBL:KNA13243.1}; Flags: Fragment;
gene-LOC110683876	SubName: Full=Uncharacterized protein {ECO:0000313|EMBL:KNA16487.1};
gene-LOC110683877	SubName: Full=Uncharacterized protein {ECO:0000313|EMBL:KNA26131.1};
gene-LOC110683878	SubName: Full=signal recognition particle 54 kDa protein 1-like {ECO:0000313|RefSeq:XP_016477827.1};
gene-LOC110683879	RecName: Full=Terpene cyclase/mutase family member {ECO:0000256|RuleBase:RU362003}; EC=5.4.99.- {ECO:0000256|RuleBase:RU362003};
gene-LOC110683880	SubName: Full=Uncharacterized protein {ECO:0000313|EMBL:KNA13249.1};
gene-LOC110683881	SubName: Full=Retrovirus-related Pol polyprotein from transposon TNT 1-94 {ECO:0000313|EMBL:KYP56739.1};
gene-LOC110683882	SubName: Full=Uncharacterized protein {ECO:0000313|EnsemblPlants:Bo5g041290.1};
gene-LOC110683883	SubName: Full=Mariner transposase {ECO:0000313|EMBL:AFK13835.1};
gene-LOC110683884	SubName: Full=Uncharacterized protein {ECO:0000313|EMBL:OAY50005.1};
gene-LOC110683885	SubName: Full=uncharacterized mitochondrial protein AtMg00810-like {ECO:0000313|RefSeq:XP_016437586.1};
gene-LOC110683886	SubName: Full=Uncharacterized protein {ECO:0000313|EMBL:CAN83015.1};
gene-LOC110683887	SubName: Full=F1N21.6 {ECO:0000313|EMBL:AAG00239.1};
gene-LOC110683888	SubName: Full=Uncharacterized protein {ECO:0000313|EMBL:EMJ21647.1}; Flags: Fragment;
gene-LOC110683890	SubName: Full=Uncharacterized protein {ECO:0000313|EMBL:KNA18316.1};
gene-LOC110683891	SubName: Full=Uncharacterized protein {ECO:0000313|EMBL:KNA18316.1};
gene-LOC110683892	SubName: Full=Uncharacterized protein {ECO:0000313|EMBL:KJB47571.1};
gene-LOC110683893	SubName: Full=Retrovirus-related Pol polyprotein from transposon TNT 1-94 {ECO:0000313|EMBL:KYP50109.1};
gene-LOC110683894	SubName: Full=Uncharacterized protein {ECO:0000313|EMBL:KYP39515.1}; Flags: Fragment;
gene-LOC110683895	SubName: Full=Uncharacterized protein {ECO:0000313|EMBL:KMT04057.1};
gene-LOC110683896	SubName: Full=Uncharacterized protein {ECO:0000313|EMBL:CCA66036.1};
gene-LOC110683897	SubName: Full=Uncharacterized protein {ECO:0000313|EMBL:CCA66036.1};
gene-LOC110683898	SubName: Full=Uncharacterized protein {ECO:0000313|EMBL:KNA18389.1};
gene-LOC110683899	SubName: Full=Uncharacterized protein {ECO:0000313|EMBL:KNA13251.1};
gene-LOC110683900	SubName: Full=zinc finger MYM-type protein 1-like isoform X2 {ECO:0000313|RefSeq:XP_009795407.1};
gene-LOC110683901	SubName: Full=Mariner transposase {ECO:0000313|EMBL:AFK13835.1};
gene-LOC110683902	SubName: Full=Uncharacterized protein {ECO:0000313|EMBL:KNA15232.1};
gene-LOC110683903	SubName: Full=protein FAR1-RELATED SEQUENCE 5-like {ECO:0000313|RefSeq:XP_008787110.1, ECO:0000313|RefSeq:XP_008787111.1};
gene-LOC110683905	SubName: Full=Putative transposase {ECO:0000313|EMBL:AII99794.1};
gene-LOC110683906	SubName: Full=Uncharacterized protein {ECO:0000313|EMBL:OAY21611.1};
gene-LOC110683907	SubName: Full=Uncharacterized protein {ECO:0000313|EMBL:EMJ03394.1};
gene-LOC110683908	RecName: Full=Reticulon-like protein {ECO:0000256|RuleBase:RU363132};
gene-LOC110683909	SubName: Full=Uncharacterized protein {ECO:0000313|EMBL:KCW49184.1};
gene-LOC110683910	SubName: Full=Uncharacterized protein {ECO:0000313|EMBL:KMS95810.1};
gene-LOC110683912	SubName: Full=DNA-directed DNA polymerase {ECO:0000313|EMBL:PIN22487.1}; EC=2.7.7.7 {ECO:0000313|EMBL:PIN22487.1};
gene-LOC110683913	SubName: Full=Uncharacterized protein {ECO:0000313|EMBL:KNA05387.1}; Flags: Fragment;
gene-LOC110683914	SubName: Full=Uncharacterized protein {ECO:0000313|EMBL:CCA66043.1};
gene-LOC110683915	SubName: Full=Uncharacterized protein {ECO:0000313|EMBL:KMS95810.1};
gene-LOC110683916	SubName: Full=Uncharacterized protein {ECO:0000313|EMBL:CDP08138.1};
gene-LOC110683917	SubName: Full=Uncharacterized protein {ECO:0000313|EMBL:KNA11711.1};
gene-LOC110683919	SubName: Full=Uncharacterized protein {ECO:0000313|EMBL:CCA65997.1};
gene-LOC110683920	SubName: Full=Uncharacterized protein {ECO:0000313|EMBL:KMS96367.1};
gene-LOC110683921	SubName: Full=Uncharacterized protein {ECO:0000313|EMBL:KNA19781.1};
gene-LOC110683922	SubName: Full=Uncharacterized protein {ECO:0000313|EMBL:EMJ12535.1}; Flags: Fragment;
gene-LOC110683923	SubName: Full=Uncharacterized protein {ECO:0000313|EMBL:KNA13450.1};
gene-LOC110683924	SubName: Full=Uncharacterized protein {ECO:0000313|EMBL:KNA16987.1};
gene-LOC110683925	SubName: Full=Uncharacterized protein {ECO:0000313|EMBL:KNA19781.1};
gene-LOC110683926	SubName: Full=Uncharacterized protein {ECO:0000313|EMBL:KNA22414.1};
gene-LOC110683928	SubName: Full=Uncharacterized protein {ECO:0000313|EMBL:CCA66054.1};
gene-LOC110683930	SubName: Full=Uncharacterized protein {ECO:0000313|EMBL:CCA66054.1};
gene-LOC110683931	SubName: Full=Uncharacterized protein {ECO:0000313|EMBL:CCA66040.1};
gene-LOC110683932	SubName: Full=uncharacterized protein LOC107917414 {ECO:0000313|RefSeq:XP_016702257.1};
gene-LOC110683933	SubName: Full=Uncharacterized protein {ECO:0000313|EnsemblPlants:GLYMA02G14331.1};
gene-LOC110683936	SubName: Full=Uncharacterized protein {ECO:0000313|EMBL:KNA15887.1};
gene-LOC110683939	SubName: Full=Uncharacterized protein {ECO:0000313|EMBL:CCB55602.1};
gene-LOC110683941	SubName: Full=heat shock cognate 70 kDa protein 2 {ECO:0000313|RefSeq:XP_008784530.1};
gene-LOC110683942	SubName: Full=Uncharacterized protein {ECO:0000313|EMBL:KNA18774.1};
gene-LOC110683943	SubName: Full=Uncharacterized protein {ECO:0000313|EMBL:KNA10799.1};
gene-LOC110683945	SubName: Full=Ankyrin repeat-containing protein, putative {ECO:0000313|EMBL:EEF36419.1};
gene-LOC110683946	SubName: Full=Uncharacterized protein {ECO:0000313|EMBL:KZM89270.1};
gene-LOC110683947	SubName: Full=Uncharacterized protein {ECO:0000313|EMBL:KNA05998.1};
gene-LOC110683948	SubName: Full=Exostosin family protein {ECO:0000313|EMBL:EOY34012.1};
gene-LOC110683949	SubName: Full=Uncharacterized protein {ECO:0000313|EMBL:KNA19742.1}; Flags: Fragment;
gene-LOC110683950	SubName: Full=Uncharacterized protein {ECO:0000313|EMBL:KNA23164.1};
gene-LOC110683951	SubName: Full=uncharacterized protein LOC101503972 {ECO:0000313|RefSeq:XP_004505878.1};
gene-LOC110683953	SubName: Full=Uncharacterized protein {ECO:0000313|EMBL:KNA22908.1};
gene-LOC110683954	SubName: Full=Uncharacterized protein {ECO:0000313|EMBL:KNA12907.1};
gene-LOC110683955	SubName: Full=Uncharacterized protein {ECO:0000313|EMBL:KDP44152.1};
gene-LOC110683956	SubName: Full=Uncharacterized protein {ECO:0000313|EMBL:KNA13529.1};
gene-LOC110683957	SubName: Full=Uncharacterized protein {ECO:0000313|EMBL:KVH94110.1};
gene-LOC110683958	SubName: Full=Uncharacterized protein {ECO:0000313|EMBL:KNA08768.1};
gene-LOC110683959	SubName: Full=Uncharacterized protein {ECO:0000313|EMBL:KNA08766.1};
gene-LOC110683960	SubName: Full=Uncharacterized protein {ECO:0000313|EMBL:KNA16386.1};
gene-LOC110683961	SubName: Full=Uncharacterized protein {ECO:0000313|EMBL:KNA16386.1};
gene-LOC110683962	RecName: Full=Peroxidase {ECO:0000256|RuleBase:RU362060, ECO:0000256|SAAS:SAAS00709852}; EC=1.11.1.7 {ECO:0000256|RuleBase:RU362060, ECO:0000256|SAAS:SAAS00709852};
gene-LOC110683963	RecName: Full=Peroxidase {ECO:0000256|RuleBase:RU362060, ECO:0000256|SAAS:SAAS00709852}; EC=1.11.1.7 {ECO:0000256|RuleBase:RU362060, ECO:0000256|SAAS:SAAS00709852};
gene-LOC110683965	SubName: Full=Uncharacterized protein {ECO:0000313|EMBL:KNA04120.1};
gene-LOC110683967	SubName: Full=Uncharacterized protein {ECO:0000313|EMBL:KNA16825.1};
gene-LOC110683968	SubName: Full=Uncharacterized protein {ECO:0000313|EMBL:KNA05652.1};
gene-LOC110683969	SubName: Full=Uncharacterized protein {ECO:0000313|EMBL:KNA05652.1};
gene-LOC110683970	SubName: Full=Uncharacterized protein {ECO:0000313|EMBL:KNA18308.1};
gene-LOC110683971	SubName: Full=Uncharacterized protein {ECO:0000313|EMBL:KNA23104.1}; Flags: Fragment;
gene-LOC110683972	SubName: Full=Uncharacterized protein {ECO:0000313|EMBL:KNA04223.1};
gene-LOC110683973	SubName: Full=Uncharacterized protein {ECO:0000313|EMBL:KNA18846.1};
gene-LOC110683975	SubName: Full=Uncharacterized protein {ECO:0000313|EMBL:KNA26120.1};
gene-LOC110683976	SubName: Full=Cytochrome P450 {ECO:0000313|EMBL:OVA03795.1};
gene-LOC110683977	SubName: Full=Cytochrome P450 {ECO:0000313|EMBL:OVA03795.1};
gene-LOC110683979	SubName: Full=Uncharacterized protein {ECO:0000313|EnsemblPlants:PGSC0003DMT400007517};
gene-LOC110683981	SubName: Full=Uncharacterized protein {ECO:0000313|EMBL:KNA06076.1};
gene-LOC110683983	SubName: Full=Uncharacterized protein {ECO:0000313|EMBL:KNA03323.1};
gene-LOC110683985	SubName: Full=GDSL-lipase {ECO:0000313|EMBL:AAP55714.1};
gene-LOC110683986	SubName: Full=Uncharacterized protein {ECO:0000313|EMBL:CCB59249.1};
gene-LOC110683987	RecName: Full=RING-type E3 ubiquitin transferase {ECO:0000256|SAAS:SAAS00970528}; EC=2.3.2.27 {ECO:0000256|SAAS:SAAS00970528};
gene-LOC110683989	RecName: Full=RING-type E3 ubiquitin transferase {ECO:0000256|SAAS:SAAS00970528}; EC=2.3.2.27 {ECO:0000256|SAAS:SAAS00970528};
gene-LOC110683993	SubName: Full=Uncharacterized protein {ECO:0000313|EMBL:KNA18773.1};
gene-LOC110683994	RecName: Full=Proteasome subunit alpha type {ECO:0000256|RuleBase:RU000551}; EC=3.4.25.1 {ECO:0000256|RuleBase:RU000551};
gene-LOC110683995	SubName: Full=Uncharacterized protein {ECO:0000313|EMBL:KNA03217.1};
gene-LOC110683996	SubName: Full=Uncharacterized protein {ECO:0000313|EMBL:KNA15889.1};
gene-LOC110683997	SubName: Full=Uncharacterized protein {ECO:0000313|EMBL:KNA10798.1};
gene-LOC110683998	SubName: Full=Uncharacterized protein {ECO:0000313|EMBL:KNA10799.1};
gene-LOC110683999	SubName: Full=Uncharacterized protein {ECO:0000313|EMBL:KNA21776.1};
gene-LOC110684000	RecName: Full=Carboxypeptidase {ECO:0000256|RuleBase:RU361156}; EC=3.4.16.- {ECO:0000256|RuleBase:RU361156};
gene-LOC110684001	SubName: Full=Uncharacterized protein {ECO:0000313|EMBL:KNA10520.1};
gene-LOC110684002	SubName: Full=Uncharacterized protein {ECO:0000313|EMBL:KNA12322.1};
gene-LOC110684004	SubName: Full=Uncharacterized protein {ECO:0000313|EMBL:KNA10519.1};
gene-LOC110684007	RecName: Full=Auxin-responsive protein {ECO:0000256|RuleBase:RU004549}; Flags: Fragment;
gene-LOC110684008	SubName: Full=Uncharacterized protein {ECO:0000313|EMBL:KNA05639.1};
gene-LOC110684009	SubName: Full=Uncharacterized protein {ECO:0000313|EMBL:KNA05640.1};
gene-LOC110684010	SubName: Full=Uncharacterized protein {ECO:0000313|EMBL:CDP17308.1};
gene-LOC110684014	SubName: Full=Uncharacterized protein {ECO:0000313|EMBL:KNA11462.1};
gene-LOC110684015	SubName: Full=Uncharacterized protein {ECO:0000313|EMBL:KMS94885.1};
gene-LOC110684016	SubName: Full=Uncharacterized protein {ECO:0000313|EMBL:KNA11702.1};
gene-LOC110684017	SubName: Full=Uncharacterized protein {ECO:0000313|EMBL:KNA09852.1};
gene-LOC110684020	SubName: Full=Uncharacterized protein {ECO:0000313|EMBL:KNA09851.1};
[truncated: 45,389 more rows]
