# Supplementary material for: Integrating transcriptomics and metabolomics to analyze quinoa (Chenopodium quinoa Willd.) responses to drought stress and rewatering
Source: Front Plant Sci. 2022 Oct 26;13:988861. doi: 10.3389/fpls.2022.988861 (PMC9645111; doi:10.3389/fpls.2022.988861)
Supplement: Supplementary file 1 [file DataSheet_1.zip › Supplementary materials/Supplementary Table 11.xlsx]

## Sheet: Sheet1
Table S11
ID	Annotation
gene-LOC110681584	uncharacterized protein LOC110681584 [Chenopodium quinoa]
gene-LOC110681585	uncharacterized protein LOC110681585 [Chenopodium quinoa]
gene-LOC110681586	uncharacterized protein LOC110681586 [Chenopodium quinoa]
gene-LOC110681587	uncharacterized protein LOC110681587 [Chenopodium quinoa]
gene-LOC110681589	uncharacterized protein LOC110717701 isoform X2 [Chenopodium quinoa]
gene-LOC110681591	uncharacterized protein LOC110681591 [Chenopodium quinoa]
gene-LOC110681593	xylulose kinase-like [Chenopodium quinoa]
gene-LOC110681594	farnesol kinase, chloroplastic-like [Chenopodium quinoa]
gene-LOC110681596	uncharacterized protein LOC110681596 [Chenopodium quinoa]
gene-LOC110681597	7-deoxyloganetin glucosyltransferase-like [Chenopodium quinoa]
gene-LOC110681598	diacylglycerol kinase 5-like, partial [Chenopodium quinoa]
gene-LOC110681599	uncharacterized protein LOC110681599 [Chenopodium quinoa]
gene-LOC110681600	uncharacterized protein LOC110681600 [Chenopodium quinoa]
gene-LOC110681601	uncharacterized protein K02A2.6-like [Chenopodium quinoa]
gene-LOC110681602	chaperone protein dnaJ A7A, chloroplastic-like isoform X2 [Chenopodium quinoa]
gene-LOC110681603	uncharacterized protein LOC110681603 [Chenopodium quinoa]
gene-LOC110681605	uncharacterized protein LOC110681605 [Chenopodium quinoa]
gene-LOC110681606	uncharacterized protein LOC110681606 [Chenopodium quinoa]
gene-LOC110681607	uncharacterized protein LOC110681606 [Chenopodium quinoa]
gene-LOC110681608	uncharacterized protein LOC110681608, partial [Chenopodium quinoa]
gene-LOC110681609	uncharacterized protein LOC110681609 [Chenopodium quinoa]
gene-LOC110681610	uncharacterized protein LOC110681610 [Chenopodium quinoa]
gene-LOC110681611	uncharacterized protein LOC110681611 [Chenopodium quinoa]
gene-LOC110681612	uncharacterized protein LOC110681612 [Chenopodium quinoa]
gene-LOC110681613	uncharacterized protein LOC110681613 [Chenopodium quinoa]
gene-LOC110681614	uncharacterized protein LOC110681614 [Chenopodium quinoa]
gene-LOC110681615	transcription factor MYB35-like [Chenopodium quinoa]
gene-LOC110681616	uncharacterized protein LOC110681616 [Chenopodium quinoa]
gene-LOC110681617	zinc finger MYM-type protein 1-like [Chenopodium quinoa]
gene-LOC110681618	uncharacterized protein LOC110681618 [Chenopodium quinoa]
gene-LOC110681619	uncharacterized protein LOC110681619 [Chenopodium quinoa]
gene-LOC110681620	uncharacterized protein LOC110681620 [Chenopodium quinoa]
gene-LOC110681621	uncharacterized protein LOC110681621 [Chenopodium quinoa]
gene-LOC110681622	FK506-binding protein 3-like [Chenopodium quinoa]
gene-LOC110681623	uncharacterized protein LOC110681623 [Chenopodium quinoa]
gene-LOC110681625	auxin-binding protein ABP19a-like [Chenopodium quinoa]
gene-LOC110681626	germin-like protein subfamily 3 member 3 [Chenopodium quinoa]
gene-LOC110681627	uncharacterized protein LOC110681627 [Chenopodium quinoa]
gene-LOC110681628	uncharacterized protein LOC110738182 [Chenopodium quinoa]
gene-LOC110681631	cysteine-rich receptor-like protein kinase 26 [Chenopodium quinoa]
gene-LOC110681632	cysteine-rich receptor-like protein kinase 10 [Chenopodium quinoa]
gene-LOC110681633	vacuolar-processing enzyme gamma-isozyme-like [Chenopodium quinoa]
gene-LOC110681635	cysteine-rich receptor-like protein kinase 25 [Chenopodium quinoa]
gene-LOC110681638	E3 ubiquitin-protein ligase RHF2A-like isoform X1 [Chenopodium quinoa]
gene-LOC110681639	hypothetical protein SETIT_032292mg, partial [Setaria italica]
gene-LOC110681640	CBL-interacting serine/threonine-protein kinase 24-like [Chenopodium quinoa]
gene-LOC110681641	uncharacterized protein LOC110681641 [Chenopodium quinoa]
gene-LOC110681642	uncharacterized protein LOC110681642 [Chenopodium quinoa]
gene-LOC110681643	protein FAR1-RELATED SEQUENCE 5-like [Chenopodium quinoa]
gene-LOC110681644	uncharacterized protein LOC110681644 [Chenopodium quinoa]
gene-LOC110681645	uncharacterized protein LOC110681645 [Chenopodium quinoa]
gene-LOC110681646	protein EXORDIUM-like 2 isoform X1 [Chenopodium quinoa]
gene-LOC110681647	uncharacterized protein LOC110681647 [Chenopodium quinoa]
gene-LOC110681648	uncharacterized protein LOC110681648 [Chenopodium quinoa]
gene-LOC110681649	ATP-dependent DNA helicase PIF1-like [Chenopodium quinoa]
gene-LOC110681650	uncharacterized protein LOC110681650 [Chenopodium quinoa]
gene-LOC110681651	uncharacterized protein LOC110681651 [Chenopodium quinoa]
gene-LOC110681652	uncharacterized protein LOC110681652 [Chenopodium quinoa]
gene-LOC110681653	uncharacterized protein LOC110681653 [Chenopodium quinoa]
gene-LOC110681654	polyadenylate-binding protein 2-like [Chenopodium quinoa]
gene-LOC110681656	prostatic spermine-binding protein-like [Chenopodium quinoa]
gene-LOC110681659	uncharacterized protein LOC110681659 [Chenopodium quinoa]
gene-LOC110681663	ABC transporter G family member 11-like [Chenopodium quinoa]
gene-LOC110681667	protein NRT1/ PTR FAMILY 4.3-like [Chenopodium quinoa]
gene-LOC110681670	mitotic spindle checkpoint protein MAD1-like [Chenopodium quinoa]
gene-LOC110681672	uncharacterized protein LOC110681672 [Chenopodium quinoa]
gene-LOC110681673	phospho-2-dehydro-3-deoxyheptonate aldolase 2, chloroplastic-like [Chenopodium quinoa]
gene-LOC110681674	uncharacterized protein LOC110681674 isoform X1 [Chenopodium quinoa]
gene-LOC110681676	uncharacterized protein LOC110681676 [Chenopodium quinoa]
gene-LOC110681677	putative clathrin assembly protein At4g02650 [Chenopodium quinoa]
gene-LOC110681678	LOW QUALITY PROTEIN: transcription repressor OFP12-like [Chenopodium quinoa]
gene-LOC110681680	uncharacterized protein LOC110681680 [Chenopodium quinoa]
gene-LOC110681681	peroxidase 55-like [Chenopodium quinoa]
gene-LOC110681683	high affinity nitrate transporter 2.5-like [Chenopodium quinoa]
gene-LOC110681684	probable methyltransferase At1g27930 [Chenopodium quinoa]
gene-LOC110681686	glucan endo-1,3-beta-glucosidase 12-like [Chenopodium quinoa]
gene-LOC110681687	pentatricopeptide repeat-containing protein At2g21090-like [Chenopodium quinoa]
gene-LOC110681688	uncharacterized protein LOC110681688 [Chenopodium quinoa]
gene-LOC110681689	transcription factor HEC3-like [Chenopodium quinoa]
gene-LOC110681690	RING-H2 finger protein ATL78-like [Chenopodium quinoa]
gene-LOC110681691	uncharacterized protein LOC110681691 [Chenopodium quinoa]
gene-LOC110681692	L-galactose dehydrogenase-like [Chenopodium quinoa]
gene-LOC110681693	lamin-like protein [Chenopodium quinoa]
gene-LOC110681694	uncharacterized protein LOC110681694 [Chenopodium quinoa]
gene-LOC110681695	uncharacterized protein LOC110681695 [Chenopodium quinoa]
gene-LOC110681696	protein FD-like [Chenopodium quinoa]
gene-LOC110681697	SKP1-like protein 1A [Chenopodium quinoa]
gene-LOC110681700	protein UPSTREAM OF FLC-like [Chenopodium quinoa]
gene-LOC110681701	protein DOWNSTREAM OF FLC-like [Chenopodium quinoa]
gene-LOC110681702	MADS-box protein JOINTLESS-like [Chenopodium quinoa]
gene-LOC110681703	type I inositol polyphosphate 5-phosphatase 5-like [Chenopodium quinoa]
gene-LOC110681708	uncharacterized protein LOC110681708 [Chenopodium quinoa]
gene-LOC110681710	succinate dehydrogenase [ubiquinone]
gene-LOC110681712	L-ascorbate oxidase homolog [Chenopodium quinoa]
gene-LOC110681713	protein DETOXIFICATION 49-like [Chenopodium quinoa]
gene-LOC110681714	2-carboxy-1,4-naphthoquinone phytyltransferase, chloroplastic-like isoform X1 [Chenopodium quinoa]
gene-LOC110681715	ethylene-responsive transcription factor ERF109-like [Chenopodium quinoa]
gene-LOC110681716	uncharacterized protein LOC110681716 [Chenopodium quinoa]
gene-LOC110681717	zinc finger protein 7-like [Chenopodium quinoa]
gene-LOC110681718	putative UPF0481 protein At3g02645 [Chenopodium quinoa]
gene-LOC110681722	1-aminocyclopropane-1-carboxylate synthase 9-like [Chenopodium quinoa]
gene-LOC110681723	uncharacterized protein LOC110681723 isoform X1 [Chenopodium quinoa]
gene-LOC110681724	transcription factor bHLH18-like [Chenopodium quinoa]
gene-LOC110681725	uncharacterized protein LOC110681725 [Chenopodium quinoa]
gene-LOC110681726	uncharacterized protein LOC110681726 [Chenopodium quinoa]
gene-LOC110681727	probable serine/threonine-protein kinase PBL3 [Chenopodium quinoa]
gene-LOC110681728	uncharacterized protein At3g49055-like [Chenopodium quinoa]
gene-LOC110681729	uncharacterized protein LOC110681729 [Chenopodium quinoa]
gene-LOC110681733	putative wall-associated receptor kinase-like 11 [Chenopodium quinoa]
gene-LOC110681734	putative wall-associated receptor kinase-like 11 [Chenopodium quinoa]
gene-LOC110681735	uncharacterized protein LOC110681735 [Chenopodium quinoa]
gene-LOC110681736	uncharacterized protein LOC110681736 [Chenopodium quinoa]
gene-LOC110681737	uncharacterized protein LOC110681735 [Chenopodium quinoa]
gene-LOC110681739	putative disease resistance protein RGA3 [Chenopodium quinoa]
gene-LOC110681740	uncharacterized protein LOC110681740 [Chenopodium quinoa]
gene-LOC110681741	probable DNA helicase MCM9 [Chenopodium quinoa]
gene-LOC110681742	putative disease resistance protein RGA3 [Chenopodium quinoa]
gene-LOC110681743	polyamine oxidase-like [Chenopodium quinoa]
gene-LOC110681744	disease resistance protein RGA2-like [Chenopodium quinoa]
gene-LOC110681745	uncharacterized protein LOC110681745 [Chenopodium quinoa]
gene-LOC110681746	uncharacterized protein LOC110681746 [Chenopodium quinoa]
gene-LOC110681747	uncharacterized protein LOC110681747 [Chenopodium quinoa]
gene-LOC110681748	uncharacterized protein LOC110681748 [Chenopodium quinoa]
gene-LOC110681749	uncharacterized protein LOC110681749 [Chenopodium quinoa]
gene-LOC110681750	protein FAR1-RELATED SEQUENCE 5-like [Chenopodium quinoa]
gene-LOC110681751	nucleolar transcription factor 1-A-like [Chenopodium quinoa]
gene-LOC110681752	dicarboxylate transporter 2, chloroplastic-like [Chenopodium quinoa]
gene-LOC110681753	uncharacterized protein LOC110681753 [Chenopodium quinoa]
gene-LOC110681754	uncharacterized protein LOC110681754 [Chenopodium quinoa]
gene-LOC110681755	uncharacterized protein LOC110681755 [Chenopodium quinoa]
gene-LOC110681756	uncharacterized protein LOC110681756 [Chenopodium quinoa]
gene-LOC110681757	signal recognition particle 54 kDa protein 2-like [Chenopodium quinoa]
gene-LOC110681758	uncharacterized protein LOC110681758 [Chenopodium quinoa]
gene-LOC110681760	uncharacterized protein LOC110681760 [Chenopodium quinoa]
gene-LOC110681761	patatin-like protein 1 [Chenopodium quinoa]
gene-LOC110681762	zinc finger MYM-type protein 1-like [Chenopodium quinoa]
gene-LOC110681763	uncharacterized protein LOC110681763 [Chenopodium quinoa]
gene-LOC110681764	U-box domain-containing protein 25-like [Chenopodium quinoa]
gene-LOC110681765	uncharacterized protein LOC110681765 [Chenopodium quinoa]
gene-LOC110681766	BURP domain-containing protein BNM2A-like [Chenopodium quinoa]
gene-LOC110681767	BURP domain-containing protein BNM2A-like [Chenopodium quinoa]
gene-LOC110681768	protein FAR1-RELATED SEQUENCE 7-like [Chenopodium quinoa]
gene-LOC110681769	leucine-rich repeat extensin-like protein 3 [Chenopodium quinoa]
gene-LOC110681770	uncharacterized protein LOC110681770 [Chenopodium quinoa]
gene-LOC110681771	bifunctional riboflavin biosynthesis protein RIBA 1, chloroplastic-like [Chenopodium quinoa]
gene-LOC110681772	uncharacterized protein LOC110681772 [Chenopodium quinoa]
gene-LOC110681773	U4/U6.U5 tri-snRNP-associated protein 2-like [Chenopodium quinoa]
gene-LOC110681774	uncharacterized protein LOC110681774 [Chenopodium quinoa]
gene-LOC110681775	uncharacterized protein LOC110681775 [Chenopodium quinoa]
gene-LOC110681776	wall-associated receptor kinase 2-like [Chenopodium quinoa]
gene-LOC110681777	putative disease resistance protein RGA3 [Chenopodium quinoa]
gene-LOC110681778	uncharacterized protein LOC110681778 [Chenopodium quinoa]
gene-LOC110681779	uncharacterized protein LOC110681779 [Chenopodium quinoa]
gene-LOC110681780	uncharacterized protein LOC110681780 [Chenopodium quinoa]
gene-LOC110681781	RNA-binding protein 12-like [Chenopodium quinoa]
gene-LOC110681782	uncharacterized protein LOC110681782 [Chenopodium quinoa]
gene-LOC110681784	KH domain-containing protein HEN4-like [Chenopodium quinoa]
gene-LOC110681785	uncharacterized protein LOC110681785 [Chenopodium quinoa]
gene-LOC110681787	transport and Golgi organization 2 homolog [Chenopodium quinoa]
gene-LOC110681788	transcription factor SRM1-like [Chenopodium quinoa]
gene-LOC110681789	transcription factor SRM1-like [Chenopodium quinoa]
gene-LOC110681790	uncharacterized protein LOC110681790 [Chenopodium quinoa]
gene-LOC110681791	protein FAR1-RELATED SEQUENCE 1-like [Chenopodium quinoa]
gene-LOC110681792	uncharacterized protein LOC110681792 [Chenopodium quinoa]
gene-LOC110681793	uncharacterized protein LOC110681793 [Chenopodium quinoa]
gene-LOC110681794	LOW QUALITY PROTEIN: protein EXORDIUM-like 5 [Chenopodium quinoa]
gene-LOC110681795	protein FAR1-RELATED SEQUENCE 5-like [Chenopodium quinoa]
gene-LOC110681796	uncharacterized protein LOC110681796 [Chenopodium quinoa]
gene-LOC110681797	phosphatidylserine decarboxylase proenzyme 3-like [Chenopodium quinoa]
gene-LOC110681800	tRNA (guanine(10)-N2)-methyltransferase homolog [Chenopodium quinoa]
gene-LOC110681801	protein ABCI12, chloroplastic-like [Chenopodium quinoa]
gene-LOC110681802	NAC domain-containing protein 86-like [Chenopodium quinoa]
gene-LOC110681803	uncharacterized protein LOC110681803 [Chenopodium quinoa]
gene-LOC110681805	actin cytoskeleton-regulatory complex protein PAN1-like [Chenopodium quinoa]
gene-LOC110681806	UTP--glucose-1-phosphate uridylyltransferase [Chenopodium quinoa]
gene-LOC110681807	UTP--glucose-1-phosphate uridylyltransferase-like [Chenopodium quinoa]
gene-LOC110681808	glutamate--cysteine ligase, chloroplastic-like [Chenopodium quinoa]
gene-LOC110681810	UPF0400 protein C337.03-like isoform X1 [Chenopodium quinoa]
gene-LOC110681811	uncharacterized protein LOC110681811 [Chenopodium quinoa]
gene-LOC110681812	membrane-anchored ubiquitin-fold protein 3-like [Chenopodium quinoa]
gene-LOC110681813	omega-hydroxypalmitate O-feruloyl transferase-like [Chenopodium quinoa]
gene-LOC110681814	hypothetical protein TanjilG_09817 [Lupinus angustifolius]
gene-LOC110681815	alpha-1,3-mannosyl-glycoprotein 2-beta-N-acetylglucosaminyltransferase-like [Chenopodium quinoa]
gene-LOC110681816	pentatricopeptide repeat-containing protein At5g14080-like [Chenopodium quinoa]
gene-LOC110681817	ACT domain-containing protein ACR6-like [Chenopodium quinoa]
gene-LOC110681818	transcription factor TCP20-like [Chenopodium quinoa]
gene-LOC110681819	eukaryotic translation initiation factor 3 subunit C-like [Chenopodium quinoa]
gene-LOC110681820	kinesin-like protein KIN-10C isoform X1 [Chenopodium quinoa]
gene-LOC110681821	probable metal-nicotianamine transporter YSL6 [Chenopodium quinoa]
gene-LOC110681822	protein LAZY 1-like isoform X1 [Chenopodium quinoa]
gene-LOC110681823	ABC transporter I family member 11, chloroplastic-like isoform X3 [Chenopodium quinoa]
gene-LOC110681824	nucleolar complex protein 4 homolog B-like [Chenopodium quinoa]
gene-LOC110681825	uncharacterized protein LOC110681825 [Chenopodium quinoa]
gene-LOC110681826	squamosa promoter-binding-like protein 16 isoform X1 [Chenopodium quinoa]
gene-LOC110681827	subtilisin-like protease SBT2.3 [Chenopodium quinoa]
gene-LOC110681828	U-box domain-containing protein 33-like isoform X1 [Chenopodium quinoa]
gene-LOC110681829	U-box domain-containing protein 33-like isoform X1 [Chenopodium quinoa]
gene-LOC110681830	putative disease resistance protein RGA4 [Chenopodium quinoa]
gene-LOC110681831	uncharacterized protein LOC110705474 [Chenopodium quinoa]
gene-LOC110681832	uncharacterized protein LOC110681832 [Chenopodium quinoa]
gene-LOC110681833	phosphoglucan phosphatase LSF2, chloroplastic-like [Chenopodium quinoa]
gene-LOC110681834	uncharacterized protein LOC110681834 [Chenopodium quinoa]
gene-LOC110681835	adenine/guanine permease AZG1-like [Chenopodium quinoa]
gene-LOC110681836	CBL-interacting protein kinase 2-like [Chenopodium quinoa]
gene-LOC110681837	DExH-box ATP-dependent RNA helicase DExH6-like [Chenopodium quinoa]
gene-LOC110681838	uncharacterized protein LOC110681838 [Chenopodium quinoa]
gene-LOC110681839	F-box protein SKIP23-like isoform X1 [Chenopodium quinoa]
gene-LOC110681840	F-box protein SKIP23-like [Chenopodium quinoa]
gene-LOC110681841	glutamate receptor 3.2-like isoform X1 [Chenopodium quinoa]
gene-LOC110681842	zinc finger protein 511-like isoform X2 [Chenopodium quinoa]
gene-LOC110681843	protein FAR1-RELATED SEQUENCE 7-like [Chenopodium quinoa]
gene-LOC110681844	peroxidase 55-like [Chenopodium quinoa]
gene-LOC110681846	protein NUCLEAR FUSION DEFECTIVE 4-like isoform X2 [Chenopodium quinoa]
gene-LOC110681847	pentatricopeptide repeat-containing protein At3g26630, chloroplastic-like [Chenopodium quinoa]
gene-LOC110681848	nuclear transport factor 2-like [Chenopodium quinoa]
gene-LOC110681849	uncharacterized protein LOC110681849 [Chenopodium quinoa]
gene-LOC110681850	uncharacterized protein LOC110681850 [Chenopodium quinoa]
gene-LOC110681851	uncharacterized protein LOC110681851 [Chenopodium quinoa]
gene-LOC110681852	uncharacterized protein LOC110681857 isoform X3 [Chenopodium quinoa]
gene-LOC110681853	uncharacterized protein LOC110681857 isoform X3 [Chenopodium quinoa]
gene-LOC110681857	uncharacterized protein LOC110681857 isoform X3 [Chenopodium quinoa]
gene-LOC110681860	putative wall-associated receptor kinase-like 16 [Chenopodium quinoa]
gene-LOC110681861	wall-associated receptor kinase 5-like [Chenopodium quinoa]
gene-LOC110681862	protein FAR-RED IMPAIRED RESPONSE 1-like [Chenopodium quinoa]
gene-LOC110681863	probable disease resistance protein At1g58602 [Chenopodium quinoa]
gene-LOC110681864	homoserine kinase-like [Chenopodium quinoa]
gene-LOC110681865	disease resistance protein RPP8-like [Chenopodium quinoa]
gene-LOC110681866	ankyrin repeat-containing protein ITN1-like [Chenopodium quinoa]
gene-LOC110681867	ankyrin repeat-containing protein NPR4-like [Chenopodium quinoa]
gene-LOC110681868	putative disease resistance protein At1g50180 [Chenopodium quinoa]
gene-LOC110681869	uncharacterized protein LOC110681869 isoform X1 [Chenopodium quinoa]
gene-LOC110681870	uncharacterized protein LOC110681870 [Chenopodium quinoa]
gene-LOC110681872	uncharacterized protein At2g02148-like [Chenopodium quinoa]
gene-LOC110681873	30S ribosomal protein S16-2, chloroplastic/mitochondrial-like [Chenopodium quinoa]
gene-LOC110681874	RING-H2 finger protein ATL80-like [Chenopodium quinoa]
gene-LOC110681875	nucleosome assembly protein 1;3-like [Chenopodium quinoa]
gene-LOC110681876	LOW QUALITY PROTEIN: putative pentatricopeptide repeat-containing protein At2g02150 [Chenopodium quinoa]
gene-LOC110681877	zinc finger CCCH domain-containing protein 17-like [Chenopodium quinoa]
gene-LOC110681878	plant UBX domain-containing protein 7-like isoform X1 [Chenopodium quinoa]
gene-LOC110681879	protein CHROMATIN REMODELING 19-like [Chenopodium quinoa]
gene-LOC110681880	protein indeterminate-domain 5, chloroplastic-like isoform X1 [Chenopodium quinoa]
gene-LOC110681881	protein ACCUMULATION AND REPLICATION OF CHLOROPLASTS 3-like [Chenopodium quinoa]
gene-LOC110681882	monosaccharide-sensing protein 2-like [Chenopodium quinoa]
gene-LOC110681883	uncharacterized protein At4g15970-like [Chenopodium quinoa]
gene-LOC110681884	uncharacterized protein LOC110681884 [Chenopodium quinoa]
gene-LOC110681885	myb-related protein 1-like isoform X1 [Chenopodium quinoa]
gene-LOC110681886	NADH dehydrogenase [ubiquinone]
gene-LOC110681887	fasciclin-like arabinogalactan protein 21 [Chenopodium quinoa]
gene-LOC110681890	protein NRT1/ PTR FAMILY 8.3-like [Chenopodium quinoa]
gene-LOC110681893	glutamate decarboxylase-like [Chenopodium quinoa]
gene-LOC110681894	uncharacterized protein LOC110681894 [Chenopodium quinoa]
gene-LOC110681895	glutamate decarboxylase 4-like [Chenopodium quinoa]
gene-LOC110681896	uncharacterized protein LOC110681896 [Chenopodium quinoa]
gene-LOC110681897	uncharacterized protein LOC110681897 isoform X1 [Chenopodium quinoa]
gene-LOC110681898	probable potassium transporter 17 [Chenopodium quinoa]
gene-LOC110681900	uncharacterized protein LOC110686445 isoform X3 [Chenopodium quinoa]
gene-LOC110681901	sodium/hydrogen exchanger 8-like [Chenopodium quinoa]
gene-LOC110681902	SWI/SNF complex component SNF12 homolog [Chenopodium quinoa]
gene-LOC110681903	uncharacterized protein LOC110681903 isoform X1 [Chenopodium quinoa]
gene-LOC110681904	F-box/kelch-repeat protein At3g27150-like [Chenopodium quinoa]
gene-LOC110681905	trafficking protein particle complex subunit 2-like protein [Chenopodium quinoa]
gene-LOC110681906	transmembrane protein 87B-like [Chenopodium quinoa]
gene-LOC110681907	mitochondrial phosphate carrier protein 1, mitochondrial-like [Chenopodium quinoa]
gene-LOC110681908	uncharacterized protein LOC110681908 [Chenopodium quinoa]
gene-LOC110681909	30S ribosomal protein S21, chloroplastic-like [Chenopodium quinoa]
gene-LOC110681910	serine/threonine-protein kinase BRI1-like 2 [Chenopodium quinoa]
gene-LOC110681912	cytochrome P450 89A2-like [Chenopodium quinoa]
gene-LOC110681913	cytochrome P450 89A2-like [Chenopodium quinoa]
gene-LOC110681914	uncharacterized protein LOC110681914 [Chenopodium quinoa]
gene-LOC110681915	uncharacterized protein LOC110681915 isoform X2 [Chenopodium quinoa]
gene-LOC110681916	calcium-dependent protein kinase 26-like [Chenopodium quinoa]
gene-LOC110681917	replication protein A 70 kDa DNA-binding subunit D-like isoform X2 [Chenopodium quinoa]
gene-LOC110681918	ATPase family AAA domain-containing protein FIGL1-like [Chenopodium quinoa]
gene-LOC110681919	uncharacterized protein LOC110681919 [Chenopodium quinoa]
gene-LOC110681920	sulfite oxidase [Quercus suber]
gene-LOC110681921	pentatricopeptide repeat-containing protein At5g66520-like [Chenopodium quinoa]
gene-LOC110681922	uncharacterized protein LOC110695085 isoform X2 [Chenopodium quinoa]
gene-LOC110681924	B2 protein-like isoform X2 [Chenopodium quinoa]
gene-LOC110681925	transcription and mRNA export factor SUS1-like [Chenopodium quinoa]
gene-LOC110681926	probable NOT transcription complex subunit VIP2 isoform X1 [Chenopodium quinoa]
gene-LOC110681927	uncharacterized protein LOC110681927 [Chenopodium quinoa]
gene-LOC110681928	mitochondrial import receptor subunit TOM20-like [Chenopodium quinoa]
gene-LOC110681929	ribonucleoside-diphosphate reductase small chain-like [Chenopodium quinoa]
gene-LOC110681930	uncharacterized protein LOC110681930 [Chenopodium quinoa]
gene-LOC110681931	uncharacterized protein LOC110681931 isoform X1 [Chenopodium quinoa]
gene-LOC110681932	tryptophan aminotransferase-related protein 1-like isoform X1 [Chenopodium quinoa]
gene-LOC110681934	50S ribosomal protein L27, chloroplastic-like [Chenopodium quinoa]
gene-LOC110681935	CMP-sialic acid transporter 4-like isoform X1 [Chenopodium quinoa]
gene-LOC110681936	protein transport protein Sec61 subunit gamma-1-like [Chenopodium quinoa]
gene-LOC110681937	uncharacterized WD repeat-containing protein C343.04c-like [Chenopodium quinoa]
gene-LOC110681938	oxygen-evolving enhancer protein 2, chloroplastic-like [Chenopodium quinoa]
gene-LOC110681939	vacuolar protein sorting-associated protein 26A [Chenopodium quinoa]
gene-LOC110681940	caldesmon-like isoform X1 [Chenopodium quinoa]
gene-LOC110681941	protein TOM THREE HOMOLOG 1 [Chenopodium quinoa]
gene-LOC110681942	probable protein S-acyltransferase 19 [Chenopodium quinoa]
gene-LOC110681943	gamma aminobutyrate transaminase 3, chloroplastic-like isoform X2 [Chenopodium quinoa]
gene-LOC110681944	gamma aminobutyrate transaminase 3, chloroplastic-like [Chenopodium quinoa]
gene-LOC110681945	transmembrane protein 56-like [Chenopodium quinoa]
gene-LOC110681946	uncharacterized protein LOC110681946 [Chenopodium quinoa]
gene-LOC110681947	protein FAR-RED ELONGATED HYPOCOTYL 3-like [Chenopodium quinoa]
gene-LOC110681948	uncharacterized protein LOC110681948 isoform X2 [Chenopodium quinoa]
gene-LOC110681949	protein SUPPRESSOR OF FRI 4-like isoform X1 [Chenopodium quinoa]
gene-LOC110681950	choline-phosphate cytidylyltransferase 2-like [Chenopodium quinoa]
gene-LOC110681951	LOW QUALITY PROTEIN: putative FBD-associated F-box protein At5g38570 [Chenopodium quinoa]
gene-LOC110681952	NF-kappa-B-activating protein-like [Chenopodium quinoa]
gene-LOC110681953	cytochrome P450 97B2, chloroplastic isoform X1 [Chenopodium quinoa]
gene-LOC110681954	signal recognition particle receptor subunit alpha-like [Chenopodium quinoa]
gene-LOC110681955	pentatricopeptide repeat-containing protein At3g22150, chloroplastic-like [Chenopodium quinoa]
gene-LOC110681956	LOW QUALITY PROTEIN: pentatricopeptide repeat-containing protein At4g26680, mitochondrial-like [Chenopodium quinoa]
gene-LOC110681957	uncharacterized protein LOC110681957 [Chenopodium quinoa]
gene-LOC110681958	36.4 kDa proline-rich protein-like [Chenopodium quinoa]
gene-LOC110681959	ultraviolet-B receptor UVR8-like isoform X2 [Chenopodium quinoa]
gene-LOC110681960	succinate--CoA ligase [ADP-forming]
gene-LOC110681961	pentatricopeptide repeat-containing protein At1g30610, chloroplastic-like [Chenopodium quinoa]
gene-LOC110681963	probable 2-oxoglutarate-dependent dioxygenase At5g05600 [Chenopodium quinoa]
gene-LOC110681964	DEAD-box ATP-dependent RNA helicase 3, chloroplastic-like [Chenopodium quinoa]
gene-LOC110681965	transmembrane protein 184A-like isoform X1 [Chenopodium quinoa]
gene-LOC110681966	exopolygalacturonase-like [Chenopodium quinoa]
gene-LOC110681967	flap endonuclease 1 isoform X1 [Chenopodium quinoa]
gene-LOC110681968	protein mak16-like [Chenopodium quinoa]
gene-LOC110681969	phytochrome A-like [Chenopodium quinoa]
gene-LOC110681970	callose synthase 5-like isoform X1 [Chenopodium quinoa]
gene-LOC110681971	mitogen-activated protein kinase kinase kinase 3-like [Chenopodium quinoa]
gene-LOC110681972	protein artemis-like isoform X1 [Chenopodium quinoa]
gene-LOC110681973	uncharacterized protein At2g17340-like [Chenopodium quinoa]
gene-LOC110681974	NAD(P)H-quinone oxidoreductase subunit O, chloroplastic-like [Chenopodium quinoa]
gene-LOC110681975	ABC transporter I family member 10, chloroplastic-like [Chenopodium quinoa]
gene-LOC110681976	50S ribosomal protein L10, chloroplastic-like [Chenopodium quinoa]
gene-LOC110681977	probable polygalacturonase [Chenopodium quinoa]
gene-LOC110681978	GDP-mannose transporter GONST1-like isoform X1 [Chenopodium quinoa]
gene-LOC110681979	photosystem I reaction center subunit N, chloroplastic-like [Chenopodium quinoa]
gene-LOC110681980	probable gamma-secretase subunit PEN-2 [Chenopodium quinoa]
gene-LOC110681981	uncharacterized protein LOC110681981 [Chenopodium quinoa]
gene-LOC110681982	uncharacterized protein LOC110681982 [Chenopodium quinoa]
gene-LOC110681983	cysteine protease XCP2-like [Chenopodium quinoa]
gene-LOC110681984	PREDICTED: ras-related protein RABC1 [Beta vulgaris subsp. vulgaris]
gene-LOC110681985	LOW QUALITY PROTEIN: nuclear intron maturase 4, mitochondrial-like [Chenopodium quinoa]
gene-LOC110681986	cation/H(+) antiporter 15-like [Chenopodium quinoa]
gene-LOC110681987	pentatricopeptide repeat-containing protein At2g13600-like [Chenopodium quinoa]
gene-LOC110681988	ABC transporter G family member 5-like [Chenopodium quinoa]
gene-LOC110681990	2-oxoisovalerate dehydrogenase subunit alpha 2, mitochondrial-like [Chenopodium quinoa]
gene-LOC110681991	PREDICTED: uncharacterized protein LOC103711585 [Phoenix dactylifera]
gene-LOC110681992	histone deacetylase 14-like [Chenopodium quinoa]
gene-LOC110681993	pentatricopeptide repeat-containing protein At1g31790-like [Chenopodium quinoa]
gene-LOC110681994	SAL1 phosphatase-like [Chenopodium quinoa]
gene-LOC110681995	BURP domain-containing protein BNM2A-like [Chenopodium quinoa]
gene-LOC110681996	NAC domain-containing protein 104-like [Chenopodium quinoa]
gene-LOC110681997	uncharacterized protein LOC110681997 [Chenopodium quinoa]
gene-LOC110681998	BURP domain-containing protein BNM2A-like [Chenopodium quinoa]
gene-LOC110681999	uncharacterized protein LOC110681999 [Chenopodium quinoa]
gene-LOC110682000	uncharacterized protein LOC110682000 isoform X1 [Chenopodium quinoa]
gene-LOC110682001	39S ribosomal protein L46, mitochondrial-like isoform X1 [Chenopodium quinoa]
gene-LOC110682002	pentatricopeptide repeat-containing protein At2g03880, mitochondrial-like [Chenopodium quinoa]
gene-LOC110682003	uncharacterized protein LOC110682003 [Chenopodium quinoa]
gene-LOC110682004	uncharacterized protein At1g04910-like [Chenopodium quinoa]
gene-LOC110682005	uncharacterized protein LOC110682005 [Chenopodium quinoa]
gene-LOC110682006	probable inactive ATP-dependent zinc metalloprotease FTSHI 4, chloroplastic [Chenopodium quinoa]
gene-LOC110682007	pentatricopeptide repeat-containing protein At5g24830-like [Chenopodium quinoa]
gene-LOC110682008	peroxisomal nicotinamide adenine dinucleotide carrier-like isoform X1 [Chenopodium quinoa]
gene-LOC110682009	zinc finger BED domain-containing protein RICESLEEPER 1-like [Chenopodium quinoa]
gene-LOC110682010	chromatin assembly factor 1 subunit FAS2-like [Chenopodium quinoa]
gene-LOC110682011	protein trichome berefringence-like 7 [Chenopodium quinoa]
gene-LOC110682012	aminoacylase-1-like [Chenopodium quinoa]
gene-LOC110682013	zinc finger CCCH domain-containing protein 38-like isoform X2 [Chenopodium quinoa]
gene-LOC110682014	DNA repair protein RAD4-like [Chenopodium quinoa]
gene-LOC110682015	UDP-glucuronate:xylan alpha-glucuronosyltransferase 1-like [Chenopodium quinoa]
gene-LOC110682016	probable pectinesterase/pectinesterase inhibitor 51 [Chenopodium quinoa]
gene-LOC110682017	uncharacterized protein LOC110682017 [Chenopodium quinoa]
gene-LOC110682018	uncharacterized protein LOC110682018 [Chenopodium quinoa]
gene-LOC110682019	probable Histone-lysine N-methyltransferase ATXR5 [Chenopodium quinoa]
gene-LOC110682020	protein MKS1-like [Chenopodium quinoa]
gene-LOC110682021	uncharacterized protein LOC110682021 [Chenopodium quinoa]
gene-LOC110682022	WD repeat-containing protein 44-like [Chenopodium quinoa]
gene-LOC110682023	U-box domain-containing protein 27-like [Chenopodium quinoa]
gene-LOC110682024	protein TONSOKU-like [Chenopodium quinoa]
gene-LOC110682025	UPF0235 protein C15orf40 homolog [Chenopodium quinoa]
gene-LOC110682027	autophagy-related protein 13b-like [Chenopodium quinoa]
gene-LOC110682028	serine/threonine-protein kinase ATG1t-like isoform X1 [Chenopodium quinoa]
gene-LOC110682029	RING-H2 finger protein ATL78-like [Chenopodium quinoa]
gene-LOC110682030	RING-H2 finger protein ATL78-like [Chenopodium quinoa]
gene-LOC110682031	RING-H2 finger protein ATL78-like [Chenopodium quinoa]
gene-LOC110682032	RING-H2 finger protein ATL78-like [Chenopodium quinoa]
gene-LOC110682033	RING-H2 finger protein ATL78-like [Chenopodium quinoa]
gene-LOC110682034	uncharacterized protein LOC110682034 [Chenopodium quinoa]
gene-LOC110682035	uncharacterized protein LOC110682035 isoform X1 [Chenopodium quinoa]
gene-LOC110682037	probable plastid-lipid-associated protein 7, chloroplastic [Chenopodium quinoa]
gene-LOC110682038	protein BOLA2-like [Chenopodium quinoa]
gene-LOC110682039	trihelix transcription factor GT-2-like [Chenopodium quinoa]
gene-LOC110682040	angio-associated migratory cell protein-like isoform X1 [Chenopodium quinoa]
gene-LOC110682041	uncharacterized protein LOC110682041 isoform X2 [Chenopodium quinoa]
gene-LOC110682042	uncharacterized protein LOC110682042 [Chenopodium quinoa]
gene-LOC110682043	uncharacterized protein LOC110682043 isoform X1 [Chenopodium quinoa]
gene-LOC110682044	aminoacylase-1-like [Chenopodium quinoa]
gene-LOC110682045	WAT1-related protein At5g64700-like [Chenopodium quinoa]
gene-LOC110682046	uncharacterized protein LOC110682046 isoform X2 [Chenopodium quinoa]
gene-LOC110682047	probable mediator of RNA polymerase II transcription subunit 26c isoform X2 [Chenopodium quinoa]
gene-LOC110682048	protein MAIN-LIKE 1-like [Chenopodium quinoa]
gene-LOC110682049	probable mannitol dehydrogenase [Chenopodium quinoa]
gene-LOC110682050	ethylene-responsive transcription factor ERF113-like [Chenopodium quinoa]
gene-LOC110682051	putative disease resistance protein RGA1 isoform X1 [Chenopodium quinoa]
gene-LOC110682052	ribonucleotide reductase large subunit a, partial [Camellia sinensis]
gene-LOC110682053	protein LIKE COV 2-like [Chenopodium quinoa]
gene-LOC110682054	RNA-binding protein 39-like [Chenopodium quinoa]
gene-LOC110682055	polypyrimidine tract-binding protein homolog 3-like [Chenopodium quinoa]
gene-LOC110682056	ribonuclease P protein subunit p25-like protein [Chenopodium quinoa]
gene-LOC110682057	60S ribosomal protein L3 [Chenopodium quinoa]
gene-LOC110682058	WD repeat domain-containing protein 83-like [Chenopodium quinoa]
gene-LOC110682059	protein S-acyltransferase 8-like [Chenopodium quinoa]
gene-LOC110682060	LOW QUALITY PROTEIN: ubiquitin carboxyl-terminal hydrolase 27-like [Chenopodium quinoa]
gene-LOC110682061	small nuclear ribonucleoprotein E-like [Chenopodium quinoa]
gene-LOC110682062	crossover junction endonuclease EME1B-like isoform X1 [Chenopodium quinoa]
gene-LOC110682063	TSL-kinase interacting protein 1-like [Chenopodium quinoa]
gene-LOC110682064	UDP-rhamnose/UDP-galactose transporter 4-like [Chenopodium quinoa]
gene-LOC110682065	serine/threonine-protein kinase TIO-like [Chenopodium quinoa]
gene-LOC110682066	systemin receptor SR160-like [Chenopodium quinoa]
gene-LOC110682067	probable WRKY transcription factor 13 [Chenopodium quinoa]
gene-LOC110682068	uncharacterized protein LOC110682068 [Chenopodium quinoa]
gene-LOC110682069	uncharacterized protein LOC110712245 [Chenopodium quinoa]
gene-LOC110682070	uncharacterized protein LOC110682070 isoform X1 [Chenopodium quinoa]
gene-LOC110682071	uncharacterized protein LOC110682071 isoform X2 [Chenopodium quinoa]
gene-LOC110682072	GPI ethanolamine phosphate transferase 2-like isoform X2 [Chenopodium quinoa]
gene-LOC110682073	kinesin-like protein KIN-14B [Chenopodium quinoa]
gene-LOC110682074	MADS-box protein JOINTLESS-like [Chenopodium quinoa]
gene-LOC110682075	very-long-chain (3R)-3-hydroxyacyl-CoA dehydratase PASTICCINO 2-like [Chenopodium quinoa]
gene-LOC110682076	aminoacylase-1-like isoform X2 [Chenopodium quinoa]
gene-LOC110682077	magnesium transporter MRS2-I-like [Chenopodium quinoa]
gene-LOC110682078	mechanosensitive ion channel protein 2, chloroplastic-like [Chenopodium quinoa]
gene-LOC110682079	uncharacterized protein At4g38062-like [Chenopodium quinoa]
gene-LOC110682080	uncharacterized protein At1g04910-like [Chenopodium quinoa]
gene-LOC110682082	uncharacterized protein LOC110682082 [Chenopodium quinoa]
gene-LOC110682083	protein NETWORKED 2D-like [Chenopodium quinoa]
gene-LOC110682084	nicotinamidase 1-like [Chenopodium quinoa]
gene-LOC110682085	nucleobase-ascorbate transporter 11-like [Chenopodium quinoa]
gene-LOC110682086	protein ecdysoneless homolog [Chenopodium quinoa]
gene-LOC110682087	artemisinic aldehyde Delta(11(13)) reductase-like isoform X1 [Chenopodium quinoa]
gene-LOC110682088	protein SKIP34-like [Chenopodium quinoa]
gene-LOC110682089	expansin-A20-like [Chenopodium quinoa]
gene-LOC110682091	putative U-box domain-containing protein 50 [Chenopodium quinoa]
gene-LOC110682092	AP2-like ethylene-responsive transcription factor AIL6 [Chenopodium quinoa]
gene-LOC110682093	uncharacterized protein LOC110682093 [Chenopodium quinoa]
gene-LOC110682094	receptor-like cytosolic serine/threonine-protein kinase RBK1 [Chenopodium quinoa]
gene-LOC110682095	KH domain-containing protein HEN4-like [Chenopodium quinoa]
gene-LOC110682096	probable 1-deoxy-D-xylulose-5-phosphate synthase 2, chloroplastic [Chenopodium quinoa]
gene-LOC110682097	pentatricopeptide repeat-containing protein At5g65570-like [Chenopodium quinoa]
gene-LOC110682098	flavanone 3-dioxygenase 3-like [Chenopodium quinoa]
gene-LOC110682099	flavanone 3-dioxygenase 3-like isoform X2 [Chenopodium quinoa]
gene-LOC110682100	glutamate--tRNA ligase, chloroplastic/mitochondrial-like [Chenopodium quinoa]
gene-LOC110682101	probable glycosyltransferase At5g03795 [Chenopodium quinoa]
gene-LOC110682102	uncharacterized protein LOC110682102 isoform X1 [Chenopodium quinoa]
gene-LOC110682103	dynamin-related protein 3B-like [Chenopodium quinoa]
gene-LOC110682104	methylmalonate-semialdehyde dehydrogenase [acylating]
gene-LOC110682105	uncharacterized protein LOC110682105 [Chenopodium quinoa]
gene-LOC110682106	coiled-coil-helix-coiled-coil-helix domain-containing protein 10, mitochondrial-like [Chenopodium quinoa]
gene-LOC110682107	kinesin-like protein KIN-14R [Chenopodium quinoa]
gene-LOC110682108	dof zinc finger protein DOF5.7-like [Chenopodium quinoa]
gene-LOC110682109	brefeldin A-inhibited guanine nucleotide-exchange protein 1-like isoform X1 [Chenopodium quinoa]
gene-LOC110682110	elongator complex protein 4-like [Chenopodium quinoa]
gene-LOC110682111	probable mannitol dehydrogenase [Chenopodium quinoa]
gene-LOC110682112	probable mannitol dehydrogenase [Chenopodium quinoa]
gene-LOC110682113	aspartyl protease family protein 1-like isoform X1 [Chenopodium quinoa]
gene-LOC110682114	uncharacterized RNA-binding protein C1827.05c-like [Chenopodium quinoa]
gene-LOC110682115	pre-rRNA-processing protein esf1-like [Chenopodium quinoa]
gene-LOC110682116	aspartyl protease family protein 1-like [Chenopodium quinoa]
gene-LOC110682117	peroxidase 64-like [Chenopodium quinoa]
gene-LOC110682118	peroxidase 64-like [Chenopodium quinoa]
gene-LOC110682119	methyltransferase-like protein 23 [Chenopodium quinoa]
gene-LOC110682120	uncharacterized protein LOC110682120 [Chenopodium quinoa]
gene-LOC110682121	la-related protein 1C-like [Chenopodium quinoa]
gene-LOC110682122	pentatricopeptide repeat-containing protein At3g51320-like [Chenopodium quinoa]
gene-LOC110682123	SKP1-like protein 1A isoform X2 [Manihot esculenta]
gene-LOC110682124	3-hydroxy-3-methylglutaryl-coenzyme A reductase-like [Chenopodium quinoa]
gene-LOC110682125	protein preY, mitochondrial-like [Chenopodium quinoa]
gene-LOC110682126	protein MID1-COMPLEMENTING ACTIVITY 1-like [Chenopodium quinoa]
gene-LOC110682127	uncharacterized protein LOC110682127 [Chenopodium quinoa]
gene-LOC110682128	protein PIN-LIKES 1-like [Chenopodium quinoa]
gene-LOC110682129	homeobox-leucine zipper protein ATHB-40-like [Chenopodium quinoa]
gene-LOC110682130	protein HOTHEAD-like [Chenopodium quinoa]
gene-LOC110682131	serine/threonine-protein phosphatase 7-like [Chenopodium quinoa]
gene-LOC110682133	3-hydroxy-3-methylglutaryl-coenzyme A reductase 1-like [Chenopodium quinoa]
gene-LOC110682134	AT-hook motif nuclear-localized protein 25-like [Chenopodium quinoa]
gene-LOC110682135	ATP-dependent DNA helicase 2 subunit KU70-like isoform X2 [Chenopodium quinoa]
gene-LOC110682136	trafficking protein particle complex subunit 11-like [Chenopodium quinoa]
gene-LOC110682137	MORC family CW-type zinc finger protein 3-like isoform X1 [Chenopodium quinoa]
gene-LOC110682138	plant intracellular Ras-group-related LRR protein 4-like [Chenopodium quinoa]
gene-LOC110682139	mitochondrial phosphate carrier protein 1, mitochondrial-like [Chenopodium quinoa]
gene-LOC110682140	monosaccharide-sensing protein 2-like isoform X1 [Chenopodium quinoa]
gene-LOC110682141	protein FAR1-RELATED SEQUENCE 5-like [Chenopodium quinoa]
gene-LOC110682142	branchpoint-bridging protein-like [Chenopodium quinoa]
gene-LOC110682143	MLO-like protein 10 isoform X2 [Chenopodium quinoa]
gene-LOC110682144	RING-H2 finger protein ATL80-like [Chenopodium quinoa]
gene-LOC110682145	uncharacterized protein LOC110682145 [Chenopodium quinoa]
gene-LOC110682146	protein PIN-LIKES 7-like [Chenopodium quinoa]
gene-LOC110682147	ribosomal RNA small subunit methyltransferase nep-1 [Spinacia oleracea]
gene-LOC110682148	protein PIN-LIKES 7-like [Chenopodium quinoa]
gene-LOC110682149	putative disease resistance protein RGA3 [Chenopodium quinoa]
gene-LOC110682150	exosome complex exonuclease RRP44 homolog A-like [Chenopodium quinoa]
gene-LOC110682151	nucleolar protein 10-like [Chenopodium quinoa]
gene-LOC110682152	thioredoxin-like protein YLS8 isoform X2 [Chenopodium quinoa]
gene-LOC110682153	serine/threonine-protein kinase/endoribonuclease IRE1a-like [Chenopodium quinoa]
gene-LOC110682155	glutamate receptor 3.6-like [Chenopodium quinoa]
gene-LOC110682156	uncharacterized protein LOC110682156 [Chenopodium quinoa]
gene-LOC110682157	amino acid transporter AVT3C-like [Chenopodium quinoa]
gene-LOC110682158	SRSF protein kinase 1-like [Chenopodium quinoa]
gene-LOC110682159	protein FAR1-RELATED SEQUENCE 9-like [Chenopodium quinoa]
gene-LOC110682160	uncharacterized protein LOC110682160 [Chenopodium quinoa]
gene-LOC110682162	DNA mismatch repair protein MLH3-like isoform X1 [Chenopodium quinoa]
gene-LOC110682163	putative F-box/LRR-repeat protein At5g41630 [Chenopodium quinoa]
gene-LOC110682164	uncharacterized protein LOC110682164 [Chenopodium quinoa]
gene-LOC110682165	WUSCHEL-related homeobox 8-like [Chenopodium quinoa]
gene-LOC110682166	uncharacterized protein LOC110682166 isoform X3 [Chenopodium quinoa]
gene-LOC110682167	uncharacterized protein LOC110682167 [Chenopodium quinoa]
gene-LOC110682168	transcription factor TGA4-like isoform X2 [Chenopodium quinoa]
gene-LOC110682169	uncharacterized protein LOC110717549 [Chenopodium quinoa]
gene-LOC110682170	regulation of nuclear pre-mRNA domain-containing protein 1A-like [Chenopodium quinoa]
gene-LOC110682171	NADPH-dependent 1-acyldihydroxyacetone phosphate reductase-like [Chenopodium quinoa]
gene-LOC110682172	actin cytoskeleton-regulatory complex protein PAN1-like [Chenopodium quinoa]
gene-LOC110682173	MICOS complex subunit MIC60-like [Chenopodium quinoa]
gene-LOC110682174	protein CELLULOSE SYNTHASE INTERACTIVE 1-like [Chenopodium quinoa]
gene-LOC110682175	tubulin-folding cofactor A-like [Chenopodium quinoa]
gene-LOC110682176	aspartic proteinase-like protein 1 [Chenopodium quinoa]
gene-LOC110682177	photosynthetic NDH subunit of lumenal location 4, chloroplastic-like [Chenopodium quinoa]
gene-LOC110682178	heavy metal-associated isoprenylated plant protein 23-like [Chenopodium quinoa]
gene-LOC110682179	L-ascorbate oxidase-like [Chenopodium quinoa]
gene-LOC110682180	agamous-like MADS-box protein AGL104 isoform X1 [Chenopodium quinoa]
gene-LOC110682181	trafficking protein particle complex subunit 12-like [Chenopodium quinoa]
gene-LOC110682182	protein NEN4-like [Chenopodium quinoa]
gene-LOC110682183	protein ALP1-like [Chenopodium quinoa]
gene-LOC110682184	transcription termination factor MTERF6, chloroplastic/mitochondrial-like [Chenopodium quinoa]
gene-LOC110682185	isocitrate dehydrogenase [NADP]
gene-LOC110682186	inositol-3-phosphate synthase-like [Chenopodium quinoa]
gene-LOC110682188	acyl-coenzyme A oxidase 2, peroxisomal-like [Chenopodium quinoa]
gene-LOC110682189	uncharacterized protein LOC110682189 [Chenopodium quinoa]
gene-LOC110682191	uncharacterized protein LOC110682191 [Chenopodium quinoa]
gene-LOC110682192	ethylene-responsive transcription factor ERF060-like [Chenopodium quinoa]
gene-LOC110682193	pentatricopeptide repeat-containing protein At4g38150-like [Chenopodium quinoa]
gene-LOC110682194	probable trehalose-phosphate phosphatase I [Chenopodium quinoa]
gene-LOC110682196	PLAT domain-containing protein 3-like [Chenopodium quinoa]
gene-LOC110682197	TPR repeat-containing thioredoxin TTL1-like [Chenopodium quinoa]
gene-LOC110682198	protein SCO1 homolog 2, mitochondrial-like isoform X1 [Chenopodium quinoa]
gene-LOC110682199	mediator of RNA polymerase II transcription subunit 30-like [Chenopodium quinoa]
gene-LOC110682200	homeobox protein 5-like [Chenopodium quinoa]
gene-LOC110682201	uncharacterized protein LOC110682201 [Chenopodium quinoa]
gene-LOC110682202	uncharacterized protein LOC110682202 [Chenopodium quinoa]
gene-LOC110682203	uncharacterized protein LOC110682203 [Chenopodium quinoa]
gene-LOC110682204	AP-1 complex subunit sigma-2 [Chenopodium quinoa]
gene-LOC110682205	annexin D2-like [Chenopodium quinoa]
gene-LOC110682206	uncharacterized protein LOC110682206 [Chenopodium quinoa]
gene-LOC110682207	uncharacterized protein LOC110682207 isoform X1 [Chenopodium quinoa]
gene-LOC110682208	hypothetical protein BRADI_2g21050v3 [Brachypodium distachyon]
gene-LOC110682209	CMP-sialic acid transporter 5-like [Chenopodium quinoa]
gene-LOC110682210	BTB/POZ domain-containing protein DOT3-like [Chenopodium quinoa]
gene-LOC110682211	uncharacterized protein LOC110717831 [Chenopodium quinoa]
gene-LOC110682212	ras-related protein RABH1e-like [Chenopodium quinoa]
gene-LOC110682213	uncharacterized protein LOC110682213 [Chenopodium quinoa]
gene-LOC110682214	cyclin-dependent kinase C-1-like [Chenopodium quinoa]
gene-LOC110682215	phototropin-2-like [Chenopodium quinoa]
gene-LOC110682216	probable mitochondrial adenine nucleotide transporter BTL3 [Chenopodium quinoa]
gene-LOC110682217	calmodulin-binding transcription activator 3-like isoform X1 [Chenopodium quinoa]
gene-LOC110682218	ubiquitin carboxyl-terminal hydrolase 4-like [Chenopodium quinoa]
gene-LOC110682219	50S ribosomal protein L29, chloroplastic [Chenopodium quinoa]
gene-LOC110682220	transcription factor MYB16-like [Chenopodium quinoa]
gene-LOC110682222	protein SENSITIVE TO PROTON RHIZOTOXICITY 2-like [Chenopodium quinoa]
gene-LOC110682223	PREDICTED: probable LRR receptor-like serine/threonine-protein kinase At5g10290, partial [Tarenaya hassleriana]
gene-LOC110682224	tetraketide alpha-pyrone reductase 1-like [Chenopodium quinoa]
gene-LOC110682225	uncharacterized protein LOC110682225 [Chenopodium quinoa]
gene-LOC110682226	probable pectin methyltransferase QUA2 isoform X1 [Chenopodium quinoa]
gene-LOC110682227	molybdate transporter 1-like [Chenopodium quinoa]
gene-LOC110682228	gibberellin-regulated protein 14-like [Chenopodium quinoa]
gene-LOC110682229	probable CCR4-associated factor 1 homolog 7 [Chenopodium quinoa]
gene-LOC110682230	haloacid dehalogenase-like hydrolase domain-containing protein At4g39970 [Chenopodium quinoa]
gene-LOC110682231	uncharacterized protein LOC110682231 isoform X2 [Chenopodium quinoa]
gene-LOC110682232	uncharacterized protein LOC110682232 isoform X1 [Chenopodium quinoa]
gene-LOC110682233	tetraketide alpha-pyrone reductase 1-like [Chenopodium quinoa]
gene-LOC110682234	F-box protein FBW2-like [Chenopodium quinoa]
gene-LOC110682235	ABC transporter G family member 11-like isoform X2 [Chenopodium quinoa]
gene-LOC110682236	uncharacterized protein LOC110682236 [Chenopodium quinoa]
gene-LOC110682237	polyadenylate-binding protein 2-like [Chenopodium quinoa]
gene-LOC110682238	uncharacterized protein LOC110682238 [Chenopodium quinoa]
gene-LOC110682239	uncharacterized protein LOC110682239 [Chenopodium quinoa]
gene-LOC110682240	uncharacterized protein LOC110682240 [Chenopodium quinoa]
gene-LOC110682241	cell division cycle-associated protein 7-like [Chenopodium quinoa]
gene-LOC110682242	GDSL esterase/lipase At2g23540-like [Chenopodium quinoa]
gene-LOC110682243	dof zinc finger protein DOF3.4-like [Chenopodium quinoa]
gene-LOC110682244	nuclear pore complex protein NUP58-like [Chenopodium quinoa]
gene-LOC110682245	uncharacterized protein LOC110682245 isoform X1 [Chenopodium quinoa]
gene-LOC110682246	salicylic acid-binding protein 2-like [Chenopodium quinoa]
gene-LOC110682247	methylesterase 10-like [Chenopodium quinoa]
gene-LOC110682248	autophagy-related protein 101-like [Chenopodium quinoa]
gene-LOC110682249	dof zinc finger protein DOF4.7-like [Chenopodium quinoa]
gene-LOC110682250	L-ascorbate oxidase homolog [Chenopodium quinoa]
gene-LOC110682251	uncharacterized protein LOC110682251 [Chenopodium quinoa]
gene-LOC110682252	ent-kaur-16-ene synthase, chloroplastic-like [Chenopodium quinoa]
gene-LOC110682253	L-ascorbate oxidase homolog [Chenopodium quinoa]
gene-LOC110682254	L-ascorbate oxidase homolog [Chenopodium quinoa]
gene-LOC110682255	pentatricopeptide repeat-containing protein At4g37170-like [Chenopodium quinoa]
gene-LOC110682256	bifunctional riboflavin biosynthesis protein RIBA 1, chloroplastic-like [Chenopodium quinoa]
gene-LOC110682257	serine/threonine-protein kinase SRK2I-like [Chenopodium quinoa]
gene-LOC110682258	upstream activation factor subunit spp27-like [Chenopodium quinoa]
gene-LOC110682259	transcription factor HHO5-like [Chenopodium quinoa]
gene-LOC110682260	protein misato homolog 1-like isoform X1 [Chenopodium quinoa]
gene-LOC110682261	probable receptor-like protein kinase At1g49730 isoform X2 [Chenopodium quinoa]
gene-LOC110682262	LOB domain-containing protein 36-like [Chenopodium quinoa]
gene-LOC110682263	mitogen-activated protein kinase kinase kinase 5-like [Chenopodium quinoa]
gene-LOC110682264	uncharacterized protein LOC110682264 [Chenopodium quinoa]
gene-LOC110682265	peptidyl-prolyl cis-trans isomerase CYP40-like [Chenopodium quinoa]
gene-LOC110682266	phosphoglycerate mutase-like protein 4 isoform X1 [Chenopodium quinoa]
gene-LOC110682267	phosphoglycerate mutase-like protein 4 isoform X2 [Chenopodium quinoa]
gene-LOC110682268	phosphoglycerate mutase-like protein 4 isoform X1 [Chenopodium quinoa]
gene-LOC110682269	phosphoglycerate mutase-like protein 4 [Chenopodium quinoa]
gene-LOC110682270	phosphoglycerate mutase-like protein 4 [Chenopodium quinoa]
gene-LOC110682272	protein TRIGALACTOSYLDIACYLGLYCEROL 1, chloroplastic-like [Chenopodium quinoa]
gene-LOC110682273	phosphoglycerate mutase-like protein 4 [Chenopodium quinoa]
gene-LOC110682274	CDPK-related kinase 5-like [Chenopodium quinoa]
gene-LOC110682275	uncharacterized protein LOC110682275 isoform X1 [Chenopodium quinoa]
gene-LOC110682276	uncharacterized protein LOC110682276 isoform X1 [Chenopodium quinoa]
gene-LOC110682277	uncharacterized protein LOC110717406 isoform X1 [Chenopodium quinoa]
gene-LOC110682278	uncharacterized protein LOC110682278 [Chenopodium quinoa]
gene-LOC110682279	precursor of CEP9-like [Chenopodium quinoa]
gene-LOC110682281	uncharacterized protein LOC110682281 [Chenopodium quinoa]
gene-LOC110682282	patatin-like protein 3 isoform X2 [Chenopodium quinoa]
gene-LOC110682284	uncharacterized protein LOC110682284 [Chenopodium quinoa]
gene-LOC110682285	PI-PLC X domain-containing protein At5g67130-like [Chenopodium quinoa]
gene-LOC110682286	patatin-like protein 5 [Chenopodium quinoa]
gene-LOC110682287	pentatricopeptide repeat-containing protein At2g03380, mitochondrial-like [Chenopodium quinoa]
gene-LOC110682288	cyclin-dependent kinase inhibitor 1-like [Chenopodium quinoa]
gene-LOC110682289	uncharacterized membrane protein At3g27390-like [Chenopodium quinoa]
gene-LOC110682290	B3 domain-containing protein Os01g0234100-like [Chenopodium quinoa]
gene-LOC110682291	B3 domain-containing protein Os01g0234100-like [Chenopodium quinoa]
gene-LOC110682292	B3 domain-containing protein Os01g0234100-like isoform X2 [Chenopodium quinoa]
gene-LOC110682293	uncharacterized protein LOC110682293 [Chenopodium quinoa]
gene-LOC110682294	calmodulin-like protein 1 [Chenopodium quinoa]
gene-LOC110682295	protein PLANT CADMIUM RESISTANCE 2-like [Chenopodium quinoa]
gene-LOC110682296	ATP-dependent RNA helicase eIF4A-like [Chenopodium quinoa]
gene-LOC110682297	uncharacterized protein LOC110728437 isoform X2 [Chenopodium quinoa]
gene-LOC110682298	uncharacterized protein LOC110682298 isoform X1 [Chenopodium quinoa]
gene-LOC110682299	ethylene-responsive transcription factor ERF110-like [Chenopodium quinoa]
gene-LOC110682300	pentatricopeptide repeat-containing protein At4g39952, mitochondrial-like [Chenopodium quinoa]
gene-LOC110682301	abscisic acid 8'-hydroxylase 4-like [Chenopodium quinoa]
gene-LOC110682302	DNA (cytosine-5)-methyltransferase 1-like [Chenopodium quinoa]
gene-LOC110682303	red chlorophyll catabolite reductase, chloroplastic-like [Chenopodium quinoa]
gene-LOC110682304	heat shock factor protein HSF24-like [Chenopodium quinoa]
gene-LOC110682305	CLK4-associating serine/arginine rich protein-like [Chenopodium quinoa]
gene-LOC110682306	U-box domain-containing protein 26-like [Chenopodium quinoa]
gene-LOC110682307	uncharacterized protein LOC110682307 [Chenopodium quinoa]
gene-LOC110682308	zeaxanthin epoxidase, chloroplastic-like isoform X2 [Chenopodium quinoa]
gene-LOC110682309	uncharacterized protein LOC110682309 [Chenopodium quinoa]
gene-LOC110682310	uncharacterized protein LOC110682310 [Chenopodium quinoa]
gene-LOC110682311	heterogeneous nuclear ribonucleoprotein D-like [Chenopodium quinoa]
gene-LOC110682312	protein RALF-like 34 [Chenopodium quinoa]
gene-LOC110682313	glucuronoxylan 4-O-methyltransferase 3-like [Chenopodium quinoa]
gene-LOC110682314	probable serine/threonine-protein kinase At1g01540 [Chenopodium quinoa]
gene-LOC110682315	PI-PLC X domain-containing protein At5g67130-like [Chenopodium quinoa]
gene-LOC110682316	uncharacterized protein LOC110682316 [Chenopodium quinoa]
gene-LOC110682317	mitogen-activated protein kinase kinase kinase 17-like [Chenopodium quinoa]
gene-LOC110682318	uncharacterized protein LOC110682318 [Chenopodium quinoa]
gene-LOC110682319	DNA polymerase alpha catalytic subunit-like [Chenopodium quinoa]
gene-LOC110682320	nicotinate phosphoribosyltransferase 2-like isoform X2 [Chenopodium quinoa]
gene-LOC110682321	transcription factor SPATULA-like [Chenopodium quinoa]
gene-LOC110682322	caffeoyl-CoA O-methyltransferase 1-like [Chenopodium quinoa]
gene-LOC110682323	PI-PLC X domain-containing protein At5g67130-like [Chenopodium quinoa]
gene-LOC110682324	F-box protein At5g67140-like [Chenopodium quinoa]
gene-LOC110682325	uncharacterized protein LOC110682325 isoform X1 [Chenopodium quinoa]
gene-LOC110682326	filament-like plant protein 7 [Chenopodium quinoa]
gene-LOC110682327	OTU domain-containing protein 3-like isoform X1 [Chenopodium quinoa]
gene-LOC110682328	caffeoyl-CoA O-methyltransferase 5-like [Chenopodium quinoa]
gene-LOC110682329	floral homeotic protein APETALA 2-like [Chenopodium quinoa]
gene-LOC110682330	CBS domain-containing protein CBSX1, chloroplastic-like [Chenopodium quinoa]
gene-LOC110682331	ethylene-responsive transcription factor ERF010-like [Chenopodium quinoa]
gene-LOC110682332	uncharacterized protein LOC110682332 isoform X1 [Chenopodium quinoa]
gene-LOC110682334	plant UBX domain-containing protein 2-like [Chenopodium quinoa]
gene-LOC110682335	uncharacterized protein LOC110701712 isoform X1 [Chenopodium quinoa]
gene-LOC110682336	soyasapogenol B glucuronide galactosyltransferase-like [Chenopodium quinoa]
gene-LOC110682337	hypothetical protein SOVF_028370 [Spinacia oleracea]
gene-LOC110682338	probable inactive receptor kinase At5g67200 [Chenopodium quinoa]
gene-LOC110682339	probable 2-oxoglutarate-dependent dioxygenase At3g50210 isoform X1 [Chenopodium quinoa]
gene-LOC110682340	tRNA-dihydrouridine(16/17) synthase [NAD(P)(+)]
gene-LOC110682343	probable WRKY transcription factor 15 [Chenopodium quinoa]
gene-LOC110682344	probable beta-1,4-xylosyltransferase IRX14 [Chenopodium quinoa]
gene-LOC110682345	cysteine proteinase COT44-like [Chenopodium quinoa]
gene-LOC110682346	protein RER1A-like isoform X1 [Chenopodium quinoa]
gene-LOC110682347	phosphatidylinositol 3,4,5-trisphosphate 3-phosphatase and protein-tyrosine-phosphatase PTEN2A-like [Chenopodium quinoa]
gene-LOC110682348	small RNA degrading nuclease 1-like [Chenopodium quinoa]
gene-LOC110682349	F-box protein SKIP2-like [Chenopodium quinoa]
gene-LOC110682350	cyclin-D3-1-like [Chenopodium quinoa]
gene-LOC110682351	ADP-ribosylation factor 1-like [Chenopodium quinoa]
gene-LOC110682352	uncharacterized acetyltransferase At3g50280-like [Chenopodium quinoa]
gene-LOC110682353	microtubule-associated protein RP/EB family member 1C-like [Chenopodium quinoa]
gene-LOC110682354	probable LRR receptor-like serine/threonine-protein kinase At4g37250 [Chenopodium quinoa]
gene-LOC110682355	uncharacterized protein LOC110682355 isoform X1 [Chenopodium quinoa]
gene-LOC110682356	uncharacterized protein LOC110724767 [Chenopodium quinoa]
gene-LOC110682357	putative oxidoreductase TDA3 [Chenopodium quinoa]
gene-LOC110682358	probable cadmium/zinc-transporting ATPase HMA1, chloroplastic [Chenopodium quinoa]
gene-LOC110682359	transcription factor MYB44-like [Chenopodium quinoa]
gene-LOC110682360	protein MRG1-like isoform X2 [Chenopodium quinoa]
gene-LOC110682361	uncharacterized acetyltransferase At3g50280-like [Chenopodium quinoa]
gene-LOC110682362	cytochrome P450 81F1-like [Chenopodium quinoa]
gene-LOC110682363	uncharacterized protein LOC110682363 [Chenopodium quinoa]
gene-LOC110682364	uncharacterized protein LOC110682364 [Chenopodium quinoa]
gene-LOC110682365	uncharacterized protein LOC110727259 [Chenopodium quinoa]
gene-LOC110682366	WD40 repeat-containing protein HOS15-like [Chenopodium quinoa]
gene-LOC110682367	pentatricopeptide repeat-containing protein ELI1, chloroplastic-like [Chenopodium quinoa]
gene-LOC110682368	probable indole-3-acetic acid-amido synthetase GH3.1 isoform X1 [Chenopodium quinoa]
gene-LOC110682372	metal transporter Nramp3-like [Chenopodium quinoa]
gene-LOC110682373	RNA-binding protein MEX3B-like [Chenopodium quinoa]
gene-LOC110682374	FRIGIDA-like protein 3 isoform X1 [Chenopodium quinoa]
gene-LOC110682375	aspartic proteinase nepenthesin-1-like [Chenopodium quinoa]
gene-LOC110682376	U-box domain-containing protein 4-like [Chenopodium quinoa]
gene-LOC110682377	peamaclein-like [Chenopodium quinoa]
gene-LOC110682378	peamaclein-like [Chenopodium quinoa]
gene-LOC110682379	uncharacterized protein LOC110682379 isoform X2 [Chenopodium quinoa]
gene-LOC110682381	skin secretory protein xP2-like [Chenopodium quinoa]
gene-LOC110682382	upstream activation factor subunit UAF30-like [Chenopodium quinoa]
gene-LOC110682383	uncharacterized protein LOC110682383 [Chenopodium quinoa]
gene-LOC110682384	suppressor of RPS4-RLD 1-like [Chenopodium quinoa]
gene-LOC110682385	uncharacterized protein LOC110682385 [Chenopodium quinoa]
gene-LOC110682386	probable esterase KAI2 [Chenopodium quinoa]
gene-LOC110682387	CAR1 transcription factor-like [Chenopodium quinoa]
gene-LOC110682388	O-acyltransferase WSD1-like [Chenopodium quinoa]
gene-LOC110682389	subtilisin-like protease SBT1.7 [Chenopodium quinoa]
gene-LOC110682390	uncharacterized protein LOC110682390 [Chenopodium quinoa]
gene-LOC110682392	uncharacterized protein LOC110682392 [Chenopodium quinoa]
gene-LOC110682393	protein FAR-RED IMPAIRED RESPONSE 1-like [Chenopodium quinoa]
gene-LOC110682394	uncharacterized protein LOC110682394 isoform X1 [Chenopodium quinoa]
gene-LOC110682395	uncharacterized protein ycf36-like [Chenopodium quinoa]
gene-LOC110682396	protein DETOXIFICATION 18-like [Chenopodium quinoa]
gene-LOC110682398	O-acyltransferase WSD1-like [Chenopodium quinoa]
gene-LOC110682399	molybdate-anion transporter-like [Chenopodium quinoa]
gene-LOC110682400	probable prolyl 4-hydroxylase 9 [Chenopodium quinoa]
gene-LOC110682401	protein PFC0760c-like [Chenopodium quinoa]
gene-LOC110682402	uncharacterized protein At2g23090-like [Chenopodium quinoa]
gene-LOC110682403	APO protein 1, chloroplastic-like isoform X1 [Chenopodium quinoa]
gene-LOC110682404	CDT1-like protein a, chloroplastic [Chenopodium quinoa]
gene-LOC110682405	casein kinase II subunit alpha-2-like [Cucurbita pepo subsp. pepo]
gene-LOC110682406	ribonuclease III domain-containing protein RNC1, chloroplastic-like [Chenopodium quinoa]
gene-LOC110682408	BTB/POZ domain-containing protein At5g67385-like isoform X1 [Chenopodium quinoa]
gene-LOC110682409	uncharacterized protein LOC110682409 [Chenopodium quinoa]
gene-LOC110682410	peroxidase 50-like [Chenopodium quinoa]
gene-LOC110682412	uncharacterized protein LOC110682412 [Chenopodium quinoa]
gene-LOC110682413	scarecrow-like protein 32 [Chenopodium quinoa]
gene-LOC110682415	LOB domain-containing protein 38-like [Chenopodium quinoa]
gene-LOC110682416	uncharacterized protein LOC110682416 isoform X1 [Chenopodium quinoa]
gene-LOC110682417	uncharacterized protein LOC110682417 [Chenopodium quinoa]
gene-LOC110682418	casein kinase II subunit alpha-like [Chenopodium quinoa]
gene-LOC110682419	probable N-acetyltransferase HLS1 [Chenopodium quinoa]
gene-LOC110682420	BTB/POZ domain-containing protein NPY4-like [Chenopodium quinoa]
gene-LOC110682421	protein YIF1B-A-like [Chenopodium quinoa]
gene-LOC110682422	formin-like protein 6 [Chenopodium quinoa]
gene-LOC110682423	glucan endo-1,3-beta-glucosidase 12-like isoform X1 [Chenopodium quinoa]
gene-LOC110682424	BTB/POZ and TAZ domain-containing protein 4-like [Chenopodium quinoa]
gene-LOC110682425	cyclin-D5-1-like [Chenopodium quinoa]
gene-LOC110682426	uncharacterized protein LOC110682426 [Chenopodium quinoa]
gene-LOC110682427	uncharacterized protein LOC110682427 [Chenopodium quinoa]
gene-LOC110682428	calcium-transporting ATPase 2, plasma membrane-type-like [Chenopodium quinoa]
gene-LOC110682429	OTU domain-containing protein 5-like isoform X1 [Chenopodium quinoa]
gene-LOC110682430	mitochondrial outer membrane protein porin 2-like [Chenopodium quinoa]
gene-LOC110682431	60S ribosomal protein L26-1 [Chenopodium quinoa]
gene-LOC110682432	BTB/POZ domain-containing protein At3g49900-like [Chenopodium quinoa]
gene-LOC110682433	protein FAR1-RELATED SEQUENCE 1-like [Chenopodium quinoa]
gene-LOC110682434	adenylyl-sulfate kinase 3-like isoform X1 [Chenopodium quinoa]
gene-LOC110682435	uncharacterized protein LOC110682435 [Chenopodium quinoa]
gene-LOC110682436	peptidyl-prolyl cis-trans isomerase CYP65-like [Chenopodium quinoa]
gene-LOC110682437	probable E3 ubiquitin ligase SUD1 [Chenopodium quinoa]
gene-LOC110682438	protein SHORT-ROOT-like [Chenopodium quinoa]
gene-LOC110682439	uncharacterized protein LOC110682439 isoform X2 [Chenopodium quinoa]
gene-LOC110682440	uncharacterized protein LOC110682440 isoform X3 [Chenopodium quinoa]
gene-LOC110682441	pentatricopeptide repeat-containing protein At5g67570, chloroplastic-like [Chenopodium quinoa]
gene-LOC110682442	ADP-ribosylation factor-like protein 8a [Chenopodium quinoa]
gene-LOC110682443	probable amino-acid acetyltransferase NAGS2, chloroplastic isoform X2 [Chenopodium quinoa]
gene-LOC110682444	uncharacterized protein LOC110685745 [Chenopodium quinoa]
gene-LOC110682445	polyadenylate-binding protein 2-like [Chenopodium quinoa]
gene-LOC110682447	uncharacterized protein LOC110682447 [Chenopodium quinoa]
gene-LOC110682448	uncharacterized protein LOC110682448 [Chenopodium quinoa]
gene-LOC110682451	heptahelical transmembrane protein 4-like [Chenopodium quinoa]
gene-LOC110682452	putative glycosyltransferase 7 [Chenopodium quinoa]
gene-LOC110682453	CBL-interacting serine/threonine-protein kinase 14-like [Chenopodium quinoa]
gene-LOC110682455	uncharacterized protein LOC110682455 [Chenopodium quinoa]
gene-LOC110682457	ACT domain-containing protein ACR1-like [Chenopodium quinoa]
gene-LOC110682458	protein PHLOEM PROTEIN 2-LIKE A10-like [Chenopodium quinoa]
gene-LOC110682459	basic leucine zipper 34-like [Chenopodium quinoa]
gene-LOC110682460	putative B3 domain-containing protein Os03g0621600 [Chenopodium quinoa]
gene-LOC110682461	phytosulfokines 3-like [Chenopodium quinoa]
gene-LOC110682462	growth-regulating factor 2-like [Chenopodium quinoa]
gene-LOC110682463	MDIS1-interacting receptor like kinase 2-like [Chenopodium quinoa]
gene-LOC110682464	AP2-like ethylene-responsive transcription factor ANT [Chenopodium quinoa]
gene-LOC110682465	leucine-rich repeat protein 1-like [Chenopodium quinoa]
gene-LOC110682466	thioredoxin-like protein AAED1, chloroplastic [Chenopodium quinoa]
gene-LOC110682467	phenylalanine--tRNA ligase, chloroplastic/mitochondrial-like [Chenopodium quinoa]
gene-LOC110682468	DEAD-box ATP-dependent RNA helicase 16-like [Chenopodium quinoa]
gene-LOC110682469	pentatricopeptide repeat-containing protein At3g49740-like [Chenopodium quinoa]
gene-LOC110682470	squalene epoxidase 3-like [Chenopodium quinoa]
gene-LOC110682471	putative pentatricopeptide repeat-containing protein At5g65820 [Chenopodium quinoa]
gene-LOC110682472	DUF21 domain-containing protein At2g14520-like [Chenopodium quinoa]
gene-LOC110682473	GTP-binding protein At3g49725, chloroplastic-like [Chenopodium quinoa]
gene-LOC110682474	uncharacterized protein At3g49720-like [Chenopodium quinoa]
gene-LOC110682477	uncharacterized protein LOC110682477 [Chenopodium quinoa]
gene-LOC110682478	transcription factor RAX3-like [Chenopodium quinoa]
gene-LOC110682479	succinate dehydrogenase [ubiquinone]
gene-LOC110682480	LOW QUALITY PROTEIN: scarecrow-like protein 4 [Chenopodium quinoa]
gene-LOC110682481	germin-like protein subfamily 2 member 4 [Chenopodium quinoa]
gene-LOC110682482	random slug protein 5-like [Chenopodium quinoa]
gene-LOC110682483	protein AE7-like 1 [Chenopodium quinoa]
gene-LOC110682484	vam6/Vps39-like protein [Chenopodium quinoa]
gene-LOC110682485	protein N-lysine methyltransferase METTL21A-like [Chenopodium quinoa]
gene-LOC110682486	scopoletin glucosyltransferase-like [Chenopodium quinoa]
gene-LOC110682487	uncharacterized protein LOC110682487 [Chenopodium quinoa]
gene-LOC110682488	hypothetical protein SOVF_126700 [Spinacia oleracea]
gene-LOC110682489	AP-3 complex subunit sigma-like [Chenopodium quinoa]
gene-LOC110682490	BnaC07g03380D [Brassica napus]
gene-LOC110682491	nucleolar protein 6-like [Chenopodium quinoa]
gene-LOC110682492	GATA transcription factor 19-like [Chenopodium quinoa]
gene-LOC110682493	sugar transporter ERD6-like 6 [Chenopodium quinoa]
gene-LOC110682494	epoxide hydrolase 4-like [Chenopodium quinoa]
gene-LOC110682495	zinc-finger homeodomain protein 2-like [Chenopodium quinoa]
gene-LOC110682496	scopoletin glucosyltransferase-like [Chenopodium quinoa]
gene-LOC110682497	uncharacterized protein LOC110682497 isoform X1 [Chenopodium quinoa]
gene-LOC110682498	ATPase family AAA domain-containing protein 3-like isoform X2 [Chenopodium quinoa]
gene-LOC110682499	protein RADIALIS-like 3 [Chenopodium quinoa]
gene-LOC110682500	U-box domain-containing protein 5-like [Chenopodium quinoa]
gene-LOC110682501	tubby-like F-box protein 5 [Chenopodium quinoa]
gene-LOC110682502	laccase-11-like [Chenopodium quinoa]
gene-LOC110682503	putative glucose-6-phosphate 1-epimerase [Chenopodium quinoa]
gene-LOC110682504	syntaxin-112-like [Chenopodium quinoa]
gene-LOC110682506	phosphopantetheine adenylyltransferase [Chenopodium quinoa]
gene-LOC110682507	peroxidase 27-like [Chenopodium quinoa]
gene-LOC110682508	LOW QUALITY PROTEIN: transmembrane protein 53-like [Chenopodium quinoa]
gene-LOC110682509	pheophytinase, chloroplastic-like isoform X1 [Chenopodium quinoa]
gene-LOC110682510	probable E3 ubiquitin-protein ligase BAH1-like 1 [Chenopodium quinoa]
gene-LOC110682511	ankyrin repeat-containing protein BDA1-like [Chenopodium quinoa]
gene-LOC110682512	protein RER1D-like [Chenopodium quinoa]
gene-LOC110682513	gamma carbonic anhydrase 1, mitochondrial-like [Chenopodium quinoa]
gene-LOC110682514	gamma carbonic anhydrase 1, mitochondrial-like [Chenopodium quinoa]
gene-LOC110682515	protein IRX15-LIKE-like [Chenopodium quinoa]
gene-LOC110682516	soluble inorganic pyrophosphatase-like [Chenopodium quinoa]
gene-LOC110682517	uncharacterized protein LOC110682517 isoform X1 [Chenopodium quinoa]
gene-LOC110682519	auxilin-like protein 1 [Chenopodium quinoa]
gene-LOC110682520	uncharacterized protein LOC110682520 [Chenopodium quinoa]
gene-LOC110682521	uncharacterized protein LOC110682521 [Chenopodium quinoa]
gene-LOC110682522	uncharacterized protein LOC110682522 [Chenopodium quinoa]
gene-LOC110682523	lipid phosphate phosphatase epsilon 2, chloroplastic-like [Chenopodium quinoa]
gene-LOC110682524	lipid phosphate phosphatase epsilon 2, chloroplastic-like [Chenopodium quinoa]
gene-LOC110682525	lipid phosphate phosphatase epsilon 1, chloroplastic-like [Chenopodium quinoa]
gene-LOC110682526	uncharacterized protein At4g06744-like [Chenopodium quinoa]
gene-LOC110682527	uncharacterized protein LOC110682527 [Chenopodium quinoa]
gene-LOC110682528	salicylate carboxymethyltransferase-like [Chenopodium quinoa]
gene-LOC110682529	uncharacterized protein LOC110682529 isoform X1 [Chenopodium quinoa]
gene-LOC110682530	AAA-ATPase At3g50940-like [Chenopodium quinoa]
gene-LOC110682531	AAA-ATPase At3g50940-like [Chenopodium quinoa]
gene-LOC110682532	phosphatidylinositol/phosphatidylcholine transfer protein SFH12-like isoform X1 [Chenopodium quinoa]
gene-LOC110682533	bifunctional nuclease 2-like [Chenopodium quinoa]
gene-LOC110682534	low-temperature-induced cysteine proteinase-like [Chenopodium quinoa]
gene-LOC110682535	transcription factor bHLH110-like isoform X2 [Chenopodium quinoa]
gene-LOC110682536	bZIP transcription factor 11-like [Chenopodium quinoa]
gene-LOC110682537	protein MAINTENANCE OF MERISTEMS-like [Chenopodium quinoa]
gene-LOC110682538	uncharacterized protein LOC110682538 [Chenopodium quinoa]
gene-LOC110682539	dehydrin Rab18-like [Chenopodium quinoa]
gene-LOC110682540	pentatricopeptide repeat-containing protein At5g44230-like [Chenopodium quinoa]
gene-LOC110682541	uncharacterized protein LOC110682541 isoform X1 [Chenopodium quinoa]
gene-LOC110682542	phosphatidylinositol 3,4,5-trisphosphate 3-phosphatase and protein-tyrosine-phosphatase PTEN2A-like [Chenopodium quinoa]
gene-LOC110682543	peroxidase 72-like [Chenopodium quinoa]
gene-LOC110682544	peroxidase 72-like [Chenopodium quinoa]
gene-LOC110682545	peroxidase 72-like [Chenopodium quinoa]
gene-LOC110682546	peroxidase 72-like [Chenopodium quinoa]
gene-LOC110682547	60S ribosomal protein L18a-like [Chenopodium quinoa]
gene-LOC110682548	uncharacterized protein LOC110682548 [Chenopodium quinoa]
gene-LOC110682549	folate transporter 1, chloroplastic-like isoform X1 [Chenopodium quinoa]
gene-LOC110682550	tRNA(His) guanylyltransferase 2-like isoform X1 [Chenopodium quinoa]
gene-LOC110682551	laccase-11-like [Chenopodium quinoa]
gene-LOC110682552	probable ubiquitin-conjugating enzyme E2 16 [Chenopodium quinoa]
gene-LOC110682553	protein GAMETE EXPRESSED 1-like [Chenopodium quinoa]
gene-LOC110682554	D-2-hydroxyglutarate dehydrogenase, mitochondrial-like [Chenopodium quinoa]
gene-LOC110682555	CDK5RAP1-like protein [Chenopodium quinoa]
gene-LOC110682556	3-epi-6-deoxocathasterone 23-monooxygenase-like [Chenopodium quinoa]
gene-LOC110682557	ribosomal RNA small subunit methyltransferase, mitochondrial-like [Chenopodium quinoa]
gene-LOC110682558	beta-galactosidase 3-like [Chenopodium quinoa]
gene-LOC110682559	protein RTE1-HOMOLOG-like [Chenopodium quinoa]
gene-LOC110682560	thioredoxin H1-like [Chenopodium quinoa]
gene-LOC110682561	uncharacterized protein LOC110682561 [Chenopodium quinoa]
gene-LOC110682562	protein MICRORCHIDIA 2-like [Chenopodium quinoa]
gene-LOC110682563	protein FAR-RED IMPAIRED RESPONSE 1-like [Chenopodium quinoa]
gene-LOC110682564	protein FAR1-RELATED SEQUENCE 5-like [Chenopodium quinoa]
gene-LOC110682565	PKS-NRPS hybrid synthetase CHGG_01239-like [Chenopodium quinoa]
gene-LOC110682566	extensin-like [Chenopodium quinoa]
gene-LOC110682567	uncharacterized protein LOC110682567 [Chenopodium quinoa]
gene-LOC110682568	linamarin synthase 2-like [Chenopodium quinoa]
gene-LOC110682570	uncharacterized protein LOC110682570 [Chenopodium quinoa]
gene-LOC110682571	uncharacterized protein LOC110682571 [Chenopodium quinoa]
gene-LOC110682572	uncharacterized protein LOC110682572 [Chenopodium quinoa]
gene-LOC110682573	uncharacterized protein LOC110682573 [Chenopodium quinoa]
gene-LOC110682574	cyclin-D3-1-like [Chenopodium quinoa]
gene-LOC110682575	floral homeotic protein GLOBOSA-like [Chenopodium quinoa]
gene-LOC110682576	methionine aminopeptidase 1D, chloroplastic/mitochondrial-like [Chenopodium quinoa]
gene-LOC110682577	protein FAR1-RELATED SEQUENCE 5-like [Chenopodium quinoa]
gene-LOC110682578	protein FAR1-RELATED SEQUENCE 5-like [Chenopodium quinoa]
gene-LOC110682579	uncharacterized RING finger protein P32A8.03c-like [Chenopodium quinoa]
gene-LOC110682580	protein FAR1-RELATED SEQUENCE 5-like [Chenopodium quinoa]
gene-LOC110682581	zinc finger protein 3-like [Chenopodium quinoa]
gene-LOC110682583	DNA-directed RNA polymerases II, IV and V subunit 3-like [Chenopodium quinoa]
gene-LOC110682584	probable 2-oxoglutarate-dependent dioxygenase At3g50210 [Chenopodium quinoa]
gene-LOC110682585	probable 2-oxoglutarate-dependent dioxygenase At3g50210 [Chenopodium quinoa]
gene-LOC110682586	protein DETOXIFICATION 19-like [Chenopodium quinoa]
gene-LOC110682587	probable 2-oxoglutarate-dependent dioxygenase At3g50210, partial [Chenopodium quinoa]
gene-LOC110682588	glutathione S-transferase T2-like [Chenopodium quinoa]
gene-LOC110682589	uncharacterized protein LOC110682589 [Chenopodium quinoa]
gene-LOC110682590	protein FAR1-RELATED SEQUENCE 5-like [Chenopodium quinoa]
gene-LOC110682591	UDP-glycosyltransferase 84B2-like [Chenopodium quinoa]
gene-LOC110682592	zinc finger MYM-type protein 1-like [Chenopodium quinoa]
gene-LOC110682593	protein DETOXIFICATION 19-like [Chenopodium quinoa]
gene-LOC110682594	uncharacterized abhydrolase domain-containing protein DDB_G0269086-like [Chenopodium quinoa]
gene-LOC110682595	uncharacterized protein LOC110682595 [Chenopodium quinoa]
gene-LOC110682597	uncharacterized protein LOC110682597 [Chenopodium quinoa]
gene-LOC110682598	protein FAR1-RELATED SEQUENCE 5-like [Chenopodium quinoa]
gene-LOC110682599	uncharacterized protein LOC110682599 [Chenopodium quinoa]
gene-LOC110682600	uncharacterized protein LOC110682600 [Chenopodium quinoa]
gene-LOC110682601	uncharacterized protein LOC110682601 [Chenopodium quinoa]
gene-LOC110682602	uncharacterized protein LOC110682602 [Chenopodium quinoa]
gene-LOC110682603	ankyrin repeat-containing protein BDA1-like [Chenopodium quinoa]
gene-LOC110682604	uncharacterized protein LOC110682604 [Chenopodium quinoa]
gene-LOC110682606	AAA-ATPase At2g18193-like [Chenopodium quinoa]
gene-LOC110682607	uncharacterized protein LOC110682607 [Chenopodium quinoa]
gene-LOC110682608	glutathione S-transferase T3-like [Chenopodium quinoa]
gene-LOC110682609	uncharacterized protein LOC110682609 [Chenopodium quinoa]
gene-LOC110682610	putative nuclease HARBI1 [Chenopodium quinoa]
gene-LOC110682624	uncharacterized protein LOC110682624 isoform X2 [Chenopodium quinoa]
gene-LOC110682631	uncharacterized protein LOC110682631 [Chenopodium quinoa]
gene-LOC110682632	uncharacterized protein LOC110682632 [Chenopodium quinoa]
gene-LOC110682633	uncharacterized protein LOC110682633 [Chenopodium quinoa]
gene-LOC110682634	zinc finger MYM-type protein 1-like [Chenopodium quinoa]
gene-LOC110682635	uncharacterized protein LOC110682635 [Chenopodium quinoa]
gene-LOC110682636	uncharacterized protein LOC110682636 [Chenopodium quinoa]
gene-LOC110682637	protein FAR1-RELATED SEQUENCE 5-like [Chenopodium quinoa]
gene-LOC110682638	protein argonaute 3-like, partial [Chenopodium quinoa]
gene-LOC110682639	basic leucine zipper 23-like [Chenopodium quinoa]
gene-LOC110682640	germin-like protein [Chenopodium quinoa]
gene-LOC110682641	leucine-rich repeat receptor protein kinase EMS1-like [Chenopodium quinoa]
gene-LOC110682643	uncharacterized protein LOC110682643 [Chenopodium quinoa]
gene-LOC110682644	uncharacterized protein LOC110682644 [Chenopodium quinoa]
gene-LOC110682645	uncharacterized protein LOC110682645 [Chenopodium quinoa]
gene-LOC110682647	BCL2/adenovirus E1B 19 kDa protein-interacting protein 3-like [Chenopodium quinoa]
gene-LOC110682649	uncharacterized protein LOC110682649 [Chenopodium quinoa]
gene-LOC110682651	uncharacterized protein LOC110682651 isoform X1 [Chenopodium quinoa]
gene-LOC110682653	ethylene-responsive transcription factor WRI1-like [Chenopodium quinoa]
gene-LOC110682654	ETHYLENE INSENSITIVE 3-like 1 protein [Chenopodium quinoa]
gene-LOC110682655	type I inositol polyphosphate 5-phosphatase 10 isoform X3 [Chenopodium quinoa]
gene-LOC110682656	uncharacterized protein LOC110727259 [Chenopodium quinoa]
gene-LOC110682657	protein SAD1/UNC-84 domain protein 2-like [Chenopodium quinoa]
gene-LOC110682659	protein ZINC INDUCED FACILITATOR-LIKE 1-like [Chenopodium quinoa]
gene-LOC110682660	PKS-NRPS hybrid synthetase CHGG_01239-like [Chenopodium quinoa]
gene-LOC110682661	uncharacterized protein LOC110694755 [Chenopodium quinoa]
gene-LOC110682662	pentatricopeptide repeat-containing protein At5g46460, mitochondrial-like [Chenopodium quinoa]
gene-LOC110682665	threonine synthase, chloroplastic-like [Chenopodium quinoa]
gene-LOC110682666	histone-lysine N-methyltransferase, H3 lysine-9 specific SUVH1-like [Chenopodium quinoa]
gene-LOC110682667	protein transport protein yos1-like [Chenopodium quinoa]
gene-LOC110682669	uncharacterized protein At3g03773-like isoform X1 [Chenopodium quinoa]
gene-LOC110682671	DNA repair protein RAD51 homolog 4-like [Chenopodium quinoa]
gene-LOC110682672	uncharacterized protein LOC110682672 [Chenopodium quinoa]
gene-LOC110682673	basic leucine zipper 19-like [Chenopodium quinoa]
gene-LOC110682675	homeobox-DDT domain protein RLT3-like isoform X2 [Chenopodium quinoa]
gene-LOC110682678	exportin-7-like isoform X1 [Chenopodium quinoa]
gene-LOC110682679	glycerol-3-phosphate dehydrogenase [NAD(+)]
gene-LOC110682682	zinc finger BED domain-containing protein RICESLEEPER 2-like [Chenopodium quinoa]
gene-LOC110682683	uncharacterized protein LOC110682683 [Chenopodium quinoa]
gene-LOC110682685	uncharacterized protein LOC110682685 [Chenopodium quinoa]
gene-LOC110682686	uncharacterized protein LOC110682686 [Chenopodium quinoa]
gene-LOC110682687	uncharacterized protein LOC110682687 [Chenopodium quinoa]
gene-LOC110682688	uncharacterized protein LOC110682688 [Chenopodium quinoa]
gene-LOC110682689	uncharacterized protein LOC110682689 [Chenopodium quinoa]
gene-LOC110682691	UPF0329 protein ECU05_1680/ECU11_0050-like [Chenopodium quinoa]
gene-LOC110682692	uncharacterized protein LOC110682692 [Chenopodium quinoa]
gene-LOC110682693	uncharacterized protein LOC110682693 [Chenopodium quinoa]
gene-LOC110682695	uncharacterized protein LOC110682695 [Chenopodium quinoa]
gene-LOC110682696	uncharacterized protein LOC110682696 [Chenopodium quinoa]
gene-LOC110682697	uncharacterized protein LOC110682697 [Chenopodium quinoa]
gene-LOC110682698	probable pectinesterase 55, partial [Chenopodium quinoa]
gene-LOC110682700	tropomyosin-like [Chenopodium quinoa]
gene-LOC110682701	protein POLLEN DEFECTIVE IN GUIDANCE 1-like [Chenopodium quinoa]
gene-LOC110682702	alpha N-terminal protein methyltransferase 1-like [Chenopodium quinoa]
gene-LOC110682703	U3 snoRNP-associated protein-like EMB2271 isoform X1 [Chenopodium quinoa]
gene-LOC110682704	nuclear pore complex protein NUP1-like isoform X2 [Chenopodium quinoa]
gene-LOC110682705	uncharacterized protein LOC110682705 [Chenopodium quinoa]
gene-LOC110682706	uncharacterized protein LOC110682706 [Chenopodium quinoa]
gene-LOC110682707	uncharacterized protein LOC110682707 isoform X1 [Chenopodium quinoa]
gene-LOC110682708	vacuolar cation/proton exchanger 3-like [Chenopodium quinoa]
gene-LOC110682711	WD repeat-containing protein 75-like [Chenopodium quinoa]
gene-LOC110682712	rhodanese-like domain-containing protein 8, chloroplastic [Chenopodium quinoa]
gene-LOC110682713	protein FAR-RED IMPAIRED RESPONSE 1-like, partial [Chenopodium quinoa]
gene-LOC110682714	FK506-binding protein 4-like [Chenopodium quinoa]
gene-LOC110682715	protein FAR1-RELATED SEQUENCE 1-like [Chenopodium quinoa]
gene-LOC110682716	circumsporozoite protein-like [Chenopodium quinoa]
gene-LOC110682717	uncharacterized protein LOC110716556 [Chenopodium quinoa]
gene-LOC110682718	GDSL esterase/lipase At1g33811-like [Chenopodium quinoa]
gene-LOC110682719	putative 12-oxophytodienoate reductase 11 [Chenopodium quinoa]
gene-LOC110682720	GDSL esterase/lipase At1g71691-like [Chenopodium quinoa]
gene-LOC110682723	uncharacterized protein LOC110682723 [Chenopodium quinoa]
gene-LOC110682724	uncharacterized protein LOC110682724 isoform X1 [Chenopodium quinoa]
gene-LOC110682725	uncharacterized protein LOC110682725 [Chenopodium quinoa]
gene-LOC110682729	cytochrome P450 78A7-like [Chenopodium quinoa]
gene-LOC110682730	uncharacterized protein LOC110682730 [Chenopodium quinoa]
gene-LOC110682731	uncharacterized protein LOC110682731 [Chenopodium quinoa]
gene-LOC110682732	protein FAR-RED ELONGATED HYPOCOTYL 3-like [Chenopodium quinoa]
gene-LOC110682733	protein FAR-RED ELONGATED HYPOCOTYL 3-like [Chenopodium quinoa]
gene-LOC110682734	alkylated DNA repair protein alkB homolog 8-like [Chenopodium quinoa]
gene-LOC110682735	uncharacterized protein LOC110682735 [Chenopodium quinoa]
gene-LOC110682736	auxin efflux carrier component 1-like, partial [Chenopodium quinoa]
gene-LOC110682737	alpha carbonic anhydrase 7-like [Chenopodium quinoa]
gene-LOC110682738	methionine--tRNA ligase, cytoplasmic-like [Chenopodium quinoa]
gene-LOC110682740	uncharacterized protein LOC110682740 [Chenopodium quinoa]
gene-LOC110682741	uncharacterized protein LOC110682741 [Chenopodium quinoa]
gene-LOC110682742	protein FAR-RED IMPAIRED RESPONSE 1-like [Chenopodium quinoa]
gene-LOC110682743	uncharacterized protein LOC110682743 [Chenopodium quinoa]
gene-LOC110682744	probable serine/threonine-protein kinase At1g54610 [Chenopodium quinoa]
gene-LOC110682746	uncharacterized protein At1g51745-like [Chenopodium quinoa]
gene-LOC110682747	uncharacterized protein LOC110682747 [Chenopodium quinoa]
gene-LOC110682748	condensin-2 complex subunit D3-like [Chenopodium quinoa]
gene-LOC110682749	3beta-hydroxysteroid-dehydrogenase/decarboxylase-like isoform X1 [Chenopodium quinoa]
gene-LOC110682750	uncharacterized protein LOC110682750 [Chenopodium quinoa]
gene-LOC110682751	uncharacterized protein LOC110682751 [Chenopodium quinoa]
gene-LOC110682752	protein PAT1 homolog 1-like [Chenopodium quinoa]
gene-LOC110682753	UMP-CMP kinase 3-like isoform X1 [Spinacia oleracea]
gene-LOC110682754	uncharacterized protein LOC110682754 isoform X1 [Chenopodium quinoa]
gene-LOC110682755	agamous-like MADS-box protein AGL12 isoform X2 [Chenopodium quinoa]
gene-LOC110682757	protein FAR1-RELATED SEQUENCE 4-like [Chenopodium quinoa]
gene-LOC110682758	WD repeat-containing protein 3-like [Chenopodium quinoa]
gene-LOC110682759	uncharacterized protein LOC110682759 [Chenopodium quinoa]
gene-LOC110682760	putative 12-oxophytodienoate reductase 11 [Chenopodium quinoa]
gene-LOC110682761	uncharacterized protein LOC110682761 [Chenopodium quinoa]
gene-LOC110682763	putative 12-oxophytodienoate reductase 11 isoform X1 [Chenopodium quinoa]
gene-LOC110682764	12-oxophytodienoate reductase 1-like [Chenopodium quinoa]
gene-LOC110682765	putative pentatricopeptide repeat-containing protein At1g19290 [Chenopodium quinoa]
gene-LOC110682766	expansin-A32-like [Chenopodium quinoa]
gene-LOC110682767	pyruvate, phosphate dikinase, chloroplastic-like isoform X1 [Chenopodium quinoa]
gene-LOC110682769	cytochrome P450 76AD1-like [Chenopodium quinoa]
gene-LOC110682770	uncharacterized protein LOC110727259 [Chenopodium quinoa]
gene-LOC110682772	elongation factor 1-gamma 2-like [Chenopodium quinoa]
gene-LOC110682773	elongation factor 1-gamma 1-like [Chenopodium quinoa]
gene-LOC110682774	agamous-like MADS-box protein AGL11 isoform X1 [Chenopodium quinoa]
gene-LOC110682775	uncharacterized protein LOC110682775 [Chenopodium quinoa]
gene-LOC110682776	immune-associated nucleotide-binding protein 9-like isoform X2 [Chenopodium quinoa]
gene-LOC110682777	regulator of nonsense transcripts UPF3-like isoform X1 [Chenopodium quinoa]
gene-LOC110682778	protein BUD31 homolog 2 [Chenopodium quinoa]
gene-LOC110682779	putative methylesterase 14, chloroplastic [Chenopodium quinoa]
gene-LOC110682780	rhomboid-like protein 14, mitochondrial [Chenopodium quinoa]
gene-LOC110682781	protein phosphatase methylesterase 1-like [Chenopodium quinoa]
gene-LOC110682782	uncharacterized protein LOC110682782 [Chenopodium quinoa]
gene-LOC110682783	BTB/POZ domain-containing protein At1g30440-like isoform X1 [Chenopodium quinoa]
gene-LOC110682784	uncharacterized protein LOC110682784 [Chenopodium quinoa]
gene-LOC110682785	phospholipase SGR2-like isoform X1 [Chenopodium quinoa]
gene-LOC110682787	uncharacterized protein LOC110682787 [Chenopodium quinoa]
gene-LOC110682788	extensin-like [Chenopodium quinoa]
gene-LOC110682789	acetyl-CoA carboxylase 1-like [Chenopodium quinoa]
gene-LOC110682790	uncharacterized protein LOC110682790 [Chenopodium quinoa]
gene-LOC110682791	probable U3 small nucleolar RNA-associated protein 11 [Chenopodium quinoa]
gene-LOC110682792	guanine nucleotide exchange factor SPIKE 1-like isoform X1 [Chenopodium quinoa]
gene-LOC110682796	uncharacterized protein LOC110682796 [Chenopodium quinoa]
gene-LOC110682797	sulfate transporter 1.2-like [Chenopodium quinoa]
gene-LOC110682798	ethylene-insensitive protein 2-like [Chenopodium quinoa]
gene-LOC110682799	pre-mRNA-processing protein 40A-like isoform X1 [Chenopodium quinoa]
gene-LOC110682801	uncharacterized protein LOC110682801 [Chenopodium quinoa]
gene-LOC110682802	heavy metal-associated isoprenylated plant protein 24-like [Chenopodium quinoa]
gene-LOC110682804	GRIP and coiled-coil domain-containing protein 2-like [Chenopodium quinoa]
gene-LOC110682805	transcription factor MYB117-like [Chenopodium quinoa]
gene-LOC110682806	uncharacterized protein LOC110682806 [Chenopodium quinoa]
gene-LOC110682809	aminotransferase ALD1-like [Chenopodium quinoa]
gene-LOC110682810	uncharacterized oxidoreductase At4g09670-like [Chenopodium quinoa]
gene-LOC110682811	uncharacterized protein LOC110682811 [Chenopodium quinoa]
gene-LOC110682812	DNA ligase 1-like [Chenopodium quinoa]
gene-LOC110682813	hormone receptor 4-like [Chenopodium quinoa]
gene-LOC110682814	lrr receptor kinase bak1 [Quercus suber]
gene-LOC110682815	DNA replication complex GINS protein PSF3-like [Chenopodium quinoa]
gene-LOC110682816	uncharacterized protein LOC110682816 [Chenopodium quinoa]
gene-LOC110682817	protein FAR1-RELATED SEQUENCE 6-like [Chenopodium quinoa]
gene-LOC110682818	transcription termination factor MTERF4, chloroplastic-like [Chenopodium quinoa]
gene-LOC110682819	uncharacterized protein LOC110682819 [Chenopodium quinoa]
gene-LOC110682820	uncharacterized protein LOC110682820 [Chenopodium quinoa]
gene-LOC110682821	protein FAR1-RELATED SEQUENCE 5-like [Chenopodium quinoa]
gene-LOC110682822	uncharacterized protein LOC110682822 [Chenopodium quinoa]
gene-LOC110682823	uncharacterized protein LOC110682823 [Chenopodium quinoa]
gene-LOC110682824	uncharacterized protein LOC110682824 [Chenopodium quinoa]
gene-LOC110682825	protein JINGUBANG-like [Chenopodium quinoa]
gene-LOC110682826	uncharacterized protein LOC110682826 [Chenopodium quinoa]
gene-LOC110682827	probable nucleoredoxin 1, partial [Chenopodium quinoa]
gene-LOC110682828	uncharacterized protein LOC110682828 [Chenopodium quinoa]
gene-LOC110682829	uncharacterized protein LOC110682829 [Chenopodium quinoa]
gene-LOC110682830	uncharacterized protein LOC110682830 [Chenopodium quinoa]
gene-LOC110682831	uncharacterized protein LOC110682831 [Chenopodium quinoa]
gene-LOC110682832	probable glycosyltransferase At3g07620 [Chenopodium quinoa]
gene-LOC110682833	putative nuclease HARBI1 [Chenopodium quinoa]
gene-LOC110682834	uncharacterized protein LOC110682834 [Chenopodium quinoa]
gene-LOC110682835	uncharacterized protein LOC110682835 [Chenopodium quinoa]
gene-LOC110682836	protein FAR1-RELATED SEQUENCE 1-like [Chenopodium quinoa]
gene-LOC110682837	putative mediator of RNA polymerase II transcription subunit 24 [Chenopodium quinoa]
gene-LOC110682838	uncharacterized protein LOC110682838 [Chenopodium quinoa]
gene-LOC110682839	uncharacterized protein LOC110682839 [Chenopodium quinoa]
gene-LOC110682840	uncharacterized protein LOC110682840 [Chenopodium quinoa]
gene-LOC110682842	uncharacterized protein LOC110682842 [Chenopodium quinoa]
gene-LOC110682843	B3 domain-containing protein Os11g0197600-like [Chenopodium quinoa]
gene-LOC110682844	protein FAR1-RELATED SEQUENCE 5-like [Chenopodium quinoa]
gene-LOC110682845	plasma membrane ATPase 1-like [Chenopodium quinoa]
gene-LOC110682846	uncharacterized protein LOC110682846 [Chenopodium quinoa]
gene-LOC110682847	ATP-dependent DNA helicase PIF1-like [Chenopodium quinoa]
gene-LOC110682848	uncharacterized protein LOC110682848 [Chenopodium quinoa]
gene-LOC110682849	uncharacterized protein LOC110682849 [Chenopodium quinoa]
gene-LOC110682851	F-box protein CPR30-like [Chenopodium quinoa]
gene-LOC110682852	uncharacterized protein LOC110682852 [Chenopodium quinoa]
gene-LOC110682853	uncharacterized protein LOC110682853 [Chenopodium quinoa]
gene-LOC110682854	histone H3.v1-like [Chenopodium quinoa]
gene-LOC110682855	uncharacterized protein LOC110682855 [Chenopodium quinoa]
gene-LOC110682857	uncharacterized protein LOC110682857 [Chenopodium quinoa]
gene-LOC110682858	wall-associated receptor kinase-like 20 [Chenopodium quinoa]
gene-LOC110682860	CASP-like protein 5B2 [Chenopodium quinoa]
gene-LOC110682861	F-box protein CPR30-like [Chenopodium quinoa]
gene-LOC110682862	uncharacterized protein LOC110682862 [Chenopodium quinoa]
gene-LOC110682863	uncharacterized protein LOC110723791 [Chenopodium quinoa]
gene-LOC110682864	uncharacterized protein LOC110690826 [Chenopodium quinoa]
gene-LOC110682865	uncharacterized protein LOC110682865 [Chenopodium quinoa]
gene-LOC110682869	F-box/kelch-repeat protein At3g23880-like [Chenopodium quinoa]
gene-LOC110682870	uncharacterized protein LOC110682870 [Chenopodium quinoa]
gene-LOC110682871	uncharacterized protein LOC110682871 [Chenopodium quinoa]
gene-LOC110682872	FBD-associated F-box protein At5g22730-like [Chenopodium quinoa]
gene-LOC110682873	uncharacterized protein LOC110682873 [Chenopodium quinoa]
gene-LOC110682874	uncharacterized protein LOC110682874 [Chenopodium quinoa]
gene-LOC110682875	uncharacterized protein LOC110682875 [Chenopodium quinoa]
gene-LOC110682876	protein RST1-like isoform X1 [Chenopodium quinoa]
gene-LOC110682877	G-type lectin S-receptor-like serine/threonine-protein kinase At1g11330 [Chenopodium quinoa]
gene-LOC110682878	Serine protease [Handroanthus impetiginosus]
gene-LOC110682879	uncharacterized protein LOC110682879 isoform X1 [Chenopodium quinoa]
gene-LOC110682881	uncharacterized protein LOC110682881 [Chenopodium quinoa]
gene-LOC110682882	uncharacterized protein LOC110682882 [Chenopodium quinoa]
gene-LOC110682883	pentatricopeptide repeat-containing protein At1g79080, chloroplastic-like [Chenopodium quinoa]
gene-LOC110682884	probable mediator of RNA polymerase II transcription subunit 37c [Chenopodium quinoa]
gene-LOC110682885	heat shock cognate 70 kDa protein 2 [Chenopodium quinoa]
gene-LOC110682886	heat shock cognate 70 kDa protein 2-like [Chenopodium quinoa]
gene-LOC110682888	ethylene-responsive transcription factor RAP2-11 [Chenopodium quinoa]
gene-LOC110682889	non-lysosomal glucosylceramidase-like [Chenopodium quinoa]
gene-LOC110682890	uncharacterized protein LOC110682890 [Chenopodium quinoa]
gene-LOC110682891	uncharacterized protein LOC110682891 [Chenopodium quinoa]
gene-LOC110682892	transcription factor Pur-alpha 1-like [Chenopodium quinoa]
gene-LOC110682893	2-oxoisovalerate dehydrogenase subunit beta 1, mitochondrial-like [Chenopodium quinoa]
gene-LOC110682894	uncharacterized protein LOC110682894 isoform X1 [Chenopodium quinoa]
gene-LOC110682895	uncharacterized protein LOC110682895 isoform X1 [Chenopodium quinoa]
gene-LOC110682896	F-box/kelch-repeat protein At3g06240-like [Chenopodium quinoa]
gene-LOC110682897	lysine--tRNA ligase, chloroplastic/mitochondrial-like isoform X3 [Chenopodium quinoa]
gene-LOC110682898	uncharacterized protein LOC110682898 [Chenopodium quinoa]
gene-LOC110682899	calpain-type cysteine protease DEK1-like [Chenopodium quinoa]
gene-LOC110682900	mediator of RNA polymerase II transcription subunit 13-like [Chenopodium quinoa]
gene-LOC110682901	5'-adenylylsulfate reductase-like 7 [Chenopodium quinoa]
gene-LOC110682902	mitochondrial dicarboxylate/tricarboxylate transporter DTC-like [Chenopodium quinoa]
gene-LOC110682903	uncharacterized protein LOC110682903 isoform X1 [Chenopodium quinoa]
gene-LOC110682904	G-type lectin S-receptor-like serine/threonine-protein kinase At1g11330 [Chenopodium quinoa]
gene-LOC110682905	tubulin alpha-3 chain [Chenopodium quinoa]
gene-LOC110682906	importin-5-like [Chenopodium quinoa]
gene-LOC110682907	peptidyl-tRNA hydrolase, mitochondrial-like [Chenopodium quinoa]
gene-LOC110682908	uncharacterized protein LOC110682908 [Chenopodium quinoa]
gene-LOC110682909	zinc finger MYM-type protein 1-like [Chenopodium quinoa]
gene-LOC110682910	uncharacterized protein LOC110682910 [Chenopodium quinoa]
gene-LOC110682911	U-box domain-containing protein 4-like [Chenopodium quinoa]
gene-LOC110682912	uncharacterized protein LOC110682912 [Chenopodium quinoa]
gene-LOC110682913	G-type lectin S-receptor-like serine/threonine-protein kinase At1g11330 [Chenopodium quinoa]
gene-LOC110682914	uncharacterized protein At4g04775-like [Chenopodium quinoa]
gene-LOC110682915	uncharacterized protein LOC110682915 [Chenopodium quinoa]
gene-LOC110682916	glutathione S-transferase T3-like [Chenopodium quinoa]
gene-LOC110682917	protein FAR1-RELATED SEQUENCE 9-like [Chenopodium quinoa]
gene-LOC110682918	protein FAR1-RELATED SEQUENCE 5-like [Chenopodium quinoa]
gene-LOC110682919	uncharacterized protein LOC110682919 [Chenopodium quinoa]
gene-LOC110682920	uncharacterized protein LOC110682920 [Chenopodium quinoa]
gene-LOC110682921	uncharacterized protein LOC110682921 [Chenopodium quinoa]
gene-LOC110682922	uncharacterized protein LOC110682922 [Chenopodium quinoa]
gene-LOC110682923	G-type lectin S-receptor-like serine/threonine-protein kinase At1g11330 [Chenopodium quinoa]
gene-LOC110682924	plasma membrane ATPase 2-like [Chenopodium quinoa]
gene-LOC110682925	uncharacterized protein LOC110682925 [Chenopodium quinoa]
gene-LOC110682926	uncharacterized protein LOC110682926 [Chenopodium quinoa]
gene-LOC110682927	uncharacterized protein LOC110682927 [Chenopodium quinoa]
gene-LOC110682928	uncharacterized protein LOC110682928 [Chenopodium quinoa]
gene-LOC110682929	uncharacterized protein LOC110682929 [Chenopodium quinoa]
gene-LOC110682930	uncharacterized protein LOC110682930 [Chenopodium quinoa]
gene-LOC110682931	uncharacterized protein LOC110682931 [Chenopodium quinoa]
gene-LOC110682932	probable pectinesterase 15 [Chenopodium quinoa]
gene-LOC110682935	germin-like protein subfamily 3 member 3 [Chenopodium quinoa]
gene-LOC110682936	germin-like protein subfamily 3 member 3 [Chenopodium quinoa]
gene-LOC110682939	auxin-binding protein ABP19a-like [Chenopodium quinoa]
gene-LOC110682940	germin-like protein subfamily 3 member 3 [Chenopodium quinoa]
gene-LOC110682941	germin-like protein subfamily 3 member 3 [Chenopodium quinoa]
gene-LOC110682942	auxin-binding protein ABP19a-like [Chenopodium quinoa]
gene-LOC110682944	auxin-binding protein ABP19a-like [Chenopodium quinoa]
gene-LOC110682949	putative B3 domain-containing protein Os03g0621600 [Chenopodium quinoa]
gene-LOC110682952	uncharacterized protein LOC110682952 [Chenopodium quinoa]
gene-LOC110682955	putative transcription factor bHLH041 [Chenopodium quinoa]
gene-LOC110682957	ETHYLENE INSENSITIVE 3-like 3 protein isoform X1 [Chenopodium quinoa]
gene-LOC110682958	subtilisin-like protease SBT1.8 [Chenopodium quinoa]
gene-LOC110682959	guanine nucleotide-binding protein subunit gamma 3-like [Chenopodium quinoa]
gene-LOC110682960	RING-box protein 1a [Morus notabilis]
gene-LOC110682961	serine/threonine-protein kinase RIPK-like [Chenopodium quinoa]
gene-LOC110682962	thiol protease aleurain-like [Chenopodium quinoa]
gene-LOC110682963	uncharacterized protein LOC110682963 [Chenopodium quinoa]
gene-LOC110682964	tubulin--tyrosine ligase-like protein 12 isoform X1 [Chenopodium quinoa]
gene-LOC110682965	uncharacterized protein LOC110682965 [Chenopodium quinoa]
gene-LOC110682966	F-box/LRR-repeat protein 14-like [Chenopodium quinoa]
gene-LOC110682967	uncharacterized protein LOC110682967 isoform X1 [Chenopodium quinoa]
gene-LOC110682968	uncharacterized protein At1g04910-like [Chenopodium quinoa]
gene-LOC110682969	putative uncharacterized protein DDB_G0283051 [Chenopodium quinoa]
gene-LOC110682970	uncharacterized protein LOC110682970 [Chenopodium quinoa]
gene-LOC110682971	uncharacterized protein LOC110682971 [Chenopodium quinoa]
gene-LOC110682972	MOB kinase activator-like 1A isoform X3 [Chenopodium quinoa]
gene-LOC110682973	TNF receptor-associated factor family protein DDB_G0290965-like [Chenopodium quinoa]
gene-LOC110682974	germin-like protein subfamily 3 member 3 [Chenopodium quinoa]
gene-LOC110682978	auxin-binding protein ABP19a-like [Chenopodium quinoa]
gene-LOC110682979	auxin-binding protein ABP19a-like [Chenopodium quinoa]
gene-LOC110682980	uncharacterized protein LOC110682980 [Chenopodium quinoa]
gene-LOC110682981	metacaspase-5-like [Chenopodium quinoa]
gene-LOC110682982	nodulin homeobox-like [Chenopodium quinoa]
gene-LOC110682986	putative B3 domain-containing protein Os03g0621600 [Chenopodium quinoa]
gene-LOC110682988	uncharacterized protein LOC110682988 [Chenopodium quinoa]
gene-LOC110682989	protein CTR9 homolog [Chenopodium quinoa]
gene-LOC110682990	growth-regulating factor 6-like [Chenopodium quinoa]
gene-LOC110682994	cytochrome P450 CYP72A219-like isoform X1 [Chenopodium quinoa]
gene-LOC110682995	DNA-directed RNA polymerase III subunit RPC4-like [Chenopodium quinoa]
gene-LOC110682996	mediator of RNA polymerase II transcription subunit 20a-like isoform X3 [Chenopodium quinoa]
gene-LOC110682997	uncharacterized protein LOC110682997 [Chenopodium quinoa]
gene-LOC110682998	transcription repressor MYB6-like [Chenopodium quinoa]
gene-LOC110682999	stress-response A/B barrel domain-containing protein UP3-like [Chenopodium quinoa]
gene-LOC110683001	40S ribosomal protein S3-3-like [Chenopodium quinoa]
gene-LOC110683002	replication protein A 70 kDa DNA-binding subunit A-like [Chenopodium quinoa]
gene-LOC110683003	mechanosensitive ion channel protein 10-like [Chenopodium quinoa]
gene-LOC110683004	mechanosensitive ion channel protein 10-like [Chenopodium quinoa]
gene-LOC110683005	RING-H2 finger protein ATL52-like [Chenopodium quinoa]
gene-LOC110683006	hypothetical protein SOVF_120850 [Spinacia oleracea]
gene-LOC110683008	protein BIG GRAIN 1-like A [Chenopodium quinoa]
gene-LOC110683009	omega-amidase, chloroplastic-like [Chenopodium quinoa]
gene-LOC110683010	protein Brevis radix-like 4 [Chenopodium quinoa]
gene-LOC110683011	phospholipid:diacylglycerol acyltransferase 1-like [Chenopodium quinoa]
gene-LOC110683013	nuclear transcription factor Y subunit A-7-like [Chenopodium quinoa]
gene-LOC110683014	proline-rich protein PRCC-like [Chenopodium quinoa]
gene-LOC110683015	protein bem46-like [Chenopodium quinoa]
gene-LOC110683016	PHD finger protein ALFIN-LIKE 4-like [Chenopodium quinoa]
gene-LOC110683017	LOW QUALITY PROTEIN: uncharacterized membrane protein C776.05-like [Chenopodium quinoa]
gene-LOC110683018	E3 ubiquitin-protein ligase SGR9, amyloplastic-like [Chenopodium quinoa]
gene-LOC110683019	GDSL esterase/lipase At1g28590-like isoform X3 [Chenopodium quinoa]
gene-LOC110683020	uncharacterized protein LOC110683020 [Chenopodium quinoa]
gene-LOC110683021	zinc finger MYM-type protein 1-like [Chenopodium quinoa]
gene-LOC110683023	GDSL esterase/lipase At1g28650-like [Chenopodium quinoa]
gene-LOC110683024	myosin-17 [Quercus suber]
gene-LOC110683026	uncharacterized protein LOC110683026 [Chenopodium quinoa]
gene-LOC110683027	serine/arginine repetitive matrix protein 1-like [Chenopodium quinoa]
gene-LOC110683028	UBP1-associated proteins 1C-like isoform X1 [Chenopodium quinoa]
gene-LOC110683029	UDP-glycosyltransferase 89A2-like, partial [Chenopodium quinoa]
gene-LOC110683030	60S ribosomal protein L18a-like protein [Chenopodium quinoa]
gene-LOC110683031	pre-mRNA cleavage factor Im 25 kDa subunit 1-like [Chenopodium quinoa]
gene-LOC110683032	LOW QUALITY PROTEIN: mitogen-activated protein kinase kinase 2-like [Chenopodium quinoa]
gene-LOC110683034	probable protein phosphatase 2C 50 [Chenopodium quinoa]
gene-LOC110683035	SNW/SKI-interacting protein-like [Chenopodium quinoa]
gene-LOC110683037	protein ALP1-like [Chenopodium quinoa]
gene-LOC110683038	U-box domain-containing protein 34-like [Chenopodium quinoa]
gene-LOC110683039	uncharacterized protein LOC110683039 [Chenopodium quinoa]
gene-LOC110683040	lycopene epsilon cyclase, chloroplastic-like [Chenopodium quinoa]
gene-LOC110683041	uncharacterized protein LOC110683041 [Chenopodium quinoa]
gene-LOC110683042	telomere repeat-binding factor 5-like [Chenopodium quinoa]
gene-LOC110683043	disease resistance protein RPS2-like [Chenopodium quinoa]
gene-LOC110683044	THO complex subunit 6-like [Chenopodium quinoa]
gene-LOC110683045	diacylglycerol O-acyltransferase 1A-like [Chenopodium quinoa]
gene-LOC110683046	casein kinase 1-like protein 2 [Chenopodium quinoa]
gene-LOC110683047	IQ domain-containing protein IQM1-like [Chenopodium quinoa]
gene-LOC110683048	microtubule-associated protein 1B-like [Chenopodium quinoa]
gene-LOC110683049	uncharacterized protein LOC110683049 [Chenopodium quinoa]
gene-LOC110683050	serine/threonine-protein phosphatase 7 long form homolog [Chenopodium quinoa]
gene-LOC110683051	BTB/POZ domain and ankyrin repeat-containing protein NPR1-like [Chenopodium quinoa]
gene-LOC110683052	heat stress transcription factor A-7a-like [Chenopodium quinoa]
gene-LOC110683053	uncharacterized protein LOC110683053 isoform X1 [Chenopodium quinoa]
gene-LOC110683054	uncharacterized protein LOC110683054 [Chenopodium quinoa]
gene-LOC110683055	uncharacterized protein LOC110683055 isoform X3 [Chenopodium quinoa]
gene-LOC110683056	uncharacterized protein LOC110683056 [Chenopodium quinoa]
gene-LOC110683057	protein DETOXIFICATION 16-like [Chenopodium quinoa]
gene-LOC110683058	DNA repair protein recA homolog 3, mitochondrial-like isoform X1 [Chenopodium quinoa]
gene-LOC110683059	uncharacterized protein LOC110683059 [Chenopodium quinoa]
gene-LOC110683060	probable pre-mRNA-splicing factor ATP-dependent RNA helicase DEAH5 [Chenopodium quinoa]
gene-LOC110683062	uncharacterized protein LOC110683062 isoform X1 [Chenopodium quinoa]
gene-LOC110683063	uncharacterized protein LOC110683063 [Chenopodium quinoa]
gene-LOC110683064	uncharacterized protein LOC110683064 [Chenopodium quinoa]
gene-LOC110683065	mycophenolic acid acyl-glucuronide esterase, mitochondrial-like [Chenopodium quinoa]
gene-LOC110683068	NAC domain-containing protein 17-like [Chenopodium quinoa]
gene-LOC110683069	kxDL motif-containing protein 1-like [Chenopodium quinoa]
gene-LOC110683071	uncharacterized protein LOC110683071 [Chenopodium quinoa]
gene-LOC110683072	CRM-domain containing factor CFM3, chloroplastic/mitochondrial-like [Chenopodium quinoa]
gene-LOC110683073	tubulin-folding cofactor B-like [Chenopodium quinoa]
gene-LOC110683074	uncharacterized protein LOC110683074 [Chenopodium quinoa]
gene-LOC110683075	uncharacterized protein LOC110683075 [Chenopodium quinoa]
gene-LOC110683076	cytokinin dehydrogenase 3-like [Chenopodium quinoa]
gene-LOC110683077	translation machinery-associated protein 22-like [Chenopodium quinoa]
gene-LOC110683079	putative calcium-transporting ATPase 13, plasma membrane-type [Chenopodium quinoa]
gene-LOC110683080	uncharacterized protein LOC110683080 [Chenopodium quinoa]
gene-LOC110683081	protein FAR1-RELATED SEQUENCE 5-like isoform X1 [Chenopodium quinoa]
gene-LOC110683082	zinc finger CCCH domain-containing protein 64-like isoform X1 [Chenopodium quinoa]
gene-LOC110683083	protein E6-like [Chenopodium quinoa]
gene-LOC110683084	proline-rich protein 36-like isoform X1 [Chenopodium quinoa]
gene-LOC110683085	WD-40 repeat-containing protein MSI4-like [Chenopodium quinoa]
gene-LOC110683086	probable serine/threonine-protein kinase PBL16 [Chenopodium quinoa]
gene-LOC110683087	transmembrane protein 258-like [Chenopodium quinoa]
gene-LOC110683088	pentatricopeptide repeat-containing protein At2g37230-like [Chenopodium quinoa]
gene-LOC110683090	uncharacterized protein LOC110683090 isoform X1 [Chenopodium quinoa]
gene-LOC110683091	uncharacterized protein LOC110683091 isoform X1 [Chenopodium quinoa]
gene-LOC110683092	uncharacterized protein LOC110683092 [Chenopodium quinoa]
gene-LOC110683093	N-terminal acetyltransferase B complex catalytic subunit NAA20 [Chenopodium quinoa]
gene-LOC110683094	carotene epsilon-monooxygenase, chloroplastic-like [Chenopodium quinoa]
gene-LOC110683095	caffeic acid 3-O-methyltransferase-like [Chenopodium quinoa]
gene-LOC110683098	protein DETOXIFICATION 19-like [Chenopodium quinoa]
gene-LOC110683099	uncharacterized protein LOC110683099 [Chenopodium quinoa]
gene-LOC110683100	uncharacterized protein LOC110683100 [Chenopodium quinoa]
gene-LOC110683101	uncharacterized protein LOC110683101 [Chenopodium quinoa]
gene-LOC110683102	uncharacterized protein LOC110683102 [Chenopodium quinoa]
gene-LOC110683103	uncharacterized protein LOC110683103 [Chenopodium quinoa]
gene-LOC110683104	protein FAR1-RELATED SEQUENCE 5-like [Chenopodium quinoa]
gene-LOC110683105	auxin-binding protein ABP19a-like [Chenopodium quinoa]
gene-LOC110683106	uncharacterized protein LOC110683106 [Chenopodium quinoa]
gene-LOC110683107	auxin-binding protein ABP19b-like [Chenopodium quinoa]
gene-LOC110683108	auxin-binding protein ABP19a-like [Chenopodium quinoa]
gene-LOC110683109	auxin-binding protein ABP19b-like [Chenopodium quinoa]
gene-LOC110683110	germin-like protein subfamily 3 member 3 [Chenopodium quinoa]
gene-LOC110683111	germin-like protein [Chenopodium quinoa]
gene-LOC110683112	auxin-binding protein ABP19a-like [Chenopodium quinoa]
gene-LOC110683113	histone H3.3-like [Chenopodium quinoa]
gene-LOC110683114	uncharacterized protein LOC110683114 [Chenopodium quinoa]
gene-LOC110683116	uncharacterized protein LOC110683116 [Chenopodium quinoa]
gene-LOC110683117	uncharacterized protein LOC110683117 [Chenopodium quinoa]
gene-LOC110683118	uncharacterized protein LOC110683118 [Chenopodium quinoa]
gene-LOC110683119	uncharacterized protein LOC110683119 [Chenopodium quinoa]
gene-LOC110683120	uncharacterized protein LOC110683120 [Chenopodium quinoa]
gene-LOC110683122	S-norcoclaurine synthase 1-like [Chenopodium quinoa]
gene-LOC110683123	protein SRG1-like [Chenopodium quinoa]
gene-LOC110683124	uncharacterized protein LOC110683124 [Chenopodium quinoa]
gene-LOC110683126	uncharacterized protein LOC110683126 [Chenopodium quinoa]
gene-LOC110683127	glutamic acid-rich protein-like [Chenopodium quinoa]
gene-LOC110683128	protein FAR1-RELATED SEQUENCE 5-like [Chenopodium quinoa]
gene-LOC110683129	uncharacterized protein LOC110683129 [Chenopodium quinoa]
gene-LOC110683130	25.3 kDa vesicle transport protein-like [Chenopodium quinoa]
gene-LOC110683131	uncharacterized protein LOC110683131 [Chenopodium quinoa]
gene-LOC110683133	uncharacterized protein LOC110683133 [Chenopodium quinoa]
gene-LOC110683134	uncharacterized protein LOC110683134 [Chenopodium quinoa]
gene-LOC110683135	uncharacterized protein LOC110683135 [Chenopodium quinoa]
gene-LOC110683136	uncharacterized protein LOC110683136 [Chenopodium quinoa]
gene-LOC110683137	uncharacterized protein LOC110683137 [Chenopodium quinoa]
gene-LOC110683139	BTB/POZ domain-containing protein At5g17580-like [Chenopodium quinoa]
gene-LOC110683140	uncharacterized protein LOC110683140 [Chenopodium quinoa]
gene-LOC110683142	peroxidase 4-like [Chenopodium quinoa]
gene-LOC110683143	peroxidase 4-like [Chenopodium quinoa]
gene-LOC110683146	mannose/glucose-specific lectin-like [Chenopodium quinoa]
gene-LOC110683147	uncharacterized protein LOC110720871 [Chenopodium quinoa]
gene-LOC110683148	uncharacterized protein LOC110683148 [Chenopodium quinoa]
gene-LOC110683149	protein JINGUBANG-like [Chenopodium quinoa]
gene-LOC110683150	F-box/kelch-repeat protein At3g06240-like [Chenopodium quinoa]
gene-LOC110683153	uncharacterized protein LOC110683153 [Chenopodium quinoa]
gene-LOC110683154	ethylene-responsive transcription factor TINY-like [Chenopodium quinoa]
gene-LOC110683155	indole-3-glycerol phosphate synthase, chloroplastic-like isoform X1 [Chenopodium quinoa]
gene-LOC110683157	carotenoid cleavage dioxygenase 8 homolog B, chloroplastic-like [Chenopodium quinoa]
gene-LOC110683158	LOW QUALITY PROTEIN: probable transcriptional regulatory protein At2g25830 [Chenopodium quinoa]
gene-LOC110683159	putative disease resistance protein RGA1 [Chenopodium quinoa]
gene-LOC110683160	zinc finger MYM-type protein 1-like [Chenopodium quinoa]
gene-LOC110683161	uncharacterized protein LOC110683161 [Chenopodium quinoa]
gene-LOC110683162	probable disease resistance protein At1g58602 isoform X1 [Chenopodium quinoa]
gene-LOC110683163	putative disease resistance protein RGA4 [Chenopodium quinoa]
gene-LOC110683164	nuclear pore complex protein NUP85-like [Chenopodium quinoa]
gene-LOC110683165	ultraviolet-B receptor UVR8-like [Chenopodium quinoa]
gene-LOC110683167	mitogen-activated protein kinase kinase kinase 1-like [Chenopodium quinoa]
gene-LOC110683168	uncharacterized protein LOC110683168 [Chenopodium quinoa]
gene-LOC110683170	uncharacterized protein LOC110683170 [Chenopodium quinoa]
gene-LOC110683171	5-methyltetrahydropteroyltriglutamate--homocysteine methyltransferase [Chenopodium quinoa]
gene-LOC110683173	double-stranded RNA-binding protein 1 isoform X1 [Chenopodium quinoa]
gene-LOC110683174	uncharacterized protein LOC110683174 [Chenopodium quinoa]
gene-LOC110683175	nucleolar MIF4G domain-containing protein 1-like isoform X2 [Chenopodium quinoa]
gene-LOC110683178	heterogeneous nuclear ribonucleoprotein R-like [Chenopodium quinoa]
gene-LOC110683179	uncharacterized protein LOC110683179 [Chenopodium quinoa]
gene-LOC110683180	ATP synthase subunit d, mitochondrial [Chenopodium quinoa]
gene-LOC110683181	uncharacterized protein LOC110683181 [Chenopodium quinoa]
gene-LOC110683182	inactive protein RESTRICTED TEV MOVEMENT 2-like [Chenopodium quinoa]
gene-LOC110683183	uncharacterized protein LOC110683183 isoform X1 [Chenopodium quinoa]
gene-LOC110683184	annexin-like protein RJ4 [Chenopodium quinoa]
gene-LOC110683185	binding partner of ACD11 1-like [Chenopodium quinoa]
gene-LOC110683186	uncharacterized protein LOC110683186 [Chenopodium quinoa]
gene-LOC110683187	probable cyclic nucleotide-gated ion channel 5 [Chenopodium quinoa]
gene-LOC110683188	protein QUIRKY-like [Chenopodium quinoa]
gene-LOC110683189	uncharacterized protein LOC110683189 [Chenopodium quinoa]
gene-LOC110683190	40S ribosomal protein S3-1 [Hevea brasiliensis]
gene-LOC110683192	cylicin-2-like [Chenopodium quinoa]
gene-LOC110683193	EEF1A lysine methyltransferase 1-like [Chenopodium quinoa]
gene-LOC110683195	pentatricopeptide repeat-containing protein At2g20710, mitochondrial-like [Chenopodium quinoa]
gene-LOC110683197	syntaxin-132-like [Chenopodium quinoa]
gene-LOC110683199	protein CHUP1, chloroplastic-like [Chenopodium quinoa]
gene-LOC110683200	zinc finger MYM-type protein 1-like [Chenopodium quinoa]
gene-LOC110683201	uncharacterized protein LOC110683201 [Chenopodium quinoa]
gene-LOC110683202	protein FAR1-RELATED SEQUENCE 5-like [Chenopodium quinoa]
gene-LOC110683203	protein FAR-RED IMPAIRED RESPONSE 1-like [Chenopodium quinoa]
gene-LOC110683204	uncharacterized protein LOC110683204 [Chenopodium quinoa]
gene-LOC110683206	protein MAIN-LIKE 1-like [Chenopodium quinoa]
gene-LOC110683207	putative disease resistance protein RGA4 [Chenopodium quinoa]
gene-LOC110683208	F-box/kelch-repeat protein At3g23880-like [Chenopodium quinoa]
gene-LOC110683209	F-box/kelch-repeat protein At3g06240-like [Chenopodium quinoa]
gene-LOC110683210	uncharacterized protein LOC110683210 [Chenopodium quinoa]
gene-LOC110683211	uncharacterized protein LOC110683211 [Chenopodium quinoa]
gene-LOC110683212	uncharacterized protein LOC110683212 [Chenopodium quinoa]
gene-LOC110683213	horcolin-like [Chenopodium quinoa]
gene-LOC110683214	protein FAR1-RELATED SEQUENCE 5-like [Chenopodium quinoa]
gene-LOC110683215	nucleolin-like [Chenopodium quinoa]
gene-LOC110683216	uncharacterized protein LOC110683216 [Chenopodium quinoa]
gene-LOC110683217	uncharacterized protein LOC110683217 [Chenopodium quinoa]
gene-LOC110683218	non-specific lipid transfer protein GPI-anchored 2-like [Chenopodium quinoa]
gene-LOC110683220	uncharacterized protein LOC110683220, partial [Chenopodium quinoa]
gene-LOC110683221	probable protein phosphatase 2C 2 [Chenopodium quinoa]
gene-LOC110683223	phosphoethanolamine N-methyltransferase [Chenopodium quinoa]
gene-LOC110683224	ankyrin repeat-containing protein NPR4-like [Chenopodium quinoa]
gene-LOC110683226	ankyrin repeat-containing protein ITN1-like [Chenopodium quinoa]
gene-LOC110683227	ankyrin repeat-containing protein NPR4-like [Chenopodium quinoa]
gene-LOC110683228	uncharacterized protein LOC110683228 [Chenopodium quinoa]
gene-LOC110683229	ankyrin repeat-containing protein BDA1-like [Chenopodium quinoa]
gene-LOC110683230	uncharacterized protein LOC110683230 [Chenopodium quinoa]
gene-LOC110683231	ankyrin repeat-containing protein At2g01680-like, partial [Chenopodium quinoa]
gene-LOC110683233	uncharacterized protein LOC110683233 [Chenopodium quinoa]
gene-LOC110683234	uncharacterized protein LOC110683234 [Chenopodium quinoa]
gene-LOC110683235	mitochondrial import inner membrane translocase subunit TIM17-1-like [Chenopodium quinoa]
gene-LOC110683236	transcriptional regulator TAC1-like [Chenopodium quinoa]
gene-LOC110683237	myb-like protein G [Chenopodium quinoa]
gene-LOC110683238	uncharacterized protein LOC110683238 [Chenopodium quinoa]
gene-LOC110683240	uncharacterized protein LOC110683240 [Chenopodium quinoa]
gene-LOC110683241	uncharacterized protein LOC110683241 [Chenopodium quinoa]
gene-LOC110683242	uncharacterized protein LOC110683242 [Chenopodium quinoa]
gene-LOC110683243	uncharacterized protein LOC110683243 [Chenopodium quinoa]
gene-LOC110683244	uncharacterized protein LOC110683244 [Chenopodium quinoa]
gene-LOC110683245	uncharacterized protein LOC110683245 [Chenopodium quinoa]
gene-LOC110683246	NADH dehydrogenase [ubiquinone]
gene-LOC110683247	uncharacterized protein LOC110683247 [Chenopodium quinoa]
gene-LOC110683248	uncharacterized protein LOC110683248 [Chenopodium quinoa]
gene-LOC110683250	uncharacterized protein LOC110683250 [Chenopodium quinoa]
gene-LOC110683251	uncharacterized protein LOC110683251 [Chenopodium quinoa]
gene-LOC110683253	chlorophyll(ide) b reductase NOL, chloroplastic-like isoform X2 [Chenopodium quinoa]
gene-LOC110683254	uncharacterized protein LOC110683254 [Chenopodium quinoa]
gene-LOC110683255	DNA replication licensing factor MCM6-like [Chenopodium quinoa]
gene-LOC110683256	dihydroceramide fatty acyl 2-hydroxylase FAH1-like [Chenopodium quinoa]
gene-LOC110683257	uncharacterized protein LOC110683257 [Chenopodium quinoa]
gene-LOC110683258	uncharacterized protein LOC110683258 [Chenopodium quinoa]
gene-LOC110683259	plasma membrane-associated cation-binding protein 1-like [Chenopodium quinoa]
gene-LOC110683260	F-box/LRR-repeat MAX2 homolog A-like [Chenopodium quinoa]
gene-LOC110683264	protein FAR1-RELATED SEQUENCE 5-like [Chenopodium quinoa]
gene-LOC110683265	uncharacterized protein LOC110683265 [Chenopodium quinoa]
gene-LOC110683268	protoporphyrinogen oxidase 1, chloroplastic-like [Chenopodium quinoa]
gene-LOC110683269	protein CHROMATIN REMODELING 4-like [Chenopodium quinoa]
gene-LOC110683270	uncharacterized protein LOC110683270 [Chenopodium quinoa]
gene-LOC110683271	glycine--tRNA ligase, mitochondrial 1-like [Chenopodium quinoa]
gene-LOC110683272	pentatricopeptide repeat-containing protein At5g50990-like [Chenopodium quinoa]
gene-LOC110683273	protein real-time-like [Chenopodium quinoa]
gene-LOC110683274	random slug protein 5-like [Chenopodium quinoa]
gene-LOC110683275	random slug protein 5-like [Chenopodium quinoa]
gene-LOC110683276	VAMP-like protein YKT61 [Chenopodium quinoa]
gene-LOC110683277	floricaula/leafy homolog [Chenopodium quinoa]
gene-LOC110683280	uncharacterized protein LOC110683280 [Chenopodium quinoa]
gene-LOC110683284	putative pre-mRNA-splicing factor ATP-dependent RNA helicase DHX16 [Chenopodium quinoa]
gene-LOC110683285	uncharacterized protein LOC110683285 isoform X1 [Chenopodium quinoa]
gene-LOC110683286	protein ALP1-like [Chenopodium quinoa]
gene-LOC110683287	protein FAR1-RELATED SEQUENCE 1-like, partial [Chenopodium quinoa]
gene-LOC110683289	copper transporter 6-like [Chenopodium quinoa]
gene-LOC110683290	copper transporter 6-like [Chenopodium quinoa]
gene-LOC110683291	protein WUSCHEL-like [Chenopodium quinoa]
gene-LOC110683293	asparagine synthetase [glutamine-hydrolyzing]
gene-LOC110683294	inactive protein RESTRICTED TEV MOVEMENT 2-like [Chenopodium quinoa]
gene-LOC110683295	uncharacterized protein LOC110683295 [Chenopodium quinoa]
gene-LOC110683296	uncharacterized protein LOC110683296 [Chenopodium quinoa]
gene-LOC110683297	aluminum-activated malate transporter 2-like [Chenopodium quinoa]
gene-LOC110683300	ATP-dependent DNA helicase PIF2-like [Chenopodium quinoa]
gene-LOC110683301	aluminum-activated malate transporter 2-like, partial [Chenopodium quinoa]
gene-LOC110683302	subtilisin-like protease SBT4.3 [Chenopodium quinoa]
gene-LOC110683303	LOW QUALITY PROTEIN: subtilisin-like protease SBT4.12 [Chenopodium quinoa]
gene-LOC110683304	subtilisin-like protease SBT4.13 [Chenopodium quinoa]
gene-LOC110683306	protein ecdysoneless homolog [Chenopodium quinoa]
gene-LOC110683307	uncharacterized protein LOC110683307, partial [Chenopodium quinoa]
gene-LOC110683308	probable GPI-anchored adhesin-like protein PGA55 [Chenopodium quinoa]
gene-LOC110683309	uncharacterized protein LOC110683309 [Chenopodium quinoa]
gene-LOC110683310	protein NRT1/ PTR FAMILY 5.10-like [Chenopodium quinoa]
gene-LOC110683311	aspartic proteinase CDR1-like [Chenopodium quinoa]
gene-LOC110683312	uncharacterized protein LOC110683312 [Chenopodium quinoa]
gene-LOC110683313	uncharacterized protein LOC110683313 [Chenopodium quinoa]
gene-LOC110683314	mitogen-activated protein kinase kinase kinase 18-like [Chenopodium quinoa]
gene-LOC110683316	putative FBD-associated F-box protein At1g78730 [Chenopodium quinoa]
gene-LOC110683317	uncharacterized protein LOC110683317 [Chenopodium quinoa]
gene-LOC110683318	heat shock 70 kDa protein-like [Chenopodium quinoa]
gene-LOC110683319	heat shock 70 kDa protein 3-like [Chenopodium quinoa]
gene-LOC110683320	uncharacterized protein LOC110683320 [Chenopodium quinoa]
gene-LOC110683321	uncharacterized protein LOC110683321 [Chenopodium quinoa]
gene-LOC110683322	serine/threonine-protein phosphatase 7 long form homolog [Chenopodium quinoa]
gene-LOC110683323	uncharacterized protein LOC110683323 [Chenopodium quinoa]
gene-LOC110683324	putative nuclease HARBI1 [Chenopodium quinoa]
gene-LOC110683325	uncharacterized protein LOC110683325 [Chenopodium quinoa]
gene-LOC110683326	putative pentatricopeptide repeat-containing protein At3g11460, mitochondrial [Chenopodium quinoa]
gene-LOC110683327	synaptonemal complex protein 1-like [Chenopodium quinoa]
gene-LOC110683328	auxin-induced protein X15-like [Chenopodium quinoa]
gene-LOC110683329	transcription repressor OFP7-like [Chenopodium quinoa]
gene-LOC110683330	uncharacterized protein LOC110683330 [Chenopodium quinoa]
gene-LOC110683331	ATP-dependent DNA helicase PIF6-like [Chenopodium quinoa]
gene-LOC110683332	laccase-2-like [Chenopodium quinoa]
gene-LOC110683333	laccase-17-like [Chenopodium quinoa]
gene-LOC110683334	zinc transporter 1-like [Chenopodium quinoa]
gene-LOC110683335	E3 ubiquitin-protein ligase SDIR1-like [Chenopodium quinoa]
gene-LOC110683336	pumilio homolog 1-like [Chenopodium quinoa]
gene-LOC110683337	uncharacterized protein LOC110683337 [Chenopodium quinoa]
gene-LOC110683338	transcription factor PCL1-like [Chenopodium quinoa]
gene-LOC110683339	uncharacterized protein LOC110683339 [Chenopodium quinoa]
gene-LOC110683340	pentatricopeptide repeat-containing protein At5g59600-like [Chenopodium quinoa]
gene-LOC110683341	protein TOC75-3, chloroplastic-like [Chenopodium quinoa]
gene-LOC110683342	uncharacterized protein LOC110683342 isoform X1 [Chenopodium quinoa]
gene-LOC110683344	L-type lectin-domain containing receptor kinase IV.2-like isoform X1 [Chenopodium quinoa]
gene-LOC110683345	L-type lectin-domain containing receptor kinase IV.1-like [Chenopodium quinoa]
gene-LOC110683346	L-type lectin-domain containing receptor kinase IV.2-like [Chenopodium quinoa]
gene-LOC110683347	L-type lectin-domain containing receptor kinase IV.2-like [Chenopodium quinoa]
gene-LOC110683348	L-type lectin-domain containing receptor kinase IV.1-like [Chenopodium quinoa]
gene-LOC110683350	L-type lectin-domain containing receptor kinase IV.2-like [Chenopodium quinoa]
gene-LOC110683351	L-type lectin-domain containing receptor kinase IV.1-like [Chenopodium quinoa]
gene-LOC110683352	L-type lectin-domain containing receptor kinase IV.1-like [Chenopodium quinoa]
gene-LOC110683354	D-xylose-proton symporter-like 3, chloroplastic [Chenopodium quinoa]
gene-LOC110683355	receptor like protein kinase S.3-like [Chenopodium quinoa]
gene-LOC110683356	uncharacterized protein LOC110683356 [Chenopodium quinoa]
gene-LOC110683357	transcription initiation factor IIA large subunit-like [Chenopodium quinoa]
gene-LOC110683358	serine/arginine repetitive matrix protein 1-like isoform X1 [Chenopodium quinoa]
gene-LOC110683359	tropinone reductase homolog At5g06060-like [Chenopodium quinoa]
gene-LOC110683361	tropinone reductase homolog At5g06060-like isoform X1 [Chenopodium quinoa]
gene-LOC110683362	senescence-associated protein 13-like [Chenopodium quinoa]
gene-LOC110683363	tropinone reductase homolog At2g29360-like [Chenopodium quinoa]
gene-LOC110683364	probable protein phosphatase 2C 24 [Chenopodium quinoa]
gene-LOC110683365	phosphoribosylamine--glycine ligase-like [Chenopodium quinoa]
gene-LOC110683366	PREDICTED: methylsterol monooxygenase 2-2 isoform X1 [Nelumbo nucifera]
gene-LOC110683367	eukaryotic translation initiation factor 3 subunit G-like [Chenopodium quinoa]
gene-LOC110683368	pentatricopeptide repeat-containing protein At3g46790, chloroplastic-like [Chenopodium quinoa]
gene-LOC110683369	myosin-1-like isoform X1 [Chenopodium quinoa]
gene-LOC110683370	hypothetical protein BVRB_7g173160 [Beta vulgaris subsp. vulgaris]
gene-LOC110683372	serine/threonine-protein phosphatase PP1 isozyme 2-like [Chenopodium quinoa]
gene-LOC110683373	uncharacterized protein LOC110683373 [Chenopodium quinoa]
gene-LOC110683374	uncharacterized protein LOC110683374 [Chenopodium quinoa]
gene-LOC110683375	DNA-directed RNA polymerases I and III subunit RPAC2-like [Chenopodium quinoa]
gene-LOC110683376	hypothetical protein OsI_17982 [Oryza sativa Indica Group]
gene-LOC110683377	mitochondrial import inner membrane translocase subunit TIM10-like [Chenopodium quinoa]
gene-LOC110683378	uncharacterized protein LOC110683378 [Chenopodium quinoa]
gene-LOC110683379	UDP-glycosyltransferase 76E4-like [Chenopodium quinoa]
gene-LOC110683381	unnamed protein product, partial [Vitis vinifera]
gene-LOC110683382	universal stress protein PHOS34-like [Chenopodium quinoa]
gene-LOC110683383	uncharacterized protein LOC110683383 [Chenopodium quinoa]
gene-LOC110683384	uncharacterized protein LOC110683384 [Chenopodium quinoa]
gene-LOC110683385	subtilisin-like protease SBT4.3 [Chenopodium quinoa]
gene-LOC110683386	subtilisin-like protease SBT4.3 [Chenopodium quinoa]
gene-LOC110683387	eukaryotic translation initiation factor 3 subunit B-like [Chenopodium quinoa]
gene-LOC110683388	eukaryotic translation initiation factor 3 subunit B-like [Chenopodium quinoa]
gene-LOC110683389	PREDICTED: tubulin beta-2 chain-like [Malus domestica]
gene-LOC110683390	mediator of RNA polymerase II transcription subunit 12-like [Chenopodium quinoa]
gene-LOC110683391	zinc finger BED domain-containing protein RICESLEEPER 3-like [Chenopodium quinoa]
gene-LOC110683392	neutral ceramidase 2-like [Chenopodium quinoa]
gene-LOC110683393	cytosolic enolase 3-like [Chenopodium quinoa]
gene-LOC110683394	probable sugar phosphate/phosphate translocator At3g11320 [Chenopodium quinoa]
gene-LOC110683395	proliferating cell nuclear antigen [Chenopodium quinoa]
gene-LOC110683397	mitochondrial uncoupling protein 2-like isoform X1 [Chenopodium quinoa]
gene-LOC110683398	early nodulin-like protein 1 [Chenopodium quinoa]
gene-LOC110683399	DExH-box ATP-dependent RNA helicase DExH11-like [Chenopodium quinoa]
gene-LOC110683400	serine/threonine-protein kinase rio2-like [Chenopodium quinoa]
gene-LOC110683401	uncharacterized protein LOC110683401 [Chenopodium quinoa]
gene-LOC110683402	probable glutathione S-transferase [Chenopodium quinoa]
gene-LOC110683403	probable glutathione S-transferase [Chenopodium quinoa]
gene-LOC110683404	scaffold attachment factor B1-like [Chenopodium quinoa]
gene-LOC110683405	hypothetical protein DCAR_007400 [Daucus carota subsp. sativus]
gene-LOC110683406	probable anion transporter 4, chloroplastic isoform X2 [Chenopodium quinoa]
gene-LOC110683407	calmodulin-binding receptor-like cytoplasmic kinase 2 [Chenopodium quinoa]
gene-LOC110683408	uncharacterized protein LOC110683408 [Chenopodium quinoa]
gene-LOC110683409	putative esterase C31F10.02 isoform X2 [Chenopodium quinoa]
gene-LOC110683411	UPF0503 protein At3g09070, chloroplastic-like [Chenopodium quinoa]
gene-LOC110683412	uncharacterized protein LOC110683412 [Chenopodium quinoa]
gene-LOC110683413	acyl-coenzyme A thioesterase 13-like [Chenopodium quinoa]
gene-LOC110683414	AT-rich interactive domain-containing protein 2-like [Chenopodium quinoa]
gene-LOC110683415	uncharacterized protein LOC110683415 [Chenopodium quinoa]
gene-LOC110683416	laccase-4-like [Chenopodium quinoa]
gene-LOC110683417	transcription factor DIVARICATA-like [Chenopodium quinoa]
gene-LOC110683418	uncharacterized protein LOC110683418 isoform X2 [Chenopodium quinoa]
gene-LOC110683419	superoxide dismutase [Fe]
gene-LOC110683420	protein FAR1-RELATED SEQUENCE 6-like [Chenopodium quinoa]
gene-LOC110683421	ATP-dependent zinc metalloprotease FTSH 7, chloroplastic-like [Chenopodium quinoa]
gene-LOC110683422	phosphomethylpyrimidine synthase, chloroplastic-like isoform X1 [Chenopodium quinoa]
gene-LOC110683423	50S ribosomal protein L4, chloroplastic isoform X1 [Chenopodium quinoa]
gene-LOC110683424	josephin-like protein [Chenopodium quinoa]
gene-LOC110683425	uncharacterized protein LOC110683425 [Chenopodium quinoa]
gene-LOC110683426	eukaryotic translation initiation factor 3 subunit F-like [Chenopodium quinoa]
gene-LOC110683428	cytochrome P450 86A1-like [Chenopodium quinoa]
gene-LOC110683429	sodium-dependent phosphate transport protein 1, chloroplastic-like [Chenopodium quinoa]
gene-LOC110683430	glutathione S-transferase T3-like [Chenopodium quinoa]
gene-LOC110683431	uncharacterized protein LOC110683431 [Chenopodium quinoa]
gene-LOC110683432	GDP-mannose transporter GONST2-like [Chenopodium quinoa]
gene-LOC110683433	uncharacterized protein LOC110683433 [Chenopodium quinoa]
gene-LOC110683434	cell division control protein 6 homolog B-like isoform X1 [Chenopodium quinoa]
gene-LOC110683435	60S acidic ribosomal protein P0-like [Chenopodium quinoa]
gene-LOC110683436	anthranilate synthase alpha subunit 2, chloroplastic-like [Chenopodium quinoa]
gene-LOC110683437	uncharacterized protein LOC110683437 [Chenopodium quinoa]
gene-LOC110683438	60S acidic ribosomal protein P0-like [Chenopodium quinoa]
gene-LOC110683440	anthranilate synthase alpha subunit 2, chloroplastic-like [Chenopodium quinoa]
gene-LOC110683441	general transcription factor IIE subunit 2-like [Chenopodium quinoa]
gene-LOC110683442	probable NAD(P)H dehydrogenase (quinone) FQR1-like 3 isoform X1 [Chenopodium quinoa]
gene-LOC110683443	pleckstrin homology domain-containing protein 1-like [Chenopodium quinoa]
gene-LOC110683444	zinc finger CCCH domain-containing protein 42-like [Chenopodium quinoa]
gene-LOC110683445	uncharacterized protein LOC110683445 isoform X1 [Chenopodium quinoa]
gene-LOC110683446	villin-1-like isoform X2 [Chenopodium quinoa]
gene-LOC110683447	putative uncharacterized protein DDB_G0286901 [Chenopodium quinoa]
gene-LOC110683448	non-specific phospholipase C1-like [Chenopodium quinoa]
gene-LOC110683449	ammonium transporter 1 member 3-like [Chenopodium quinoa]
gene-LOC110683450	LOW QUALITY PROTEIN: dehydrodolichyl diphosphate synthase 2-like [Chenopodium quinoa]
gene-LOC110683451	RING finger protein 141-like [Chenopodium quinoa]
gene-LOC110683452	protein DAMAGED DNA-BINDING 2-like [Chenopodium quinoa]
gene-LOC110683453	ABC transporter G family member 31-like [Chenopodium quinoa]
gene-LOC110683454	3-oxo-Delta(4,5)-steroid 5-beta-reductase [Chenopodium quinoa]
gene-LOC110683455	vacuolar cation/proton exchanger 3-like isoform X2 [Chenopodium quinoa]
gene-LOC110683456	uncharacterized protein LOC110683456 [Chenopodium quinoa]
gene-LOC110683457	inositol 3-kinase-like [Chenopodium quinoa]
gene-LOC110683458	nudC domain-containing protein 2-like [Chenopodium quinoa]
gene-LOC110683459	SMR domain-containing protein At5g58720-like [Chenopodium quinoa]
gene-LOC110683461	uncharacterized protein LOC110683461 [Chenopodium quinoa]
gene-LOC110683462	PREDICTED: peptidyl-prolyl cis-trans isomerase CYP19-4 [Ziziphus jujuba]
gene-LOC110683463	hypothetical protein CUMW_105980 [Citrus unshiu]
gene-LOC110683464	O-glucosyltransferase rumi homolog [Chenopodium quinoa]
gene-LOC110683465	probable pyridoxal 5'-phosphate synthase subunit PDX1 [Chenopodium quinoa]
gene-LOC110683466	phosphoinositide phospholipase C 4-like [Chenopodium quinoa]
gene-LOC110683467	uncharacterized protein LOC110683467 [Chenopodium quinoa]
gene-LOC110683468	phosphoinositide phospholipase C 4-like [Chenopodium quinoa]
gene-LOC110683469	phosphoinositide phospholipase C 1-like [Chenopodium quinoa]
gene-LOC110683470	phosphoinositide phospholipase C 1-like [Chenopodium quinoa]
gene-LOC110683471	phosphoinositide phospholipase C 2-like [Chenopodium quinoa]
gene-LOC110683473	uncharacterized protein LOC110683473 [Chenopodium quinoa]
gene-LOC110683474	protein SMAX1-LIKE 6-like [Chenopodium quinoa]
gene-LOC110683475	uncharacterized protein LOC110683475 [Chenopodium quinoa]
gene-LOC110683478	zinc finger CCCH domain-containing protein 66-like [Chenopodium quinoa]
gene-LOC110683479	uncharacterized protein LOC110683479 [Chenopodium quinoa]
gene-LOC110683480	nucleolar complex protein 2 homolog [Chenopodium quinoa]
gene-LOC110683481	U-box domain-containing protein 44-like [Chenopodium quinoa]
gene-LOC110683482	internal alternative NAD(P)H-ubiquinone oxidoreductase A1, mitochondrial-like [Chenopodium quinoa]
gene-LOC110683483	hypothetical protein CUMW_032110, partial [Citrus unshiu]
gene-LOC110683484	protein FAR1-RELATED SEQUENCE 5-like isoform X1 [Chenopodium quinoa]
gene-LOC110683485	uncharacterized protein LOC110683485 [Chenopodium quinoa]
gene-LOC110683486	DNA ligase 1-like isoform X4 [Chenopodium quinoa]
gene-LOC110683487	uncharacterized protein LOC110739037 [Chenopodium quinoa]
gene-LOC110683488	uncharacterized protein LOC110689016 [Chenopodium quinoa]
gene-LOC110683489	uncharacterized protein LOC110683489 [Chenopodium quinoa]
gene-LOC110683490	potassium transporter 7-like [Chenopodium quinoa]
gene-LOC110683491	protein FAR1-RELATED SEQUENCE 5-like [Chenopodium quinoa]
gene-LOC110683492	protein PMR5-like [Chenopodium quinoa]
gene-LOC110683493	mediator of RNA polymerase II transcription subunit 12-like [Chenopodium quinoa]
gene-LOC110683494	probable protein phosphatase 2C 25 [Chenopodium quinoa]
gene-LOC110683495	clathrin heavy chain 1-like [Chenopodium quinoa]
gene-LOC110683496	LOW QUALITY PROTEIN: non-structural maintenance of chromosomes element 1 homolog [Chenopodium quinoa]
gene-LOC110683497	hypothetical protein POPTR_003G102900v3 [Populus trichocarpa]
gene-LOC110683498	uncharacterized protein LOC110683498 [Chenopodium quinoa]
gene-LOC110683499	60S ribosomal protein L30 [Chenopodium quinoa]
gene-LOC110683500	serrate RNA effector molecule-like [Chenopodium quinoa]
gene-LOC110683501	protein FAR1-RELATED SEQUENCE 3-like isoform X1 [Chenopodium quinoa]
gene-LOC110683502	TATA-box-binding protein-like isoform X1 [Chenopodium quinoa]
gene-LOC110683503	uncharacterized protein LOC110683503 isoform X1 [Chenopodium quinoa]
gene-LOC110683504	(+)-neomenthol dehydrogenase-like [Chenopodium quinoa]
gene-LOC110683506	uncharacterized protein LOC110683506 [Chenopodium quinoa]
gene-LOC110683507	uncharacterized protein LOC110683507 [Chenopodium quinoa]
gene-LOC110683508	non-specific lipid transfer protein GPI-anchored 2-like [Chenopodium quinoa]
gene-LOC110683510	F-box/WD-40 repeat-containing protein At5g21040-like [Chenopodium quinoa]
gene-LOC110683511	GDSL esterase/lipase At1g71250-like [Chenopodium quinoa]
gene-LOC110683512	probable apyrase 6 [Chenopodium quinoa]
gene-LOC110683513	geranylgeranyl diphosphate reductase, chloroplastic-like [Chenopodium quinoa]
gene-LOC110683514	NADH--cytochrome b5 reductase 1-like isoform X2 [Chenopodium quinoa]
gene-LOC110683515	uncharacterized protein LOC110683515 isoform X1 [Chenopodium quinoa]
gene-LOC110683517	BTB/POZ and MATH domain-containing protein 4-like [Chenopodium quinoa]
gene-LOC110683518	uncharacterized protein LOC110683518 [Chenopodium quinoa]
gene-LOC110683519	molybdopterin biosynthesis protein CNX1-like [Chenopodium quinoa]
gene-LOC110683520	probable pectate lyase 4 [Chenopodium quinoa]
gene-LOC110683521	serine carboxypeptidase II-3-like [Chenopodium quinoa]
gene-LOC110683522	F-box/kelch-repeat protein At1g57790-like [Chenopodium quinoa]
gene-LOC110683523	serine carboxypeptidase II-3-like [Chenopodium quinoa]
gene-LOC110683524	5-methyltetrahydropteroyltriglutamate--homocysteine methyltransferase-like [Chenopodium quinoa]
gene-LOC110683525	uncharacterized protein LOC110683525 [Chenopodium quinoa]
gene-LOC110683526	uncharacterized protein LOC110683526 [Chenopodium quinoa]
gene-LOC110683527	inactive protein RESTRICTED TEV MOVEMENT 2-like [Chenopodium quinoa]
gene-LOC110683528	abscisic-aldehyde oxidase-like [Chenopodium quinoa]
gene-LOC110683529	structural maintenance of chromosomes protein 3-like [Chenopodium quinoa]
gene-LOC110683530	uncharacterized protein LOC110683530 [Chenopodium quinoa]
gene-LOC110683531	uncharacterized protein LOC110683531 [Chenopodium quinoa]
gene-LOC110683532	serine/threonine-protein kinase TOUSLED-like [Chenopodium quinoa]
gene-LOC110683533	uncharacterized protein LOC110683533 isoform X2 [Chenopodium quinoa]
gene-LOC110683534	uncharacterized protein LOC110683534 [Chenopodium quinoa]
gene-LOC110683535	uncharacterized protein LOC110683535 [Chenopodium quinoa]
gene-LOC110683536	hypothetical protein ZOSMA_7954G00010, partial [Zostera marina]
gene-LOC110683537	protein AIR2-like [Chenopodium quinoa]
gene-LOC110683538	uncharacterized protein LOC110683538 [Chenopodium quinoa]
gene-LOC110683539	kinesin-like protein KIN-12E isoform X1 [Chenopodium quinoa]
gene-LOC110683540	elongation factor-like GTPase 1 isoform X1 [Chenopodium quinoa]
gene-LOC110683541	outer envelope protein 61-like [Chenopodium quinoa]
gene-LOC110683542	uncharacterized protein LOC110683542 [Chenopodium quinoa]
gene-LOC110683543	E3 ubiquitin-protein ligase RHF2A-like isoform X1 [Chenopodium quinoa]
gene-LOC110683544	uncharacterized protein LOC110720042 [Chenopodium quinoa]
gene-LOC110683545	fasciclin-like arabinogalactan protein 17 isoform X1 [Chenopodium quinoa]
gene-LOC110683546	succinate dehydrogenase subunit 6, mitochondrial-like [Chenopodium quinoa]
gene-LOC110683547	PREDICTED: uncharacterized protein LOC107433648 isoform X1 [Ziziphus jujuba]
gene-LOC110683548	protein BOLA4, chloroplastic/mitochondrial-like [Chenopodium quinoa]
gene-LOC110683549	protein STRICTOSIDINE SYNTHASE-LIKE 3-like [Chenopodium quinoa]
gene-LOC110683550	glutamic acid-rich protein-like [Chenopodium quinoa]
gene-LOC110683551	putative axial regulator YABBY 2 [Chenopodium quinoa]
gene-LOC110683552	uncharacterized protein LOC110683552 [Chenopodium quinoa]
gene-LOC110683553	ubiquitin carboxyl-terminal hydrolase 8-like [Chenopodium quinoa]
gene-LOC110683554	putative phosphatidylglycerol/phosphatidylinositol transfer protein DDB_G0282179 [Chenopodium quinoa]
gene-LOC110683555	dnaJ protein homolog ANJ1 [Chenopodium quinoa]
gene-LOC110683556	probable receptor-like protein kinase At1g49730 [Chenopodium quinoa]
gene-LOC110683557	protein IQ-DOMAIN 1-like [Chenopodium quinoa]
gene-LOC110683558	uncharacterized protein LOC110683558 [Chenopodium quinoa]
gene-LOC110683559	outer envelope protein 80, chloroplastic-like [Chenopodium quinoa]
gene-LOC110683560	GTPase LSG1-2-like [Chenopodium quinoa]
gene-LOC110683561	T-complex protein 1 subunit zeta 1-like [Chenopodium quinoa]
gene-LOC110683562	serine/threonine-protein phosphatase BSL3 [Chenopodium quinoa]
gene-LOC110683563	J domain-containing protein spf31-like [Chenopodium quinoa]
gene-LOC110683564	protein FAF-like, chloroplastic [Chenopodium quinoa]
gene-LOC110683565	E3 ubiquitin-protein ligase PUB23-like [Chenopodium quinoa]
gene-LOC110683567	uncharacterized protein LOC110683567 [Chenopodium quinoa]
gene-LOC110683568	BEL1-like homeodomain protein 1 [Chenopodium quinoa]
gene-LOC110683569	L10-interacting MYB domain-containing protein-like [Chenopodium quinoa]
gene-LOC110683571	transcription factor LHW-like [Chenopodium quinoa]
gene-LOC110683572	aluminum-activated malate transporter 2-like [Chenopodium quinoa]
gene-LOC110683574	histone deacetylase 8-like [Chenopodium quinoa]
gene-LOC110683575	uncharacterized protein LOC110701191 [Chenopodium quinoa]
gene-LOC110683577	pentatricopeptide repeat-containing protein At1g05750, chloroplastic-like [Chenopodium quinoa]
gene-LOC110683578	serine/threonine-protein kinase Nek5-like [Chenopodium quinoa]
gene-LOC110683579	NDR1/HIN1-like protein 10 [Chenopodium quinoa]
gene-LOC110683580	beta-glucuronosyltransferase GlcAT14A-like [Chenopodium quinoa]
gene-LOC110683581	NDR1/HIN1-like protein 1 [Chenopodium quinoa]
gene-LOC110683582	5'-3' exoribonuclease 3-like [Chenopodium quinoa]
gene-LOC110683583	transcription factor E2FB-like [Chenopodium quinoa]
gene-LOC110683584	transcription factor E2FB-like [Chenopodium quinoa]
gene-LOC110683585	uncharacterized protein LOC110683585 [Chenopodium quinoa]
gene-LOC110683586	probable CCR4-associated factor 1 homolog 11 [Chenopodium quinoa]
gene-LOC110683587	ubiquitin-conjugating enzyme E2 variant 1D [Chenopodium quinoa]
gene-LOC110683590	NAC domain-containing protein 89-like [Chenopodium quinoa]
gene-LOC110683592	bifunctional nitrilase/nitrile hydratase NIT4A-like [Chenopodium quinoa]
gene-LOC110683593	uncharacterized protein LOC110683593 [Chenopodium quinoa]
gene-LOC110683594	uncharacterized protein LOC110683594 [Chenopodium quinoa]
gene-LOC110683595	tropomyosin-2-like [Chenopodium quinoa]
gene-LOC110683596	toll-like receptor Tollo [Chenopodium quinoa]
gene-LOC110683597	photosystem I subunit O-like [Chenopodium quinoa]
gene-LOC110683599	nicalin-1-like isoform X1 [Chenopodium quinoa]
gene-LOC110683600	mRNA-decapping enzyme-like protein [Chenopodium quinoa]
gene-LOC110683601	OTU domain-containing protein 5-like [Chenopodium quinoa]
gene-LOC110683603	uncharacterized protein LOC110683603 isoform X1 [Chenopodium quinoa]
gene-LOC110683604	NAC domain-containing protein 90-like [Chenopodium quinoa]
gene-LOC110683605	vesicle-associated membrane protein 714-like [Chenopodium quinoa]
gene-LOC110683613	pentatricopeptide repeat-containing protein At1g73710-like [Chenopodium quinoa]
gene-LOC110683617	uncharacterized protein LOC110729300, partial [Chenopodium quinoa]
gene-LOC110683618	secreted acidic protein 2-like [Chenopodium quinoa]
gene-LOC110683620	uncharacterized protein LOC110683620, partial [Chenopodium quinoa]
gene-LOC110683621	uncharacterized protein LOC110725337 isoform X1 [Chenopodium quinoa]
gene-LOC110683622	uncharacterized protein LOC110683622 [Chenopodium quinoa]
gene-LOC110683623	uncharacterized protein LOC110715174 [Chenopodium quinoa]
gene-LOC110683624	putative disease resistance protein RGA1 [Chenopodium quinoa]
gene-LOC110683626	uncharacterized protein LOC110683626 [Chenopodium quinoa]
gene-LOC110683628	pentatricopeptide repeat-containing protein At5g61370, mitochondrial-like [Chenopodium quinoa]
gene-LOC110683629	zinc finger MYM-type protein 1-like [Chenopodium quinoa]
gene-LOC110683630	neutral/alkaline invertase 3, chloroplastic-like [Chenopodium quinoa]
gene-LOC110683632	uncharacterized protein LOC110683632 [Chenopodium quinoa]
gene-LOC110683633	vesicle transport v-SNARE 13-like [Chenopodium quinoa]
gene-LOC110683634	tRNA dimethylallyltransferase 2-like [Chenopodium quinoa]
gene-LOC110683635	uncharacterized protein LOC110683635 isoform X1 [Chenopodium quinoa]
gene-LOC110683636	protein FAR1-RELATED SEQUENCE 6-like isoform X1 [Chenopodium quinoa]
gene-LOC110683637	inactive protein kinase SELMODRAFT_444075-like [Chenopodium quinoa]
gene-LOC110683639	uncharacterized protein LOC110683639 [Chenopodium quinoa]
gene-LOC110683640	uncharacterized protein LOC110683640 [Chenopodium quinoa]
gene-LOC110683642	uncharacterized protein LOC110683642 [Chenopodium quinoa]
gene-LOC110683643	cysteine-rich repeat secretory protein 38-like, partial [Chenopodium quinoa]
gene-LOC110683644	uncharacterized protein LOC110683644 [Chenopodium quinoa]
gene-LOC110683645	uncharacterized protein LOC110683645 [Chenopodium quinoa]
gene-LOC110683646	uncharacterized protein LOC110683646 [Chenopodium quinoa]
gene-LOC110683647	protein STRUBBELIG-RECEPTOR FAMILY 3-like isoform X1 [Chenopodium quinoa]
gene-LOC110683648	uncharacterized protein LOC110683648 [Chenopodium quinoa]
gene-LOC110683649	uncharacterized protein LOC110683649 [Chenopodium quinoa]
gene-LOC110683650	uncharacterized protein LOC110683650 [Chenopodium quinoa]
gene-LOC110683651	protein FAR1-RELATED SEQUENCE 4-like [Chenopodium quinoa]
gene-LOC110683652	uncharacterized protein LOC110683652 [Chenopodium quinoa]
gene-LOC110683653	uncharacterized protein LOC110683653 [Chenopodium quinoa]
gene-LOC110683654	uncharacterized protein LOC110683654 [Chenopodium quinoa]
gene-LOC110683655	protein MAIN-LIKE 2-like [Chenopodium quinoa]
gene-LOC110683657	uncharacterized protein LOC110683657 [Chenopodium quinoa]
gene-LOC110683658	uncharacterized protein LOC110683658 [Chenopodium quinoa]
gene-LOC110683659	uncharacterized protein LOC110683659 [Chenopodium quinoa]
gene-LOC110683660	uncharacterized protein LOC110683660 isoform X1 [Chenopodium quinoa]
gene-LOC110683661	importin subunit alpha-9-like isoform X1 [Chenopodium quinoa]
gene-LOC110683662	GPI-anchored protein LLG1-like [Chenopodium quinoa]
gene-LOC110683663	lipid phosphate phosphatase gamma-like [Chenopodium quinoa]
gene-LOC110683665	probable E3 ubiquitin-protein ligase ZFP1 isoform X1 [Chenopodium quinoa]
gene-LOC110683667	syntaxin-71-like isoform X1 [Chenopodium quinoa]
gene-LOC110683668	putative ubiquitin-conjugating enzyme E2 38 [Chenopodium quinoa]
gene-LOC110683669	uncharacterized protein LOC110690887 [Chenopodium quinoa]
gene-LOC110683671	ankyrin-3-like [Chenopodium quinoa]
gene-LOC110683673	heavy metal-associated isoprenylated plant protein 19-like [Chenopodium quinoa]
gene-LOC110683674	uncharacterized protein LOC110713752 [Chenopodium quinoa]
gene-LOC110683676	serine/threonine-protein phosphatase 7 long form homolog [Chenopodium quinoa]
gene-LOC110683677	beta-amyrin 28-oxidase-like [Chenopodium quinoa]
gene-LOC110683681	uncharacterized protein LOC110683681 [Chenopodium quinoa]
gene-LOC110683685	uncharacterized protein LOC110683685 [Chenopodium quinoa]
gene-LOC110683688	guanine nucleotide-binding protein subunit gamma 1-like [Chenopodium quinoa]
gene-LOC110683689	uncharacterized protein LOC110683689 [Chenopodium quinoa]
gene-LOC110683690	F-box/FBD/LRR-repeat protein At5g22660-like [Chenopodium quinoa]
gene-LOC110683691	uncharacterized protein LOC110683691 [Chenopodium quinoa]
gene-LOC110683693	50S ribosomal protein L10, chloroplastic [Chenopodium quinoa]
gene-LOC110683695	leukotriene A-4 hydrolase homolog [Chenopodium quinoa]
gene-LOC110683696	histone-lysine N-methyltransferase ASHH3-like isoform X1 [Chenopodium quinoa]
gene-LOC110683698	floral homeotic protein APETALA 2-like isoform X1 [Chenopodium quinoa]
gene-LOC110683699	sporulation protein RMD1-like [Chenopodium quinoa]
gene-LOC110683700	protein NRT1/ PTR FAMILY 2.4-like [Chenopodium quinoa]
gene-LOC110683701	protein NRT1/ PTR FAMILY 2.3-like [Chenopodium quinoa]
gene-LOC110683702	protein NRT1/ PTR FAMILY 2.3-like [Chenopodium quinoa]
gene-LOC110683703	uncharacterized protein LOC110683703 isoform X1 [Chenopodium quinoa]
gene-LOC110683704	probable RNA-binding protein ARP1 [Chenopodium quinoa]
gene-LOC110683706	40S ribosomal protein S23 [Chenopodium quinoa]
gene-LOC110683707	40S ribosomal protein S23 [Chenopodium quinoa]
gene-LOC110683708	pentatricopeptide repeat-containing protein At2g16880-like [Chenopodium quinoa]
gene-LOC110683710	protein ACCELERATED CELL DEATH 6-like [Chenopodium quinoa]
gene-LOC110683711	protein ACCELERATED CELL DEATH 6-like [Chenopodium quinoa]
gene-LOC110683712	LOB domain-containing protein 1-like [Chenopodium quinoa]
gene-LOC110683713	uncharacterized protein LOC110683713 [Chenopodium quinoa]
gene-LOC110683714	amidophosphoribosyltransferase, chloroplastic-like [Chenopodium quinoa]
gene-LOC110683715	28S ribosomal protein S9, mitochondrial-like [Chenopodium quinoa]
gene-LOC110683716	inactive leucine-rich repeat receptor-like serine/threonine-protein kinase At1g60630 [Chenopodium quinoa]
gene-LOC110683717	mitochondrial substrate carrier family protein C-like [Chenopodium quinoa]
gene-LOC110683718	uncharacterized protein LOC110683718 isoform X1 [Chenopodium quinoa]
gene-LOC110683719	mitochondrial import inner membrane translocase subunit TIM14-1-like isoform X1 [Chenopodium quinoa]
gene-LOC110683720	mitochondrial import inner membrane translocase subunit TIM14-1-like [Chenopodium quinoa]
gene-LOC110683721	protein IQ-DOMAIN 1-like [Chenopodium quinoa]
gene-LOC110683722	40S ribosomal protein S13-like [Olea europaea var. sylvestris]
gene-LOC110683723	nucleolar complex protein 2 homolog isoform X1 [Chenopodium quinoa]
gene-LOC110683724	expansin-B3-like [Chenopodium quinoa]
gene-LOC110683725	elongation factor 1-alpha [Chenopodium quinoa]
gene-LOC110683726	uncharacterized protein LOC110804401 [Spinacia oleracea]
gene-LOC110683729	uncharacterized protein LOC111297638 [Durio zibethinus]
gene-LOC110683730	elongation factor 1-alpha [Chenopodium quinoa]
gene-LOC110683731	elongation factor 1-alpha [Chenopodium quinoa]
gene-LOC110683732	PREDICTED: eukaryotic peptide chain release factor GTP-binding subunit-like [Ipomoea nil]
gene-LOC110683733	SNARE-interacting protein KEULE-like isoform X1 [Chenopodium quinoa]
gene-LOC110683734	uncharacterized protein LOC110683734 isoform X1 [Chenopodium quinoa]
gene-LOC110683736	E3 SUMO-protein ligase SIZ1-like [Chenopodium quinoa]
gene-LOC110683737	beta-taxilin-like [Chenopodium quinoa]
gene-LOC110683738	general transcription factor IIF subunit 2-like [Chenopodium quinoa]
gene-LOC110683739	uncharacterized protein LOC110683739 [Chenopodium quinoa]
gene-LOC110683740	uncharacterized protein LOC110683740 isoform X2 [Chenopodium quinoa]
gene-LOC110683741	RNA pseudouridine synthase 5-like isoform X1 [Chenopodium quinoa]
gene-LOC110683742	serine carboxypeptidase-like 27 [Chenopodium quinoa]
gene-LOC110683743	serine/threonine-protein kinase AGC1-7-like isoform X1 [Chenopodium quinoa]
gene-LOC110683744	serine carboxypeptidase-like 28 [Chenopodium quinoa]
gene-LOC110683745	uncharacterized protein LOC110683745 [Chenopodium quinoa]
gene-LOC110683746	zinc finger CCCH domain-containing protein 16-like [Chenopodium quinoa]
gene-LOC110683747	uncharacterized protein LOC110683747 [Chenopodium quinoa]
gene-LOC110683748	pentatricopeptide repeat-containing protein At3g46870-like [Chenopodium quinoa]
gene-LOC110683749	putative disease resistance RPP13-like protein 1 [Chenopodium quinoa]
gene-LOC110683750	3-ketoacyl-CoA synthase 10-like [Chenopodium quinoa]
gene-LOC110683751	uncharacterized protein LOC110683751 isoform X2 [Chenopodium quinoa]
gene-LOC110683752	ABC transporter D family member 2, chloroplastic-like [Chenopodium quinoa]
gene-LOC110683753	glucan endo-1,3-beta-glucosidase 6-like [Chenopodium quinoa]
gene-LOC110683754	ABC transporter G family member 24-like isoform X1 [Chenopodium quinoa]
gene-LOC110683755	protein MAIN-LIKE 1-like [Chenopodium quinoa]
gene-LOC110683756	uncharacterized protein LOC110706845 [Chenopodium quinoa]
gene-LOC110683757	uncharacterized protein LOC110683757 [Chenopodium quinoa]
gene-LOC110683758	pentatricopeptide repeat-containing protein At4g39952, mitochondrial-like [Chenopodium quinoa]
gene-LOC110683759	YTH domain-containing family protein 2-like [Chenopodium quinoa]
gene-LOC110683760	serine/threonine-protein kinase HT1-like [Chenopodium quinoa]
gene-LOC110683761	lupeol synthase-like isoform X1 [Chenopodium quinoa]
gene-LOC110683763	uncharacterized protein LOC110683763 [Chenopodium quinoa]
gene-LOC110683764	lupeol synthase-like [Chenopodium quinoa]
gene-LOC110683765	lupeol synthase-like [Chenopodium quinoa]
gene-LOC110683766	prefoldin subunit 1-like [Chenopodium quinoa]
gene-LOC110683767	uncharacterized protein PF11_0207-like isoform X1 [Chenopodium quinoa]
gene-LOC110683768	lupeol synthase-like [Chenopodium quinoa]
gene-LOC110683769	uncharacterized protein LOC110683769 [Chenopodium quinoa]
gene-LOC110683770	pollen receptor-like kinase 1 [Chenopodium quinoa]
gene-LOC110683771	U-box domain-containing protein 35-like [Chenopodium quinoa]
gene-LOC110683772	26S proteasome regulatory subunit RPN13-like [Chenopodium quinoa]
gene-LOC110683773	TORTIFOLIA1-like protein 2 isoform X1 [Chenopodium quinoa]
gene-LOC110683774	probable serine/threonine-protein kinase PBL17 [Chenopodium quinoa]
gene-LOC110683775	uncharacterized protein LOC110683775 [Chenopodium quinoa]
gene-LOC110683776	auxin response factor 19-like isoform X1 [Chenopodium quinoa]
gene-LOC110683778	uncharacterized protein LOC110683778 [Chenopodium quinoa]
gene-LOC110683779	proteoglycan 4-like [Chenopodium quinoa]
gene-LOC110683780	protein FAR1-RELATED SEQUENCE 5-like isoform X2 [Chenopodium quinoa]
gene-LOC110683781	uncharacterized protein LOC110683781 [Chenopodium quinoa]
gene-LOC110683782	protein KINESIN LIGHT CHAIN-RELATED 2-like [Chenopodium quinoa]
gene-LOC110683783	uncharacterized protein LOC110683783 [Chenopodium quinoa]
gene-LOC110683784	inactive poly [ADP-ribose]
gene-LOC110683785	root phototropism protein 2-like [Chenopodium quinoa]
gene-LOC110683786	uncharacterized protein LOC110683786 [Chenopodium quinoa]
gene-LOC110683787	probable serine/threonine-protein kinase At1g54610 [Chenopodium quinoa]
gene-LOC110683788	uncharacterized protein LOC110683786 [Chenopodium quinoa]
gene-LOC110683789	DExH-box ATP-dependent RNA helicase DExH10-like [Chenopodium quinoa]
gene-LOC110683790	cytochrome P450 CYP73A100-like isoform X1 [Chenopodium quinoa]
gene-LOC110683791	methyl-CpG-binding domain-containing protein 2-like [Chenopodium quinoa]
gene-LOC110683792	uncharacterized protein LOC110683792 [Chenopodium quinoa]
gene-LOC110683796	apyrase 2-like [Chenopodium quinoa]
gene-LOC110683797	aquaporin SIP1-2-like isoform X1 [Chenopodium quinoa]
gene-LOC110683799	pentatricopeptide repeat-containing protein At5g14770, mitochondrial-like [Chenopodium quinoa]
gene-LOC110683800	ribosomal protein S2, mitochondrial-like [Chenopodium quinoa]
gene-LOC110683801	uncharacterized protein LOC110683801 [Chenopodium quinoa]
gene-LOC110683802	uncharacterized protein LOC110683802 isoform X2 [Chenopodium quinoa]
gene-LOC110683804	putative pentatricopeptide repeat-containing protein At1g02420 [Chenopodium quinoa]
gene-LOC110683805	ribonuclease H2 subunit B-like [Chenopodium quinoa]
gene-LOC110683806	ubiquitin carboxyl-terminal hydrolase 26-like [Chenopodium quinoa]
gene-LOC110683807	uncharacterized protein LOC110683807 [Chenopodium quinoa]
gene-LOC110683808	leucine-rich repeat extensin-like protein 4 [Chenopodium quinoa]
gene-LOC110683809	protein FLOWERING LOCUS D-like [Chenopodium quinoa]
gene-LOC110683810	uncharacterized protein LOC110683810 isoform X2 [Chenopodium quinoa]
gene-LOC110683812	trichohyalin-like [Chenopodium quinoa]
gene-LOC110683813	protein arginine N-methyltransferase 1.5 [Dorcoceras hygrometricum]
gene-LOC110683814	glucan endo-1,3-beta-glucosidase 5-like [Chenopodium quinoa]
gene-LOC110683816	uncharacterized protein LOC110683816 [Chenopodium quinoa]
gene-LOC110683818	F-box/FBD/LRR-repeat protein At1g16930-like [Chenopodium quinoa]
gene-LOC110683819	uncharacterized protein LOC110683819 [Chenopodium quinoa]
gene-LOC110683820	F-box/FBD/LRR-repeat protein At2g26030-like isoform X1 [Chenopodium quinoa]
gene-LOC110683821	uncharacterized protein LOC110683821 [Chenopodium quinoa]
gene-LOC110683822	F-box/FBD/LRR-repeat protein At1g16930-like [Chenopodium quinoa]
gene-LOC110683825	F-box/FBD/LRR-repeat protein At5g22660-like [Chenopodium quinoa]
gene-LOC110683827	putative FBD-associated F-box protein At1g78730 [Chenopodium quinoa]
gene-LOC110683829	coiled-coil domain-containing protein 130-like [Chenopodium quinoa]
gene-LOC110683830	uncharacterized protein LOC110683830 [Chenopodium quinoa]
gene-LOC110683831	Barwin [Macleaya cordata]
gene-LOC110683833	endonuclease V-like [Chenopodium quinoa]
gene-LOC110683834	DDB1- and CUL4-associated factor homolog 1-like [Chenopodium quinoa]
gene-LOC110683835	protein NRT1/ PTR FAMILY 6.4-like [Chenopodium quinoa]
gene-LOC110683836	uncharacterized protein LOC110683836 [Chenopodium quinoa]
gene-LOC110683837	hypothetical protein EUGRSUZ_B00669 [Eucalyptus grandis]
gene-LOC110683841	LOW QUALITY PROTEIN: uncharacterized protein LOC110683841 [Chenopodium quinoa]
gene-LOC110683843	uncharacterized protein LOC110683843 [Chenopodium quinoa]
gene-LOC110683844	zinc finger BED domain-containing protein RICESLEEPER 2-like [Chenopodium quinoa]
gene-LOC110683845	glutathione S-transferase T2-like [Chenopodium quinoa]
gene-LOC110683846	uncharacterized protein LOC110683846 [Chenopodium quinoa]
gene-LOC110683848	uncharacterized protein LOC110683848 [Chenopodium quinoa]
gene-LOC110683849	uncharacterized protein LOC110683849 [Chenopodium quinoa]
gene-LOC110683850	plectin-like [Chenopodium quinoa]
gene-LOC110683851	protein MAIN-LIKE 1-like [Chenopodium quinoa]
gene-LOC110683852	uncharacterized protein LOC110683852 [Chenopodium quinoa]
gene-LOC110683853	uncharacterized protein LOC110683853 [Chenopodium quinoa]
gene-LOC110683854	uncharacterized protein LOC110683854 [Chenopodium quinoa]
gene-LOC110683855	mitotic checkpoint serine/threonine-protein kinase BUB1-like [Chenopodium quinoa]
gene-LOC110683856	uncharacterized protein LOC110683856 [Chenopodium quinoa]
gene-LOC110683857	elongation factor 1-beta 2-like [Chenopodium quinoa]
gene-LOC110683859	uncharacterized protein LOC110683859 [Chenopodium quinoa]
gene-LOC110683860	uncharacterized protein LOC110683860 [Chenopodium quinoa]
gene-LOC110683861	uncharacterized protein LOC110683861 [Chenopodium quinoa]
gene-LOC110683863	exocyst complex component EXO70H1-like [Chenopodium quinoa]
gene-LOC110683864	uncharacterized protein LOC110683864 [Chenopodium quinoa]
gene-LOC110683866	uncharacterized protein LOC110683866 [Chenopodium quinoa]
gene-LOC110683867	uncharacterized protein LOC110683867 [Chenopodium quinoa]
gene-LOC110683868	zinc finger BED domain-containing protein RICESLEEPER 3-like [Chenopodium quinoa]
gene-LOC110683869	uncharacterized protein LOC110683869 [Chenopodium quinoa]
gene-LOC110683870	protein MICRORCHIDIA 7-like [Chenopodium quinoa]
gene-LOC110683871	uncharacterized protein LOC110683871 [Chenopodium quinoa]
gene-LOC110683872	protein FAR-RED IMPAIRED RESPONSE 1-like [Chenopodium quinoa]
gene-LOC110683873	protein FAR1-RELATED SEQUENCE 5-like [Chenopodium quinoa]
gene-LOC110683874	uncharacterized protein LOC110683874 [Chenopodium quinoa]
gene-LOC110683875	protein TPX2-like [Chenopodium quinoa]
gene-LOC110683876	cytochrome b5 domain-containing protein RLF-like [Chenopodium quinoa]
gene-LOC110683877	uncharacterized protein LOC110683877 [Chenopodium quinoa]
gene-LOC110683878	signal recognition particle 54 kDa protein 2-like [Chenopodium quinoa]
gene-LOC110683879	lupeol synthase-like [Chenopodium quinoa]
gene-LOC110683880	tyrosine aminotransferase-like [Chenopodium quinoa]
gene-LOC110683881	uncharacterized protein LOC110683881 [Chenopodium quinoa]
gene-LOC110683882	protein ALP1-like [Chenopodium quinoa]
gene-LOC110683883	uncharacterized protein LOC110683883 [Chenopodium quinoa]
gene-LOC110683884	uncharacterized protein LOC110683884 [Chenopodium quinoa]
gene-LOC110683885	uncharacterized protein LOC110683885 [Chenopodium quinoa]
gene-LOC110683886	uncharacterized protein LOC110683886 [Chenopodium quinoa]
gene-LOC110683887	insulin receptor substrate 4-like [Chenopodium quinoa]
gene-LOC110683888	uncharacterized protein LOC110683888 [Chenopodium quinoa]
gene-LOC110683890	uncharacterized protein LOC110683890 [Chenopodium quinoa]
gene-LOC110683891	uncharacterized protein LOC110683891 [Chenopodium quinoa]
gene-LOC110683892	uncharacterized protein LOC110683892 [Chenopodium quinoa]
gene-LOC110683893	uncharacterized protein LOC110683893 [Chenopodium quinoa]
gene-LOC110683894	keratin, type I cytoskeletal 9-like [Chenopodium quinoa]
gene-LOC110683895	uncharacterized protein LOC110683895 [Chenopodium quinoa]
gene-LOC110683896	uncharacterized protein LOC110683896 [Chenopodium quinoa]
gene-LOC110683897	uncharacterized protein LOC110683897 [Chenopodium quinoa]
gene-LOC110683898	uncharacterized protein LOC110683898 [Chenopodium quinoa]
gene-LOC110683899	pentatricopeptide repeat-containing protein At2g42920, chloroplastic-like [Chenopodium quinoa]
gene-LOC110683900	uncharacterized protein LOC110683900 [Chenopodium quinoa]
gene-LOC110683901	uncharacterized protein LOC110683901 [Chenopodium quinoa]
gene-LOC110683902	uncharacterized protein LOC110683902 [Chenopodium quinoa]
gene-LOC110683903	protein FAR-RED IMPAIRED RESPONSE 1-like [Chenopodium quinoa]
gene-LOC110683905	uncharacterized protein LOC110683905 [Chenopodium quinoa]
gene-LOC110683906	uncharacterized protein LOC110683906 [Chenopodium quinoa]
gene-LOC110683907	protein FAR1-RELATED SEQUENCE 5-like [Chenopodium quinoa]
gene-LOC110683908	reticulon-like protein B17 isoform X1 [Chenopodium quinoa]
gene-LOC110683909	uncharacterized protein LOC110683909 [Chenopodium quinoa]
gene-LOC110683910	FBD-associated F-box protein At2g26860-like [Chenopodium quinoa]
gene-LOC110683912	uncharacterized protein LOC110683912 [Chenopodium quinoa]
gene-LOC110683913	uncharacterized protein LOC110683913 [Chenopodium quinoa]
gene-LOC110683914	uncharacterized protein LOC110683914 [Chenopodium quinoa]
gene-LOC110683915	putative FBD-associated F-box protein At5g56820 [Chenopodium quinoa]
gene-LOC110683916	polygalacturonase-like [Chenopodium quinoa]
gene-LOC110683917	F-box/FBD/LRR-repeat protein At5g56420-like [Chenopodium quinoa]
gene-LOC110683919	uncharacterized protein LOC110683919 [Chenopodium quinoa]
gene-LOC110683920	uncharacterized protein At4g28440-like [Chenopodium quinoa]
gene-LOC110683921	F-box/FBD/LRR-repeat protein At5g22660-like [Chenopodium quinoa]
gene-LOC110683922	uncharacterized protein LOC110683922 [Chenopodium quinoa]
gene-LOC110683923	F-box/FBD/LRR-repeat protein At1g16930-like [Chenopodium quinoa]
gene-LOC110683924	F-box/FBD/LRR-repeat protein At5g22660-like [Chenopodium quinoa]
gene-LOC110683925	F-box/FBD/LRR-repeat protein At1g16930-like [Chenopodium quinoa]
gene-LOC110683926	uncharacterized protein LOC110703836 [Chenopodium quinoa]
gene-LOC110683928	uncharacterized protein LOC110683928 [Chenopodium quinoa]
gene-LOC110683930	uncharacterized protein LOC110683930 [Chenopodium quinoa]
[truncated: 47,056 more rows]
