# Supplementary material for: Integrating transcriptomics and metabolomics to analyze quinoa (Chenopodium quinoa Willd.) responses to drought stress and rewatering
Source: Front Plant Sci. 2022 Oct 26;13:988861. doi: 10.3389/fpls.2022.988861 (PMC9645111; doi:10.3389/fpls.2022.988861)
Supplement: Supplementary file 1 [file DataSheet_1.zip › Supplementary materials/Supplementary Table 12.xlsx]

## Sheet: Sheet1
Table S12. Comparison of differentially expressed genes between groups
group	total	down	up
Drought-Control_vs_Drought	10292	6188	4104
Rewater-Control_vs_Drought-Control	3	3	0
Rewater-Control_vs_Rewater	2307	868	1439
Rewater_vs_Drought	12368	6994	5374
