# Supplementary material for: Integrating transcriptomics and metabolomics to analyze quinoa (Chenopodium quinoa Willd.) responses to drought stress and rewatering
Source: Front Plant Sci. 2022 Oct 26;13:988861. doi: 10.3389/fpls.2022.988861 (PMC9645111; doi:10.3389/fpls.2022.988861)
Supplement: Supplementary file 1 [file DataSheet_1.zip › Supplementary materials/Supplementary Table 13.xlsx]

## Sheet: Sheet1
Table S13
ID	Family	Category	Classification	log2FoldChange	regulated	chr	start	end
gene-LOC110688114	Alfin-like	TF	Alfin-like	1.085	up	NW_018743920.1	5517408	5522603
gene-LOC110682464	AP2/ERF-AP2	TF	AP2/ERF->AP2/ERF-AP2	-1.622	down	NW_018743574.1	7679343	7683742
gene-LOC110684377	AP2/ERF-AP2	TF	AP2/ERF->AP2/ERF-AP2	-2.542	down	NW_018743697.1	4330393	4334906
gene-LOC110685765	AP2/ERF-AP2	TF	AP2/ERF->AP2/ERF-AP2	-2.836	down	NW_018743850.1	260084	264529
gene-LOC110686428	AP2/ERF-AP2	TF	AP2/ERF->AP2/ERF-AP2	-1.953	down	NW_018743858.1	3868798	3874065
gene-LOC110691584	AP2/ERF-AP2	TF	AP2/ERF->AP2/ERF-AP2	-2.341	down	NW_018744080.1	4710690	4715517
gene-LOC110715802	AP2/ERF-AP2	TF	AP2/ERF->AP2/ERF-AP2	-1.442	down	NW_018745533.1	3363602	3370356
gene-LOC110682464	AP2/ERF-AP2	TF	AP2/ERF->AP2/ERF-AP2	-1.47	down	NW_018743574.1	7679343	7683742
gene-LOC110684377	AP2/ERF-AP2	TF	AP2/ERF->AP2/ERF-AP2	-2.102	down	NW_018743697.1	4330393	4334906
gene-LOC110685765	AP2/ERF-AP2	TF	AP2/ERF->AP2/ERF-AP2	-1.997	down	NW_018743850.1	260084	264529
gene-LOC110686428	AP2/ERF-AP2	TF	AP2/ERF->AP2/ERF-AP2	-1.398	down	NW_018743858.1	3868798	3874065
gene-LOC110691584	AP2/ERF-AP2	TF	AP2/ERF->AP2/ERF-AP2	-2.025	down	NW_018744080.1	4710690	4715517
gene-LOC110715802	AP2/ERF-AP2	TF	AP2/ERF->AP2/ERF-AP2	-1.826	down	NW_018745533.1	3363602	3370356
gene-LOC110681715	AP2/ERF-ERF	TF	AP2/ERF->AP2/ERF-ERF	-3.14	down	NW_018743574.1	5653712	5655523
gene-LOC110682050	AP2/ERF-ERF	TF	AP2/ERF->AP2/ERF-ERF	-2.441	down	NW_018743574.1	2951322	2954907
gene-LOC110682299	AP2/ERF-ERF	TF	AP2/ERF->AP2/ERF-ERF	-1.254	down	NW_018743574.1	5647868	5649530
gene-LOC110682331	AP2/ERF-ERF	TF	AP2/ERF->AP2/ERF-ERF	1.391	up	NW_018743574.1	6087638	6089132
gene-LOC110683968	AP2/ERF-ERF	TF	AP2/ERF->AP2/ERF-ERF	-6.586	down	NW_018743697.1	3440481	3441950
gene-LOC110683969	AP2/ERF-ERF	TF	AP2/ERF->AP2/ERF-ERF	-5.665	down	NW_018743697.1	3449438	3450482
gene-LOC110685172	AP2/ERF-ERF	TF	AP2/ERF->AP2/ERF-ERF	-1.351	down	NW_018743792.1	663084	665966
gene-LOC110689144	AP2/ERF-ERF	TF	AP2/ERF->AP2/ERF-ERF	1.902	up	NW_018743955.1	822912	825513
gene-LOC110689790	AP2/ERF-ERF	TF	AP2/ERF->AP2/ERF-ERF	-2.602	down	NW_018743977.1	2833946	2835522
gene-LOC110690457	AP2/ERF-ERF	TF	AP2/ERF->AP2/ERF-ERF	2.897	up	NW_018744041.1	1340981	1345073
gene-LOC110690965	AP2/ERF-ERF	TF	AP2/ERF->AP2/ERF-ERF	-2.124	down	NW_018744066.1	1928415	1929862
gene-LOC110691221	AP2/ERF-ERF	TF	AP2/ERF->AP2/ERF-ERF	1.269	up	NW_018744072.1	1560482	1562872
gene-LOC110693129	AP2/ERF-ERF	TF	AP2/ERF->AP2/ERF-ERF	-3.099	down	NW_018744137.1	1772121	1772949
gene-LOC110693935	AP2/ERF-ERF	TF	AP2/ERF->AP2/ERF-ERF	-1.623	down	NW_018744167.1	2759074	2761562
gene-LOC110699305	AP2/ERF-ERF	TF	AP2/ERF->AP2/ERF-ERF	1.78	up	NW_018744582.1	2182282	2185340
gene-LOC110702506	AP2/ERF-ERF	TF	AP2/ERF->AP2/ERF-ERF	-1.078	down	NW_018744693.1	1577065	1578329
gene-LOC110704250	AP2/ERF-ERF	TF	AP2/ERF->AP2/ERF-ERF	2.256	up	NW_018744828.1	169479	173755
gene-LOC110705124	AP2/ERF-ERF	TF	AP2/ERF->AP2/ERF-ERF	-1.374	down	NW_018742410.1	328366	341515
gene-LOC110705576	AP2/ERF-ERF	TF	AP2/ERF->AP2/ERF-ERF	4.098	up	NW_018744878.1	3567051	3568315
gene-LOC110705799	AP2/ERF-ERF	TF	AP2/ERF->AP2/ERF-ERF	-2.58	down	NW_018742410.1	1103518	1105166
gene-LOC110706946	AP2/ERF-ERF	TF	AP2/ERF->AP2/ERF-ERF	1.022	up	NW_018744991.1	2609740	2611143
gene-LOC110707647	AP2/ERF-ERF	TF	AP2/ERF->AP2/ERF-ERF	-6.417	down	NW_018745003.1	3532567	3534801
gene-LOC110707720	AP2/ERF-ERF	TF	AP2/ERF->AP2/ERF-ERF	-1.972	down	NW_018745003.1	723613	724929
gene-LOC110711921	AP2/ERF-ERF	TF	AP2/ERF->AP2/ERF-ERF	3.05	up	NW_018742418.1	6854822	6859118
gene-LOC110714262	AP2/ERF-ERF	TF	AP2/ERF->AP2/ERF-ERF	-2.942	down	NW_018745454.1	3231009	3232945
gene-LOC110714390	AP2/ERF-ERF	TF	AP2/ERF->AP2/ERF-ERF	-3.991	down	NW_018745454.1	6993781	6995336
gene-LOC110717625	AP2/ERF-ERF	TF	AP2/ERF->AP2/ERF-ERF	1.88	up	NW_018745684.1	41003	42821
gene-LOC110717730	AP2/ERF-ERF	TF	AP2/ERF->AP2/ERF-ERF	-2.318	down	NW_018745684.1	2321281	2322182
gene-LOC110717775	AP2/ERF-ERF	TF	AP2/ERF->AP2/ERF-ERF	-1.533	down	NW_018745684.1	2297251	2298009
gene-LOC110718181	AP2/ERF-ERF	TF	AP2/ERF->AP2/ERF-ERF	-1.056	down	NW_018745684.1	466304	467485
gene-LOC110718187	AP2/ERF-ERF	TF	AP2/ERF->AP2/ERF-ERF	-2.345	down	NW_018745684.1	462173	464022
gene-LOC110719506	AP2/ERF-ERF	TF	AP2/ERF->AP2/ERF-ERF	-1.876	down	NW_018742484.1	5134838	5135741
gene-LOC110722649	AP2/ERF-ERF	TF	AP2/ERF->AP2/ERF-ERF	-1.44	down	NW_018742684.1	1158413	1160884
gene-LOC110723360	AP2/ERF-ERF	TF	AP2/ERF->AP2/ERF-ERF	2.516	up	NW_018742726.1	2418506	2419240
gene-LOC110725185	AP2/ERF-ERF	TF	AP2/ERF->AP2/ERF-ERF	-2.753	down	NW_018742810.1	715498	717452
gene-LOC110727937	AP2/ERF-ERF	TF	AP2/ERF->AP2/ERF-ERF	-5.683	down	NW_018742914.1	4407545	4408925
gene-LOC110729512	AP2/ERF-ERF	TF	AP2/ERF->AP2/ERF-ERF	-1.562	down	NW_018742987.1	68042	70457
gene-LOC110729715	AP2/ERF-ERF	TF	AP2/ERF->AP2/ERF-ERF	-1.928	down	NW_018742987.1	2132493	2134922
gene-LOC110730330	AP2/ERF-ERF	TF	AP2/ERF->AP2/ERF-ERF	-2.501	down	NW_018743021.1	3211200	3212551
gene-LOC110730331	AP2/ERF-ERF	TF	AP2/ERF->AP2/ERF-ERF	-1.072	down	NW_018743021.1	3225861	3227252
gene-LOC110732385	AP2/ERF-ERF	TF	AP2/ERF->AP2/ERF-ERF	-1.768	down	NW_018743175.1	1811058	1812342
gene-LOC110732386	AP2/ERF-ERF	TF	AP2/ERF->AP2/ERF-ERF	-2.735	down	NW_018743175.1	1835666	1836972
gene-LOC110732908	AP2/ERF-ERF	TF	AP2/ERF->AP2/ERF-ERF	-4.459	down	NW_018743196.1	2207666	2208708
gene-LOC110733129	AP2/ERF-ERF	TF	AP2/ERF->AP2/ERF-ERF	-3.251	down	NW_018743196.1	2192611	2193814
gene-LOC110733502	AP2/ERF-ERF	TF	AP2/ERF->AP2/ERF-ERF	1.259	up	NW_018743199.1	2896443	2899093
gene-LOC110733648	AP2/ERF-ERF	TF	AP2/ERF->AP2/ERF-ERF	-1.944	down	NW_018743199.1	4776269	4777692
gene-LOC110734366	AP2/ERF-ERF	TF	AP2/ERF->AP2/ERF-ERF	-2.996	down	NW_018743212.1	2116897	2118039
gene-LOC110734990	AP2/ERF-ERF	TF	AP2/ERF->AP2/ERF-ERF	5.46	up	NW_018743252.1	860644	863505
gene-LOC110737693	AP2/ERF-ERF	TF	AP2/ERF->AP2/ERF-ERF	1.009	up	NW_018743331.1	1322180	1323726
gene-LOC110739078	AP2/ERF-ERF	TF	AP2/ERF->AP2/ERF-ERF	-2.464	down	NW_018743431.1	49999	51410
gene-LOC110682192	AP2/ERF-ERF	TF	AP2/ERF->AP2/ERF-ERF	1.702	up	NW_018743574.1	4492473	4493960
gene-LOC110683968	AP2/ERF-ERF	TF	AP2/ERF->AP2/ERF-ERF	1.323	up	NW_018743697.1	3440481	3441950
gene-LOC110685172	AP2/ERF-ERF	TF	AP2/ERF->AP2/ERF-ERF	-1.008	down	NW_018743792.1	663084	665966
gene-LOC110687064	AP2/ERF-ERF	TF	AP2/ERF->AP2/ERF-ERF	-1.321	down	NW_018743918.1	437506	440372
gene-LOC110695211	AP2/ERF-ERF	TF	AP2/ERF->AP2/ERF-ERF	1.541	up	NW_018744290.1	1887967	1891525
gene-LOC110697411	AP2/ERF-ERF	TF	AP2/ERF->AP2/ERF-ERF	2.067	up	NW_018744460.1	1113513	1114631
gene-LOC110707647	AP2/ERF-ERF	TF	AP2/ERF->AP2/ERF-ERF	1.39	up	NW_018745003.1	3532567	3534801
gene-LOC110719506	AP2/ERF-ERF	TF	AP2/ERF->AP2/ERF-ERF	1.028	up	NW_018742484.1	5134838	5135741
gene-LOC110719670	AP2/ERF-ERF	TF	AP2/ERF->AP2/ERF-ERF	1.101	up	NW_018742484.1	7642820	7644448
gene-LOC110722682	AP2/ERF-ERF	TF	AP2/ERF->AP2/ERF-ERF	1.471	up	NW_018742684.1	1450972	1452685
gene-LOC110725036	AP2/ERF-ERF	TF	AP2/ERF->AP2/ERF-ERF	-1.093	down	NW_018742810.1	118250	119215
gene-LOC110725455	AP2/ERF-ERF	TF	AP2/ERF->AP2/ERF-ERF	2.721	up	NW_018742815.1	1273469	1275126
gene-LOC110729715	AP2/ERF-ERF	TF	AP2/ERF->AP2/ERF-ERF	1.384	up	NW_018742987.1	2132493	2134922
gene-LOC110733502	AP2/ERF-ERF	TF	AP2/ERF->AP2/ERF-ERF	1.666	up	NW_018743199.1	2896443	2899093
gene-LOC110733648	AP2/ERF-ERF	TF	AP2/ERF->AP2/ERF-ERF	1.308	up	NW_018743199.1	4776269	4777692
gene-LOC110734990	AP2/ERF-ERF	TF	AP2/ERF->AP2/ERF-ERF	1.472	up	NW_018743252.1	860644	863505
gene-LOC110681715	AP2/ERF-ERF	TF	AP2/ERF->AP2/ERF-ERF	-3.541	down	NW_018743574.1	5653712	5655523
gene-LOC110682050	AP2/ERF-ERF	TF	AP2/ERF->AP2/ERF-ERF	-3.2	down	NW_018743574.1	2951322	2954907
gene-LOC110682299	AP2/ERF-ERF	TF	AP2/ERF->AP2/ERF-ERF	-1.769	down	NW_018743574.1	5647868	5649530
gene-LOC110683968	AP2/ERF-ERF	TF	AP2/ERF->AP2/ERF-ERF	-6.645	down	NW_018743697.1	3440481	3441950
gene-LOC110683969	AP2/ERF-ERF	TF	AP2/ERF->AP2/ERF-ERF	-4.909	down	NW_018743697.1	3449438	3450482
gene-LOC110689144	AP2/ERF-ERF	TF	AP2/ERF->AP2/ERF-ERF	1.884	up	NW_018743955.1	822912	825513
gene-LOC110689790	AP2/ERF-ERF	TF	AP2/ERF->AP2/ERF-ERF	-2.885	down	NW_018743977.1	2833946	2835522
gene-LOC110690457	AP2/ERF-ERF	TF	AP2/ERF->AP2/ERF-ERF	2.096	up	NW_018744041.1	1340981	1345073
gene-LOC110690965	AP2/ERF-ERF	TF	AP2/ERF->AP2/ERF-ERF	-2.252	down	NW_018744066.1	1928415	1929862
gene-LOC110691221	AP2/ERF-ERF	TF	AP2/ERF->AP2/ERF-ERF	1.413	up	NW_018744072.1	1560482	1562872
gene-LOC110693935	AP2/ERF-ERF	TF	AP2/ERF->AP2/ERF-ERF	-2.414	down	NW_018744167.1	2759074	2761562
gene-LOC110695211	AP2/ERF-ERF	TF	AP2/ERF->AP2/ERF-ERF	-1.849	down	NW_018744290.1	1887967	1891525
gene-LOC110697411	AP2/ERF-ERF	TF	AP2/ERF->AP2/ERF-ERF	-3.294	down	NW_018744460.1	1113513	1114631
gene-LOC110698661	AP2/ERF-ERF	TF	AP2/ERF->AP2/ERF-ERF	4.83	up	NW_018744537.1	2856758	2858169
gene-LOC110701573	AP2/ERF-ERF	TF	AP2/ERF->AP2/ERF-ERF	-2.161	down	NW_018744633.1	2924392	2925309
gene-LOC110702506	AP2/ERF-ERF	TF	AP2/ERF->AP2/ERF-ERF	-1.735	down	NW_018744693.1	1577065	1578329
gene-LOC110704250	AP2/ERF-ERF	TF	AP2/ERF->AP2/ERF-ERF	1.793	up	NW_018744828.1	169479	173755
gene-LOC110705124	AP2/ERF-ERF	TF	AP2/ERF->AP2/ERF-ERF	-1.478	down	NW_018742410.1	328366	341515
gene-LOC110705576	AP2/ERF-ERF	TF	AP2/ERF->AP2/ERF-ERF	4.406	up	NW_018744878.1	3567051	3568315
gene-LOC110706735	AP2/ERF-ERF	TF	AP2/ERF->AP2/ERF-ERF	1.493	up	NW_018744991.1	2569532	2570717
gene-LOC110706946	AP2/ERF-ERF	TF	AP2/ERF->AP2/ERF-ERF	1.472	up	NW_018744991.1	2609740	2611143
gene-LOC110707647	AP2/ERF-ERF	TF	AP2/ERF->AP2/ERF-ERF	-8.353	down	NW_018745003.1	3532567	3534801
gene-LOC110707720	AP2/ERF-ERF	TF	AP2/ERF->AP2/ERF-ERF	-1.847	down	NW_018745003.1	723613	724929
gene-LOC110711921	AP2/ERF-ERF	TF	AP2/ERF->AP2/ERF-ERF	2.597	up	NW_018742418.1	6854822	6859118
gene-LOC110714262	AP2/ERF-ERF	TF	AP2/ERF->AP2/ERF-ERF	-2.742	down	NW_018745454.1	3231009	3232945
gene-LOC110714390	AP2/ERF-ERF	TF	AP2/ERF->AP2/ERF-ERF	-3.549	down	NW_018745454.1	6993781	6995336
gene-LOC110714401	AP2/ERF-ERF	TF	AP2/ERF->AP2/ERF-ERF	-1.211	down	NW_018745454.1	128744	130416
gene-LOC110717625	AP2/ERF-ERF	TF	AP2/ERF->AP2/ERF-ERF	2.196	up	NW_018745684.1	41003	42821
gene-LOC110717730	AP2/ERF-ERF	TF	AP2/ERF->AP2/ERF-ERF	-3.207	down	NW_018745684.1	2321281	2322182
gene-LOC110718181	AP2/ERF-ERF	TF	AP2/ERF->AP2/ERF-ERF	-1.554	down	NW_018745684.1	466304	467485
gene-LOC110718187	AP2/ERF-ERF	TF	AP2/ERF->AP2/ERF-ERF	-3.095	down	NW_018745684.1	462173	464022
gene-LOC110719407	AP2/ERF-ERF	TF	AP2/ERF->AP2/ERF-ERF	1.004	up	NW_018742204.1	14863046	14865389
gene-LOC110719415	AP2/ERF-ERF	TF	AP2/ERF->AP2/ERF-ERF	-1.157	down	NW_018742204.1	14879959	14882383
gene-LOC110719506	AP2/ERF-ERF	TF	AP2/ERF->AP2/ERF-ERF	-2.738	down	NW_018742484.1	5134838	5135741
gene-LOC110719507	AP2/ERF-ERF	TF	AP2/ERF->AP2/ERF-ERF	-1.611	down	NW_018742484.1	5145497	5146788
gene-LOC110719670	AP2/ERF-ERF	TF	AP2/ERF->AP2/ERF-ERF	-1.921	down	NW_018742484.1	7642820	7644448
gene-LOC110722649	AP2/ERF-ERF	TF	AP2/ERF->AP2/ERF-ERF	-1.927	down	NW_018742684.1	1158413	1160884
gene-LOC110723360	AP2/ERF-ERF	TF	AP2/ERF->AP2/ERF-ERF	1.767	up	NW_018742726.1	2418506	2419240
gene-LOC110725185	AP2/ERF-ERF	TF	AP2/ERF->AP2/ERF-ERF	-2.171	down	NW_018742810.1	715498	717452
gene-LOC110725455	AP2/ERF-ERF	TF	AP2/ERF->AP2/ERF-ERF	-3.773	down	NW_018742815.1	1273469	1275126
gene-LOC110729512	AP2/ERF-ERF	TF	AP2/ERF->AP2/ERF-ERF	-2.366	down	NW_018742987.1	68042	70457
gene-LOC110729715	AP2/ERF-ERF	TF	AP2/ERF->AP2/ERF-ERF	-3.268	down	NW_018742987.1	2132493	2134922
gene-LOC110730330	AP2/ERF-ERF	TF	AP2/ERF->AP2/ERF-ERF	-2.451	down	NW_018743021.1	3211200	3212551
gene-LOC110732385	AP2/ERF-ERF	TF	AP2/ERF->AP2/ERF-ERF	-1.402	down	NW_018743175.1	1811058	1812342
gene-LOC110732386	AP2/ERF-ERF	TF	AP2/ERF->AP2/ERF-ERF	-2.597	down	NW_018743175.1	1835666	1836972
gene-LOC110733129	AP2/ERF-ERF	TF	AP2/ERF->AP2/ERF-ERF	-2.398	down	NW_018743196.1	2192611	2193814
gene-LOC110733648	AP2/ERF-ERF	TF	AP2/ERF->AP2/ERF-ERF	-3.264	down	NW_018743199.1	4776269	4777692
gene-LOC110733878	AP2/ERF-ERF	TF	AP2/ERF->AP2/ERF-ERF	4.086	up	NW_018743204.1	2338702	2341914
gene-LOC110734366	AP2/ERF-ERF	TF	AP2/ERF->AP2/ERF-ERF	-2.5	down	NW_018743212.1	2116897	2118039
gene-LOC110734990	AP2/ERF-ERF	TF	AP2/ERF->AP2/ERF-ERF	4.246	up	NW_018743252.1	860644	863505
gene-LOC110737693	AP2/ERF-ERF	TF	AP2/ERF->AP2/ERF-ERF	1.211	up	NW_018743331.1	1322180	1323726
gene-LOC110739078	AP2/ERF-ERF	TF	AP2/ERF->AP2/ERF-ERF	-2.608	down	NW_018743431.1	49999	51410
gene-LOC110721325	ARID	TR	ARID	3.484	up	NW_018742616.1	3069580	3071628
gene-LOC110703638	ARID	TR	ARID	-1.056	down	NW_018744745.1	1503832	1522219
gene-LOC110721325	ARID	TR	ARID	-2.256	down	NW_018742616.1	3069580	3071628
gene-LOC110690833	AUX/IAA	TR	AUX/IAA	-1.341	down	NW_018744066.1	51151	54972
gene-LOC110698729	AUX/IAA	TR	AUX/IAA	1.08	up	NW_018744537.1	3868558	3870440
gene-LOC110703404	AUX/IAA	TR	AUX/IAA	-1.211	down	NW_018744718.1	2998986	3002233
gene-LOC110708439	AUX/IAA	TR	AUX/IAA	-1.029	down	NW_018745024.1	7201440	7204748
gene-LOC110717899	AUX/IAA	TR	AUX/IAA	-2.139	down	NW_018745684.1	8039150	8042647
gene-LOC110728948	AUX/IAA	TR	AUX/IAA	-1.04	down	NW_018742966.1	419578	421691
gene-LOC110734417	AUX/IAA	TR	AUX/IAA	-1.167	down	NW_018743212.1	2848140	2849617
gene-LOC110737080	AUX/IAA	TR	AUX/IAA	-1.573	down	NW_018743292.1	12284473	12285729
gene-LOC110737082	AUX/IAA	TR	AUX/IAA	1.502	up	NW_018743292.1	12300695	12301625
gene-LOC110738620	AUX/IAA	TR	AUX/IAA	-1.442	down	NW_018743391.1	437241	440904
gene-LOC110692248	AUX/IAA	TR	AUX/IAA	-1.606	down	NW_018744100.1	218668	223495
gene-LOC110694548	AUX/IAA	TR	AUX/IAA	2.228	up	NW_018744239.1	4380414	4382704
gene-LOC110708437	AUX/IAA	TR	AUX/IAA	1.056	up	NW_018745024.1	7151300	7152676
gene-LOC110738620	AUX/IAA	TR	AUX/IAA	-1.534	down	NW_018743391.1	437241	440904
gene-LOC110692248	AUX/IAA	TR	AUX/IAA	1.302	up	NW_018744100.1	218668	223495
gene-LOC110703317	AUX/IAA	TR	AUX/IAA	1.084	up	NW_018744718.1	1872123	1874215
gene-LOC110703404	AUX/IAA	TR	AUX/IAA	-1.281	down	NW_018744718.1	2998986	3002233
gene-LOC110708435	AUX/IAA	TR	AUX/IAA	-1	down	NW_018745024.1	7126455	7127630
gene-LOC110708437	AUX/IAA	TR	AUX/IAA	-1.722	down	NW_018745024.1	7151300	7152676
gene-LOC110734417	AUX/IAA	TR	AUX/IAA	-1.034	down	NW_018743212.1	2848140	2849617
gene-LOC110737080	AUX/IAA	TR	AUX/IAA	-2.188	down	NW_018743292.1	12284473	12285729
gene-LOC110682292	B3	TF	B3->B3	1.055	up	NW_018743574.1	5564938	5569002
gene-LOC110687889	B3	TF	B3->B3	-4.01	down	NW_018743920.1	2545051	2548384
gene-LOC110691264	B3	TF	B3->B3	-4.496	down	NW_018744072.1	2650862	2652507
gene-LOC110696563	B3	TF	B3->B3	-3.341	down	NW_018744367.1	3870049	3873179
gene-LOC110696774	B3	TF	B3->B3	-3.705	down	NW_018744367.1	3764753	3767461
gene-LOC110698308	B3	TF	B3->B3	-1.195	down	NW_018742204.1	22726853	22729708
gene-LOC110698586	B3	TF	B3->B3	-1.316	down	NW_018744537.1	1676899	1679822
gene-LOC110701298	B3	TF	B3->B3	1.071	up	NW_018744633.1	5925917	5929898
gene-LOC110704964	B3	TF	B3->B3	-1.446	down	NW_018744874.1	489131	492184
gene-LOC110706959	B3	TF	B3->B3	-1.621	down	NW_018744991.1	2763853	2766409
gene-LOC110708295	B3	TF	B3->B3	1.069	up	NW_018745024.1	2633110	2637459
gene-LOC110708817	B3	TF	B3->B3	-2.54	down	NW_018745024.1	2625843	2632504
gene-LOC110709086	B3	TF	B3->B3	-2.187	down	NW_018745026.1	757049	759911
gene-LOC110717470	B3	TF	B3->B3	-1.822	down	NW_018745684.1	520096	524304
gene-LOC110717739	B3	TF	B3->B3	-2.702	down	NW_018745684.1	5248487	5251017
gene-LOC110718105	B3	TF	B3->B3	-2.895	down	NW_018745684.1	5051527	5055672
gene-LOC110719982	B3	TF	B3->B3	-3.001	down	NW_018742204.1	15926104	15927736
gene-LOC110726334	B3	TF	B3->B3	-1.258	down	NW_018742879.1	353004	355813
gene-LOC110730562	B3	TF	B3->B3	-3.368	down	NW_018743033.1	1886589	1890599
gene-LOC110733062	B3	TF	B3->B3	-1.405	down	NW_018743196.1	1489096	1491344
gene-LOC110733063	B3	TF	B3->B3	1.67	up	NW_018743196.1	1486666	1489008
gene-LOC110734315	B3	TF	B3->B3	1.241	up	NW_018743212.1	1430174	1432732
gene-LOC110737994	B3	TF	B3->B3	4.044	up	NW_018743352.1	32720	36372
gene-LOC110695533	B3	TF	B3->B3	2.448	up	NW_018744301.1	4684123	4690581
gene-LOC110705005	B3	TF	B3->B3	-1.749	down	NW_018744874.1	804014	807712
gene-LOC110682292	B3	TF	B3->B3	2.074	up	NW_018743574.1	5564938	5569002
gene-LOC110687889	B3	TF	B3->B3	-4.691	down	NW_018743920.1	2545051	2548384
gene-LOC110691264	B3	TF	B3->B3	-5.022	down	NW_018744072.1	2650862	2652507
gene-LOC110696563	B3	TF	B3->B3	-2.869	down	NW_018744367.1	3870049	3873179
gene-LOC110696774	B3	TF	B3->B3	-4.117	down	NW_018744367.1	3764753	3767461
gene-LOC110698586	B3	TF	B3->B3	-1.515	down	NW_018744537.1	1676899	1679822
gene-LOC110701298	B3	TF	B3->B3	1.836	up	NW_018744633.1	5925917	5929898
gene-LOC110705005	B3	TF	B3->B3	2.278	up	NW_018744874.1	804014	807712
gene-LOC110705941	B3	TF	B3->B3	-1.021	down	NW_018744890.1	73151	77153
gene-LOC110706959	B3	TF	B3->B3	-2.327	down	NW_018744991.1	2763853	2766409
gene-LOC110708295	B3	TF	B3->B3	1.321	up	NW_018745024.1	2633110	2637459
gene-LOC110708817	B3	TF	B3->B3	-1.834	down	NW_018745024.1	2625843	2632504
gene-LOC110709086	B3	TF	B3->B3	-2.074	down	NW_018745026.1	757049	759911
gene-LOC110717739	B3	TF	B3->B3	-2.152	down	NW_018745684.1	5248487	5251017
gene-LOC110718105	B3	TF	B3->B3	-3.37	down	NW_018745684.1	5051527	5055672
gene-LOC110719982	B3	TF	B3->B3	-3.597	down	NW_018742204.1	15926104	15927736
gene-LOC110723766	B3	TF	B3->B3	1.291	up	NW_018742733.1	1638691	1641178
gene-LOC110726334	B3	TF	B3->B3	-1.907	down	NW_018742879.1	353004	355813
gene-LOC110726951	B3	TF	B3->B3	4.83	up	NW_018742890.1	373799	379624
gene-LOC110733062	B3	TF	B3->B3	-1.233	down	NW_018743196.1	1489096	1491344
gene-LOC110734315	B3	TF	B3->B3	1.196	up	NW_018743212.1	1430174	1432732
gene-LOC110737994	B3	TF	B3->B3	5.089	up	NW_018743352.1	32720	36372
gene-LOC110738547	B3	TF	B3->B3	3.749	up	NW_018743391.1	3024213	3027629
gene-LOC110719716	B3-ARF	TF	B3->B3-ARF	-1.527	down	NW_018742484.1	8140904	8145364
gene-LOC110722716	B3-ARF	TF	B3->B3-ARF	-1.565	down	NW_018742684.1	1876235	1880754
gene-LOC110735173	B3-ARF	TF	B3->B3-ARF	1.058	up	NW_018743252.1	8613934	8616502
gene-LOC110738978	B3-ARF	TF	B3->B3-ARF	1.281	up	NW_018743405.1	2419034	2422345
gene-LOC110716109	BES1	TF	BES1	-1.47	down	NW_018745542.1	319368	324645
gene-LOC110716109	BES1	TF	BES1	-1.086	down	NW_018745542.1	319368	324645
gene-LOC110690485	bHLH	TF	bHLH	-1.022	down	NW_018744041.1	1611592	1616191
gene-LOC110696064	bHLH	TF	bHLH	-1.707	down	NW_018744311.1	2053691	2058047
gene-LOC110698065	bHLH	TF	bHLH	1.797	up	NW_018744502.1	6064136	6073637
gene-LOC110698454	bHLH	TF	bHLH	-2.982	down	NW_018744537.1	350271	353445
gene-LOC110699302	bHLH	TF	bHLH	-2.153	down	NW_018744582.1	2156668	2160281
gene-LOC110700658	bHLH	TF	bHLH	-1.317	down	NW_018744626.1	5191371	5195661
gene-LOC110701254	bHLH	TF	bHLH	1.159	up	NW_018744633.1	5371060	5376007
gene-LOC110703906	bHLH	TF	bHLH	2.359	up	NW_018744790.1	389831	394195
gene-LOC110705102	bHLH	TF	bHLH	-3.34	down	NW_018744874.1	1753905	1756999
gene-LOC110706645	bHLH	TF	bHLH	-2.256	down	NW_018744988.1	2179974	2183747
gene-LOC110708581	bHLH	TF	bHLH	-2.077	down	NW_018745024.1	9905769	9908828
gene-LOC110709694	bHLH	TF	bHLH	-2.679	down	NW_018745080.1	1329533	1333600
gene-LOC110711493	bHLH	TF	bHLH	-1.351	down	NW_018745281.1	2765056	2768237
gene-LOC110712547	bHLH	TF	bHLH	6.055	up	NW_018745323.1	3120419	3123508
gene-LOC110713807	bHLH	TF	bHLH	1.235	up	NW_018745448.1	7311390	7327650
gene-LOC110714201	bHLH	TF	bHLH	-2.842	down	NW_018745454.1	1269982	1273297
gene-LOC110714321	bHLH	TF	bHLH	-2.386	down	NW_018745454.1	4813220	4817283
gene-LOC110714364	bHLH	TF	bHLH	-2.214	down	NW_018745454.1	4544916	4546832
gene-LOC110715517	bHLH	TF	bHLH	2.18	up	NW_018745523.1	3807539	3810182
gene-LOC110716830	bHLH	TF	bHLH	-1.142	down	NW_018745650.1	5081715	5087811
gene-LOC110716850	bHLH	TF	bHLH	-4.2	down	NW_018745650.1	5149779	5157202
gene-LOC110716936	bHLH	TF	bHLH	4.177	up	NW_018745650.1	3517700	3519087
gene-LOC110718583	bHLH	TF	bHLH	1.034	up	NW_018742461.1	1385561	1389071
gene-LOC110721486	bHLH	TF	bHLH	-1.286	down	NW_018742616.1	943689	952411
gene-LOC110722534	bHLH	TF	bHLH	5.626	up	NW_018742684.1	2915438	2917746
gene-LOC110724202	bHLH	TF	bHLH	1.748	up	NW_018742738.1	8798546	8800458
gene-LOC110725693	bHLH	TF	bHLH	-2.713	down	NW_018742205.1	2793933	2797991
gene-LOC110726386	bHLH	TF	bHLH	-1.078	down	NW_018742879.1	1174353	1178331
gene-LOC110730169	bHLH	TF	bHLH	-1.694	down	NW_018743021.1	1017166	1021498
gene-LOC110730184	bHLH	TF	bHLH	-1.091	down	NW_018743021.1	1209379	1211861
gene-LOC110730413	bHLH	TF	bHLH	-1.65	down	NW_018743032.1	3270301	3274566
gene-LOC110731636	bHLH	TF	bHLH	-1.975	down	NW_018743074.1	1534546	1536347
gene-LOC110731659	bHLH	TF	bHLH	-2.574	down	NW_018743074.1	1770720	1775044
gene-LOC110732543	bHLH	TF	bHLH	-1.623	down	NW_018743175.1	3660358	3662898
gene-LOC110732814	bHLH	TF	bHLH	5.864	up	NW_018743175.1	1215277	1217238
gene-LOC110733465	bHLH	TF	bHLH	-3.639	down	NW_018743199.1	2492983	2496537
gene-LOC110736579	bHLH	TF	bHLH	1.175	up	NW_018743292.1	4947602	4952922
gene-LOC110736958	bHLH	TF	bHLH	-2.799	down	NW_018743292.1	10022281	10025770
gene-LOC110699302	bHLH	TF	bHLH	1.207	up	NW_018744582.1	2156668	2160281
gene-LOC110706645	bHLH	TF	bHLH	1.543	up	NW_018744988.1	2179974	2183747
gene-LOC110729823	bHLH	TF	bHLH	-1.162	down	NW_018743014.1	2356430	2358973
gene-LOC110732803	bHLH	TF	bHLH	-2.002	down	NW_018743175.1	728551	729819
gene-LOC110733465	bHLH	TF	bHLH	1.402	up	NW_018743199.1	2492983	2496537
gene-LOC110682071	bHLH	TF	bHLH	1.087	up	NW_018743574.1	3248064	3261213
gene-LOC110690485	bHLH	TF	bHLH	-1.057	down	NW_018744041.1	1611592	1616191
gene-LOC110693767	bHLH	TF	bHLH	3.504	up	NW_018744151.1	3379360	3381789
gene-LOC110696064	bHLH	TF	bHLH	-1.887	down	NW_018744311.1	2053691	2058047
gene-LOC110698065	bHLH	TF	bHLH	1.498	up	NW_018744502.1	6064136	6073637
gene-LOC110698454	bHLH	TF	bHLH	-3.626	down	NW_018744537.1	350271	353445
gene-LOC110699302	bHLH	TF	bHLH	-3.144	down	NW_018744582.1	2156668	2160281
gene-LOC110700658	bHLH	TF	bHLH	-1.316	down	NW_018744626.1	5191371	5195661
gene-LOC110701254	bHLH	TF	bHLH	1.532	up	NW_018744633.1	5371060	5376007
gene-LOC110705102	bHLH	TF	bHLH	-3.85	down	NW_018744874.1	1753905	1756999
gene-LOC110706645	bHLH	TF	bHLH	-3.157	down	NW_018744988.1	2179974	2183747
gene-LOC110708581	bHLH	TF	bHLH	-1.508	down	NW_018745024.1	9905769	9908828
gene-LOC110709694	bHLH	TF	bHLH	-2.728	down	NW_018745080.1	1329533	1333600
gene-LOC110711493	bHLH	TF	bHLH	-1.735	down	NW_018745281.1	2765056	2768237
gene-LOC110711797	bHLH	TF	bHLH	-5.421	down	NW_018745281.1	22743	24380
gene-LOC110712547	bHLH	TF	bHLH	2.716	up	NW_018745323.1	3120419	3123508
gene-LOC110713807	bHLH	TF	bHLH	1.176	up	NW_018745448.1	7311390	7327650
gene-LOC110714201	bHLH	TF	bHLH	-2.708	down	NW_018745454.1	1269982	1273297
gene-LOC110714321	bHLH	TF	bHLH	-2.652	down	NW_018745454.1	4813220	4817283
gene-LOC110714364	bHLH	TF	bHLH	-1.846	down	NW_018745454.1	4544916	4546832
gene-LOC110715517	bHLH	TF	bHLH	3.775	up	NW_018745523.1	3807539	3810182
gene-LOC110716850	bHLH	TF	bHLH	-3.941	down	NW_018745650.1	5149779	5157202
gene-LOC110718583	bHLH	TF	bHLH	1.013	up	NW_018742461.1	1385561	1389071
gene-LOC110721486	bHLH	TF	bHLH	-1.449	down	NW_018742616.1	943689	952411
gene-LOC110722534	bHLH	TF	bHLH	5.478	up	NW_018742684.1	2915438	2917746
gene-LOC110724202	bHLH	TF	bHLH	2.39	up	NW_018742738.1	8798546	8800458
gene-LOC110725129	bHLH	TF	bHLH	-1.276	down	NW_018742810.1	151626	154611
gene-LOC110725693	bHLH	TF	bHLH	-2.651	down	NW_018742205.1	2793933	2797991
gene-LOC110730169	bHLH	TF	bHLH	-2.514	down	NW_018743021.1	1017166	1021498
gene-LOC110730413	bHLH	TF	bHLH	-1.529	down	NW_018743032.1	3270301	3274566
gene-LOC110731636	bHLH	TF	bHLH	-1.63	down	NW_018743074.1	1534546	1536347
gene-LOC110731659	bHLH	TF	bHLH	-3.025	down	NW_018743074.1	1770720	1775044
gene-LOC110732543	bHLH	TF	bHLH	-1.621	down	NW_018743175.1	3660358	3662898
gene-LOC110732803	bHLH	TF	bHLH	1.166	up	NW_018743175.1	728551	729819
gene-LOC110733465	bHLH	TF	bHLH	-4.558	down	NW_018743199.1	2492983	2496537
gene-LOC110736579	bHLH	TF	bHLH	1.168	up	NW_018743292.1	4947602	4952922
gene-LOC110736958	bHLH	TF	bHLH	-2.375	down	NW_018743292.1	10022281	10025770
gene-LOC110681696	bZIP	TF	bZIP	-2.228	down	NW_018743574.1	3701064	3716054
gene-LOC110684224	bZIP	TF	bZIP	-3.515	down	NW_018743697.1	2698785	2701786
gene-LOC110684434	bZIP	TF	bZIP	1.054	up	NW_018743697.1	5095436	5099655
gene-LOC110684644	bZIP	TF	bZIP	-2.234	down	NW_018743732.1	316799	319869
gene-LOC110685841	bZIP	TF	bZIP	-2.186	down	NW_018743850.1	970003	971424
gene-LOC110686200	bZIP	TF	bZIP	1.232	up	NW_018743850.1	7423437	7431437
gene-LOC110692916	bZIP	TF	bZIP	1.583	up	NW_018744137.1	205132	206682
gene-LOC110693928	bZIP	TF	bZIP	1.057	up	NW_018744167.1	2666603	2673848
gene-LOC110697372	bZIP	TF	bZIP	4.906	up	NW_018744460.1	1928689	1929183
gene-LOC110703179	bZIP	TF	bZIP	-3.162	down	NW_018742393.1	1454308	1455338
gene-LOC110705736	bZIP	TF	bZIP	-1.584	down	NW_018744878.1	5340335	5341563
gene-LOC110711480	bZIP	TF	bZIP	-1.051	down	NW_018745281.1	231416	239716
gene-LOC110721693	bZIP	TF	bZIP	-2.383	down	NW_018742616.1	4633904	4635514
gene-LOC110724880	bZIP	TF	bZIP	2.087	up	NW_018742770.1	4540248	4542199
gene-LOC110729518	bZIP	TF	bZIP	1.653	up	NW_018742987.1	153943	160856
gene-LOC110730101	bZIP	TF	bZIP	1.004	up	NW_018743021.1	322266	331474
gene-LOC110735704	bZIP	TF	bZIP	1.959	up	NW_018743285.1	2178091	2182759
gene-LOC110737741	bZIP	TF	bZIP	-2.967	down	NW_018743331.1	2245207	2249691
gene-LOC110738034	bZIP	TF	bZIP	3.316	up	NW_018743363.1	97534	98031
gene-LOC110684250	bZIP	TF	bZIP	2.114	up	NW_018743697.1	2976760	2985626
gene-LOC110697372	bZIP	TF	bZIP	2.58	up	NW_018744460.1	1928689	1929183
gene-LOC110710194	bZIP	TF	bZIP	-1.061	down	NW_018745170.1	1515082	1520678
gene-LOC110684224	bZIP	TF	bZIP	-3.155	down	NW_018743697.1	2698785	2701786
gene-LOC110684434	bZIP	TF	bZIP	1.191	up	NW_018743697.1	5095436	5099655
gene-LOC110684644	bZIP	TF	bZIP	-2.38	down	NW_018743732.1	316799	319869
gene-LOC110685841	bZIP	TF	bZIP	-2.467	down	NW_018743850.1	970003	971424
gene-LOC110686039	bZIP	TF	bZIP	1.329	up	NW_018743850.1	4757423	4758354
gene-LOC110686200	bZIP	TF	bZIP	1.077	up	NW_018743850.1	7423437	7431437
gene-LOC110692916	bZIP	TF	bZIP	1.923	up	NW_018744137.1	205132	206682
gene-LOC110693928	bZIP	TF	bZIP	1.451	up	NW_018744167.1	2666603	2673848
gene-LOC110696287	bZIP	TF	bZIP	1.476	up	NW_018744348.1	416239	422082
gene-LOC110697372	bZIP	TF	bZIP	2.825	up	NW_018744460.1	1928689	1929183
gene-LOC110703179	bZIP	TF	bZIP	-2.526	down	NW_018742393.1	1454308	1455338
gene-LOC110710194	bZIP	TF	bZIP	1.288	up	NW_018745170.1	1515082	1520678
gene-LOC110721693	bZIP	TF	bZIP	-1.814	down	NW_018742616.1	4633904	4635514
gene-LOC110724880	bZIP	TF	bZIP	1.817	up	NW_018742770.1	4540248	4542199
gene-LOC110727626	bZIP	TF	bZIP	1.089	up	NW_018742205.1	948854	950410
gene-LOC110729518	bZIP	TF	bZIP	2.264	up	NW_018742987.1	153943	160856
gene-LOC110735704	bZIP	TF	bZIP	2.168	up	NW_018743285.1	2178091	2182759
gene-LOC110737741	bZIP	TF	bZIP	-3.337	down	NW_018743331.1	2245207	2249691
gene-LOC110738034	bZIP	TF	bZIP	3.431	up	NW_018743363.1	97534	98031
gene-LOC110710709	C2C2-CO-like	TF	C2C2->C2C2-CO-like	1.128	up	NW_018745177.1	2244209	2247719
gene-LOC110719207	C2C2-CO-like	TF	C2C2->C2C2-CO-like	-1.161	down	NW_018742204.1	14514057	14516153
gene-LOC110727232	C2C2-CO-like	TF	C2C2->C2C2-CO-like	1.207	up	NW_018742903.1	2369390	2373375
gene-LOC110691211	C2C2-CO-like	TF	C2C2->C2C2-CO-like	1.296	up	NW_018744072.1	1258846	1260908
gene-LOC110719207	C2C2-CO-like	TF	C2C2->C2C2-CO-like	1.816	up	NW_018742204.1	14514057	14516153
gene-LOC110691211	C2C2-CO-like	TF	C2C2->C2C2-CO-like	-1.865	down	NW_018744072.1	1258846	1260908
gene-LOC110719207	C2C2-CO-like	TF	C2C2->C2C2-CO-like	-3.217	down	NW_018742204.1	14514057	14516153
gene-LOC110721210	C2C2-CO-like	TF	C2C2->C2C2-CO-like	2.723	up	NW_018742607.1	958240	962348
gene-LOC110727232	C2C2-CO-like	TF	C2C2->C2C2-CO-like	1.167	up	NW_018742903.1	2369390	2373375
gene-LOC110688977	C2C2-Dof	TF	C2C2->C2C2-Dof	1.223	up	NW_018743946.1	2065035	2069444
gene-LOC110695368	C2C2-Dof	TF	C2C2->C2C2-Dof	1.177	up	NW_018744290.1	2544444	2546213
gene-LOC110699588	C2C2-Dof	TF	C2C2->C2C2-Dof	1.445	up	NW_018744593.1	722197	723681
gene-LOC110700388	C2C2-Dof	TF	C2C2->C2C2-Dof	-1.256	down	NW_018744626.1	1569639	1572007
gene-LOC110700923	C2C2-Dof	TF	C2C2->C2C2-Dof	-1.279	down	NW_018744633.1	1181965	1185056
gene-LOC110711979	C2C2-Dof	TF	C2C2->C2C2-Dof	-1.648	down	NW_018745286.1	2544613	2547378
gene-LOC110725807	C2C2-Dof	TF	C2C2->C2C2-Dof	-1.661	down	NW_018742815.1	4158995	4160854
gene-LOC110730593	C2C2-Dof	TF	C2C2->C2C2-Dof	1.005	up	NW_018743033.1	2433462	2434451
gene-LOC110735123	C2C2-Dof	TF	C2C2->C2C2-Dof	1.006	up	NW_018742238.1	493925	495801
gene-LOC110735764	C2C2-Dof	TF	C2C2->C2C2-Dof	-2.075	down	NW_018743285.1	3595296	3596639
gene-LOC110738140	C2C2-Dof	TF	C2C2->C2C2-Dof	1.219	up	NW_018743373.1	1596270	1597774
gene-LOC110695368	C2C2-Dof	TF	C2C2->C2C2-Dof	1.231	up	NW_018744290.1	2544444	2546213
gene-LOC110688977	C2C2-Dof	TF	C2C2->C2C2-Dof	1.41	up	NW_018743946.1	2065035	2069444
gene-LOC110697960	C2C2-Dof	TF	C2C2->C2C2-Dof	1.212	up	NW_018742381.1	847520	849110
gene-LOC110699588	C2C2-Dof	TF	C2C2->C2C2-Dof	2.002	up	NW_018744593.1	722197	723681
gene-LOC110700923	C2C2-Dof	TF	C2C2->C2C2-Dof	-1.327	down	NW_018744633.1	1181965	1185056
gene-LOC110711979	C2C2-Dof	TF	C2C2->C2C2-Dof	-1.406	down	NW_018745286.1	2544613	2547378
gene-LOC110714200	C2C2-Dof	TF	C2C2->C2C2-Dof	1.99	up	NW_018745454.1	4142350	4145033
gene-LOC110725807	C2C2-Dof	TF	C2C2->C2C2-Dof	-1.798	down	NW_018742815.1	4158995	4160854
gene-LOC110730593	C2C2-Dof	TF	C2C2->C2C2-Dof	1.586	up	NW_018743033.1	2433462	2434451
gene-LOC110735123	C2C2-Dof	TF	C2C2->C2C2-Dof	1.348	up	NW_018742238.1	493925	495801
gene-LOC110735764	C2C2-Dof	TF	C2C2->C2C2-Dof	-2.177	down	NW_018743285.1	3595296	3596639
gene-LOC110738140	C2C2-Dof	TF	C2C2->C2C2-Dof	1.237	up	NW_018743373.1	1596270	1597774
gene-LOC110682492	C2C2-GATA	TF	C2C2->C2C2-GATA	-2.506	down	NW_018743574.1	8016615	8019372
gene-LOC110685799	C2C2-GATA	TF	C2C2->C2C2-GATA	-1.611	down	NW_018743850.1	565410	567708
gene-LOC110689761	C2C2-GATA	TF	C2C2->C2C2-GATA	-2.157	down	NW_018743977.1	2318099	2319348
gene-LOC110692682	C2C2-GATA	TF	C2C2->C2C2-GATA	-1.8	down	NW_018742334.1	720548	722089
gene-LOC110697229	C2C2-GATA	TF	C2C2->C2C2-GATA	-3.072	down	NW_018744460.1	2237484	2238906
gene-LOC110703808	C2C2-GATA	TF	C2C2->C2C2-GATA	-2.018	down	NW_018744784.1	79021	81979
gene-LOC110709017	C2C2-GATA	TF	C2C2->C2C2-GATA	8.483	up	NW_018745024.1	11821986	11823337
gene-LOC110709410	C2C2-GATA	TF	C2C2->C2C2-GATA	-2.016	down	NW_018745067.1	466893	472531
gene-LOC110715564	C2C2-GATA	TF	C2C2->C2C2-GATA	1.286	up	NW_018745523.1	660492	663544
gene-LOC110715565	C2C2-GATA	TF	C2C2->C2C2-GATA	-1.468	down	NW_018745523.1	2172988	2174800
gene-LOC110727769	C2C2-GATA	TF	C2C2->C2C2-GATA	-1.778	down	NW_018742914.1	5069031	5070330
gene-LOC110729383	C2C2-GATA	TF	C2C2->C2C2-GATA	-2.448	down	NW_018742980.1	2218471	2223086
gene-LOC110729852	C2C2-GATA	TF	C2C2->C2C2-GATA	-1.604	down	NW_018743014.1	577968	580051
gene-LOC110736044	C2C2-GATA	TF	C2C2->C2C2-GATA	5.453	up	NW_018743292.1	7687554	7688904
gene-LOC110715564	C2C2-GATA	TF	C2C2->C2C2-GATA	1.317	up	NW_018745523.1	660492	663544
gene-LOC110727769	C2C2-GATA	TF	C2C2->C2C2-GATA	2.021	up	NW_018742914.1	5069031	5070330
gene-LOC110682492	C2C2-GATA	TF	C2C2->C2C2-GATA	-2.305	down	NW_018743574.1	8016615	8019372
gene-LOC110685799	C2C2-GATA	TF	C2C2->C2C2-GATA	-1.424	down	NW_018743850.1	565410	567708
gene-LOC110689761	C2C2-GATA	TF	C2C2->C2C2-GATA	-2.957	down	NW_018743977.1	2318099	2319348
gene-LOC110691215	C2C2-GATA	TF	C2C2->C2C2-GATA	1.367	up	NW_018744072.1	1410662	1416175
gene-LOC110692682	C2C2-GATA	TF	C2C2->C2C2-GATA	-2.122	down	NW_018742334.1	720548	722089
gene-LOC110697229	C2C2-GATA	TF	C2C2->C2C2-GATA	-3.243	down	NW_018744460.1	2237484	2238906
gene-LOC110703808	C2C2-GATA	TF	C2C2->C2C2-GATA	-2.255	down	NW_018744784.1	79021	81979
gene-LOC110709017	C2C2-GATA	TF	C2C2->C2C2-GATA	6.533	up	NW_018745024.1	11821986	11823337
gene-LOC110709410	C2C2-GATA	TF	C2C2->C2C2-GATA	-1.829	down	NW_018745067.1	466893	472531
gene-LOC110719250	C2C2-GATA	TF	C2C2->C2C2-GATA	1.123	up	NW_018742204.1	14600257	14604416
gene-LOC110727769	C2C2-GATA	TF	C2C2->C2C2-GATA	-3.551	down	NW_018742914.1	5069031	5070330
gene-LOC110729383	C2C2-GATA	TF	C2C2->C2C2-GATA	-2.163	down	NW_018742980.1	2218471	2223086
gene-LOC110729852	C2C2-GATA	TF	C2C2->C2C2-GATA	-1.184	down	NW_018743014.1	577968	580051
gene-LOC110736044	C2C2-GATA	TF	C2C2->C2C2-GATA	5.423	up	NW_018743292.1	7687554	7688904
gene-LOC110730202	C2C2-LSD	TF	C2C2->C2C2-LSD	-1.305	down	NW_018743021.1	1439102	1443476
gene-LOC110730202	C2C2-LSD	TF	C2C2->C2C2-LSD	-1.739	down	NW_018743021.1	1439102	1443476
gene-LOC110707964	C2C2-YABBY	TF	C2C2->C2C2-YABBY	-1.106	down	NW_018745003.1	3725859	3730111
gene-LOC110714407	C2C2-YABBY	TF	C2C2->C2C2-YABBY	-2.106	down	NW_018745454.1	598260	602286
gene-LOC110721469	C2C2-YABBY	TF	C2C2->C2C2-YABBY	-2.535	down	NW_018742616.1	728094	732187
gene-LOC110707964	C2C2-YABBY	TF	C2C2->C2C2-YABBY	-1.105	down	NW_018745003.1	3725859	3730111
gene-LOC110714407	C2C2-YABBY	TF	C2C2->C2C2-YABBY	-2.252	down	NW_018745454.1	598260	602286
gene-LOC110721469	C2C2-YABBY	TF	C2C2->C2C2-YABBY	-3.345	down	NW_018742616.1	728094	732187
gene-LOC110681842	C2H2	TF	C2H2	1.46	up	NW_018743574.1	782813	785697
gene-LOC110684112	C2H2	TF	C2H2	-3.12	down	NW_018743697.1	1671130	1672281
gene-LOC110684962	C2H2	TF	C2H2	-1.747	down	NW_018743791.1	91373	93277
gene-LOC110687882	C2H2	TF	C2H2	-1.32	down	NW_018743920.1	2413407	2421564
gene-LOC110688290	C2H2	TF	C2H2	-1.423	down	NW_018743920.1	7253952	7255910
gene-LOC110688475	C2H2	TF	C2H2	-2.569	down	NW_018743920.1	9074789	9075913
gene-LOC110691312	C2H2	TF	C2H2	-3.345	down	NW_018744072.1	685353	689334
gene-LOC110691452	C2H2	TF	C2H2	-1.517	down	NW_018744080.1	1976923	1982096
gene-LOC110691782	C2H2	TF	C2H2	-2.18	down	NW_018744092.1	1501125	1502994
gene-LOC110692172	C2H2	TF	C2H2	3.945	up	NW_018744093.1	3978734	3979767
gene-LOC110692644	C2H2	TF	C2H2	1.568	up	NW_018744124.1	330074	331406
gene-LOC110693146	C2H2	TF	C2H2	-1.583	down	NW_018744143.1	153198	156649
gene-LOC110694636	C2H2	TF	C2H2	1.483	up	NW_018744240.1	145428	154143
gene-LOC110696006	C2H2	TF	C2H2	-3.17	down	NW_018744311.1	1335525	1340010
gene-LOC110711370	C2H2	TF	C2H2	-1.462	down	NW_018745265.1	176397	185947
gene-LOC110724416	C2H2	TF	C2H2	-1.032	down	NW_018742763.1	3574369	3575645
gene-LOC110725329	C2H2	TF	C2H2	-1.072	down	NW_018742810.1	2273400	2276764
gene-LOC110726371	C2H2	TF	C2H2	1.498	up	NW_018742879.1	950027	952393
gene-LOC110730870	C2H2	TF	C2H2	1.085	up	NW_018743050.1	1137896	1139053
gene-LOC110719042	C2H2	TF	C2H2	-1.459	down	NW_018742467.1	702763	705205
gene-LOC110681842	C2H2	TF	C2H2	1.434	up	NW_018743574.1	782813	785697
gene-LOC110684112	C2H2	TF	C2H2	-2.131	down	NW_018743697.1	1671130	1672281
gene-LOC110685429	C2H2	TF	C2H2	1.321	up	NW_018743813.1	2018841	2022103
gene-LOC110687882	C2H2	TF	C2H2	-1.343	down	NW_018743920.1	2413407	2421564
gene-LOC110688290	C2H2	TF	C2H2	-1.46	down	NW_018743920.1	7253952	7255910
gene-LOC110688475	C2H2	TF	C2H2	-1.878	down	NW_018743920.1	9074789	9075913
gene-LOC110691782	C2H2	TF	C2H2	-2.621	down	NW_018744092.1	1501125	1502994
gene-LOC110692172	C2H2	TF	C2H2	4.497	up	NW_018744093.1	3978734	3979767
gene-LOC110692644	C2H2	TF	C2H2	2.495	up	NW_018744124.1	330074	331406
gene-LOC110693146	C2H2	TF	C2H2	-1.554	down	NW_018744143.1	153198	156649
gene-LOC110694636	C2H2	TF	C2H2	1.437	up	NW_018744240.1	145428	154143
gene-LOC110700671	C2H2	TF	C2H2	1.742	up	NW_018744626.1	5607477	5610374
gene-LOC110711370	C2H2	TF	C2H2	-1.801	down	NW_018745265.1	176397	185947
gene-LOC110714997	C2H2	TF	C2H2	-1.016	down	NW_018745461.1	2228961	2231297
gene-LOC110720106	C2H2	TF	C2H2	-1.018	down	NW_018742541.1	529209	532213
gene-LOC110722782	C2H2	TF	C2H2	1.183	up	NW_018742204.1	20881784	20885346
gene-LOC110725329	C2H2	TF	C2H2	-1.073	down	NW_018742810.1	2273400	2276764
gene-LOC110726371	C2H2	TF	C2H2	2.515	up	NW_018742879.1	950027	952393
gene-LOC110730499	C2H2	TF	C2H2	-1.337	down	NW_018743033.1	349069	351186
gene-LOC110730870	C2H2	TF	C2H2	1.499	up	NW_018743050.1	1137896	1139053
gene-LOC110737124	C2H2	TF	C2H2	-1.603	down	NW_018743292.1	13006341	13012116
gene-LOC110683444	C3H	TF	C3H	1.062	up	NW_018743669.1	964456	968973
gene-LOC110683478	C3H	TF	C3H	1.767	up	NW_018743669.1	1262676	1265869
gene-LOC110688249	C3H	TF	C3H	2.017	up	NW_018743920.1	6917316	6920476
gene-LOC110690891	C3H	TF	C3H	1.47	up	NW_018744066.1	856737	858743
gene-LOC110699286	C3H	TF	C3H	-1.576	down	NW_018744582.1	1967082	1969597
gene-LOC110699616	C3H	TF	C3H	1.638	up	NW_018744593.1	1741728	1746093
gene-LOC110702510	C3H	TF	C3H	1.347	up	NW_018742393.1	715999	724922
gene-LOC110708629	C3H	TF	C3H	11.156	up	NW_018745024.1	10582861	10584920
gene-LOC110717150	C3H	TF	C3H	-1.827	down	NW_018745666.1	389997	394321
gene-LOC110733450	C3H	TF	C3H	-1.576	down	NW_018743199.1	2332806	2335328
gene-LOC110735253	C3H	TF	C3H	-1.451	down	NW_018743252.1	11334901	11340619
gene-LOC110736053	C3H	TF	C3H	7.397	up	NW_018743292.1	9267610	9269575
gene-LOC110738418	C3H	TF	C3H	-1.064	down	NW_018743389.1	2181600	2208591
gene-LOC110740228	C3H	TF	C3H	1.863	up	NW_018743548.1	171316	172928
gene-LOC110705201	C3H	TF	C3H	1.132	up	NW_018744874.1	2757489	2762799
gene-LOC110729145	C3H	TF	C3H	1.21	up	NW_018742969.1	1038545	1041629
gene-LOC110683444	C3H	TF	C3H	1.251	up	NW_018743669.1	964456	968973
gene-LOC110683478	C3H	TF	C3H	1.661	up	NW_018743669.1	1262676	1265869
gene-LOC110688249	C3H	TF	C3H	2.082	up	NW_018743920.1	6917316	6920476
gene-LOC110690891	C3H	TF	C3H	1.824	up	NW_018744066.1	856737	858743
gene-LOC110692312	C3H	TF	C3H	1.253	up	NW_018744100.1	1027423	1029362
gene-LOC110694208	C3H	TF	C3H	-3.66	down	NW_018744239.1	3862067	3866926
gene-LOC110698104	C3H	TF	C3H	1.686	up	NW_018744502.1	6955759	6958884
gene-LOC110699286	C3H	TF	C3H	-1.286	down	NW_018744582.1	1967082	1969597
gene-LOC110699616	C3H	TF	C3H	1.944	up	NW_018744593.1	1741728	1746093
gene-LOC110707891	C3H	TF	C3H	-1.018	down	NW_018745003.1	2832763	2836126
gene-LOC110708629	C3H	TF	C3H	7.567	up	NW_018745024.1	10582861	10584920
gene-LOC110717150	C3H	TF	C3H	-1.348	down	NW_018745666.1	389997	394321
gene-LOC110720355	C3H	TF	C3H	1.906	up	NW_018742556.1	600303	601901
gene-LOC110733450	C3H	TF	C3H	-1.246	down	NW_018743199.1	2332806	2335328
gene-LOC110735253	C3H	TF	C3H	-1.376	down	NW_018743252.1	11334901	11340619
gene-LOC110736053	C3H	TF	C3H	8.25	up	NW_018743292.1	9267610	9269575
gene-LOC110737062	C3H	TF	C3H	-1.057	down	NW_018743292.1	11911793	11919012
gene-LOC110738418	C3H	TF	C3H	-1.04	down	NW_018743389.1	2181600	2208591
gene-LOC110740228	C3H	TF	C3H	1.812	up	NW_018743548.1	171316	172928
gene-LOC110682217	CAMTA	TF	CAMTA	1.178	up	NW_018743574.1	4755137	4767664
gene-LOC110711125	CAMTA	TF	CAMTA	-1.082	down	NW_018742418.1	5747438	5766461
gene-LOC110682217	CAMTA	TF	CAMTA	1.068	up	NW_018743574.1	4755137	4767664
gene-LOC110711125	CAMTA	TF	CAMTA	1.002	up	NW_018742418.1	5747438	5766461
gene-LOC110684840	CPP	TF	CPP	-3.047	down	NW_018743783.1	2719940	2725829
gene-LOC110713395	CPP	TF	CPP	-2.006	down	NW_018745413.1	2816301	2821448
gene-LOC110737123	CPP	TF	CPP	-1.284	down	NW_018743292.1	12948993	12957202
gene-LOC110684840	CPP	TF	CPP	-2.996	down	NW_018743783.1	2719940	2725829
gene-LOC110711395	CPP	TF	CPP	-1.08	down	NW_018745272.1	327112	335338
gene-LOC110713395	CPP	TF	CPP	-2.324	down	NW_018745413.1	2816301	2821448
gene-LOC110739795	CPP	TF	CPP	-5.205	down	NW_018743510.1	5258499	5267575
gene-LOC110714084	CSD	TF	CSD	-1.807	down	NW_018745454.1	6887623	6888742
gene-LOC110718556	CSD	TF	CSD	1.208	up	NW_018742461.1	1137647	1138728
gene-LOC110725111	CSD	TF	CSD	-2.603	down	NW_018742810.1	2305346	2305795
gene-LOC110714084	CSD	TF	CSD	-1.015	down	NW_018745454.1	6887623	6888742
gene-LOC110739470	CSD	TF	CSD	-1.053	down	NW_018742244.1	1852920	1854008
gene-LOC110714084	CSD	TF	CSD	-1.352	down	NW_018745454.1	6887623	6888742
gene-LOC110718556	CSD	TF	CSD	1.81	up	NW_018742461.1	1137647	1138728
gene-LOC110725111	CSD	TF	CSD	-3.017	down	NW_018742810.1	2305346	2305795
gene-LOC110739470	CSD	TF	CSD	1.185	up	NW_018742244.1	1852920	1854008
gene-LOC110704920	DBB	TF	DBB	-3.61	down	NW_018744874.1	2227877	2231548
gene-LOC110708070	DBP	TF	DBP	-1.237	down	NW_018745003.1	5115560	5118975
gene-LOC110723124	DBP	TF	DBP	1.069	up	NW_018742720.1	1545172	1551598
gene-LOC110708070	DBP	TF	DBP	-1.455	down	NW_018745003.1	5115560	5118975
gene-LOC110682675	DDT	TR	DDT	1.442	up	NW_018743575.1	828529	832798
gene-LOC110683484	FAR1	TF	FAR1	-1.223	down	NW_018743669.1	1318987	1326960
gene-LOC110695558	FAR1	TF	FAR1	1.33	up	NW_018744301.1	7380338	7385034
gene-LOC110703305	FAR1	TF	FAR1	-1.672	down	NW_018744718.1	1670048	1675211
gene-LOC110705465	FAR1	TF	FAR1	-1.384	down	NW_018744878.1	2074265	2077059
gene-LOC110712486	FAR1	TF	FAR1	-2.071	down	NW_018745323.1	1488220	1491482
gene-LOC110717929	FAR1	TF	FAR1	2.187	up	NW_018745684.1	5075096	5079603
gene-LOC110718842	FAR1	TF	FAR1	-1.08	down	NW_018742461.1	4044340	4048690
gene-LOC110718905	FAR1	TF	FAR1	2.062	up	NW_018742461.1	4779041	4784024
gene-LOC110719046	FAR1	TF	FAR1	-5.388	down	NW_018742204.1	13511373	13515769
gene-LOC110726757	FAR1	TF	FAR1	-2.172	down	NW_018742881.1	1014049	1017097
gene-LOC110731950	FAR1	TF	FAR1	-1.878	down	NW_018743108.1	1568043	1572856
gene-LOC110683484	FAR1	TF	FAR1	-1.296	down	NW_018743669.1	1318987	1326960
gene-LOC110695558	FAR1	TF	FAR1	-1.131	down	NW_018744301.1	7380338	7385034
gene-LOC110727441	FAR1	TF	FAR1	1.72	up	NW_018742907.1	495924	501644
gene-LOC110731950	FAR1	TF	FAR1	-1.199	down	NW_018743108.1	1568043	1572856
gene-LOC110734827	FAR1	TF	FAR1	-1.832	down	NW_018743252.1	1286566	1290533
gene-LOC110682732	FAR1	TF	FAR1	-1.065	down	NW_018743593.1	3252781	3254186
gene-LOC110688740	FAR1	TF	FAR1	1.025	up	NW_018743937.1	3589853	3593975
gene-LOC110692202	FAR1	TF	FAR1	-3.173	down	NW_018744093.1	2010051	2012022
gene-LOC110695558	FAR1	TF	FAR1	2.126	up	NW_018744301.1	7380338	7385034
gene-LOC110697225	FAR1	TF	FAR1	1.545	up	NW_018744460.1	2208093	2215442
gene-LOC110703305	FAR1	TF	FAR1	-1.546	down	NW_018744718.1	1670048	1675211
gene-LOC110705465	FAR1	TF	FAR1	-1.378	down	NW_018744878.1	2074265	2077059
gene-LOC110707230	FAR1	TF	FAR1	-1.116	down	NW_018744996.1	850434	852076
gene-LOC110709981	FAR1	TF	FAR1	1.297	up	NW_018745105.1	3078723	3082253
gene-LOC110712486	FAR1	TF	FAR1	-2.365	down	NW_018745323.1	1488220	1491482
gene-LOC110717929	FAR1	TF	FAR1	2.346	up	NW_018745684.1	5075096	5079603
gene-LOC110718667	FAR1	TF	FAR1	-1.344	down	NW_018742204.1	12251813	12258385
gene-LOC110718905	FAR1	TF	FAR1	2.281	up	NW_018742461.1	4779041	4784024
gene-LOC110719046	FAR1	TF	FAR1	-4.751	down	NW_018742204.1	13511373	13515769
gene-LOC110726757	FAR1	TF	FAR1	-2.174	down	NW_018742881.1	1014049	1017097
gene-LOC110727441	FAR1	TF	FAR1	-2.199	down	NW_018742907.1	495924	501644
gene-LOC110728746	FAR1	TF	FAR1	1.285	up	NW_018742959.1	2907529	2918311
gene-LOC110737572	FAR1	TF	FAR1	2.204	up	NW_018743331.1	5680901	5683213
gene-LOC110733653	GARP-ARR-B	TF	GARP->GARP-ARR-B	1.174	up	NW_018743199.1	4898773	4903479
gene-LOC110733653	GARP-ARR-B	TF	GARP->GARP-ARR-B	1.183	up	NW_018743199.1	4898773	4903479
gene-LOC110682259	GARP-G2-like	TF	GARP->GARP-G2-like	5.207	up	NW_018743574.1	5194541	5197387
gene-LOC110683338	GARP-G2-like	TF	GARP->GARP-G2-like	-1.311	down	NW_018743669.1	98991	101620
gene-LOC110691380	GARP-G2-like	TF	GARP->GARP-G2-like	-3.412	down	NW_018744080.1	221398	227078
gene-LOC110698571	GARP-G2-like	TF	GARP->GARP-G2-like	3.671	up	NW_018744537.1	1540539	1543886
gene-LOC110710521	GARP-G2-like	TF	GARP->GARP-G2-like	-1.657	down	NW_018745174.1	207989	209800
gene-LOC110711602	GARP-G2-like	TF	GARP->GARP-G2-like	-1.306	down	NW_018745281.1	891035	893615
gene-LOC110714791	GARP-G2-like	TF	GARP->GARP-G2-like	-1.559	down	NW_018745461.1	1510385	1515864
gene-LOC110717463	GARP-G2-like	TF	GARP->GARP-G2-like	5.187	up	NW_018745684.1	825288	828958
gene-LOC110722316	GARP-G2-like	TF	GARP->GARP-G2-like	1.037	up	NW_018742669.1	251859	253239
gene-LOC110734528	GARP-G2-like	TF	GARP->GARP-G2-like	-1.849	down	NW_018743212.1	5568477	5573827
gene-LOC110717463	GARP-G2-like	TF	GARP->GARP-G2-like	1.618	up	NW_018745684.1	825288	828958
gene-LOC110682259	GARP-G2-like	TF	GARP->GARP-G2-like	3.466	up	NW_018743574.1	5194541	5197387
gene-LOC110683338	GARP-G2-like	TF	GARP->GARP-G2-like	-1.532	down	NW_018743669.1	98991	101620
gene-LOC110691380	GARP-G2-like	TF	GARP->GARP-G2-like	-2.415	down	NW_018744080.1	221398	227078
gene-LOC110698571	GARP-G2-like	TF	GARP->GARP-G2-like	2.711	up	NW_018744537.1	1540539	1543886
gene-LOC110711602	GARP-G2-like	TF	GARP->GARP-G2-like	-1.087	down	NW_018745281.1	891035	893615
gene-LOC110714791	GARP-G2-like	TF	GARP->GARP-G2-like	-1.383	down	NW_018745461.1	1510385	1515864
gene-LOC110717463	GARP-G2-like	TF	GARP->GARP-G2-like	3.315	up	NW_018745684.1	825288	828958
gene-LOC110722316	GARP-G2-like	TF	GARP->GARP-G2-like	1.07	up	NW_018742669.1	251859	253239
gene-LOC110734528	GARP-G2-like	TF	GARP->GARP-G2-like	-1.455	down	NW_018743212.1	5568477	5573827
gene-LOC110682443	GNAT	TR	GNAT	1.52	up	NW_018743574.1	7390815	7412874
gene-LOC110682967	GNAT	TR	GNAT	-3.62	down	NW_018743616.1	225119	227926
gene-LOC110698288	GNAT	TR	GNAT	-1.223	down	NW_018744504.1	204097	226420
gene-LOC110708169	GNAT	TR	GNAT	-1.145	down	NW_018742418.1	318620	324427
gene-LOC110710573	GNAT	TR	GNAT	-1.871	down	NW_018745174.1	2181509	2190163
gene-LOC110711537	GNAT	TR	GNAT	-2.786	down	NW_018745281.1	1144220	1145092
gene-LOC110714845	GNAT	TR	GNAT	-1.376	down	NW_018745461.1	2775308	2775885
gene-LOC110729485	GNAT	TR	GNAT	-1.243	down	NW_018742987.1	1205385	1205921
gene-LOC110731833	GNAT	TR	GNAT	-1.399	down	NW_018742205.1	7828652	7832760
gene-LOC110682443	GNAT	TR	GNAT	1.144	up	NW_018743574.1	7390815	7412874
gene-LOC110685743	GNAT	TR	GNAT	1.395	up	NW_018743850.1	29715	39181
gene-LOC110697435	GNAT	TR	GNAT	-1.618	down	NW_018744460.1	68490	69074
gene-LOC110708169	GNAT	TR	GNAT	1.072	up	NW_018742418.1	318620	324427
gene-LOC110711537	GNAT	TR	GNAT	-1.342	down	NW_018745281.1	1144220	1145092
gene-LOC110682967	GNAT	TR	GNAT	-3.896	down	NW_018743616.1	225119	227926
gene-LOC110698288	GNAT	TR	GNAT	-1.143	down	NW_018744504.1	204097	226420
gene-LOC110704430	GNAT	TR	GNAT	-1.335	down	NW_018744835.1	685663	686747
gene-LOC110708169	GNAT	TR	GNAT	-1.841	down	NW_018742418.1	318620	324427
gene-LOC110710573	GNAT	TR	GNAT	-2.041	down	NW_018745174.1	2181509	2190163
gene-LOC110731833	GNAT	TR	GNAT	-1.52	down	NW_018742205.1	7828652	7832760
gene-LOC110682413	GRAS	TF	GRAS	-3.538	down	NW_018743574.1	7008426	7010713
gene-LOC110682438	GRAS	TF	GRAS	-1.196	down	NW_018743574.1	7316318	7319706
gene-LOC110682480	GRAS	TF	GRAS	-1.024	down	NW_018743574.1	7889118	7891743
gene-LOC110684032	GRAS	TF	GRAS	-1.219	down	NW_018743697.1	887662	890720
gene-LOC110684038	GRAS	TF	GRAS	-3.822	down	NW_018743697.1	932242	935169
gene-LOC110684039	GRAS	TF	GRAS	1.074	up	NW_018743697.1	922058	924889
gene-LOC110687469	GRAS	TF	GRAS	-1.406	down	NW_018743919.1	4058133	4062432
gene-LOC110688394	GRAS	TF	GRAS	-1.136	down	NW_018743920.1	8145017	8147692
gene-LOC110688397	GRAS	TF	GRAS	-2.143	down	NW_018743920.1	8193136	8196163
gene-LOC110688398	GRAS	TF	GRAS	1.185	up	NW_018743920.1	8202352	8205116
gene-LOC110693156	GRAS	TF	GRAS	-2.624	down	NW_018744143.1	517192	521551
gene-LOC110702497	GRAS	TF	GRAS	-4.218	down	NW_018744693.1	1368332	1371821
gene-LOC110705401	GRAS	TF	GRAS	-1.866	down	NW_018744878.1	928608	931236
gene-LOC110705950	GRAS	TF	GRAS	-2.27	down	NW_018744890.1	146966	150333
gene-LOC110706952	GRAS	TF	GRAS	-2.793	down	NW_018744991.1	2712752	2715717
gene-LOC110717075	GRAS	TF	GRAS	-1.35	down	NW_018745651.1	42845	45457
gene-LOC110717078	GRAS	TF	GRAS	-3.811	down	NW_018745651.1	382626	384524
gene-LOC110719498	GRAS	TF	GRAS	-4.687	down	NW_018742484.1	4807638	4811212
gene-LOC110720095	GRAS	TF	GRAS	-2.29	down	NW_018742541.1	28658	42466
gene-LOC110722801	GRAS	TF	GRAS	1.097	up	NW_018742204.1	20925016	20927658
gene-LOC110725435	GRAS	TF	GRAS	1.025	up	NW_018742815.1	3601733	3604247
gene-LOC110733302	GRAS	TF	GRAS	-1.549	down	NW_018743199.1	278703	282736
gene-LOC110735834	GRAS	TF	GRAS	1.657	up	NW_018743285.1	4107888	4110523
gene-LOC110684038	GRAS	TF	GRAS	-2.019	down	NW_018743697.1	932242	935169
gene-LOC110685787	GRAS	TF	GRAS	-1.103	down	NW_018743850.1	478922	481574
gene-LOC110688397	GRAS	TF	GRAS	-1.018	down	NW_018743920.1	8193136	8196163
gene-LOC110733302	GRAS	TF	GRAS	-1.016	down	NW_018743199.1	278703	282736
gene-LOC110682413	GRAS	TF	GRAS	-3.969	down	NW_018743574.1	7008426	7010713
gene-LOC110682438	GRAS	TF	GRAS	-1.205	down	NW_018743574.1	7316318	7319706
gene-LOC110684038	GRAS	TF	GRAS	-1.612	down	NW_018743697.1	932242	935169
gene-LOC110684039	GRAS	TF	GRAS	1.682	up	NW_018743697.1	922058	924889
gene-LOC110687469	GRAS	TF	GRAS	-1.132	down	NW_018743919.1	4058133	4062432
gene-LOC110688397	GRAS	TF	GRAS	-1.014	down	NW_018743920.1	8193136	8196163
gene-LOC110688398	GRAS	TF	GRAS	1.897	up	NW_018743920.1	8202352	8205116
gene-LOC110693156	GRAS	TF	GRAS	-2.451	down	NW_018744143.1	517192	521551
gene-LOC110702497	GRAS	TF	GRAS	-3.838	down	NW_018744693.1	1368332	1371821
gene-LOC110705401	GRAS	TF	GRAS	-1.813	down	NW_018744878.1	928608	931236
gene-LOC110705950	GRAS	TF	GRAS	-1.984	down	NW_018744890.1	146966	150333
gene-LOC110706952	GRAS	TF	GRAS	-2.314	down	NW_018744991.1	2712752	2715717
gene-LOC110713932	GRAS	TF	GRAS	1.327	up	NW_018745454.1	5989249	5993939
gene-LOC110717078	GRAS	TF	GRAS	-4.125	down	NW_018745651.1	382626	384524
gene-LOC110719498	GRAS	TF	GRAS	-4.462	down	NW_018742484.1	4807638	4811212
gene-LOC110720095	GRAS	TF	GRAS	-2.474	down	NW_018742541.1	28658	42466
gene-LOC110722801	GRAS	TF	GRAS	1.004	up	NW_018742204.1	20925016	20927658
gene-LOC110725435	GRAS	TF	GRAS	1.174	up	NW_018742815.1	3601733	3604247
gene-LOC110728403	GRAS	TF	GRAS	-2.84	down	NW_018742931.1	851075	853289
gene-LOC110729111	GRAS	TF	GRAS	-2.332	down	NW_018742969.1	679471	681632
gene-LOC110735834	GRAS	TF	GRAS	2.129	up	NW_018743285.1	4107888	4110523
gene-LOC110736273	GRAS	TF	GRAS	1.096	up	NW_018743292.1	1845110	1847592
gene-LOC110738040	GRAS	TF	GRAS	-1.155	down	NW_018742244.1	117593	121725
gene-LOC110686431	GRF	TF	GRF	-1.92	down	NW_018743858.1	4419546	4424707
gene-LOC110687623	GRF	TF	GRF	2.583	up	NW_018743920.1	5161765	5165173
gene-LOC110691590	GRF	TF	GRF	-1.15	down	NW_018744080.1	4979414	4984854
gene-LOC110714479	GRF	TF	GRF	1.297	up	NW_018745454.1	1135877	1139698
gene-LOC110738890	GRF	TF	GRF	-1.293	down	NW_018743397.1	616492	619625
gene-LOC110738890	GRF	TF	GRF	-1.073	down	NW_018743397.1	616492	619625
gene-LOC110686431	GRF	TF	GRF	-1.101	down	NW_018743858.1	4419546	4424707
gene-LOC110687623	GRF	TF	GRF	3.37	up	NW_018743920.1	5161765	5165173
gene-LOC110714479	GRF	TF	GRF	1.579	up	NW_018745454.1	1135877	1139698
gene-LOC110688164	HB-BELL	TF	HB->HB-BELL	1.29	up	NW_018743920.1	6060490	6070054
gene-LOC110688164	HB-BELL	TF	HB->HB-BELL	1.584	up	NW_018743920.1	6060490	6070054
gene-LOC110686167	HB-HD-ZIP	TF	HB->HB-HD-ZIP	1.211	up	NW_018743850.1	7027027	7028601
gene-LOC110690418	HB-HD-ZIP	TF	HB->HB-HD-ZIP	-2.467	down	NW_018744041.1	925113	927507
gene-LOC110698024	HB-HD-ZIP	TF	HB->HB-HD-ZIP	2.366	up	NW_018744502.1	4901295	4904836
gene-LOC110708394	HB-HD-ZIP	TF	HB->HB-HD-ZIP	2.774	up	NW_018745024.1	6243237	6247038
gene-LOC110712195	HB-HD-ZIP	TF	HB->HB-HD-ZIP	-2.926	down	NW_018742418.1	7275952	7278613
gene-LOC110714031	HB-HD-ZIP	TF	HB->HB-HD-ZIP	4.881	up	NW_018745454.1	4398192	4399819
gene-LOC110720292	HB-HD-ZIP	TF	HB->HB-HD-ZIP	2.571	up	NW_018742556.1	2203935	2206638
gene-LOC110722475	HB-HD-ZIP	TF	HB->HB-HD-ZIP	2.251	up	NW_018742204.1	20545026	20546710
gene-LOC110722774	HB-HD-ZIP	TF	HB->HB-HD-ZIP	4.894	up	NW_018742684.1	2503569	2505124
gene-LOC110723397	HB-HD-ZIP	TF	HB->HB-HD-ZIP	-2.12	down	NW_018742730.1	1316918	1321090
gene-LOC110728071	HB-HD-ZIP	TF	HB->HB-HD-ZIP	6.286	up	NW_018742205.1	1458484	1459730
gene-LOC110731701	HB-HD-ZIP	TF	HB->HB-HD-ZIP	4.375	up	NW_018743074.1	2230791	2232445
gene-LOC110732308	HB-HD-ZIP	TF	HB->HB-HD-ZIP	4.21	up	NW_018743175.1	703614	705228
gene-LOC110732602	HB-HD-ZIP	TF	HB->HB-HD-ZIP	-1.647	down	NW_018743175.1	4281347	4287801
gene-LOC110737122	HB-HD-ZIP	TF	HB->HB-HD-ZIP	2.652	up	NW_018743292.1	12942060	12946741
gene-LOC110738874	HB-HD-ZIP	TF	HB->HB-HD-ZIP	4.983	up	NW_018743397.1	408780	410015
gene-LOC110686167	HB-HD-ZIP	TF	HB->HB-HD-ZIP	1.335	up	NW_018743850.1	7027027	7028601
gene-LOC110690418	HB-HD-ZIP	TF	HB->HB-HD-ZIP	-1.777	down	NW_018744041.1	925113	927507
gene-LOC110698024	HB-HD-ZIP	TF	HB->HB-HD-ZIP	2.616	up	NW_018744502.1	4901295	4904836
gene-LOC110700532	HB-HD-ZIP	TF	HB->HB-HD-ZIP	1.542	up	NW_018744626.1	3535652	3538323
gene-LOC110708394	HB-HD-ZIP	TF	HB->HB-HD-ZIP	3.129	up	NW_018745024.1	6243237	6247038
gene-LOC110712195	HB-HD-ZIP	TF	HB->HB-HD-ZIP	-2.831	down	NW_018742418.1	7275952	7278613
gene-LOC110713733	HB-HD-ZIP	TF	HB->HB-HD-ZIP	5.42	up	NW_018745448.1	5928953	5931958
gene-LOC110714031	HB-HD-ZIP	TF	HB->HB-HD-ZIP	5.16	up	NW_018745454.1	4398192	4399819
gene-LOC110722475	HB-HD-ZIP	TF	HB->HB-HD-ZIP	2.468	up	NW_018742204.1	20545026	20546710
gene-LOC110722774	HB-HD-ZIP	TF	HB->HB-HD-ZIP	5.147	up	NW_018742684.1	2503569	2505124
gene-LOC110726509	HB-HD-ZIP	TF	HB->HB-HD-ZIP	1.114	up	NW_018742879.1	3184105	3186770
gene-LOC110727039	HB-HD-ZIP	TF	HB->HB-HD-ZIP	-1.051	down	NW_018742899.1	196072	199888
gene-LOC110728071	HB-HD-ZIP	TF	HB->HB-HD-ZIP	6.35	up	NW_018742205.1	1458484	1459730
gene-LOC110731701	HB-HD-ZIP	TF	HB->HB-HD-ZIP	4.678	up	NW_018743074.1	2230791	2232445
gene-LOC110732308	HB-HD-ZIP	TF	HB->HB-HD-ZIP	4.626	up	NW_018743175.1	703614	705228
gene-LOC110732602	HB-HD-ZIP	TF	HB->HB-HD-ZIP	-1.413	down	NW_018743175.1	4281347	4287801
gene-LOC110737122	HB-HD-ZIP	TF	HB->HB-HD-ZIP	1.738	up	NW_018743292.1	12942060	12946741
gene-LOC110738874	HB-HD-ZIP	TF	HB->HB-HD-ZIP	5.166	up	NW_018743397.1	408780	410015
gene-LOC110682129	HB-other	TF	HB->HB-other	2.233	up	NW_018743574.1	3814089	3816333
gene-LOC110730123	HB-other	TF	HB->HB-other	-1.318	down	NW_018743021.1	630755	637238
gene-LOC110732374	HB-other	TF	HB->HB-other	-1.146	down	NW_018743175.1	1583801	1585737
gene-LOC110703377	HB-other	TF	HB->HB-other	-1.089	down	NW_018744718.1	2673647	2682008
gene-LOC110682129	HB-other	TF	HB->HB-other	2.592	up	NW_018743574.1	3814089	3816333
gene-LOC110700961	HB-other	TF	HB->HB-other	1.251	up	NW_018744633.1	2625758	2632235
gene-LOC110722837	HB-other	TF	HB->HB-other	-1.279	down	NW_018742684.1	3276086	3277999
gene-LOC110730123	HB-other	TF	HB->HB-other	-1.219	down	NW_018743021.1	630755	637238
gene-LOC110732374	HB-other	TF	HB->HB-other	-1.978	down	NW_018743175.1	1583801	1585737
gene-LOC110690049	HB-WOX	TF	HB->HB-WOX	-1.626	down	NW_018743979.1	4826853	4829677
gene-LOC110692073	HB-WOX	TF	HB->HB-WOX	1.285	up	NW_018744092.1	4078042	4082347
gene-LOC110693812	HB-WOX	TF	HB->HB-WOX	-2.162	down	NW_018744167.1	249377	252527
gene-LOC110690049	HB-WOX	TF	HB->HB-WOX	-1.781	down	NW_018743979.1	4826853	4829677
gene-LOC110693812	HB-WOX	TF	HB->HB-WOX	-2.761	down	NW_018744167.1	249377	252527
gene-LOC110702136	HMG	TR	HMG	-3.522	down	NW_018744662.1	4105570	4107716
gene-LOC110719652	HMG	TR	HMG	-4.554	down	NW_018742484.1	7498748	7502037
gene-LOC110722664	HMG	TR	HMG	-3.31	down	NW_018742684.1	1330246	1333425
gene-LOC110702136	HMG	TR	HMG	-3.356	down	NW_018744662.1	4105570	4107716
gene-LOC110719652	HMG	TR	HMG	-4.586	down	NW_018742484.1	7498748	7502037
gene-LOC110722664	HMG	TR	HMG	-2.897	down	NW_018742684.1	1330246	1333425
gene-LOC110682304	HSF	TF	HSF	2.631	up	NW_018743574.1	5689694	5693430
gene-LOC110683052	HSF	TF	HSF	2.282	up	NW_018743616.1	2713130	2716079
gene-LOC110693028	HSF	TF	HSF	1.312	up	NW_018744137.1	1289489	1293734
gene-LOC110700989	HSF	TF	HSF	-2.439	down	NW_018744633.1	2871075	2881433
gene-LOC110705424	HSF	TF	HSF	1.034	up	NW_018744878.1	1162002	1165239
gene-LOC110709409	HSF	TF	HSF	-1.161	down	NW_018745067.1	342813	345757
gene-LOC110718123	HSF	TF	HSF	1.478	up	NW_018745684.1	429053	432411
gene-LOC110728975	HSF	TF	HSF	-2.903	down	NW_018742966.1	773177	778433
gene-LOC110734445	HSF	TF	HSF	-3.116	down	NW_018743212.1	3181761	3188404
gene-LOC110736313	HSF	TF	HSF	-4.03	down	NW_018743292.1	2220376	2224051
gene-LOC110739663	HSF	TF	HSF	1.142	up	NW_018743510.1	694826	697334
gene-LOC110682304	HSF	TF	HSF	-1.083	down	NW_018743574.1	5689694	5693430
gene-LOC110697083	HSF	TF	HSF	-1.672	down	NW_018744460.1	700204	702175
gene-LOC110705424	HSF	TF	HSF	-1.58	down	NW_018744878.1	1162002	1165239
gene-LOC110709409	HSF	TF	HSF	-1.858	down	NW_018745067.1	342813	345757
gene-LOC110728381	HSF	TF	HSF	-2.076	down	NW_018742931.1	398670	402040
gene-LOC110728975	HSF	TF	HSF	-1.053	down	NW_018742966.1	773177	778433
gene-LOC110734445	HSF	TF	HSF	-1.216	down	NW_018743212.1	3181761	3188404
gene-LOC110682304	HSF	TF	HSF	3.423	up	NW_018743574.1	5689694	5693430
gene-LOC110683052	HSF	TF	HSF	2.121	up	NW_018743616.1	2713130	2716079
gene-LOC110691034	HSF	TF	HSF	1.213	up	NW_018744066.1	2849525	2852048
gene-LOC110693028	HSF	TF	HSF	1.081	up	NW_018744137.1	1289489	1293734
gene-LOC110697083	HSF	TF	HSF	2.19	up	NW_018744460.1	700204	702175
gene-LOC110700989	HSF	TF	HSF	-1.849	down	NW_018744633.1	2871075	2881433
gene-LOC110705424	HSF	TF	HSF	2.261	up	NW_018744878.1	1162002	1165239
gene-LOC110718123	HSF	TF	HSF	2.288	up	NW_018745684.1	429053	432411
gene-LOC110728381	HSF	TF	HSF	2.509	up	NW_018742931.1	398670	402040
gene-LOC110728975	HSF	TF	HSF	-2.012	down	NW_018742966.1	773177	778433
gene-LOC110729384	HSF	TF	HSF	-1.347	down	NW_018742980.1	2254987	2258458
gene-LOC110734445	HSF	TF	HSF	-2.171	down	NW_018743212.1	3181761	3188404
gene-LOC110736313	HSF	TF	HSF	-3.815	down	NW_018743292.1	2220376	2224051
gene-LOC110739663	HSF	TF	HSF	1.556	up	NW_018743510.1	694826	697334
gene-LOC110696129	Jumonji	TR	Jumonji	-1.589	down	NW_018744311.1	2910479	2923927
gene-LOC110706617	Jumonji	TR	Jumonji	-1.454	down	NW_018744988.1	1871383	1883394
gene-LOC110709663	Jumonji	TR	Jumonji	-1.091	down	NW_018745080.1	945897	957665
gene-LOC110728617	Jumonji	TR	Jumonji	-1.203	down	NW_018742205.1	2017852	2026483
gene-LOC110732606	Jumonji	TR	Jumonji	-1.792	down	NW_018743175.1	4349300	4357186
gene-LOC110696129	Jumonji	TR	Jumonji	-1.468	down	NW_018744311.1	2910479	2923927
gene-LOC110700360	Jumonji	TR	Jumonji	1.196	up	NW_018744626.1	1260343	1266996
gene-LOC110706617	Jumonji	TR	Jumonji	-2.31	down	NW_018744988.1	1871383	1883394
gene-LOC110709663	Jumonji	TR	Jumonji	-1.819	down	NW_018745080.1	945897	957665
gene-LOC110732606	Jumonji	TR	Jumonji	-1.787	down	NW_018743175.1	4349300	4357186
gene-LOC110735261	LFY	TF	LFY	1.132	up	NW_018743258.1	9301	15891
gene-LOC110686701	LIM	TF	LIM	1.316	up	NW_018743893.1	1188353	1191064
gene-LOC110699222	LIM	TF	LIM	1.079	up	NW_018744582.1	1154667	1157749
gene-LOC110700930	LOB	TF	LOB	1.807	up	NW_018744633.1	1588379	1592371
gene-LOC110701031	LOB	TF	LOB	-1.959	down	NW_018744633.1	3278225	3282574
gene-LOC110704461	LOB	TF	LOB	-2.805	down	NW_018744835.1	1211709	1219019
gene-LOC110711972	LOB	TF	LOB	-1.355	down	NW_018745286.1	2118577	2122911
gene-LOC110717076	LOB	TF	LOB	-1.579	down	NW_018745651.1	361905	363429
gene-LOC110720406	LOB	TF	LOB	-1.914	down	NW_018742556.1	1029523	1031336
gene-LOC110727593	LOB	TF	LOB	-4.979	down	NW_018742907.1	1558181	1561111
gene-LOC110682415	LOB	TF	LOB	1.349	up	NW_018743574.1	7027395	7028810
gene-LOC110704461	LOB	TF	LOB	1.554	up	NW_018744835.1	1211709	1219019
gene-LOC110723198	LOB	TF	LOB	1.75	up	NW_018742720.1	2899747	2906622
gene-LOC110682415	LOB	TF	LOB	-1.795	down	NW_018743574.1	7027395	7028810
gene-LOC110684172	LOB	TF	LOB	2.813	up	NW_018743697.1	2246368	2251266
gene-LOC110699382	LOB	TF	LOB	2.233	up	NW_018744582.1	2937689	2940171
gene-LOC110700930	LOB	TF	LOB	2.001	up	NW_018744633.1	1588379	1592371
gene-LOC110704461	LOB	TF	LOB	-3.595	down	NW_018744835.1	1211709	1219019
gene-LOC110711972	LOB	TF	LOB	-1.436	down	NW_018745286.1	2118577	2122911
gene-LOC110717076	LOB	TF	LOB	-2.456	down	NW_018745651.1	361905	363429
gene-LOC110720406	LOB	TF	LOB	-1.845	down	NW_018742556.1	1029523	1031336
gene-LOC110723198	LOB	TF	LOB	-2.873	down	NW_018742720.1	2899747	2906622
gene-LOC110739873	LOB	TF	LOB	1.586	up	NW_018743514.1	1305096	1308461
gene-LOC110706924	LUG	TR	LUG	-1.164	down	NW_018744991.1	2103959	2115502
gene-LOC110712160	LUG	TR	LUG	-1.154	down	NW_018745291.1	242494	258234
gene-LOC110682074	MADS-MIKC	TF	MADS->MADS-MIKC	-1.185	down	NW_018743574.1	3295343	3300615
gene-LOC110682755	MADS-MIKC	TF	MADS->MADS-MIKC	2.488	up	NW_018743593.1	1127352	1143352
gene-LOC110682774	MADS-MIKC	TF	MADS->MADS-MIKC	5.665	up	NW_018743593.1	1735413	1755454
gene-LOC110685078	MADS-MIKC	TF	MADS->MADS-MIKC	-3.335	down	NW_018743791.1	1242790	1249839
gene-LOC110690528	MADS-MIKC	TF	MADS->MADS-MIKC	-1.673	down	NW_018744041.1	2125043	2159585
gene-LOC110696528	MADS-MIKC	TF	MADS->MADS-MIKC	1.276	up	NW_018744367.1	2222123	2248610
gene-LOC110702527	MADS-MIKC	TF	MADS->MADS-MIKC	1.137	up	NW_018744693.1	1868954	1874697
gene-LOC110703512	MADS-MIKC	TF	MADS->MADS-MIKC	-2.243	down	NW_018742393.1	1893684	1900893
gene-LOC110705716	MADS-MIKC	TF	MADS->MADS-MIKC	-2.082	down	NW_018744878.1	5157472	5161937
gene-LOC110711226	MADS-MIKC	TF	MADS->MADS-MIKC	-3.649	down	NW_018742418.1	5891296	5897498
gene-LOC110713720	MADS-MIKC	TF	MADS->MADS-MIKC	-2.158	down	NW_018745448.1	3756469	3765521
gene-LOC110719432	MADS-MIKC	TF	MADS->MADS-MIKC	1.301	up	NW_018742484.1	3603102	3615281
gene-LOC110722241	MADS-MIKC	TF	MADS->MADS-MIKC	1.288	up	NW_018742656.1	629185	649478
gene-LOC110722242	MADS-MIKC	TF	MADS->MADS-MIKC	-3.287	down	NW_018742656.1	711506	727511
gene-LOC110682755	MADS-MIKC	TF	MADS->MADS-MIKC	2.855	up	NW_018743593.1	1127352	1143352
gene-LOC110682774	MADS-MIKC	TF	MADS->MADS-MIKC	3.643	up	NW_018743593.1	1735413	1755454
gene-LOC110685078	MADS-MIKC	TF	MADS->MADS-MIKC	-3.262	down	NW_018743791.1	1242790	1249839
gene-LOC110696528	MADS-MIKC	TF	MADS->MADS-MIKC	1.819	up	NW_018744367.1	2222123	2248610
gene-LOC110697884	MADS-MIKC	TF	MADS->MADS-MIKC	2.866	up	NW_018742381.1	643080	655976
gene-LOC110702527	MADS-MIKC	TF	MADS->MADS-MIKC	1.528	up	NW_018744693.1	1868954	1874697
gene-LOC110705716	MADS-MIKC	TF	MADS->MADS-MIKC	-1.723	down	NW_018744878.1	5157472	5161937
gene-LOC110711216	MADS-MIKC	TF	MADS->MADS-MIKC	1.06	up	NW_018742418.1	5820523	5864341
gene-LOC110713720	MADS-MIKC	TF	MADS->MADS-MIKC	-3.828	down	NW_018745448.1	3756469	3765521
gene-LOC110719432	MADS-MIKC	TF	MADS->MADS-MIKC	1.266	up	NW_018742484.1	3603102	3615281
gene-LOC110721613	MADS-MIKC	TF	MADS->MADS-MIKC	4.004	up	NW_018742204.1	19430890	19437077
gene-LOC110722241	MADS-MIKC	TF	MADS->MADS-MIKC	2.367	up	NW_018742656.1	629185	649478
gene-LOC110724677	MADS-MIKC	TF	MADS->MADS-MIKC	-1.016	down	NW_018742770.1	2446336	2466340
gene-LOC110717635	MADS-M-type	TF	MADS->MADS-M-type	-8.21	down	NW_018745684.1	1531250	1534292
gene-LOC110700608	MADS-M-type	TF	MADS->MADS-M-type	-1.828	down	NW_018744626.1	4472598	4478730
gene-LOC110717635	MADS-M-type	TF	MADS->MADS-M-type	-9.012	down	NW_018745684.1	1531250	1534292
gene-LOC110726438	MADS-M-type	TF	MADS->MADS-M-type	-1.046	down	NW_018742879.1	2099004	2105370
gene-LOC110707827	MBF1	TR	MBF1	2.168	up	NW_018745003.1	1993592	1994313
gene-LOC110729071	MBF1	TR	MBF1	1.986	up	NW_018742969.1	234378	235137
gene-LOC110707827	MBF1	TR	MBF1	-1.168	down	NW_018745003.1	1993592	1994313
gene-LOC110729071	MBF1	TR	MBF1	-1.284	down	NW_018742969.1	234378	235137
gene-LOC110707827	MBF1	TR	MBF1	3.257	up	NW_018745003.1	1993592	1994313
gene-LOC110729071	MBF1	TR	MBF1	3.112	up	NW_018742969.1	234378	235137
gene-LOC110682184	mTERF	TR	mTERF	-2.021	down	NW_018742244.1	3265177	3267272
gene-LOC110690687	mTERF	TR	mTERF	-1.673	down	NW_018744062.1	1059444	1063722
gene-LOC110696469	mTERF	TR	mTERF	1.568	up	NW_018744367.1	360138	361953
gene-LOC110702656	mTERF	TR	mTERF	-1.139	down	NW_018742204.1	3860900	3862616
gene-LOC110705948	mTERF	TR	mTERF	-1.507	down	NW_018744890.1	120683	125719
gene-LOC110706955	mTERF	TR	mTERF	-1.042	down	NW_018744991.1	2735974	2740404
gene-LOC110718713	mTERF	TR	mTERF	-1.497	down	NW_018742461.1	2595840	2597949
gene-LOC110728512	mTERF	TR	mTERF	-1.474	down	NW_018742951.1	2632594	2634401
gene-LOC110730219	mTERF	TR	mTERF	-1.458	down	NW_018742205.1	4959557	4960890
gene-LOC110731021	mTERF	TR	mTERF	-1.497	down	NW_018743051.1	1246316	1247660
gene-LOC110682184	mTERF	TR	mTERF	1.186	up	NW_018742244.1	3265177	3267272
gene-LOC110718713	mTERF	TR	mTERF	1.069	up	NW_018742461.1	2595840	2597949
gene-LOC110682184	mTERF	TR	mTERF	-3.194	down	NW_018742244.1	3265177	3267272
gene-LOC110690689	mTERF	TR	mTERF	1.095	up	NW_018744062.1	1081418	1085095
gene-LOC110695440	mTERF	TR	mTERF	-1.523	down	NW_018744298.1	867416	873924
gene-LOC110702656	mTERF	TR	mTERF	-1.521	down	NW_018742204.1	3860900	3862616
gene-LOC110705948	mTERF	TR	mTERF	-1.7	down	NW_018744890.1	120683	125719
gene-LOC110706955	mTERF	TR	mTERF	-1.215	down	NW_018744991.1	2735974	2740404
gene-LOC110709633	mTERF	TR	mTERF	1.001	up	NW_018745080.1	312731	314903
gene-LOC110718713	mTERF	TR	mTERF	-2.473	down	NW_018742461.1	2595840	2597949
gene-LOC110728512	mTERF	TR	mTERF	-1.549	down	NW_018742951.1	2632594	2634401
gene-LOC110730219	mTERF	TR	mTERF	-1.742	down	NW_018742205.1	4959557	4960890
gene-LOC110731021	mTERF	TR	mTERF	-1.803	down	NW_018743051.1	1246316	1247660
gene-LOC110731433	mTERF	TR	mTERF	1.244	up	NW_018742205.1	7461125	7465801
gene-LOC110682220	MYB	TF	MYB->MYB	1.141	up	NW_018743574.1	4811115	4813204
gene-LOC110687069	MYB	TF	MYB->MYB	-1.287	down	NW_018743919.1	203892	205988
gene-LOC110687209	MYB	TF	MYB->MYB	1.273	up	NW_018743919.1	222461	224596
gene-LOC110690422	MYB	TF	MYB->MYB	-1.157	down	NW_018744041.1	985806	992091
gene-LOC110693965	MYB	TF	MYB->MYB	-4.422	down	NW_018742345.1	870513	877161
gene-LOC110699211	MYB	TF	MYB->MYB	2.024	up	NW_018744582.1	996129	1000874
gene-LOC110700593	MYB	TF	MYB->MYB	1.467	up	NW_018744626.1	4235155	4242733
gene-LOC110701261	MYB	TF	MYB->MYB	-2.155	down	NW_018744633.1	5477256	5480070
gene-LOC110702482	MYB	TF	MYB->MYB	1.155	up	NW_018744693.1	1158589	1163312
gene-LOC110706232	MYB	TF	MYB->MYB	-1.443	down	NW_018744949.1	275775	278316
gene-LOC110707075	MYB	TF	MYB->MYB	2.41	up	NW_018744991.1	3950602	3952631
gene-LOC110708316	MYB	TF	MYB->MYB	1.292	up	NW_018745024.1	3200828	3203767
gene-LOC110712760	MYB	TF	MYB->MYB	-2.144	down	NW_018742418.1	8464136	8467990
gene-LOC110714640	MYB	TF	MYB->MYB	-4.514	down	NW_018745454.1	74453	78303
gene-LOC110714742	MYB	TF	MYB->MYB	-1.955	down	NW_018745461.1	2008922	2011225
gene-LOC110716464	MYB	TF	MYB->MYB	-3.435	down	NW_018745587.1	440511	441772
gene-LOC110717751	MYB	TF	MYB->MYB	-2.684	down	NW_018745684.1	2595780	2597440
gene-LOC110717954	MYB	TF	MYB->MYB	6.024	up	NW_018745684.1	9745817	9748804
gene-LOC110718804	MYB	TF	MYB->MYB	-3.352	down	NW_018742461.1	3616918	3618054
gene-LOC110722085	MYB	TF	MYB->MYB	2.606	up	NW_018742651.1	1613751	1616608
gene-LOC110722492	MYB	TF	MYB->MYB	-1.17	down	NW_018742684.1	194865	203404
gene-LOC110722544	MYB	TF	MYB->MYB	3.162	up	NW_018742684.1	3234594	3236593
gene-LOC110727323	MYB	TF	MYB->MYB	5.125	up	NW_018742904.1	894035	896968
gene-LOC110731692	MYB	TF	MYB->MYB	2.309	up	NW_018743074.1	2052202	2053808
gene-LOC110733072	MYB	TF	MYB->MYB	-1.168	down	NW_018743196.1	1613289	1617853
gene-LOC110733118	MYB	TF	MYB->MYB	-4.138	down	NW_018743196.1	2127461	2130270
gene-LOC110733381	MYB	TF	MYB->MYB	2.003	up	NW_018743199.1	1372469	1377488
gene-LOC110734359	MYB	TF	MYB->MYB	-4.052	down	NW_018743212.1	2061583	2064415
gene-LOC110735238	MYB	TF	MYB->MYB	-5.544	down	NW_018743252.1	10749081	10750990
gene-LOC110736589	MYB	TF	MYB->MYB	-2.506	down	NW_018743292.1	5055450	5057937
gene-LOC110737435	MYB	TF	MYB->MYB	-1.318	down	NW_018743327.1	5210781	5213073
gene-LOC110739350	MYB	TF	MYB->MYB	-1.073	down	NW_018742244.1	1614843	1616593
gene-LOC110701261	MYB	TF	MYB->MYB	-1.164	down	NW_018744633.1	5477256	5480070
gene-LOC110702482	MYB	TF	MYB->MYB	-1.549	down	NW_018744693.1	1158589	1163312
gene-LOC110722492	MYB	TF	MYB->MYB	1.42	up	NW_018742684.1	194865	203404
gene-LOC110734325	MYB	TF	MYB->MYB	-1.314	down	NW_018743212.1	1630400	1635957
gene-LOC110687209	MYB	TF	MYB->MYB	1.953	up	NW_018743919.1	222461	224596
gene-LOC110688951	MYB	TF	MYB->MYB	-1.233	down	NW_018743946.1	762003	765641
gene-LOC110692760	MYB	TF	MYB->MYB	1.212	up	NW_018744128.1	1567266	1569888
gene-LOC110693965	MYB	TF	MYB->MYB	-4.269	down	NW_018742345.1	870513	877161
gene-LOC110696026	MYB	TF	MYB->MYB	1.959	up	NW_018744311.1	1633871	1637239
gene-LOC110699211	MYB	TF	MYB->MYB	2.644	up	NW_018744582.1	996129	1000874
gene-LOC110700593	MYB	TF	MYB->MYB	2.051	up	NW_018744626.1	4235155	4242733
gene-LOC110702482	MYB	TF	MYB->MYB	1.848	up	NW_018744693.1	1158589	1163312
gene-LOC110702549	MYB	TF	MYB->MYB	1.996	up	NW_018742393.1	803333	806701
gene-LOC110706232	MYB	TF	MYB->MYB	-1.634	down	NW_018744949.1	275775	278316
gene-LOC110707075	MYB	TF	MYB->MYB	2.913	up	NW_018744991.1	3950602	3952631
gene-LOC110708316	MYB	TF	MYB->MYB	1.185	up	NW_018745024.1	3200828	3203767
gene-LOC110712760	MYB	TF	MYB->MYB	-1.821	down	NW_018742418.1	8464136	8467990
gene-LOC110714640	MYB	TF	MYB->MYB	-4.316	down	NW_018745454.1	74453	78303
gene-LOC110714742	MYB	TF	MYB->MYB	-2.388	down	NW_018745461.1	2008922	2011225
gene-LOC110716464	MYB	TF	MYB->MYB	-2.954	down	NW_018745587.1	440511	441772
gene-LOC110717751	MYB	TF	MYB->MYB	-3.207	down	NW_018745684.1	2595780	2597440
gene-LOC110717954	MYB	TF	MYB->MYB	6.878	up	NW_018745684.1	9745817	9748804
gene-LOC110718804	MYB	TF	MYB->MYB	-2.822	down	NW_018742461.1	3616918	3618054
gene-LOC110719481	MYB	TF	MYB->MYB	1.29	up	NW_018742484.1	4502660	4507576
gene-LOC110722085	MYB	TF	MYB->MYB	3.651	up	NW_018742651.1	1613751	1616608
gene-LOC110722492	MYB	TF	MYB->MYB	-2.377	down	NW_018742684.1	194865	203404
gene-LOC110722544	MYB	TF	MYB->MYB	1.791	up	NW_018742684.1	3234594	3236593
gene-LOC110731692	MYB	TF	MYB->MYB	2.301	up	NW_018743074.1	2052202	2053808
gene-LOC110732723	MYB	TF	MYB->MYB	1.04	up	NW_018743175.1	5413618	5416187
gene-LOC110733118	MYB	TF	MYB->MYB	-3.288	down	NW_018743196.1	2127461	2130270
gene-LOC110733381	MYB	TF	MYB->MYB	2.648	up	NW_018743199.1	1372469	1377488
gene-LOC110734325	MYB	TF	MYB->MYB	1.523	up	NW_018743212.1	1630400	1635957
gene-LOC110734359	MYB	TF	MYB->MYB	-2.837	down	NW_018743212.1	2061583	2064415
gene-LOC110735238	MYB	TF	MYB->MYB	-5.514	down	NW_018743252.1	10749081	10750990
gene-LOC110737435	MYB	TF	MYB->MYB	-1.405	down	NW_018743327.1	5210781	5213073
gene-LOC110682499	MYB-related	TF	MYB->MYB-related	-4.604	down	NW_018743574.1	8102908	8104734
gene-LOC110685804	MYB-related	TF	MYB->MYB-related	-3.852	down	NW_018743850.1	650502	656017
gene-LOC110688986	MYB-related	TF	MYB->MYB-related	-1.591	down	NW_018743946.1	2386248	2388751
gene-LOC110693510	MYB-related	TF	MYB->MYB-related	1.459	up	NW_018744151.1	1331963	1335260
gene-LOC110693512	MYB-related	TF	MYB->MYB-related	-2.862	down	NW_018744151.1	1352300	1354250
gene-LOC110695946	MYB-related	TF	MYB->MYB-related	1.071	up	NW_018744311.1	659518	669050
gene-LOC110698455	MYB-related	TF	MYB->MYB-related	-3.229	down	NW_018744537.1	390806	392978
gene-LOC110698458	MYB-related	TF	MYB->MYB-related	-9.685	down	NW_018744537.1	427210	428993
gene-LOC110699230	MYB-related	TF	MYB->MYB-related	-1.196	down	NW_018744582.1	1228524	1230768
gene-LOC110702088	MYB-related	TF	MYB->MYB-related	-1.033	down	NW_018742393.1	181744	189634
gene-LOC110703537	MYB-related	TF	MYB->MYB-related	6.423	up	NW_018742393.1	1941385	1943167
gene-LOC110705094	MYB-related	TF	MYB->MYB-related	-9.959	down	NW_018744874.1	1669985	1671698
gene-LOC110705101	MYB-related	TF	MYB->MYB-related	-4.783	down	NW_018744874.1	1729401	1731587
gene-LOC110705509	MYB-related	TF	MYB->MYB-related	1.529	up	NW_018744878.1	2618689	2621198
gene-LOC110705615	MYB-related	TF	MYB->MYB-related	-1.249	down	NW_018744878.1	4167015	4175376
gene-LOC110708260	MYB-related	TF	MYB->MYB-related	1.006	up	NW_018745024.1	1606915	1611400
gene-LOC110711030	MYB-related	TF	MYB->MYB-related	4.975	up	NW_018745195.1	70131	72286
gene-LOC110713551	MYB-related	TF	MYB->MYB-related	-1.457	down	NW_018745448.1	8473181	8476267
gene-LOC110715558	MYB-related	TF	MYB->MYB-related	-3.668	down	NW_018742433.1	1449248	1452494
gene-LOC110715681	MYB-related	TF	MYB->MYB-related	-1.809	down	NW_018745523.1	2487047	2493331
gene-LOC110720056	MYB-related	TF	MYB->MYB-related	-2.152	down	NW_018742529.1	98252	100389
gene-LOC110722830	MYB-related	TF	MYB->MYB-related	1.053	up	NW_018742684.1	3202551	3206517
gene-LOC110729864	MYB-related	TF	MYB->MYB-related	-1.92	down	NW_018743014.1	1130411	1138089
gene-LOC110732366	MYB-related	TF	MYB->MYB-related	1.016	up	NW_018743175.1	1491062	1494309
gene-LOC110733400	MYB-related	TF	MYB->MYB-related	-1.991	down	NW_018743199.1	1653069	1655168
gene-LOC110736138	MYB-related	TF	MYB->MYB-related	1.185	up	NW_018743292.1	500803	511073
gene-LOC110740227	MYB-related	TF	MYB->MYB-related	-2.132	down	NW_018743548.1	145477	148211
gene-LOC110685804	MYB-related	TF	MYB->MYB-related	-1.635	down	NW_018743850.1	650502	656017
gene-LOC110698458	MYB-related	TF	MYB->MYB-related	-2.138	down	NW_018744537.1	427210	428993
gene-LOC110705094	MYB-related	TF	MYB->MYB-related	-1.161	down	NW_018744874.1	1669985	1671698
gene-LOC110708260	MYB-related	TF	MYB->MYB-related	1.245	up	NW_018745024.1	1606915	1611400
gene-LOC110682499	MYB-related	TF	MYB->MYB-related	-3.726	down	NW_018743574.1	8102908	8104734
gene-LOC110683658	MYB-related	TF	MYB->MYB-related	-1.415	down	NW_018743689.1	495243	515424
gene-LOC110685804	MYB-related	TF	MYB->MYB-related	-2.3	down	NW_018743850.1	650502	656017
gene-LOC110686044	MYB-related	TF	MYB->MYB-related	1.035	up	NW_018743850.1	4992895	5004416
gene-LOC110688986	MYB-related	TF	MYB->MYB-related	-1.438	down	NW_018743946.1	2386248	2388751
gene-LOC110693510	MYB-related	TF	MYB->MYB-related	2.211	up	NW_018744151.1	1331963	1335260
gene-LOC110693512	MYB-related	TF	MYB->MYB-related	-1.985	down	NW_018744151.1	1352300	1354250
gene-LOC110695946	MYB-related	TF	MYB->MYB-related	1.353	up	NW_018744311.1	659518	669050
gene-LOC110697685	MYB-related	TF	MYB->MYB-related	-1.542	down	NW_018744497.1	787441	802083
gene-LOC110698455	MYB-related	TF	MYB->MYB-related	-2.306	down	NW_018744537.1	390806	392978
gene-LOC110698458	MYB-related	TF	MYB->MYB-related	-6.996	down	NW_018744537.1	427210	428993
gene-LOC110703537	MYB-related	TF	MYB->MYB-related	6.276	up	NW_018742393.1	1941385	1943167
gene-LOC110705094	MYB-related	TF	MYB->MYB-related	-8.174	down	NW_018744874.1	1669985	1671698
gene-LOC110705101	MYB-related	TF	MYB->MYB-related	-4.399	down	NW_018744874.1	1729401	1731587
gene-LOC110705509	MYB-related	TF	MYB->MYB-related	2.13	up	NW_018744878.1	2618689	2621198
gene-LOC110705615	MYB-related	TF	MYB->MYB-related	-1.057	down	NW_018744878.1	4167015	4175376
gene-LOC110711030	MYB-related	TF	MYB->MYB-related	4.825	up	NW_018745195.1	70131	72286
gene-LOC110715681	MYB-related	TF	MYB->MYB-related	-1.417	down	NW_018745523.1	2487047	2493331
gene-LOC110718978	MYB-related	TF	MYB->MYB-related	1.762	up	NW_018742204.1	13238015	13241336
gene-LOC110720056	MYB-related	TF	MYB->MYB-related	-2.468	down	NW_018742529.1	98252	100389
gene-LOC110722830	MYB-related	TF	MYB->MYB-related	1.131	up	NW_018742684.1	3202551	3206517
gene-LOC110724641	MYB-related	TF	MYB->MYB-related	1.261	up	NW_018742770.1	1974477	1981319
gene-LOC110726455	MYB-related	TF	MYB->MYB-related	1.478	up	NW_018742879.1	2381491	2383698
gene-LOC110729864	MYB-related	TF	MYB->MYB-related	-2.131	down	NW_018743014.1	1130411	1138089
gene-LOC110730398	MYB-related	TF	MYB->MYB-related	-1.201	down	NW_018743032.1	2651734	2655204
gene-LOC110733400	MYB-related	TF	MYB->MYB-related	-1.717	down	NW_018743199.1	1653069	1655168
gene-LOC110733697	MYB-related	TF	MYB->MYB-related	4.673	up	NW_018743199.1	2500527	2501231
gene-LOC110736138	MYB-related	TF	MYB->MYB-related	1.3	up	NW_018743292.1	500803	511073
gene-LOC110681996	NAC	TF	NAC	6.264	up	NW_018743574.1	2346155	2348859
gene-LOC110683604	NAC	TF	NAC	-1.77	down	NW_018743669.1	2723276	2726396
gene-LOC110688136	NAC	TF	NAC	-1.269	down	NW_018743920.1	5750000	5755101
gene-LOC110688400	NAC	TF	NAC	-1.035	down	NW_018742309.1	4583373	4587151
gene-LOC110688984	NAC	TF	NAC	2.182	up	NW_018743946.1	2312786	2314777
gene-LOC110692935	NAC	TF	NAC	-1.176	down	NW_018744137.1	387075	391657
gene-LOC110693232	NAC	TF	NAC	1.012	up	NW_018744143.1	1941267	1943146
gene-LOC110693569	NAC	TF	NAC	2.732	up	NW_018744151.1	2498391	2500598
gene-LOC110693683	NAC	TF	NAC	1.545	up	NW_018744151.1	4418920	4429048
gene-LOC110700618	NAC	TF	NAC	2.216	up	NW_018744626.1	4681085	4683153
gene-LOC110700644	NAC	TF	NAC	5.143	up	NW_018744626.1	4974744	4978498
gene-LOC110701460	NAC	TF	NAC	2.698	up	NW_018744633.1	5498876	5503167
gene-LOC110706348	NAC	TF	NAC	4.574	up	NW_018744955.1	595714	597378
gene-LOC110709972	NAC	TF	NAC	-1.32	down	NW_018745105.1	1027182	1037417
gene-LOC110711575	NAC	TF	NAC	1.422	up	NW_018742418.1	6443698	6445693
gene-LOC110712880	NAC	TF	NAC	2.46	up	NW_018742418.1	8714675	8716232
gene-LOC110716649	NAC	TF	NAC	-1.811	down	NW_018745617.1	2893949	2896834
gene-LOC110716934	NAC	TF	NAC	-3.191	down	NW_018745650.1	2446979	2449756
gene-LOC110721971	NAC	TF	NAC	-1.134	down	NW_018742649.1	754680	766764
gene-LOC110723721	NAC	TF	NAC	1.215	up	NW_018742733.1	807943	809524
gene-LOC110726427	NAC	TF	NAC	1.554	up	NW_018742879.1	1933348	1935353
gene-LOC110729803	NAC	TF	NAC	-1.646	down	NW_018742205.1	4183306	4189076
gene-LOC110730221	NAC	TF	NAC	-2.832	down	NW_018743021.1	1667684	1670415
gene-LOC110731670	NAC	TF	NAC	-4.542	down	NW_018743074.1	1880084	1885256
gene-LOC110735031	NAC	TF	NAC	3.051	up	NW_018743252.1	3674081	3676040
gene-LOC110736024	NAC	TF	NAC	2.913	up	NW_018743292.1	5103374	5105332
gene-LOC110736639	NAC	TF	NAC	-1.024	down	NW_018743292.1	5735137	5737855
gene-LOC110738424	NAC	TF	NAC	-6.784	down	NW_018743389.1	2758272	2767353
gene-LOC110738577	NAC	TF	NAC	-5.209	down	NW_018742244.1	719065	720910
gene-LOC110739404	NAC	TF	NAC	-2.619	down	NW_018743476.1	2995570	3010173
gene-LOC110740113	NAC	TF	NAC	-4.429	down	NW_018743518.1	1809168	1810946
gene-LOC110683604	NAC	TF	NAC	1.86	up	NW_018743669.1	2723276	2726396
gene-LOC110688984	NAC	TF	NAC	-2.157	down	NW_018743946.1	2312786	2314777
gene-LOC110716649	NAC	TF	NAC	-1.37	down	NW_018745617.1	2893949	2896834
gene-LOC110726427	NAC	TF	NAC	-1.442	down	NW_018742879.1	1933348	1935353
gene-LOC110738577	NAC	TF	NAC	-1.743	down	NW_018742244.1	719065	720910
gene-LOC110740113	NAC	TF	NAC	-1.707	down	NW_018743518.1	1809168	1810946
gene-LOC110681996	NAC	TF	NAC	6.115	up	NW_018743574.1	2346155	2348859
gene-LOC110683604	NAC	TF	NAC	-3.293	down	NW_018743669.1	2723276	2726396
gene-LOC110688136	NAC	TF	NAC	-1.905	down	NW_018743920.1	5750000	5755101
gene-LOC110688400	NAC	TF	NAC	-1.23	down	NW_018742309.1	4583373	4587151
gene-LOC110688984	NAC	TF	NAC	4.785	up	NW_018743946.1	2312786	2314777
gene-LOC110689062	NAC	TF	NAC	-5.512	down	NW_018743946.1	717324	719758
gene-LOC110690492	NAC	TF	NAC	1.18	up	NW_018744041.1	1694955	1696932
gene-LOC110692935	NAC	TF	NAC	-1.402	down	NW_018744137.1	387075	391657
gene-LOC110693232	NAC	TF	NAC	1.394	up	NW_018744143.1	1941267	1943146
gene-LOC110693569	NAC	TF	NAC	4.602	up	NW_018744151.1	2498391	2500598
gene-LOC110700618	NAC	TF	NAC	2.942	up	NW_018744626.1	4681085	4683153
gene-LOC110701460	NAC	TF	NAC	2.403	up	NW_018744633.1	5498876	5503167
gene-LOC110706348	NAC	TF	NAC	4.918	up	NW_018744955.1	595714	597378
gene-LOC110711575	NAC	TF	NAC	1.632	up	NW_018742418.1	6443698	6445693
gene-LOC110712880	NAC	TF	NAC	3.082	up	NW_018742418.1	8714675	8716232
gene-LOC110714538	NAC	TF	NAC	-2.92	down	NW_018745454.1	5835522	5840469
gene-LOC110716934	NAC	TF	NAC	-2.216	down	NW_018745650.1	2446979	2449756
gene-LOC110720035	NAC	TF	NAC	-1.175	down	NW_018742204.1	16136897	16146554
gene-LOC110723721	NAC	TF	NAC	1.324	up	NW_018742733.1	807943	809524
gene-LOC110726427	NAC	TF	NAC	3.072	up	NW_018742879.1	1933348	1935353
gene-LOC110729803	NAC	TF	NAC	-1.69	down	NW_018742205.1	4183306	4189076
gene-LOC110730221	NAC	TF	NAC	-3.086	down	NW_018743021.1	1667684	1670415
gene-LOC110731670	NAC	TF	NAC	-4.487	down	NW_018743074.1	1880084	1885256
gene-LOC110735031	NAC	TF	NAC	6.833	up	NW_018743252.1	3674081	3676040
gene-LOC110736639	NAC	TF	NAC	-1.064	down	NW_018743292.1	5735137	5737855
gene-LOC110738577	NAC	TF	NAC	-3.33	down	NW_018742244.1	719065	720910
gene-LOC110740113	NAC	TF	NAC	-2.469	down	NW_018743518.1	1809168	1810946
gene-LOC110683013	NF-YA	TF	NF-Y->NF-YA	1.734	up	NW_018743616.1	1706879	1713231
gene-LOC110691470	NF-YA	TF	NF-Y->NF-YA	4.494	up	NW_018744080.1	2373499	2381484
gene-LOC110702630	NF-YA	TF	NF-Y->NF-YA	1.361	up	NW_018742393.1	862416	867434
gene-LOC110705677	NF-YA	TF	NF-Y->NF-YA	1.191	up	NW_018744878.1	4815132	4821229
gene-LOC110707252	NF-YA	TF	NF-Y->NF-YA	3.685	up	NW_018744996.1	1445746	1461694
gene-LOC110715758	NF-YA	TF	NF-Y->NF-YA	1.779	up	NW_018745533.1	333256	340257
gene-LOC110683013	NF-YA	TF	NF-Y->NF-YA	-1.35	down	NW_018743616.1	1706879	1713231
gene-LOC110691470	NF-YA	TF	NF-Y->NF-YA	2.017	up	NW_018744080.1	2373499	2381484
gene-LOC110702630	NF-YA	TF	NF-Y->NF-YA	-1.092	down	NW_018742393.1	862416	867434
gene-LOC110715758	NF-YA	TF	NF-Y->NF-YA	-1.258	down	NW_018745533.1	333256	340257
gene-LOC110737411	NF-YA	TF	NF-Y->NF-YA	-1.562	down	NW_018743327.1	3594165	3599207
gene-LOC110683013	NF-YA	TF	NF-Y->NF-YA	2.97	up	NW_018743616.1	1706879	1713231
gene-LOC110691470	NF-YA	TF	NF-Y->NF-YA	2.666	up	NW_018744080.1	2373499	2381484
gene-LOC110702630	NF-YA	TF	NF-Y->NF-YA	2.366	up	NW_018742393.1	862416	867434
gene-LOC110705677	NF-YA	TF	NF-Y->NF-YA	1.807	up	NW_018744878.1	4815132	4821229
gene-LOC110707252	NF-YA	TF	NF-Y->NF-YA	3.52	up	NW_018744996.1	1445746	1461694
gene-LOC110715758	NF-YA	TF	NF-Y->NF-YA	3.196	up	NW_018745533.1	333256	340257
gene-LOC110723241	NF-YA	TF	NF-Y->NF-YA	1.03	up	NW_018742726.1	218439	223318
gene-LOC110737411	NF-YA	TF	NF-Y->NF-YA	1.774	up	NW_018743327.1	3594165	3599207
gene-LOC110684627	NF-YB	TF	NF-Y->NF-YB	-1.163	down	NW_018743732.1	76123	78437
gene-LOC110691803	NF-YB	TF	NF-Y->NF-YB	1.389	up	NW_018744092.1	1849355	1850646
gene-LOC110684627	NF-YB	TF	NF-Y->NF-YB	-1.337	down	NW_018743732.1	76123	78437
gene-LOC110703965	NF-YC	TF	NF-Y->NF-YC	-1.149	down	NW_018744790.1	2565262	2571595
gene-LOC110708566	NF-YC	TF	NF-Y->NF-YC	1.567	up	NW_018745024.1	9591238	9597908
gene-LOC110716053	NF-YC	TF	NF-Y->NF-YC	6.078	up	NW_018745540.1	1040070	1041182
gene-LOC110736970	NF-YC	TF	NF-Y->NF-YC	1.41	up	NW_018743292.1	10397351	10404175
gene-LOC110739715	NF-YC	TF	NF-Y->NF-YC	-1.294	down	NW_018743510.1	2373432	2378855
gene-LOC110703965	NF-YC	TF	NF-Y->NF-YC	-1.431	down	NW_018744790.1	2565262	2571595
gene-LOC110708566	NF-YC	TF	NF-Y->NF-YC	1.891	up	NW_018745024.1	9591238	9597908
gene-LOC110716053	NF-YC	TF	NF-Y->NF-YC	4.059	up	NW_018745540.1	1040070	1041182
gene-LOC110736970	NF-YC	TF	NF-Y->NF-YC	1.757	up	NW_018743292.1	10397351	10404175
gene-LOC110739715	NF-YC	TF	NF-Y->NF-YC	-1.705	down	NW_018743510.1	2373432	2378855
gene-LOC110683329	OFP	TF	OFP	-1.858	down	NW_018743669.1	2514952	2515509
gene-LOC110691116	OFP	TF	OFP	-2.01	down	NW_018744066.1	2785720	2787335
gene-LOC110707793	OFP	TF	OFP	-3.99	down	NW_018745003.1	1538801	1540743
gene-LOC110725798	OFP	TF	OFP	-3.482	down	NW_018742205.1	4917185	4918472
gene-LOC110729017	OFP	TF	OFP	-1.491	down	NW_018742966.1	1318664	1319673
gene-LOC110730172	OFP	TF	OFP	-1.802	down	NW_018742205.1	4859844	4861483
gene-LOC110730982	OFP	TF	OFP	1.233	up	NW_018742205.1	6801245	6802905
gene-LOC110731017	OFP	TF	OFP	-2.355	down	NW_018743051.1	1151387	1153235
gene-LOC110691116	OFP	TF	OFP	-2.042	down	NW_018744066.1	2785720	2787335
gene-LOC110707793	OFP	TF	OFP	-5.217	down	NW_018745003.1	1538801	1540743
gene-LOC110729017	OFP	TF	OFP	-1.735	down	NW_018742966.1	1318664	1319673
gene-LOC110730172	OFP	TF	OFP	-1.309	down	NW_018742205.1	4859844	4861483
gene-LOC110730982	OFP	TF	OFP	1.431	up	NW_018742205.1	6801245	6802905
gene-LOC110731017	OFP	TF	OFP	-1.832	down	NW_018743051.1	1151387	1153235
gene-LOC110687653	Others	TR	Others	-4.518	down	NW_018743920.1	9592237	9593812
gene-LOC110691825	Others	TR	Others	-1.119	down	NW_018744092.1	2332120	2341911
gene-LOC110696115	Others	TR	Others	1.115	up	NW_018744311.1	2713468	2716989
gene-LOC110698077	Others	TR	Others	-2.447	down	NW_018744502.1	6352123	6354264
gene-LOC110712402	Others	TR	Others	2.402	up	NW_018745323.1	1261036	1267084
gene-LOC110713648	Others	TR	Others	-2.499	down	NW_018745448.1	7626944	7629320
gene-LOC110718397	Others	TR	Others	-1.267	down	NW_018742455.1	2159638	2160856
gene-LOC110719553	Others	TR	Others	-1.25	down	NW_018742484.1	6046354	6049702
gene-LOC110728439	Others	TR	Others	-2.793	down	NW_018742951.1	4559225	4560257
gene-LOC110733346	Others	TR	Others	-1.573	down	NW_018743199.1	868262	874286
gene-LOC110735357	Others	TR	Others	1.538	up	NW_018743280.1	71613	76762
gene-LOC110738389	Others	TR	Others	-1.907	down	NW_018743389.1	970105	971382
gene-LOC110702767	Others	TR	Others	-1.036	down	NW_018744702.1	801673	808807
gene-LOC110728439	Others	TR	Others	1.528	up	NW_018742951.1	4559225	4560257
gene-LOC110728735	Others	TR	Others	-1.061	down	NW_018742205.1	2197743	2201309
gene-LOC110684170	Others	TR	Others	-4.871	down	NW_018743697.1	2240000	2241534
gene-LOC110687653	Others	TR	Others	-4.129	down	NW_018743920.1	9592237	9593812
gene-LOC110689337	Others	TR	Others	1.084	up	NW_018743955.1	7091133	7095411
gene-LOC110690479	Others	TR	Others	1.569	up	NW_018744041.1	1575047	1581151
gene-LOC110691825	Others	TR	Others	-1.325	down	NW_018744092.1	2332120	2341911
gene-LOC110692708	Others	TR	Others	1.027	up	NW_018742334.1	751477	757390
gene-LOC110696115	Others	TR	Others	1.837	up	NW_018744311.1	2713468	2716989
gene-LOC110698077	Others	TR	Others	-2.509	down	NW_018744502.1	6352123	6354264
gene-LOC110712402	Others	TR	Others	2.647	up	NW_018745323.1	1261036	1267084
gene-LOC110713648	Others	TR	Others	-2.376	down	NW_018745448.1	7626944	7629320
gene-LOC110714406	Others	TR	Others	1.121	up	NW_018745454.1	1704640	1714343
gene-LOC110718397	Others	TR	Others	-1.143	down	NW_018742455.1	2159638	2160856
gene-LOC110718894	Others	TR	Others	-2.25	down	NW_018742461.1	4664759	4667648
gene-LOC110722328	Others	TR	Others	-1.588	down	NW_018742669.1	373587	385612
gene-LOC110724724	Others	TR	Others	2.075	up	NW_018742770.1	3000264	3002260
gene-LOC110728439	Others	TR	Others	-4.026	down	NW_018742951.1	4559225	4560257
gene-LOC110728735	Others	TR	Others	1.035	up	NW_018742205.1	2197743	2201309
gene-LOC110730801	Others	TR	Others	-1.109	down	NW_018743050.1	43074	52288
gene-LOC110733346	Others	TR	Others	-1.156	down	NW_018743199.1	868262	874286
gene-LOC110735357	Others	TR	Others	1.468	up	NW_018743280.1	71613	76762
gene-LOC110737158	Others	TR	Others	1.004	up	NW_018743292.1	13840876	13853023
gene-LOC110738389	Others	TR	Others	-1.386	down	NW_018743389.1	970105	971382
gene-LOC110682019	PHD	TR	PHD	-1.033	down	NW_018743574.1	2581140	2587658
gene-LOC110683489	PHD	TR	PHD	-1.108	down	NW_018743669.1	1341095	1348992
gene-LOC110694074	PHD	TR	PHD	-3.764	down	NW_018744239.1	225028	227226
gene-LOC110696020	PHD	TR	PHD	-3.179	down	NW_018744311.1	1571536	1578417
gene-LOC110705135	PHD	TR	PHD	1.232	up	NW_018744874.1	2041916	2048192
gene-LOC110711460	PHD	TR	PHD	1.285	up	NW_018745275.1	251986	268907
gene-LOC110725520	PHD	TR	PHD	-3.879	down	NW_018742205.1	1684285	1687514
gene-LOC110733066	PHD	TR	PHD	-1.29	down	NW_018743196.1	1546157	1554853
gene-LOC110734320	PHD	TR	PHD	-1.901	down	NW_018743212.1	1511868	1520382
gene-LOC110736207	PHD	TR	PHD	-4.368	down	NW_018743292.1	1224414	1231835
gene-LOC110737880	PHD	TR	PHD	-4.644	down	NW_018743331.1	8171706	8173400
gene-LOC110738847	PHD	TR	PHD	-2.038	down	NW_018743397.1	179522	188127
gene-LOC110682019	PHD	TR	PHD	-1.074	down	NW_018743574.1	2581140	2587658
gene-LOC110694074	PHD	TR	PHD	-3.617	down	NW_018744239.1	225028	227226
gene-LOC110696020	PHD	TR	PHD	-3.088	down	NW_018744311.1	1571536	1578417
gene-LOC110705135	PHD	TR	PHD	1.433	up	NW_018744874.1	2041916	2048192
gene-LOC110711460	PHD	TR	PHD	1.335	up	NW_018745275.1	251986	268907
gene-LOC110725520	PHD	TR	PHD	-3.964	down	NW_018742205.1	1684285	1687514
gene-LOC110732535	PHD	TR	PHD	1.116	up	NW_018743175.1	3568494	3575642
gene-LOC110733066	PHD	TR	PHD	-1.213	down	NW_018743196.1	1546157	1554853
gene-LOC110734320	PHD	TR	PHD	-1.307	down	NW_018743212.1	1511868	1520382
gene-LOC110736207	PHD	TR	PHD	-4.612	down	NW_018743292.1	1224414	1231835
gene-LOC110737880	PHD	TR	PHD	-4.627	down	NW_018743331.1	8171706	8173400
gene-LOC110693043	PLATZ	TF	PLATZ	1.733	up	NW_018744137.1	1388896	1392021
gene-LOC110716054	PLATZ	TF	PLATZ	2.259	up	NW_018745540.1	263107	270262
gene-LOC110717348	PLATZ	TF	PLATZ	1.993	up	NW_018745684.1	1956179	1959072
gene-LOC110734698	PLATZ	TF	PLATZ	1.128	up	NW_018743217.1	739834	743594
gene-LOC110693043	PLATZ	TF	PLATZ	2.247	up	NW_018744137.1	1388896	1392021
gene-LOC110717348	PLATZ	TF	PLATZ	2.07	up	NW_018745684.1	1956179	1959072
gene-LOC110700633	Pseudo ARR-B	TR	Pseudo ARR-B	1.885	up	NW_018744626.1	4859243	4866898
gene-LOC110731655	Pseudo ARR-B	TR	Pseudo ARR-B	-1.339	down	NW_018743074.1	1747837	1753524
gene-LOC110700633	Pseudo ARR-B	TR	Pseudo ARR-B	2.862	up	NW_018744626.1	4859243	4866898
gene-LOC110690001	RWP-RK	TF	RWP-RK	2.036	up	NW_018743979.1	1830234	1857888
gene-LOC110699011	RWP-RK	TF	RWP-RK	-1.683	down	NW_018744560.1	49815	55876
gene-LOC110719799	RWP-RK	TF	RWP-RK	-1.987	down	NW_018742487.1	278191	284609
gene-LOC110736185	RWP-RK	TF	RWP-RK	1.193	up	NW_018743292.1	933112	935940
gene-LOC110740093	RWP-RK	TF	RWP-RK	-1.834	down	NW_018743518.1	1559244	1564145
gene-LOC110690003	RWP-RK	TF	RWP-RK	2.468	up	NW_018743979.1	1961385	1980564
gene-LOC110738290	RWP-RK	TF	RWP-RK	-1.176	down	NW_018742244.1	395755	400597
gene-LOC110740093	RWP-RK	TF	RWP-RK	-1.161	down	NW_018743518.1	1559244	1564145
gene-LOC110690003	RWP-RK	TF	RWP-RK	-4.729	down	NW_018743979.1	1961385	1980564
gene-LOC110699011	RWP-RK	TF	RWP-RK	-1.3	down	NW_018744560.1	49815	55876
gene-LOC110719799	RWP-RK	TF	RWP-RK	-1.554	down	NW_018742487.1	278191	284609
gene-LOC110732261	RWP-RK	TF	RWP-RK	1.361	up	NW_018743175.1	158141	163856
gene-LOC110736185	RWP-RK	TF	RWP-RK	1.004	up	NW_018743292.1	933112	935940
gene-LOC110686092	SBP	TF	SBP	-1.876	down	NW_018743850.1	5873219	5880573
gene-LOC110686979	SBP	TF	SBP	-1.475	down	NW_018743906.1	2250205	2253261
gene-LOC110693642	SBP	TF	SBP	-2.394	down	NW_018744151.1	3768916	3770695
gene-LOC110721644	SBP	TF	SBP	-1.083	down	NW_018742204.1	19577965	19584813
gene-LOC110737494	SBP	TF	SBP	-1.809	down	NW_018743331.1	874191	877311
gene-LOC110686092	SBP	TF	SBP	-1.219	down	NW_018743850.1	5873219	5880573
gene-LOC110693642	SBP	TF	SBP	-2.599	down	NW_018744151.1	3768916	3770695
gene-LOC110694643	SBP	TF	SBP	1.64	up	NW_018744240.1	234892	238322
gene-LOC110712888	SET	TR	SET	1.422	up	NW_018742418.1	8741318	8745223
gene-LOC110713924	SET	TR	SET	1.374	up	NW_018745454.1	1665373	1672256
gene-LOC110721889	SET	TR	SET	-1.307	down	NW_018742630.1	3129112	3140449
gene-LOC110724971	SET	TR	SET	-1.29	down	NW_018742798.1	2992507	3016588
gene-LOC110732411	SET	TR	SET	1.086	up	NW_018743175.1	2160183	2166354
gene-LOC110714452	SET	TR	SET	1.207	up	NW_018745454.1	59711	63189
gene-LOC110691796	SET	TR	SET	-1.251	down	NW_018744092.1	1742126	1749585
gene-LOC110706349	SET	TR	SET	-1.409	down	NW_018744955.1	615049	617354
gene-LOC110706360	SET	TR	SET	-1.724	down	NW_018744955.1	714381	717940
gene-LOC110712888	SET	TR	SET	2.059	up	NW_018742418.1	8741318	8745223
gene-LOC110712993	SET	TR	SET	-1.311	down	NW_018742418.1	8861555	8865407
gene-LOC110713924	SET	TR	SET	1.703	up	NW_018745454.1	1665373	1672256
gene-LOC110721889	SET	TR	SET	-1.382	down	NW_018742630.1	3129112	3140449
gene-LOC110724971	SET	TR	SET	-1.716	down	NW_018742798.1	2992507	3016588
gene-LOC110732411	SET	TR	SET	1.393	up	NW_018743175.1	2160183	2166354
gene-LOC110734289	SET	TR	SET	1.272	up	NW_018743212.1	1209823	1218041
gene-LOC110734726	SET	TR	SET	-1.207	down	NW_018743218.1	1191910	1211305
gene-LOC110739872	SET	TR	SET	1.61	up	NW_018743514.1	1308371	1312847
gene-LOC110686174	SNF2	TR	SNF2	-2.143	down	NW_018743850.1	7144179	7152152
gene-LOC110699341	SNF2	TR	SNF2	-1.023	down	NW_018744582.1	2549147	2558491
gene-LOC110700660	SNF2	TR	SNF2	-1.174	down	NW_018744626.1	5208074	5230326
gene-LOC110711824	SNF2	TR	SNF2	-1.116	down	NW_018745286.1	5728587	5744361
gene-LOC110722538	SNF2	TR	SNF2	-2.406	down	NW_018742204.1	20662956	20670439
gene-LOC110726387	SNF2	TR	SNF2	-1.377	down	NW_018742879.1	1206853	1227430
gene-LOC110732441	SNF2	TR	SNF2	-1.395	down	NW_018743175.1	2517125	2522480
gene-LOC110733501	SNF2	TR	SNF2	-1.696	down	NW_018743199.1	2881405	2890097
gene-LOC110739837	SNF2	TR	SNF2	-4.282	down	NW_018742244.1	2260360	2264470
gene-LOC110686174	SNF2	TR	SNF2	-2.137	down	NW_018743850.1	7144179	7152152
gene-LOC110711824	SNF2	TR	SNF2	-1.091	down	NW_018745286.1	5728587	5744361
gene-LOC110714011	SNF2	TR	SNF2	1.479	up	NW_018745454.1	185308	198739
gene-LOC110717874	SNF2	TR	SNF2	1.113	up	NW_018745684.1	8457026	8472593
gene-LOC110722538	SNF2	TR	SNF2	-2.715	down	NW_018742204.1	20662956	20670439
gene-LOC110733501	SNF2	TR	SNF2	-1.57	down	NW_018743199.1	2881405	2890097
gene-LOC110700968	SRS	TF	SRS	-1.447	down	NW_018744633.1	2692545	2694951
gene-LOC110736288	SRS	TF	SRS	-1.266	down	NW_018743292.1	2010741	2013054
gene-LOC110700968	SRS	TF	SRS	-1.761	down	NW_018744633.1	2692545	2694951
gene-LOC110694069	STAT	TF	STAT	1.258	up	NW_018744239.1	109012	121426
gene-LOC110682258	SWI/SNF-BAF60b	TR	SWI/SNF-BAF60b	-1.834	down	NW_018743574.1	5166547	5171339
gene-LOC110718090	SWI/SNF-BAF60b	TR	SWI/SNF-BAF60b	1.275	up	NW_018745684.1	831853	837297
gene-LOC110723916	SWI/SNF-BAF60b	TR	SWI/SNF-BAF60b	1.138	up	NW_018742733.1	3798371	3804771
gene-LOC110682382	SWI/SNF-BAF60b	TR	SWI/SNF-BAF60b	1.025	up	NW_018743574.1	6736896	6739318
gene-LOC110682258	SWI/SNF-BAF60b	TR	SWI/SNF-BAF60b	-1.766	down	NW_018743574.1	5166547	5171339
gene-LOC110682382	SWI/SNF-BAF60b	TR	SWI/SNF-BAF60b	-1.67	down	NW_018743574.1	6736896	6739318
gene-LOC110701752	SWI/SNF-BAF60b	TR	SWI/SNF-BAF60b	-1.303	down	NW_018744656.1	567944	570514
gene-LOC110682424	TAZ	TR	TAZ	-1.055	down	NW_018743574.1	7209570	7213418
gene-LOC110687870	TAZ	TR	TAZ	1.971	up	NW_018743920.1	2217853	2223765
gene-LOC110717090	TAZ	TR	TAZ	-2.906	down	NW_018745651.1	218579	222283
gene-LOC110726840	TAZ	TR	TAZ	1.1	up	NW_018742881.1	2142069	2147972
gene-LOC110682424	TAZ	TR	TAZ	1.671	up	NW_018743574.1	7209570	7213418
gene-LOC110682424	TAZ	TR	TAZ	-2.301	down	NW_018743574.1	7209570	7213418
gene-LOC110687870	TAZ	TR	TAZ	2.249	up	NW_018743920.1	2217853	2223765
gene-LOC110717090	TAZ	TR	TAZ	-3.114	down	NW_018745651.1	218579	222283
gene-LOC110700571	TCP	TF	TCP	-1.487	down	NW_018744626.1	3946615	3948871
gene-LOC110726109	TCP	TF	TCP	-1.758	down	NW_018742861.1	825377	828099
gene-LOC110726478	TCP	TF	TCP	-2.208	down	NW_018742879.1	2803511	2805635
gene-LOC110730546	TCP	TF	TCP	-3.161	down	NW_018743033.1	1345759	1347689
gene-LOC110690516	TCP	TF	TCP	-1.545	down	NW_018744041.1	1938551	1940307
gene-LOC110690516	TCP	TF	TCP	2.016	up	NW_018744041.1	1938551	1940307
gene-LOC110700571	TCP	TF	TCP	-1.215	down	NW_018744626.1	3946615	3948871
gene-LOC110703766	TCP	TF	TCP	-1.042	down	NW_018742204.1	4613223	4629869
gene-LOC110726109	TCP	TF	TCP	-1.594	down	NW_018742861.1	825377	828099
gene-LOC110726478	TCP	TF	TCP	-2.246	down	NW_018742879.1	2803511	2805635
gene-LOC110728517	TCP	TF	TCP	-1.251	down	NW_018742951.1	2813462	2825064
gene-LOC110729733	TCP	TF	TCP	-1.317	down	NW_018742987.1	2300517	2302630
gene-LOC110684410	Tify	TF	Tify	-3.218	down	NW_018743697.1	4809246	4811015
gene-LOC110688060	Tify	TF	Tify	-2.153	down	NW_018743920.1	4590908	4592660
gene-LOC110692105	Tify	TF	Tify	-3.209	down	NW_018742204.1	6421817	6423031
gene-LOC110711702	Tify	TF	Tify	1.013	up	NW_018742418.1	6587045	6591189
gene-LOC110721818	Tify	TF	Tify	-1.386	down	NW_018742630.1	2006646	2009443
gene-LOC110723116	Tify	TF	Tify	-1.308	down	NW_018742720.1	1389534	1394849
gene-LOC110692105	Tify	TF	Tify	1.693	up	NW_018742204.1	6421817	6423031
gene-LOC110684410	Tify	TF	Tify	-2.275	down	NW_018743697.1	4809246	4811015
gene-LOC110692105	Tify	TF	Tify	-4.499	down	NW_018742204.1	6421817	6423031
gene-LOC110711702	Tify	TF	Tify	1.475	up	NW_018742418.1	6587045	6591189
gene-LOC110721818	Tify	TF	Tify	-1.388	down	NW_018742630.1	2006646	2009443
gene-LOC110709774	TRAF	TR	TRAF	1.202	up	NW_018745080.1	2492061	2495578
gene-LOC110711046	TRAF	TR	TRAF	2.346	up	NW_018745195.1	132452	134347
gene-LOC110724617	TRAF	TR	TRAF	2.902	up	NW_018742770.1	1786635	1791618
gene-LOC110725946	TRAF	TR	TRAF	1.272	up	NW_018742817.1	1996258	2011975
gene-LOC110733901	TRAF	TR	TRAF	1.099	up	NW_018743204.1	2729884	2736599
gene-LOC110707070	TRAF	TR	TRAF	-1.499	down	NW_018744991.1	3804363	3806268
gene-LOC110711046	TRAF	TR	TRAF	-1.048	down	NW_018745195.1	132452	134347
gene-LOC110707070	TRAF	TR	TRAF	1.859	up	NW_018744991.1	3804363	3806268
gene-LOC110709774	TRAF	TR	TRAF	1.646	up	NW_018745080.1	2492061	2495578
gene-LOC110711046	TRAF	TR	TRAF	3.385	up	NW_018745195.1	132452	134347
gene-LOC110724617	TRAF	TR	TRAF	3.327	up	NW_018742770.1	1786635	1791618
gene-LOC110725946	TRAF	TR	TRAF	1.313	up	NW_018742817.1	1996258	2011975
gene-LOC110733901	TRAF	TR	TRAF	1.211	up	NW_018743204.1	2729884	2736599
gene-LOC110691148	Trihelix	TF	Trihelix	1.053	up	NW_018744068.1	853734	857799
gene-LOC110708403	Trihelix	TF	Trihelix	-1.254	down	NW_018745024.1	6480439	6483556
gene-LOC110718375	Trihelix	TF	Trihelix	-1.699	down	NW_018742455.1	1722646	1725728
gene-LOC110724287	Trihelix	TF	Trihelix	-1.92	down	NW_018742738.1	12973470	12985179
gene-LOC110737116	Trihelix	TF	Trihelix	-1.418	down	NW_018743292.1	12709796	12713074
gene-LOC110709121	Trihelix	TF	Trihelix	-1.207	down	NW_018745030.1	511582	526485
gene-LOC110709255	Trihelix	TF	Trihelix	1.697	up	NW_018745063.1	2083356	2085507
gene-LOC110724287	Trihelix	TF	Trihelix	1.277	up	NW_018742738.1	12973470	12985179
gene-LOC110691148	Trihelix	TF	Trihelix	1.343	up	NW_018744068.1	853734	857799
gene-LOC110709121	Trihelix	TF	Trihelix	1.265	up	NW_018745030.1	511582	526485
gene-LOC110709255	Trihelix	TF	Trihelix	-1.428	down	NW_018745063.1	2083356	2085507
gene-LOC110718375	Trihelix	TF	Trihelix	-1.882	down	NW_018742455.1	1722646	1725728
gene-LOC110724287	Trihelix	TF	Trihelix	-2.936	down	NW_018742738.1	12973470	12985179
gene-LOC110737116	Trihelix	TF	Trihelix	-1.205	down	NW_018743292.1	12709796	12713074
gene-LOC110739752	Trihelix	TF	Trihelix	-1.374	down	NW_018743510.1	3808389	3820026
gene-LOC110692148	TUB	TF	TUB	-2.25	down	NW_018744093.1	3067049	3071011
gene-LOC110713231	TUB	TF	TUB	-2.714	down	NW_018745410.1	1642450	1645689
gene-LOC110692148	TUB	TF	TUB	-2.826	down	NW_018744093.1	3067049	3071011
gene-LOC110713231	TUB	TF	TUB	-2.682	down	NW_018745410.1	1642450	1645689
gene-LOC110682343	WRKY	TF	WRKY	-1.985	down	NW_018743574.1	6245204	6248632
gene-LOC110684199	WRKY	TF	WRKY	-1.353	down	NW_018743697.1	2473359	2476551
gene-LOC110684669	WRKY	TF	WRKY	-1.067	down	NW_018743732.1	497424	500402
gene-LOC110684974	WRKY	TF	WRKY	-1.256	down	NW_018743791.1	197030	199533
gene-LOC110687395	WRKY	TF	WRKY	-2.693	down	NW_018743919.1	3045291	3049145
gene-LOC110690337	WRKY	TF	WRKY	4.692	up	NW_018742329.1	3182322	3189168
gene-LOC110690718	WRKY	TF	WRKY	-3.555	down	NW_018744062.1	1489797	1492644
gene-LOC110693888	WRKY	TF	WRKY	-2.109	down	NW_018744167.1	2182583	2184861
gene-LOC110698105	WRKY	TF	WRKY	-4.127	down	NW_018744502.1	7030275	7033353
gene-LOC110701089	WRKY	TF	WRKY	1.154	up	NW_018744633.1	3789559	3795437
gene-LOC110701719	WRKY	TF	WRKY	-2.524	down	NW_018744656.1	189417	192826
gene-LOC110702356	WRKY	TF	WRKY	1.879	up	NW_018742393.1	596995	602359
gene-LOC110705289	WRKY	TF	WRKY	-4.655	down	NW_018744878.1	898476	899928
gene-LOC110705651	WRKY	TF	WRKY	1.054	up	NW_018744878.1	4581634	4586831
gene-LOC110705979	WRKY	TF	WRKY	-2.184	down	NW_018742410.1	1470573	1474043
gene-LOC110710397	WRKY	TF	WRKY	-2.34	down	NW_018745170.1	88809	90169
gene-LOC110714054	WRKY	TF	WRKY	-5.854	down	NW_018745454.1	3457686	3461178
gene-LOC110714254	WRKY	TF	WRKY	-1.585	down	NW_018745454.1	2882738	2885683
gene-LOC110714280	WRKY	TF	WRKY	5.053	up	NW_018745454.1	2901990	2903843
gene-LOC110719121	WRKY	TF	WRKY	-1.035	down	NW_018742483.1	1782136	1786456
gene-LOC110719657	WRKY	TF	WRKY	-3.383	down	NW_018742484.1	7551763	7556036
gene-LOC110722117	WRKY	TF	WRKY	-1.978	down	NW_018742204.1	20100122	20109676
gene-LOC110722668	WRKY	TF	WRKY	-3.074	down	NW_018742684.1	1369405	1372187
gene-LOC110724341	WRKY	TF	WRKY	-1.388	down	NW_018742763.1	5228078	5230467
gene-LOC110725171	WRKY	TF	WRKY	-5.28	down	NW_018742810.1	526012	529697
gene-LOC110725677	WRKY	TF	WRKY	-4.895	down	NW_018742205.1	2777808	2781149
gene-LOC110726911	WRKY	TF	WRKY	-1.057	down	NW_018742890.1	464776	466390
gene-LOC110728618	WRKY	TF	WRKY	4.961	up	NW_018742951.1	7758480	7764781
gene-LOC110729570	WRKY	TF	WRKY	-1.02	down	NW_018742987.1	682849	685087
gene-LOC110730454	WRKY	TF	WRKY	-4.078	down	NW_018742205.1	5576637	5580066
gene-LOC110731310	WRKY	TF	WRKY	-1.952	down	NW_018743066.1	1466557	1470749
gene-LOC110731563	WRKY	TF	WRKY	-1.047	down	NW_018742205.1	7635752	7638599
gene-LOC110731586	WRKY	TF	WRKY	-1.976	down	NW_018743074.1	856316	858817
gene-LOC110733008	WRKY	TF	WRKY	5.242	up	NW_018743196.1	924375	926740
gene-LOC110734264	WRKY	TF	WRKY	2.746	up	NW_018743212.1	987757	990178
gene-LOC110735049	WRKY	TF	WRKY	-1.619	down	NW_018743252.1	4164070	4168362
gene-LOC110739966	WRKY	TF	WRKY	-2.209	down	NW_018743518.1	268478	270992
gene-LOC110705289	WRKY	TF	WRKY	-2.398	down	NW_018744878.1	898476	899928
gene-LOC110719657	WRKY	TF	WRKY	-1.301	down	NW_018742484.1	7551763	7556036
gene-LOC110722668	WRKY	TF	WRKY	-1.102	down	NW_018742684.1	1369405	1372187
gene-LOC110729570	WRKY	TF	WRKY	-1.24	down	NW_018742987.1	682849	685087
gene-LOC110730454	WRKY	TF	WRKY	-1.193	down	NW_018742205.1	5576637	5580066
gene-LOC110737126	WRKY	TF	WRKY	-1.303	down	NW_018743292.1	13121976	13124702
gene-LOC110682343	WRKY	TF	WRKY	-1.409	down	NW_018743574.1	6245204	6248632
gene-LOC110684199	WRKY	TF	WRKY	-1.393	down	NW_018743697.1	2473359	2476551
gene-LOC110684669	WRKY	TF	WRKY	-1.254	down	NW_018743732.1	497424	500402
gene-LOC110684974	WRKY	TF	WRKY	-1.464	down	NW_018743791.1	197030	199533
gene-LOC110687395	WRKY	TF	WRKY	-2.11	down	NW_018743919.1	3045291	3049145
gene-LOC110690337	WRKY	TF	WRKY	2.541	up	NW_018742329.1	3182322	3189168
gene-LOC110690718	WRKY	TF	WRKY	-2.938	down	NW_018744062.1	1489797	1492644
gene-LOC110698105	WRKY	TF	WRKY	-3.18	down	NW_018744502.1	7030275	7033353
gene-LOC110699703	WRKY	TF	WRKY	1.166	up	NW_018744593.1	4666583	4670868
gene-LOC110701719	WRKY	TF	WRKY	-1.984	down	NW_018744656.1	189417	192826
gene-LOC110702356	WRKY	TF	WRKY	2.103	up	NW_018742393.1	596995	602359
gene-LOC110705289	WRKY	TF	WRKY	-2.311	down	NW_018744878.1	898476	899928
gene-LOC110705651	WRKY	TF	WRKY	1.213	up	NW_018744878.1	4581634	4586831
gene-LOC110705979	WRKY	TF	WRKY	-2.629	down	NW_018742410.1	1470573	1474043
gene-LOC110706383	WRKY	TF	WRKY	1.01	up	NW_018744955.1	906921	912400
gene-LOC110708385	WRKY	TF	WRKY	1.229	up	NW_018745024.1	5987586	5990615
gene-LOC110710092	WRKY	TF	WRKY	-1.481	down	NW_018745120.1	618843	629425
gene-LOC110710397	WRKY	TF	WRKY	-1.855	down	NW_018745170.1	88809	90169
gene-LOC110714054	WRKY	TF	WRKY	-5.231	down	NW_018745454.1	3457686	3461178
gene-LOC110714254	WRKY	TF	WRKY	-1.628	down	NW_018745454.1	2882738	2885683
gene-LOC110719657	WRKY	TF	WRKY	-2.068	down	NW_018742484.1	7551763	7556036
gene-LOC110722117	WRKY	TF	WRKY	-1.604	down	NW_018742204.1	20100122	20109676
gene-LOC110722668	WRKY	TF	WRKY	-1.976	down	NW_018742684.1	1369405	1372187
gene-LOC110724341	WRKY	TF	WRKY	-1.097	down	NW_018742763.1	5228078	5230467
gene-LOC110725171	WRKY	TF	WRKY	-4.264	down	NW_018742810.1	526012	529697
gene-LOC110725677	WRKY	TF	WRKY	-6.552	down	NW_018742205.1	2777808	2781149
gene-LOC110728618	WRKY	TF	WRKY	3.522	up	NW_018742951.1	7758480	7764781
gene-LOC110728935	WRKY	TF	WRKY	-1.02	down	NW_018742966.1	255550	258805
gene-LOC110730454	WRKY	TF	WRKY	-2.928	down	NW_018742205.1	5576637	5580066
gene-LOC110731310	WRKY	TF	WRKY	-1.615	down	NW_018743066.1	1466557	1470749
gene-LOC110731586	WRKY	TF	WRKY	-2.028	down	NW_018743074.1	856316	858817
gene-LOC110733008	WRKY	TF	WRKY	4.56	up	NW_018743196.1	924375	926740
gene-LOC110733669	WRKY	TF	WRKY	-1.597	down	NW_018743199.1	5245100	5249072
gene-LOC110734264	WRKY	TF	WRKY	1.294	up	NW_018743212.1	987757	990178
gene-LOC110735049	WRKY	TF	WRKY	-1.308	down	NW_018743252.1	4164070	4168362
gene-LOC110739966	WRKY	TF	WRKY	-2.63	down	NW_018743518.1	268478	270992
gene-LOC110690379	zf-HD	TF	zf-HD	1.405	up	NW_018744041.1	55477	57127
gene-LOC110692675	zf-HD	TF	zf-HD	-1.41	down	NW_018744128.1	275072	276658
gene-LOC110706667	zf-HD	TF	zf-HD	-1.063	down	NW_018744988.1	2471899	2473863
gene-LOC110709711	zf-HD	TF	zf-HD	-1.217	down	NW_018745080.1	1629649	1632864
gene-LOC110717138	zf-HD	TF	zf-HD	-2.813	down	NW_018745659.1	441260	443421
gene-LOC110723762	zf-HD	TF	zf-HD	-1.794	down	NW_018742204.1	22303155	22304782
gene-LOC110690379	zf-HD	TF	zf-HD	1.362	up	NW_018744041.1	55477	57127
gene-LOC110692675	zf-HD	TF	zf-HD	-1.065	down	NW_018744128.1	275072	276658
gene-LOC110706667	zf-HD	TF	zf-HD	-1.026	down	NW_018744988.1	2471899	2473863
gene-LOC110717138	zf-HD	TF	zf-HD	-2.83	down	NW_018745659.1	441260	443421
gene-LOC110723762	zf-HD	TF	zf-HD	-1.09	down	NW_018742204.1	22303155	22304782
