# Supplementary material for: Integrating transcriptomics and metabolomics to analyze quinoa (Chenopodium quinoa Willd.) responses to drought stress and rewatering
Source: Front Plant Sci. 2022 Oct 26;13:988861. doi: 10.3389/fpls.2022.988861 (PMC9645111; doi:10.3389/fpls.2022.988861)
Supplement: Supplementary file 1 [file DataSheet_1.zip › Supplementary materials/Supplementary Table 14.xlsx]

## Sheet: Sheet1
Table S14
引物 Primer	序列 Sequences 5' - 3'
Cq-TUB1-F	ATTGAGCGTCCTACCTACACTA
Cq-TUB1-R	TGGTCTGGAACTCATTCACATC
Cq-ACT1-F	GTCCACAGAAAGTGCTTCTAAG
Cq-ACT1-R	AACAACTCCTCACCTTCTCATG
Cq-TUB6-F	TGAGAACGCAGATGAGTGTATG
Cq-TUB6-R	GAAACGAAGACAGCAAGTGACA
Cq-eIF3-F	TCAGGAAGAACCATAGCAGTAGGG
Cq-eIF3-R	ACGCCTCCTTGTAACTGATTGC
Q-110732446-1-F	GGCAATCAGTTCCTTACAG
Q-110732446-1-R	GCTTCCACCAGTAGATATAGT
Q-110694254-1-F	ATTGTTGAGAAGGATGCTATGG
Q-110694254-1-R	AAGCGGTCGGTGAAGTAT
Q-110693049-1-F	GGATGGAATGAACCTTACT
Q-110693049-1-R	CACGACCAACATACTCTT
Q-110688573-1-F	GTGAGAAGAGTGTTGGAAT
Q-110688573-1-R	GAGGAGGAGGAGGATTAG
Q-110730263-1-F	GTCATCATCACACGAATG
Q-110730263-1-R	GCTTCCACCAGTAGATAT
Q-110684791-2-F	ATCTCGCATCAACTCTAAC
Q-110684791-2-R	AATCCTGGCATTCTTGTC
Q-LOC110686667-F	GGAGAGTGCTGTAGTATGG
Q-LOC110686667-R	CCTGTGGCTTAACTTCAAC
Q-LOC110729560-F	TCATTGTGGGTGGAACTC
Q-LOC110729560-R	AACTCGCTTCTCAATCTCA
Q-LOC110720321-F	GGTTTGAAGGTAGAGGCTGTAGAC
Q-LOC110720321-R	AGTTGGCAGAGCAGGAATCG
Q-LOC110710504-F	CCAGACCATATCCATAGG
Q-LOC110710504-R	GCTGCTTAGATGATTGAC
Q-110710941-1-F	GCTATAACTGCTGGCTTA
Q-110710941-1-R	CTTCCTTCTCAACAATTCC
Q-110739236-1-F	GTGGTTATGATGCTGGTAAT
Q-110739236-1-R	AATGTATGGCTCCGTAGT
Q-LOC110695607-F	CTGTTGTTGGAGCATTGATGG
Q-LOC110695607-R	CGATAAGAGAGCCCTGGAAAG
Q-LOC110703632-F	GGTTTGAAGGTAGAGGCTGTAGAC
Q-LOC110703632-R	AGTTGGCAGAGCAGGAATCG
Q-LOC110693889-F	AATCCTCTACCGCAGTCAAC
Q-LOC110693889-R	GAAAGTAAGGTCGGAGTTTGG
Q-110696059-1-F	CTGGTATTCACTGGCACTA
Q-110696059-1-R	GGAGCACATAAGGCATCT
Q-110717519-2-F	AATCTTCGTCTGGTTCGTCAT
Q-110717519-2-R	ATGCTTCTCGTGGCGTAG
