# Supplementary material for: Integrating transcriptomics and metabolomics to analyze quinoa (Chenopodium quinoa Willd.) responses to drought stress and rewatering
Source: Front Plant Sci. 2022 Oct 26;13:988861. doi: 10.3389/fpls.2022.988861 (PMC9645111; doi:10.3389/fpls.2022.988861)
Supplement: Supplementary file 1 [file DataSheet_1.zip › Supplementary materials/Supplementary Table 15.xlsx]

## Sheet: Sheet1
Table S15
gene ID	-ΔΔCт(DR_DC)	-ΔΔCт(RW_RC)	-ΔΔCт(DR_RW)	-ΔΔCт(DC_RC)	log2FC DC vs DR	log2FC RC vs RW	log2FC RW vs DR	log2FC RC vs DC
gene-LOC110732446	-1.31284	1.3223	-1.53339	1.10176	-3.62515	0.975002	-4.31715	0.283008
gene-LOC110694254	-0.242165	1.73741	-0.813319	1.16626	-1.60495	0.983456	-2.21202	0.37638
gene-LOC110693049	0.0431077	0.296428	-0.159267	0.0940528	-1.32164	0.332766	-1.6459	0.00850716
gene-LOC110688573	2.16193	-0.326772	2.48468	-0.00401942	1.08209	-0.580896	1.62773	-0.0352629
gene-LOC110730263	-1.28569	1.18991	-1.63312	0.84248	-3.03453	0.629966	-3.57036	0.0941398
gene-LOC110684791	-0.667564	0.458128	-1.17387	-0.0481751	-1.429	0.422518	-1.96847	-0.11695
gene-LOC110686667	2.23585	0.791061	2.09455	0.649764	1.31879	0.530439	0.878196	0.0898503
gene-LOC110729560	-0.0425957	-0.0492978	-0.72225	-0.728952	-2.36838	-0.908536	-1.1941	0.265741
gene-LOC110720321	0.10859	-0.386793	0.456709	-0.0386744	-1.56278	-0.571765	-1.00741	-0.0163897
gene-LOC110710504	-0.875184	-0.940718	0.189928	0.124394	-2.28852	-0.580465	-1.50516	0.202897
gene-LOC110710941	-2.39225	0.59434	-2.29075	0.695841	-1.87723	1.03058	-2.42936	0.47845
gene-LOC110739236	3.04032	-0.596725	2.82861	-0.808435	1.14073	-0.496285	1.53078	-0.106237
gene-LOC110695607	0.587295	0.0447052	0.72378	0.18119	-1.23046	-0.260936	-0.893223	0.0763009
gene-LOC110703632	-0.780067	-0.233399	0.486317	1.03298	-1.10639	-0.419234	-0.736641	-0.0494814
gene-LOC110693889	-0.281994	-1.25318	-0.0205283	-0.991716	-2.06352	-0.766057	-1.39827	-0.100804
gene-LOC110696059	2.76046	0.199388	2.9932	0.432133	1.31687	0.187433	1.26783	0.138389
gene-LOC110717519	0.814151	-0.0760661	1.04745	0.157233	-1.39718	0.254506	-1.50562	0.146066
