# Supplementary material for: Integrating transcriptomics and metabolomics to analyze quinoa (Chenopodium quinoa Willd.) responses to drought stress and rewatering
Source: Front Plant Sci. 2022 Oct 26;13:988861. doi: 10.3389/fpls.2022.988861 (PMC9645111; doi:10.3389/fpls.2022.988861)
Supplement: Supplementary file 1 [file DataSheet_1.zip › Supplementary materials/Supplementary Table 16.xlsx]

## Sheet: Sheet1
Table S16
geneName	chr	DR(FPKM)	DC(FPKM)	RW(FPKM)	RC(FPKM)	metaName	Compounds	DR	DC	RW	RC	PCC	PCCP
gene-LOC110682233	NW_018742244.1	0.653333	1.97	0.66	1.46	mws2118	Phloretin-2'-O-glucoside (Phlorizin)*	100340	339290	92116.3	377150	-0.859	0.00034023
gene-LOC110682233	NW_018742244.1	0.653333	1.97	0.66	1.46	Lmzp002365	Hesperetin-7-O-glucoside	320203	931540	361853	1252600	-0.884	0.000136436
gene-LOC110682233	NW_018742244.1	0.653333	1.97	0.66	1.46	mws1068	Kaempferol (3,5,7,4'-Tetrahydroxyflavone)	8819.03	76148	23581	95403.7	-0.881	0.000153739
gene-LOC110682233	NW_018742244.1	0.653333	1.97	0.66	1.46	pme0376	Naringenin (5,7,4'-Trihydroxyflavanone)	9	50091	9283.63	83772.7	-0.828	0.000883416
gene-LOC110703828	NW_018744790.1	4.03667	7.99667	3.74667	6.15667	mws2118	Phloretin-2'-O-glucoside (Phlorizin)*	100340	339290	92116.3	377150	-0.817	0.00119022
gene-LOC110703828	NW_018744790.1	4.03667	7.99667	3.74667	6.15667	Lmzp002365	Hesperetin-7-O-glucoside	8819.03	76148	23581	95403.7	-0.838	0.000663869
gene-LOC110703828	NW_018744790.1	4.03667	7.99667	3.74667	6.15667	mws1068	Kaempferol (3,5,7,4'-Tetrahydroxyflavone)	8819.03	76148	23581	95403.7	-0.865	0.000282463
gene-LOC110713661	NW_018745448.1	44.7033	16.5133	38.7433	23	mws1068	Kaempferol (3,5,7,4'-Tetrahydroxyflavone)	8819.03	76148	23581	95403.7	0.844	0.000560727
gene-LOC110713661	NW_018745448.1	44.7033	16.5133	38.7433	23	mws2118	Phloretin-2'-O-glucoside (Phlorizin)*	100340	339290	92116.3	377150	0.827	0.000893607
gene-LOC110713661	NW_018745448.1	44.7033	16.5133	38.7433	23	Lmzp002365	Hesperetin-7-O-glucoside	320203	931540	361853	1252600	0.807	0.00150671
gene-LOC110729560	NW_018742987.1	1.44667	7.47	3.31	6.21333	mws2118	Phloretin-2'-O-glucoside (Phlorizin)*	100340	339290	92116.3	377150	-0.804	0.00162279
