# Supplementary material for: Integrating transcriptomics and metabolomics to analyze quinoa (Chenopodium quinoa Willd.) responses to drought stress and rewatering
Source: Front Plant Sci. 2022 Oct 26;13:988861. doi: 10.3389/fpls.2022.988861 (PMC9645111; doi:10.3389/fpls.2022.988861)
Supplement: Supplementary file 1 [file DataSheet_1.zip › Supplementary materials/Supplementary Table 17.xlsx]

## Sheet: Sheet1
Table S17
geneName	chr	DR(FPKM)	DC(FPKM)	RW(FPKM)	RC(FPKM)	metaName	Compounds	DR	DC	RW	RC	PCC	PCCP
gene-LOC110722063	NW_018742651.1	0.406667	0.216667	0.636667	0.183333	mws2118	Phloretin-2'-O-glucoside (Phlorizin)*	100340	339290	92116.3	377150	0.833	0.000766976
gene-LOC110722063	NW_018742651.1	0.406667	0.216667	0.636667	0.183333	Lmzp002365	Hesperetin-7-O-glucoside	320203	931540	361853	1252600	0.814	0.00128173
