# Supplementary material for: Integrating transcriptomics and metabolomics to analyze quinoa (Chenopodium quinoa Willd.) responses to drought stress and rewatering
Source: Front Plant Sci. 2022 Oct 26;13:988861. doi: 10.3389/fpls.2022.988861 (PMC9645111; doi:10.3389/fpls.2022.988861)
Supplement: Supplementary file 1 [file DataSheet_1.zip › Supplementary materials/Supplementary Table 18.xlsx]

## Sheet: Sheet1
Table S18
Group	#Kegg_pathway	ko_id	P-value_gene	P-value_meta	gene ID	gene Count	gene Annotation	meta ID	meta Count	meta Annotation
Drought Control vs Drought	Flavonoid biosynthesis	ko00941	0.478623	0.029592	gene-LOC110695126;gene-LOC110683790;gene-LOC110710327;gene-LOC110682322;gene-LOC110703828;gene-LOC110710877;gene-LOC110712373;gene-LOC110712374;gene-LOC110716571;gene-LOC110716920;gene-LOC110717594;gene-LOC110724467;gene-LOC110690711;gene-LOC110702757;gene-LOC110704458;gene-LOC110721033;gene-LOC110723200;gene-LOC110698563;gene-LOC110699285;gene-LOC110708783;gene-LOC110711051;gene-LOC110714529;gen…	44	NW_018744290.1+ NW_018743691.1+ NW_018745170.1+ NW_018743574.1+ NW_018744790.1+ NW_018742418.1+ NW_018745323.1+ NW_018745323.1+ NW_018745617.1+ NW_018745650.1+ NW_018745684.1+ NW_018742764.1+ NW_018744062.1+ NW_018744702.1+ NW_018744835.1+ NW_018742577.1+ NW_018742720.1+ NW_018744537.1+ NW_018744582.1+ NW_018745024.1+ NW_018745204.1+ NW_018745454.1+ NW_018742810.1+ NW_018742205.1+ NW_018743199.1+…	Lmzp002365;pme2954;pme0376;mws2118;mws1094;mws1068	6	C22H24O11+ C15H10O7+ C15H12O5+ C21H24O10+ C15H12O6+ C15H10O6
Rewater Control vs Rewater	Flavonoid biosynthesis	ko00941	0.945543	0.0628355	gene-LOC110688844;gene-LOC110736236;gene-LOC110709209;gene-LOC110688954;gene-LOC110712562;gene-LOC110713038;gene-LOC110722063	7	NW_018743942.1+ NW_018743292.1+ NW_018742418.1+ NW_018743946.1+ NW_018745323.1+ NW_018745403.1+ NW_018742651.1	mws1068;pme0376;mws2118;Lmzp002365;pme2954	5	C15H10O6+ C15H12O5+ C21H24O10+ C22H24O11+ C15H10O7
Rewater vs Drought	Flavonoid biosynthesis	ko00941	0.670717	0.387187	gene-LOC110695126;gene-LOC110683790;gene-LOC110710327;gene-LOC110682322;gene-LOC110682328;gene-LOC110688844;gene-LOC110710877;gene-LOC110712373;gene-LOC110712374;gene-LOC110716571;gene-LOC110716920;gene-LOC110717594;gene-LOC110718739;gene-LOC110739647;gene-LOC110724467;gene-LOC110690711;gene-LOC110702757;gene-LOC110704458;gene-LOC110721033;gene-LOC110723200;gene-LOC110734728;gene-LOC110682098;gen…	51	NW_018744290.1+ NW_018743691.1+ NW_018745170.1+ NW_018743574.1+ NW_018742244.1+ NW_018743942.1+ NW_018742418.1+ NW_018745323.1+ NW_018745323.1+ NW_018745617.1+ NW_018745650.1+ NW_018745684.1+ NW_018742461.1+ NW_018743510.1+ NW_018742764.1+ NW_018744062.1+ NW_018744702.1+ NW_018744835.1+ NW_018742577.1+ NW_018742720.1+ NW_018743218.1+ NW_018743574.1+ NW_018744537.1+ NW_018744582.1+ NW_018745024.1+…	mws1068;pme2954;pme0376	3	C15H10O6+ C15H10O7+ C15H12O5
