# Supplementary material for: Integrating transcriptomics and metabolomics to analyze quinoa (Chenopodium quinoa Willd.) responses to drought stress and rewatering
Source: Front Plant Sci. 2022 Oct 26;13:988861. doi: 10.3389/fpls.2022.988861 (PMC9645111; doi:10.3389/fpls.2022.988861)
Supplement: Supplementary file 1 [file DataSheet_1.zip › Supplementary materials/Supplementary Table 19.xlsx]

## Sheet: Sheet1
	Table S19. Flavonoid biosynthesis pathway genes
EC	gene_ID	Down regulated/Up regulated	Enzyme
2.3.1.74	gene-LOC110724467	Down regulated	Chalcone synthase（CHS)
1.14.11.9	gene-LOC110695126	Up regulated	Flavanone 3-hydrogenase（F3H）
1.14.14.96	gene-LOC110709209	Up regulated	5-O-(4-coumaroyl)-D-quinate 3'-monooxygenase
1.3.1.77	gene-LOC110736236	Down regulated	Anthocyanidin reductase（ANR）
2.3.1.133	gene-LOC110715013	Up regulated	Shikimate O-hydroxycinnamoyltransferase
2.3.1.133	gene-LOC110711679	Up regulated	Shikimate O-hydroxycinnamoyltransferase
2.3.1.133	gene-LOC110710977	Up regulated	Shikimate O-hydroxycinnamoyltransferase
2.3.1.133	gene-LOC110713661	Up regulated	Shikimate O-hydroxycinnamoyltransferase
2.3.1.133	gene-LOC110724644	Up regulated	Shikimate O-hydroxycinnamoyltransferase
2.3.1.133	gene-LOC110737195	Down regulated	Shikimate O-hydroxycinnamoyltransferase
2.3.1.133	gene-LOC110691075	Down regulated	Shikimate O-hydroxycinnamoyltransferase
2.3.1.133	gene-LOC110709795	Down regulated	Shikimate O-hydroxycinnamoyltransferase
2.3.1.133	gene-LOC110710197	Down regulated	Shikimate O-hydroxycinnamoyltransferase
2.3.1.133	gene-LOC110713064	Down regulated	Shikimate O-hydroxycinnamoyltransferase
2.3.1.133	gene-LOC110730536	Down regulated	Shikimate O-hydroxycinnamoyltransferase
2.3.1.133	gene-LOC110722063	Up regulated	Shikimate O-hydroxycinnamoyltransferase
1.1.1.219	gene-LOC110682224	Up regulated	Dihydroflavonol-4-reductase (DFR)
1.1.1.219	gene-LOC110682233	Down regulated	Dihydroflavonol-4-reductase (DFR)
1.1.1.219	gene-LOC110736241	Down regulated	Dihydroflavonol-4-reductase (DFR)
1.1.1.234	gene-LOC110682224	Up regulated	Dihydroflavonol-4-reductase (DFR)
1.1.1.234	gene-LOC110682233	Down regulated	Dihydroflavonol-4-reductase (DFR)
1.1.1.234	gene-LOC110736241	Down regulated	Dihydroflavonol-4-reductase (DFR)
1.14.20.6	gene-LOC110708783	Up regulated	Flavonol synthase
1.14.20.6	gene-LOC110698563	Up regulated	Flavonol synthase
1.14.20.6	gene-LOC110729880	Up regulated	Flavonol synthase
1.14.20.6	gene-LOC110733449	Down regulated	Flavonol synthase
1.14.20.6	gene-LOC110699285	Down regulated	Flavonol synthase
1.14.20.6	gene-LOC110711051	Down regulated	Flavonol synthase
1.14.20.6	gene-LOC110714529	Down regulated	Flavonol synthase
1.14.20.6	gene-LOC110725334	Down regulated	Flavonol synthase
2.4.1.357	gene-LOC110729560	Down regulated	Phlorizin synthase
2.4.1.357	gene-LOC110693894	Down regulated	Phlorizin synthase
2.4.1.357	gene-LOC110693896	Down regulated	Phlorizin synthase
2.4.1.357	gene-LOC110729559	Down regulated	Phlorizin synthase
2.4.1.357	gene-LOC110729562	Down regulated	Phlorizin synthase
5.5.1.6	gene-LOC110690711	Up regulated	Chalcone isomerase
5.5.1.6	gene-LOC110721033	Down regulated	Chalcone isomerase
5.5.1.6	gene-LOC110702757	Down regulated	Chalcone isomerase
5.5.1.6	gene-LOC110704458	Down regulated	Chalcone isomerase
5.5.1.6	gene-LOC110723200	Down regulated	Chalcone isomerase
2.1.1.104	gene-LOC110703828	Down regulated	Caffeoyl-CoA O-methyltransferase
