# Supplementary material for: Integrating transcriptomics and metabolomics to analyze quinoa (Chenopodium quinoa Willd.) responses to drought stress and rewatering
Source: Front Plant Sci. 2022 Oct 26;13:988861. doi: 10.3389/fpls.2022.988861 (PMC9645111; doi:10.3389/fpls.2022.988861)
Supplement: Supplementary file 1 [file DataSheet_1.zip › Supplementary materials/Supplementary Table 2.xlsx]

## Sheet: Sheet1
Table S2
Index	Sub Class	Formula	Compounds	Class I	Class II	CAS	Level	DR1	DR2	DR3	DC1	DC2	DC3	RW1	RW2	RW3	RC1	RC2	RC3
pmb0782	6	C5H11N	Piperidine	Alkaloids	Alkaloids	110-89-4	B	23462000	23226000	22122000	5198700	4820000	4521200	3645400	3701900	3735400	4536000	5553300	4469400
pme2601	6	C3H6O3	3-Hydroxypropanoic acid*	Organic acids	Organic acids	503-66-2	B	89035	82652	65623	26325	32384	29666	32467	23700	27504	15304	20670	34129
mws4052	6	C4H7NO2	1-Aminocyclopropane-1-carboxylic acid	Organic acids	Organic acids	22059-21-8	B	53168	49222	42835	14239	24915	22997	8510.9	5124.7	5736.4	20161	25700	21556
pme0006	6	C5H9NO2	L-Proline	Amino acids and derivatives	Amino acids and derivatives	147-85-3	B	31184000	38999000	32964000	4522600	3596400	3421300	3598700	3662500	3562600	3465900	3061800	2630500
pmb1096	6	C8H7N	Indole	Alkaloids	Plumerane	120-72-9	A	40999	36983	29795	6199.8	6701	7545.1	5383.2	3447.6	4749.6	6652.4	10306	5054
mws0256	6	C5H11NO2	L-Valine	Amino acids and derivatives	Amino acids and derivatives	72-18-4	B	19418000	21380000	20373000	3987300	3416100	2960500	2887800	2898800	2835300	2835800	2893500	2310400
pmp001287	6	C8H9N	N-Benzylmethylene isomethylamine	Alkaloids	Alkaloids	-	A	32515000	30695000	25252000	5101900	4507000	4122200	4150100	4291200	4272700	3903700	4530500	3875700
mws0258	6	C6H13NO2	L-Isoleucine*	Amino acids and derivatives	Amino acids and derivatives	73-32-5	A	7649900	7420600	6964600	1679900	1555300	1472200	1130400	1110400	1121700	1443700	1751600	1403900
pme0274	6	C6H13NO2	6-Aminocaproic acid	Organic acids	Organic acids	60-32-2	B	176760	240100	219350	26574	37613	20671	23482	23508	21507	20710	20220	33326
mws0227	6	C6H13NO2	L-Leucine*	Amino acids and derivatives	Amino acids and derivatives	61-90-5	A	7675900	7805300	7262100	1778800	1625200	1578100	1134200	1141700	1174300	1522500	1838900	1456500
pmp001198	6	C6H13NO2	6-Deoxyfagomine	Alkaloids	Alkaloids	197449-09-5	A	24136000	23379000	22787000	4981100	4748800	4602600	3586400	3687200	3687800	4352900	5437200	4449400
Lmgn000160	6	C4H8N2O3	3-Ureidopropionic Acid	Organic acids	Organic acids	462-88-4	B	14541	20539	17359	9969.6	6385.9	4694.3	4386.8	4430.8	5786.7	6307.8	8017.7	4737.1
Lmbn000198	6	C4H6O5	3-Dehydro-L-Threonic Acid*	Organic acids	Organic acids	-	A	13135000	10851000	14663000	8630200	10764000	9520100	6505100	4932900	5749300	4873100	6368500	5945100
mws0275	6	C4H6O5	L-Malic acid*	Organic acids	Organic acids	97-67-6	A	13755000	13229000	15838000	6444000	6745200	5933300	7443500	5774200	6664900	3978300	4806500	4482700
HJKP000649	6	C8H9NO	N-benzylformamide	Alkaloids	Alkaloids	6343-54-0	B	5045800	5207500	4682400	1787000	1688300	1519900	835140	780840	930320	1166100	1479800	1261800
Wmzn000227	6	C6H10O4	2,2-Dimethylsuccinic acid	Organic acids	Organic acids	597-43-3	A	54859	43959	62652	12151	5402.6	3948	6378.2	8597.6	14179	10356	6397.5	9625.3
pme0193	6	C5H10N2O3	L-Glutamine	Amino acids and derivatives	Amino acids and derivatives	56-85-9	A	9861800	11465000	8836200	6674000	5307300	4817800	2742400	2686400	3080100	4805400	5018700	4495700
pme0026	6	C6H14N2O2	L-Lysine	Amino acids and derivatives	Amino acids and derivatives	56-87-1	B	9167000	11041000	8401300	6254300	5001800	4487600	2572500	2430800	2929500	4674300	4587100	4187600
Zmyn000247	6	C5H8O5	2-Hydroxyglutaric Acid*	Organic acids	Organic acids	13095-48-2	A	1078200	963740	1137000	225030	164950	165010	344520	342650	354570	59248	105510	65079
Lmbn000216	6	C5H8O5	3-Methylmalic acid*	Organic acids	Organic acids	152204-30-3	A	1002500	914730	1161200	217970	199770	156490	270450	327190	300390	78217	93957	74873
pme0256	6	C5H4N4O2	Xanthine	Nucleotides and derivatives	Nucleotides and derivatives	69-89-6	A	116750	94653	63620	48327	37749	29316	39614	10123	20891	12242	17482	11708
pmb0819	6	C10H8N2	3-Indoleacetonitrile	Alkaloids	Plumerane	771-51-7	B	130510	120980	109190	24292	23426	19588	13933	12629	18751	19072	28458	21922
Lmbp000123	6	C6H13NO2S	L-Homomethionine	Amino acids and derivatives	Amino acids and derivatives	25148-30-5	B	938480	1005500	882290	365350	357380	463910	113070	73537	93820	350570	441760	435460
pme0021	6	C9H11NO2	L-Phenylalanine	Amino acids and derivatives	Amino acids and derivatives	63-91-2	A	60694000	58253000	51430000	11194000	9246300	9276200	9080200	9134600	9345600	8394200	9826200	8445200
pmc0274	6	C6H6N4S	6-Methylmercaptopurine	Nucleotides and derivatives	Nucleotides and derivatives	50-66-8	B	66249000	64090000	56842000	13637000	12090000	11156000	11115000	11366000	11263000	10161000	12084000	10447000
Hmtp000776	6	C8H9NO3	4,5,6-Trihydroxy-2-cyclohexen-1-ylideneacetonitrile	Alkaloids	Alkaloids	-	B	1595700	1414400	1235000	220740	195800	185120	187440	182200	183530	176650	193880	164270
pme1383	6	C8H11NO3	Pyridoxine	Others	Vitamin	65-23-6	B	1447400	1730000	1507000	703430	457410	362720	300000	219520	262090	293590	228140	369550
pme0253	6	C8H15NO3	N-Acetyl-L-leucine	Amino acids and derivatives	Amino acids and derivatives	1188-21-2	A	205790	214510	201780	62370	50460	51744	58424	61533	66384	52045	53133	53176
mws0260	6	C6H14N4O2	L-Arginine	Amino acids and derivatives	Amino acids and derivatives	74-79-3	A	520550	526130	348050	85013	82414	85933	231790	152300	165400	87293	83205	93525
pme0516	6	C6H12O6	Inositol	Others	Saccharides and Alcohols	87-89-8	B	491280	341270	456400	154830	186500	162640	160260	133180	141740	134650	176140	165550
mws0250	6	C9H11NO3	L-Tyrosine	Amino acids and derivatives	Amino acids and derivatives	60-18-4	A	4708600	4724300	4256100	1400100	1355500	1303500	626410	639150	720580	908210	1142200	1007500
mws0282	6	C11H12N2O2	L-Tryptophan	Amino acids and derivatives	Amino acids and derivatives	73-22-3	A	38113000	39288000	35128000	9038600	10534000	9165100	7422100	5934400	7989100	7510200	10964000	8493000
pmb0818	6	C11H11NO3	Methoxyindoleacetic acid	Alkaloids	Plumerane	3471-31-6	B	4160700	3824500	3238300	817680	840180	747260	608630	467750	725430	668540	972640	752010
Lmhp001732	6	C14H18N2O3	L-Prolyl-L-Phenylalanine	Amino acids and derivatives	Amino acids and derivatives	13589-02-1	B	192600	170320	135850	99538	66556	73241	60660	64557	66797	56974	53712	59651
Hmsn000210	6	C17H30O2	Methyl 7,10-hexadecadienoate	Lipids	Free fatty acids	-	B	1861400	1728400	2172500	1277500	1634700	1444800	1016100	718810	907110	706880	947190	894600
pmb3079	6	C8H16NO9P	N-Acetyl-D-glucosamine-1-phosphate	Others	Saccharides and Alcohols	6866-69-9	B	61302	51818	41014	12332	12602	16430	9523.6	16211	6859.4	9618.5	12654	18101
mws0636	6	C18H20N2O3	L-Phenylalanyl-L-phenylalanine	Amino acids and derivatives	Amino acids and derivatives	2577-40-4	A	43616	41653	42255	16496	14367	20624	18758	19482	20864	19704	16478	15665
mws1433	6	C18H19NO4	N-Feruloyltyramine	Alkaloids	Phenolamine	66648-43-9	A	12553000	10733000	9235500	351210	232890	238770	1524800	2107800	2233900	282440	251070	387760
HJAP050	6	C19H21NO5	N-Feruloyl-3-methoxytyramine	Alkaloids	Phenolamine	78510-19-7	A	507850	449350	381370	109060	132960	139720	149780	206300	229790	197140	289970	256630
pmn001663	6	C22H26O8	Syringaresinol	Lignans and Coumarins	Lignans	21453-69-0	B	31685	33241	31548	3470.3	2834.4	4160.4	3002	3758.2	3261.2	3342.9	2526.4	2513.6
mws2523	6	C12H23O14P	Trehalose 6-phosphate	Others	Saccharides and Alcohols	4484-88-2	B	69518	57692	65475	14479	16490	15126	23225	23213	21819	20259	24843	14175
Lmsn012425	6	C30H48O4	Rubusic acid (3β,7α-Dihydroxyolean-12-en-28-oic acid)	Terpenoids	Triterpene	23984-26-1	A	19476	10378	11882	8039.4	4504.1	7981.7	8436.2	6554	9354	7903.8	6573.9	7260.3
Lmhp010573	6	C27H48O9	1-Linoleoylglycerol-3-O-glucoside*	Lipids	Glycerol ester	-	A	12907	12285	13378	6393.5	2930.5	2801.6	3382.2	1967.3	4721	1768.4	1174.8	496.14
Lmhp010334	6	C27H48O9	2-Linoleoylglycerol-1-O-glucoside*	Lipids	Glycerol ester	-	A	33826	28174	37431	21898	11093	15382	13047	4645.2	9246.1	11113	9315.1	7269.5
Lmhp007840	6	C27H52NO7P	LysoPC 19:2*	Lipids	LPC	-	A	93915	56552	67209	16800	13535	17030	25035	16226	16586	31273	27748	24491
Lmhp009190	6	C33H58O14	2-Linoleoylglycerol-1,3-di-O-glucoside*	Lipids	Glycerol ester	-	A	98145	53143	116740	69998	24265	44374	28314	18230	29746	25994	28892	33212
Lmhp009384	6	C33H58O14	1-Linoleoylglycerol-2,3-di-O-glucoside*	Lipids	Glycerol ester	-	A	15608	14810	21539	7681.1	2093.2	4564.3	3906	2653.4	9843.9	1158.3	2595.7	3089
Lmsn006130	6	C36H56O12	2α,3β,19α-Trihydroxyurs-12-en-23,28-dioic acid-28-O-glucoside	Terpenoids	Triterpene	-	A	24588	28960	28435	20214	23029	20204	12809	13438	11343	16940	21522	21435
pma0134	7	C4H8O4	D-(-)-Threose	Others	Saccharides and Alcohols	95-43-2	B	76232	89169	88671	227250	138110	145930	157720	141960	136680	149680	133920	100830
mws0133	7	C6H6N2O	Nicotinamide	Others	Vitamin	98-92-0	A	1556300	1646000	1764400	3683000	3110900	3025000	3935400	3920100	3483700	3562000	2692600	2715000
Lmbp000668	7	C6H5NO2	Isonicotinic acid*	Organic acids	Organic acids	55-22-1	B	188390	138630	123890	509940	499130	479420	481680	438190	420970	399860	384400	306420
pme0490	7	C6H5NO2	Nicotinic acid (Vitamin B3)*	Others	Vitamin	59-67-6	B	132030	120310	125260	470810	414320	398630	433840	407980	378790	362380	324520	338390
mws0425	7	C5H6O4	Citraconic acid	Organic acids	Organic acids	498-23-7	B	11939	7135.6	13310	33018	42166	27074	27260	40332	32220	31331	28466	41261
mws0237	7	C9H16O4	Azelaic acid	Organic acids	Organic acids	123-99-9	A	760780	778540	864030	2119700	1335100	1570300	1922300	1672600	1547700	1410700	1166900	1360800
HJAP052	7	C10H12O4	2,4,5-Trimethoxybenzaldehyde	Phenolic acids	Phenolic acids	4460-86-0	B	3234.3	5421.1	5571.2	14238	12137	14845	12607	14887	12802	11783	9308.7	10985
pmb0128	7	C13H24O2	δ-Tridecalactone	Lipids	Glycerol ester	7370-92-5	B	38250	27953	29409	230770	247570	201180	258270	264990	255030	172120	146830	174840
mws5045	7	C12H24O3	12-Hydroxydodecanoic acid	Lipids	Free fatty acids	505-95-3	A	4885.5	2876.4	2525.9	11942	11869	8604.5	10397	8738.1	12847	8357.7	8921.4	8608.1
pmb2643	7	C14H26O2	Myristoleic acid	Lipids	Free fatty acids	544-64-9	A	2443.2	1911	2395.8	8464.4	5268.6	7142	7672.3	6695.9	9225.3	4181.4	4830.2	4023.1
pmb2657	7	C10H18N4O6	Argininosuccinic acid	Organic acids	Organic acids	2387-71-5	B	41143	36978	56404	146220	135610	140140	107810	124130	79016	119420	138660	134480
Lmfp006902	7	C19H24O3	Centrolobol	Phenolic acids	Phenolic acids	30359-01-4	B	17645	14419	20135	33398	33404	37889	31717	29886	29178	30009	26602	32776
Zmyn005384	7	C18H36O3	2R-Hydroxyoctadecanoic Acid	Lipids	Free fatty acids	26633-48-7	B	13046	9377.4	10805	21241	21834	23776	20568	20643	20974	15659	16690	15410
pmn001691	7	C18H32O5	9,12,13-Trihydroxy-10,15-octadecadienoic acid	Lipids	Free fatty acids	-	A	82557	62475	55539	300430	327460	240510	346460	261570	312690	259930	204540	276620
pmb0998	7	C10H14N5O8P	Guanosine 5'-monophosphate	Nucleotides and derivatives	Nucleotides and derivatives	85-32-5	A	38718	49905	52963	117660	102330	108300	144190	143690	127910	118370	93190	111190
pmb0864	7	C19H40NO7P	LysoPE 14:0*	Lipids	LPE	-	B	12508	12241	12570	35538	26670	26357	29823	29459	35192	33853	29219	29651
pmb0862	7	C20H42NO7P	LysoPC 12:0	Lipids	LPC	20559-18-6	B	1184.6	1402.6	1624.6	9657.3	3975.7	8681.5	8436.4	6203.8	4369.7	6431	3569.9	4246
pmb0876	7	C21H44NO7P	LysoPE 16:0*	Lipids	LPE	53862-35-4	A	2817800	1927900	2621300	4865000	3449800	3653300	5612000	4474200	4915000	5687700	4812100	4961700
Lmmn003398	7	C23H22O12	Kaempferol-3-O-(6''-acetyl)glucoside	Flavonoids	Flavonols	-	B	9889.3	19032	19149	30911	39821	38768	32326	25334	34161	22611	36781	27243
pmb2228	7	C27H56NO7P	LysoPC 19:0	Lipids	LPC	108273-88-7	A	1390.5	1903.5	2548.4	4899.6	3685.7	3775.4	5990.7	5025.1	4365.7	5405.7	5517.5	6396.1
pmd0147	7	C28H54NO7P	LysoPC 20:2*	Lipids	LPC	-	A	61462	53086	62428	151240	116990	120760	134180	96664	117040	130140	129470	155300
Lmxp010913	7	C35H66NO9P	1-(9Z-Octadecenoyl)-2-(9-oxo-nonanoyl)-sn-glycero-3-phosphocholine	Lipids	Glycerol ester	-	A	47011	39580	48784	118740	110540	122350	87209	85303	84897	92244	94630	101410
