# Supplementary material for: Integrating transcriptomics and metabolomics to analyze quinoa (Chenopodium quinoa Willd.) responses to drought stress and rewatering
Source: Front Plant Sci. 2022 Oct 26;13:988861. doi: 10.3389/fpls.2022.988861 (PMC9645111; doi:10.3389/fpls.2022.988861)
Supplement: Supplementary file 1 [file DataSheet_1.zip › Supplementary materials/Supplementary Table 20.xlsx]

## Sheet: Sheet1
Table S20. FPKM value of flavonoid related genes
gene_ID	DC	DR	RC	RW
gene-LOC110695126	2.30667	4.78333	2.31333	1.25
gene-LOC110683790	0	0.39	0.00666667	0.02
gene-LOC110710327	0.423333	1.56	0.303333	0.316667
gene-LOC110682322	4.61	0.283333	4.44	3.16667
gene-LOC110703828	7.99667	4.03667	6.15667	3.74667
gene-LOC110710877	0.37	0.02	0.276667	0.263333
gene-LOC110712373	0.64	1.84333	0.543333	0.39
gene-LOC110712374	1.57	0.04	1.45333	0.84
gene-LOC110716571	0.0266667	0.186667	0.0233333	0.00666667
gene-LOC110716920	0.176667	1.29333	0.376667	0.316667
gene-LOC110717594	7.75333	2.33333	8.59667	5.44667
gene-LOC110724467	3.30333	0.186667	2.59333	2.07
gene-LOC110690711	5.01667	10.8767	4.79333	3.29667
gene-LOC110702757	20.3667	6.67333	20.3333	23.72
gene-LOC110704458	32.5233	7.05	26.8633	32.7833
gene-LOC110721033	13.1067	4.64667	11.3133	9.65333
gene-LOC110723200	33.4933	9.6	29.9233	35.95
gene-LOC110698563	7.08	20.33	8.68667	7.15
gene-LOC110699285	0.233333	0	0.0266667	0.216667
gene-LOC110708783	1.12	2.62667	1.19333	0.93
gene-LOC110711051	1.28333	0.0866667	0.65	0.543333
gene-LOC110714529	69.66	34.5733	69.73	64.86
gene-LOC110725334	27.1067	12.96	28.1433	28.6633
gene-LOC110729880	0.29	1.64	0.326667	0.153333
gene-LOC110733449	4.84667	0.43	3.51333	2.43333
gene-LOC110691075	0.203333	0	0.103333	0.02
gene-LOC110709795	6.89	1.68	7.17333	6.65
gene-LOC110710197	1.49	0.256667	1.37667	1.25
gene-LOC110710977	29.08	69.44	32.6167	26.54
gene-LOC110711679	3.4	10.4467	3.25667	3.13333
gene-LOC110713064	2.38333	0.69	1.82333	1.29333
gene-LOC110713661	16.5133	44.7033	23	38.7433
gene-LOC110715013	12.03	26.8533	13.2433	12.14
gene-LOC110724644	2.97667	14.58	3.33667	1.54667
gene-LOC110730536	12.66	1.49	10.61	5.93
gene-LOC110737195	0.31	0.05	0.276667	0.0833333
gene-LOC110682224	0.356667	0.99	0.326667	0.313333
gene-LOC110682233	1.97	0.653333	1.46	0.66
gene-LOC110736241	27.9433	5.62333	24.6167	17.9233
gene-LOC110693894	61.41	9.23333	54.96	43.1133
gene-LOC110693896	1.83333	0.0933333	1.34	1.53333
gene-LOC110729559	5.49667	0.45	4.64	4.16667
gene-LOC110729560	7.47	1.44667	6.21333	3.31
gene-LOC110729562	34.3133	13.4267	32.22	36.3967
gene-LOC110688844	6.13333	4.80333	6.47333	12.4333
gene-LOC110736236	9.84	9.89333	11.2433	2.85667
gene-LOC110709209	0.133333	0.173333	0.03	0.396667
gene-LOC110688954	0.0866667	0.0366667	0.0566667	0.24
gene-LOC110712562	0.213333	0.0366667	0.193333	0.603333
gene-LOC110713038	0.813333	1.45	1.15333	4.83333
gene-LOC110722063	0.216667	0.406667	0.183333	0.636667
gene-LOC110695126	2.30667	4.78333	2.31333	1.25
gene-LOC110682328	50.2433	90.9533	55.0667	29.4667
gene-LOC110718739	63.9467	114.1	67.09	39.9267
gene-LOC110739647	0.156667	0.253333	0.15	0
gene-LOC110734728	2.15667	3.59667	2.42333	1.28
gene-LOC110682098	0.76	1.32333	0.59	0.333333
gene-LOC110730960	1.34667	1.68333	0.84	0.48
gene-LOC110714717	2.86	5.43667	2.56667	2.07333
gene-LOC110740172	0.32	0.65	0.41	0.19
