# Supplementary material for: Integrating transcriptomics and metabolomics to analyze quinoa (Chenopodium quinoa Willd.) responses to drought stress and rewatering
Source: Front Plant Sci. 2022 Oct 26;13:988861. doi: 10.3389/fpls.2022.988861 (PMC9645111; doi:10.3389/fpls.2022.988861)
Supplement: Supplementary file 1 [file DataSheet_1.zip › Supplementary materials/Supplementary Table 21.xlsx]

## Sheet: Sheet1
Table S21
geneName	chr	DR（FPKM）	DC（FPKM）	RW（FPKM）	RC（FPKM）	metaName	Compounds	DR	DC	RW	RC	PCC	PCCP
gene-LOC110682423	NW_018743574.1	0.736667	7.15	3.74	5.84333	pme3313	D-Fructose 6-phosphate*	325753	1.0495e+06	268347	736353	-0.824	0.000973588
gene-LOC110686141	NW_018743850.1	4.65667	21.33	10.9533	19.4133	mws0866	D-Glucose 6-phosphate*	768097	2627100	791867	2303700	-0.885	0.000132688
gene-LOC110686141	NW_018743850.1	4.65667	21.33	10.9533	19.4133	mws4170	D-Glucose*	689533	1400000	591203	972570	-0.84	0.000630947
gene-LOC110686141	NW_018743850.1	4.65667	21.33	10.9533	19.4133	mws1090	Glucose-1-phosphate*	689287	2.56567e+06	757883	2.13147e+06	-0.892	9.68854e-05
gene-LOC110686141	NW_018743850.1	4.65667	21.33	10.9533	19.4133	pme3313	D-Fructose 6-phosphate*	325753	1.0495e+06	268347	736353	-0.919	2.34238e-05
gene-LOC110686362	NW_018743858.1	0.743333	1.8	1.29333	1.68667	pme3313	D-Fructose 6-phosphate*	325753	1.0495e+06	268347	736353	-0.836	0.000706243
gene-LOC110686362	NW_018743858.1	0.743333	1.8	1.29333	1.68667	mws1090	Glucose-1-phosphate*	689287	2.56567e+06	757883	2.13147e+06	-0.826	0.000928697
gene-LOC110686362	NW_018743858.1	0.743333	1.8	1.29333	1.68667	mws0866	D-Glucose 6-phosphate*	768097	2627100	791867	2303700	-0.81	0.00139442
gene-LOC110686667	NW_018743893.1	38.9733	15.6233	21.2033	14.68	pme3313	D-Fructose 6-phosphate*	325753	1.0495e+06	268347	736353	0.827	0.000896052
gene-LOC110687336	NW_018743919.1	0.766667	3.02	1.52	2.53	mws1090	Glucose-1-phosphate*	689287	2.56567e+06	757883	2.13147e+06	-0.904	5.46219e-05
gene-LOC110687336	NW_018743919.1	0.766667	3.02	1.52	2.53	pme3313	D-Fructose 6-phosphate*	325753	1.0495e+06	268347	736353	-0.917	2.7441e-05
gene-LOC110687336	NW_018743919.1	0.766667	3.02	1.52	2.53	mws0866	D-Glucose 6-phosphate*	768097	2627100	791867	2303700	-0.895	8.29096e-05
gene-LOC110687336	NW_018743919.1	0.766667	3.02	1.52	2.53	mws4170	D-Glucose*	689533	1400000	591203	972570	-0.816	0.0012137
gene-LOC110688727	NW_018743937.1	0.85	3.06	2.02	3.38	mws1090	Glucose-1-phosphate*	689287	2.56567e+06	757883	2.13147e+06	-0.82	0.00108587
gene-LOC110688727	NW_018743937.1	0.85	3.06	2.02	3.38	mws4170	D-Glucose*	689533	1400000	591203	972570	-0.812	0.00133118
gene-LOC110688727	NW_018743937.1	0.85	3.06	2.02	3.38	mws0866	D-Glucose 6-phosphate*	768097	2627100	791867	2303700	-0.819	0.00112959
gene-LOC110688727	NW_018743937.1	0.85	3.06	2.02	3.38	pme3313	D-Fructose 6-phosphate*	325753	1.0495e+06	268347	736353	-0.88	0.000157235
gene-LOC110690443	NW_018744041.1	8.87	21.2233	14.0933	24.7667	pme3313	D-Fructose 6-phosphate*	325753	1.0495e+06	268347	736353	-0.833	0.000775428
gene-LOC110692291	NW_018744100.1	0.296667	2.03333	1.22667	2.25667	mws4170	D-Glucose*	689533	1400000	591203	972570	-0.842	0.000582927
gene-LOC110692291	NW_018744100.1	0.296667	2.03333	1.22667	2.25667	pme3313	D-Fructose 6-phosphate*	325753	1.0495e+06	268347	736353	-0.854	0.000412061
gene-LOC110693540	NW_018744151.1	0	0.106667	0.0166667	0.106667	mws1090	Glucose-1-phosphate*	689287	2.56567e+06	757883	2.13147e+06	-0.804	0.00163237
gene-LOC110693540	NW_018744151.1	0	0.106667	0.0166667	0.106667	pme3313	D-Fructose 6-phosphate*	325753	1.0495e+06	268347	736353	-0.854	0.000408762
gene-LOC110693889	NW_018744167.1	4.11	17.18	10.8333	18.4233	pme3313	D-Fructose 6-phosphate*	325753	1.0495e+06	268347	736353	-0.84	0.000627792
gene-LOC110695607	NW_018744304.1	5.35	12.5533	9.93667	11.9067	mws0866	D-Glucose 6-phosphate*	768097	2627100	791867	2303700	-0.808	0.00147592
gene-LOC110695607	NW_018744304.1	5.35	12.5533	9.93667	11.9067	pme3313	D-Fructose 6-phosphate*	325753	1.0495e+06	268347	736353	-0.862	0.000308992
gene-LOC110695607	NW_018744304.1	5.35	12.5533	9.93667	11.9067	mws1090	Glucose-1-phosphate*	689287	2.56567e+06	757883	2.13147e+06	-0.822	0.00103641
gene-LOC110695607	NW_018744304.1	5.35	12.5533	9.93667	11.9067	mws4170	D-Glucose*	689533	1400000	591203	972570	-0.838	0.000672878
gene-LOC110703195	NW_018744718.1	2.31667	9.70667	8.41667	10.1733	pme3313	D-Fructose 6-phosphate*	325753	1.0495e+06	268347	736353	-0.807	0.00150333
gene-LOC110703632	NW_018742393.1	11.8467	25.5067	19.74	26.3967	pme3313	D-Fructose 6-phosphate*	325753	1.0495e+06	268347	736353	-0.908	4.45076e-05
gene-LOC110703632	NW_018742393.1	11.8467	25.5067	19.74	26.3967	mws1090	Glucose-1-phosphate*	689287	2.56567e+06	757883	2.13147e+06	-0.86	0.000334166
gene-LOC110703632	NW_018742393.1	11.8467	25.5067	19.74	26.3967	mws0866	D-Glucose 6-phosphate*	768097	2627100	791867	2303700	-0.849	0.000470814
gene-LOC110703632	NW_018742393.1	11.8467	25.5067	19.74	26.3967	mws4170	D-Glucose*	689533	1400000	591203	972570	-0.816	0.00119685
gene-LOC110704748	NW_018744858.1	0.143333	0.736667	0.52	0.663333	pme3313	D-Fructose 6-phosphate*	325753	1.0495e+06	268347	736353	-0.808	0.00147027
gene-LOC110709538	NW_018745076.1	0	0.186667	0.0566667	0.133333	pme3313	D-Fructose 6-phosphate*	325753	1.0495e+06	268347	736353	-0.856	0.000376416
gene-LOC110709538	NW_018745076.1	0	0.186667	0.0566667	0.133333	mws0866	D-Glucose 6-phosphate*	768097	2627100	791867	2303700	-0.823	0.00100169
gene-LOC110709538	NW_018745076.1	0	0.186667	0.0566667	0.133333	mws1090	Glucose-1-phosphate*	689287	2.56567e+06	757883	2.13147e+06	-0.835	0.000735169
gene-LOC110710484	NW_018742204.1	0.266667	1.26	0.853333	1.29	pme3313	D-Fructose 6-phosphate*	325753	1.0495e+06	268347	736353	-0.843	0.000572166
gene-LOC110710504	NW_018745174.1	2.76667	13.5167	7.85333	11.7433	pme3313	D-Fructose 6-phosphate*	325753	1.0495e+06	268347	736353	-0.826	0.000937687
gene-LOC110710504	NW_018745174.1	2.76667	13.5167	7.85333	11.7433	mws1090	Glucose-1-phosphate*	689287	2.56567e+06	757883	2.13147e+06	-0.803	0.00165929
gene-LOC110710504	NW_018745174.1	2.76667	13.5167	7.85333	11.7433	mws4170	D-Glucose*	689533	1400000	591203	972570	-0.815	0.00123467
gene-LOC110711798	NW_018745281.1	3.72333	19.79	13.1733	21.3333	pme3313	D-Fructose 6-phosphate*	325753.333333333	1.0495e+06	268347	736353	-0.834	0.00074851
gene-LOC110712600	NW_018745323.1	9.91333	2.19667	3.20667	1.84	pme3313	D-Fructose 6-phosphate*	325753	1.0495e+06	268347	736353	0.833	0.00075945
gene-LOC110714985	NW_018745461.1	3.7	21.6233	9.76333	21.4933	mws1090	Glucose-1-phosphate*	689287	2.56567e+06	757883	2.13147e+06	-0.834	0.000742587
gene-LOC110714985	NW_018745461.1	3.7	21.6233	9.76333	21.4933	pme3313	D-Fructose 6-phosphate*	325753	1.0495e+06	268347	736353	-0.87	0.000235833
gene-LOC110714985	NW_018745461.1	3.7	21.6233	9.76333	21.4933	mws0866	D-Glucose 6-phosphate*	768097	2627100	791867	2303700	-0.835	0.000733746
gene-LOC110715744	NW_018745533.1	1.42333	2.94	1.55	2.55	pme3313	D-Fructose 6-phosphate*	325753	1.0495e+06	268347	736353	-0.845	0.000538002
gene-LOC110715744	NW_018745533.1	1.42333	2.94	1.55	2.55	mws1090	Glucose-1-phosphate*	689287	2.56567e+06	757883	2.13147e+06	-0.89	0.000106035
gene-LOC110715744	NW_018745533.1	1.42333	2.94	1.55	2.55	mws2523	Trehalose 6-phosphate	64228.3	15365	22752.3	19759	0.804	0.00163574
gene-LOC110715744	NW_018745533.1	1.42333	2.94	1.55	2.55	mws0866	D-Glucose 6-phosphate*	768097	2627100	791867	2303700	-0.894	8.73538e-05
gene-LOC110717307	NW_018745676.1	0.886667	2.43333	1.36667	2.22333	mws0866	D-Glucose 6-phosphate*	768097	2627100	791867	2303700	-0.86	0.000338788
gene-LOC110717307	NW_018745676.1	0.886667	2.43333	1.36667	2.22333	mws1090	Glucose-1-phosphate*	689287	2.56567e+06	757883	2.13147e+06	-0.858	0.000356855
gene-LOC110717307	NW_018745676.1	0.886667	2.43333	1.36667	2.22333	pme3313	D-Fructose 6-phosphate*	325753	1.0495e+06	268347	736353	-0.89	0.000103096
gene-LOC110719674	NW_018742484.1	8.37333	19.8	16.09	17.9967	pme3313	D-Fructose 6-phosphate*	325753	1.0495e+06	268347	736353	-0.804	0.00162197
gene-LOC110720321	NW_018742556.1	5.82667	17.2133	11.7133	17.41	mws0866	D-Glucose 6-phosphate*	768097	2627100	791867	2303700	-0.82	0.00108262
gene-LOC110720321	NW_018742556.1	5.82667	17.2133	11.7133	17.41	mws1090	Glucose-1-phosphate*	689287	2.56567e+06	757883	2.13147e+06	-0.826	0.000937541
gene-LOC110720321	NW_018742556.1	5.82667	17.2133	11.7133	17.41	pme3313	D-Fructose 6-phosphate*	325753	1.0495e+06	268347	736353	-0.878	0.000176121
gene-LOC110721974	NW_018742649.1	0.203333	1.26	1.07	1.61	mws4170	D-Glucose*	689533	1400000	591203	972570	-0.818	0.0011502
gene-LOC110722127	NW_018742204.1	9.49	32.68	22.6067	28.9833	mws4170	D-Glucose*	689533	1400000	591203	972570	-0.83	0.000833432
gene-LOC110722127	NW_018742204.1	9.49	32.68	22.6067	28.9833	pme3313	D-Fructose 6-phosphate*	325753	1.0495e+06	268347	736353	-0.845	0.000546054
gene-LOC110722127	NW_018742204.1	9.49	32.68	22.6067	28.9833	mws1090	Glucose-1-phosphate*	689287	2.56567e+06	757883	2.13147e+06	-0.806	0.00154598
gene-LOC110723159	NW_018742720.1	0.386667	1.56	0.87	1.62	mws0866	D-Glucose 6-phosphate*	768097	2627100	791867	2303700	-0.827	0.000896994
gene-LOC110723159	NW_018742720.1	0.386667	1.56	0.87	1.62	mws4170	D-Glucose*	689533	1400000	591203	972570	-0.813	0.00130226
gene-LOC110723159	NW_018742720.1	0.386667	1.56	0.87	1.62	pme3313	D-Fructose 6-phosphate*	325753	1.0495e+06	268347	736353	-0.874	0.000199998
gene-LOC110723159	NW_018742720.1	0.386667	1.56	0.87	1.62	mws1090	Glucose-1-phosphate*	689287	2.56567e+06	757883	2.13147e+06	-0.825	0.00094457
gene-LOC110723897	NW_018742733.1	0.116667	1.05	0.406667	0.913333	pme3313	D-Fructose 6-phosphate*	325753	1.0495e+06	268347	736353	-0.836	0.00069628
gene-LOC110725158	NW_018742810.1	1.50667	5.78	3.12	6.97667	mws0866	D-Glucose 6-phosphate*	768097	2627100	791867	2303700	-0.86	0.0003326
gene-LOC110725158	NW_018742810.1	1.50667	5.78	3.12	6.97667	mws1090	Glucose-1-phosphate*	689287	2.56567e+06	757883	2.13147e+06	-0.853	0.000415457
gene-LOC110725158	NW_018742810.1	1.50667	5.78	3.12	6.97667	mws4170	D-Glucose*	689533	1400000	591203	972570	-0.813	0.00129857
gene-LOC110725158	NW_018742810.1	1.50667	5.78	3.12	6.97667	pme3313	D-Fructose 6-phosphate*	325753	1.0495e+06	268347	736353	-0.906	5.01216e-05
gene-LOC110726353	NW_018742204.1	0	0.14	0.0833333	0.15	pme3313	D-Fructose 6-phosphate*	325753	1.0495e+06	268347	736353	-0.83	0.000842882
gene-LOC110726353	NW_018742204.1	0	0.14	0.0833333	0.15	mws4170	D-Glucose*	689533	1400000	591203	972570	-0.819	0.00113229
gene-LOC110727926	NW_018742914.1	2.21	5.23333	3.24	4.44667	mws0866	D-Glucose 6-phosphate*	768097	2627100	791867	2303700	-0.837	0.000674748
gene-LOC110727926	NW_018742914.1	2.21	5.23333	3.24	4.44667	mws1090	Glucose-1-phosphate*	689287	2.56567e+06	757883	2.13147e+06	-0.843	0.000565795
gene-LOC110727926	NW_018742914.1	2.21	5.23333	3.24	4.44667	pme3313	D-Fructose 6-phosphate*	325753	1.0495e+06	268347	736353	-0.84	0.000618181
gene-LOC110728048	NW_018742914.1	3.31333	8.08	6.91	8.89667	pme3313	D-Fructose 6-phosphate*	325753	1.0495e+06	268347	736353	-0.812	0.00132257
gene-LOC110733459	NW_018743199.1	0.0133333	0.11	0.02	0.126667	mws0866	D-Glucose 6-phosphate*	768097	2627100	791867	2303700	-0.946	3.4464e-06
gene-LOC110733459	NW_018743199.1	0.0133333	0.11	0.02	0.126667	pme3313	D-Fructose 6-phosphate*	325753	1.0495e+06	268347	736353	-0.91	4.02231e-05
gene-LOC110733459	NW_018743199.1	0.0133333	0.11	0.02	0.126667	mws1090	Glucose-1-phosphate*	689287	2.56567e+06	757883	2.13147e+06	-0.941	4.9409e-06
gene-LOC110736307	NW_018743292.1	0.376667	3.16	2.65333	3.93333	pme3313	D-Fructose 6-phosphate*	325753	1.0495e+06	268347	736353	-0.804	0.00162176
gene-LOC110738152	NW_018743373.1	0.666667	0	0.0833333	0.0766667	mws2523	Trehalose 6-phosphate	64228.3	15365	22752.3	19759	-0.837	0.000680011
