# Supplementary material for: Integrating transcriptomics and metabolomics to analyze quinoa (Chenopodium quinoa Willd.) responses to drought stress and rewatering
Source: Front Plant Sci. 2022 Oct 26;13:988861. doi: 10.3389/fpls.2022.988861 (PMC9645111; doi:10.3389/fpls.2022.988861)
Supplement: Supplementary file 1 [file DataSheet_1.zip › Supplementary materials/Supplementary Table 22.xlsx]

## Sheet: Sheet1
Table S22
geneName	chr	DR(FPKM)	DC(FPKM)	RW(FPKM)	RC(FPKM)	metaName	Compounds	PCC	PCCP	DR	DC	RW	RC
gene-LOC110684752	NW_018742275.1	0.603333	0.983333	0.53	1.56333	pme0519	D-Sucrose*	-0.817	0.00117626	2.58073e+06	5.11847e+06	516000	4.00787e+06
gene-LOC110684752	NW_018742275.1	0.603333	0.983333	0.53	1.56333	mws0264	D-Trehalose*	-0.837	0.000685705	1.09049e+06	2.20253e+06	300547	1.75747e+06
gene-LOC110721696	NW_018742204.1	6.27	4.34667	10.1933	3.98333	mws0866	D-Glucose 6-phosphate*	0.82	0.00108292	768097	2627100	791867	2303700
