# Supplementary material for: Integrating transcriptomics and metabolomics to analyze quinoa (Chenopodium quinoa Willd.) responses to drought stress and rewatering
Source: Front Plant Sci. 2022 Oct 26;13:988861. doi: 10.3389/fpls.2022.988861 (PMC9645111; doi:10.3389/fpls.2022.988861)
Supplement: Supplementary file 1 [file DataSheet_1.zip › Supplementary materials/Supplementary Table 23.xlsx]

## Sheet: Sheet1
Table S23
Group	#Kegg_pathway	ko_id	P-value_gene	P-value_meta	gene ID	gene Count	gene Annotation	meta ID	meta Count	meta Annotation
Drought Control vs Drought	Starch and sucrose metabolism	ko00500	0.00139076	0.029592	gene-LOC110686080;gene-LOC110686141;gene-LOC110694658;gene-LOC110717307;gene-LOC110721496;gene-LOC110722127;gene-LOC110689796;gene-LOC110721833;gene-LOC110727927;gene-LOC110719784;gene-LOC110720925;gene-LOC110723884;gene-LOC110737140;gene-LOC110683757;gene-LOC110703195;gene-LOC110711798;gene-LOC110714985;gene-LOC110724057;gene-LOC110686362;gene-LOC110688727;gene-LOC110736264;gene-LOC110697270;gen…	187	NW_018743850.1+ NW_018743850.1+ NW_018744240.1+ NW_018745676.1+ NW_018742204.1+ NW_018742204.1+ NW_018743977.1+ NW_018742630.1+ NW_018742914.1+ NW_018742487.1+ NW_018742577.1+ NW_018742733.1+ NW_018743292.1+ NW_018743691.1+ NW_018744718.1+ NW_018745281.1+ NW_018745461.1+ NW_018742204.1+ NW_018743858.1+ NW_018743937.1+ NW_018743292.1+ NW_018744460.1+ NW_018742393.1+ NW_018745684.1+ NW_018742556.1+…	mws0866;mws4170;mws0264;mws1090;pme3313;mws2523	6	C6H13O9P+ C6H12O6+ C12H22O11+ C6H13O9P+ C6H13O9P+ C12H23O14P
Rewater Control vs Rewater	Starch and sucrose metabolism	ko00500	0.972744	0.0628355	gene-LOC110708258;gene-LOC110684699;gene-LOC110723884;gene-LOC110729360;gene-LOC110687372;gene-LOC110731330;gene-LOC110686098;gene-LOC110721696;gene-LOC110734395;gene-LOC110683782;gene-LOC110689370;gene-LOC110710135;gene-LOC110738785;gene-LOC110694254;gene-LOC110710941;gene-LOC110732446;gene-LOC110703308;gene-LOC110705176;gene-LOC110691406;gene-LOC110691411;gene-LOC110697166;gene-LOC110739238;gen…	30	NW_018745024.1+ NW_018742275.1+ NW_018742733.1+ NW_018742980.1+ NW_018743919.1+ NW_018743066.1+ NW_018743850.1+ NW_018742204.1+ NW_018743212.1+ NW_018743691.1+ NW_018743955.1+ NW_018745170.1+ NW_018742244.1+ NW_018744239.1+ NW_018745190.1+ NW_018743175.1+ NW_018744718.1+ NW_018744874.1+ NW_018744080.1+ NW_018744080.1+ NW_018744460.1+ NW_018743448.1+ NW_018742275.1+ NW_018744835.1+ NW_018744988.1+…	mws0866;pme0519;mws1090;pme3313;mws0264	5	C6H13O9P+ C12H22O11+ C6H13O9P+ C6H13O9P+ C12H22O11
Rewater vs Drought	Starch and sucrose metabolism	ko00500	0.0949271	0.387187	gene-LOC110686080;gene-LOC110686141;gene-LOC110694658;gene-LOC110702579;gene-LOC110721496;gene-LOC110722127;gene-LOC110689796;gene-LOC110711114;gene-LOC110721833;gene-LOC110727927;gene-LOC110705371;gene-LOC110684699;gene-LOC110686992;gene-LOC110719784;gene-LOC110720925;gene-LOC110723884;gene-LOC110737140;gene-LOC110683757;gene-LOC110696134;gene-LOC110703195;gene-LOC110711798;gene-LOC110714985;gen…	205	NW_018743850.1+ NW_018743850.1+ NW_018744240.1+ NW_018744693.1+ NW_018742204.1+ NW_018742204.1+ NW_018743977.1+ NW_018745240.1+ NW_018742630.1+ NW_018742914.1+ NW_018742410.1+ NW_018742275.1+ NW_018742306.1+ NW_018742487.1+ NW_018742577.1+ NW_018742733.1+ NW_018743292.1+ NW_018743691.1+ NW_018744311.1+ NW_018744718.1+ NW_018745281.1+ NW_018745461.1+ NW_018742204.1+ NW_018745388.1+ NW_018743858.1+…	mws0264;pme0519;mws2523	3	C12H22O11+ C12H22O11+ C12H23O14P
