# Supplementary material for: Integrating transcriptomics and metabolomics to analyze quinoa (Chenopodium quinoa Willd.) responses to drought stress and rewatering
Source: Front Plant Sci. 2022 Oct 26;13:988861. doi: 10.3389/fpls.2022.988861 (PMC9645111; doi:10.3389/fpls.2022.988861)
Supplement: Supplementary file 1 [file DataSheet_1.zip › Supplementary materials/Supplementary Table 24.xlsx]

## Sheet: Sheet1
Table S24. Starch and Sucrose metabolism
EC	gene_ID	Down regulated/Up regulated	Enzyme
2.7.1.1	gene-LOC110686362	Down regulated	Hexokinase（HK）
2.7.1.1	gene-LOC110688727	Down regulated	Hexokinase（HK）
2.7.1.1	gene-LOC110736264	Down regulated	Hexokinase（HK）
2.7.1.4	gene-LOC110697270	Up regulated	Fructokinase
2.7.1.4	gene-LOC110717401	Up regulated	Fructokinase
2.7.1.4	gene-LOC110729740	Up regulated	Fructokinase
2.7.1.4	gene-LOC110734349	Up regulated	Fructokinase
2.7.1.4	gene-LOC110738240	Up regulated	Fructokinase
2.7.1.4	gene-LOC110738799	Up regulated	Fructokinase
2.7.1.4	gene-LOC110703632	Down regulated	Fructokinase
2.7.1.4	gene-LOC110721696	Up regulated	Fructokinase
2.7.1.4	gene-LOC110720321	Down regulated	Fructokinase
3.2.1.20	gene-LOC110693889	Down regulated	Maltase-glucoamylase（MGAM）
3.2.1.20	gene-LOC110693890	Down regulated	Maltase-glucoamylase（MGAM）
3.2.1.20	gene-LOC110710671	Down regulated	Maltase-glucoamylase（MGAM）
3.2.1.20	gene-LOC110725833	Down regulated	Maltase-glucoamylase（MGAM）
3.2.1.20	gene-LOC110729475	Down regulated	Maltase-glucoamylase（MGAM）
3.2.1.20	gene-LOC110729566	Down regulated	Maltase-glucoamylase（MGAM）
3.2.1.20	gene-LOC110729569	Down regulated	Maltase-glucoamylase（MGAM）
3.2.1.20	gene-LOC110735748	Down regulated	Maltase-glucoamylase（MGAM）
3.2.1.58	gene-LOC110690627	Down regulated	Glucan 1,3-beta-glucosidase
3.2.1.58	gene-LOC110709538	Down regulated	Glucan 1,3-beta-glucosidase
3.2.1.58	gene-LOC110725495	Down regulated	Glucan 1,3-beta-glucosidase
3.2.1.58	gene-LOC110739128	Down regulated	Glucan 1,3-beta-glucosidase
5.3.1.9	gene-LOC110710046	Up regulated	Glucose-6-phosphate isomerase
5.3.1.9	gene-LOC110706679	Down regulated	Glucose-6-phosphate isomerase
5.3.1.9	gene-LOC110709730	Down regulated	Glucose-6-phosphate isomerase
2.4.1.13	gene-LOC110689796	Up regulated	Sucrose synthase
2.4.1.13	gene-LOC110721833	Up regulated	Sucrose synthase
2.4.1.13	gene-LOC110727927	Up regulated	Sucrose synthase
5.4.2.2	gene-LOC110729741	Down regulated	Phosphoglucomutase（pgm）
2.7.7.27	gene-LOC110698445	Up regulated	Glucose-1-phosphate adenylyltransferase
2.7.7.27	gene-LOC110684791	Down regulated	Glucose-1-phosphate adenylyltransferase
2.7.7.27	gene-LOC110712021	Down regulated	Glucose-1-phosphate adenylyltransferase
2.7.7.27	gene-LOC110740313	Down regulated	Glucose-1-phosphate adenylyltransferase
3.6.1.21	gene-LOC110719410	Up regulated	ADP-sugar diphosphatase
2.4.1.15	gene-LOC110686667	Up regulated	Trehalose 6-phosphate synthase
2.4.1.15	gene-LOC110694125	Up regulated	Trehalose 6-phosphate synthase
2.4.1.15	gene-LOC110693049	Down regulated	Trehalose 6-phosphate synthase
2.4.1.15	gene-LOC110695607	Down regulated	Trehalose 6-phosphate synthase
2.4.1.15	gene-LOC110717519	Down regulated	Trehalose 6-phosphate synthase
2.4.1.21	gene-LOC110683757	Up regulated	Starch synthase
2.4.1.242	gene-LOC110738898	Up regulated	Granule-bound starch synthase
2.4.1.1	gene-LOC110694658	Up regulated	Glycogen phosphorylase
2.4.1.1	gene-LOC110722127	Down regulated	Glycogen phosphorylase
2.4.1.1	gene-LOC110717307	Down regulated	Glycogen phosphorylase
2.4.1.1	gene-LOC110714985	Down regulated	Glycogen phosphorylase
2.4.1.1	gene-LOC110711798	Down regulated	Glycogen phosphorylase
2.4.1.1	gene-LOC110703195	Down regulated	Glycogen phosphorylase
2.4.1.1	gene-LOC110686080	Down regulated	Glycogen phosphorylase
2.4.1.1	gene-LOC110686141	Down regulated	Glycogen phosphorylase
2.4.1.1	gene-LOC110721496	Down regulated	Glycogen phosphorylase
2.4.1.1	gene-LOC110724057	Down regulated	Glycogen phosphorylase
2.4.1.1	gene-LOC110703195	Down regulated	Glycogen phosphorylase
3.1.3.12	gene-LOC110717843	Up regulated	Trehalose 6-phosphate phosphatase
3.1.3.12	gene-LOC110686667	Up regulated	Trehalose 6-phosphate phosphatase
3.1.3.12	gene-LOC110694125	Up regulated	Trehalose 6-phosphate phosphatase
3.1.3.12	gene-LOC110725158	Down regulated	Trehalose 6-phosphate phosphatase
3.1.3.12	gene-LOC110686648	Down regulated	Trehalose 6-phosphate phosphatase
3.1.3.12	gene-LOC110689370	Down regulated	Trehalose 6-phosphate phosphatase
3.1.3.12	gene-LOC110700400	Down regulated	Trehalose 6-phosphate phosphatase
3.1.3.12	gene-LOC110704613	Down regulated	Trehalose 6-phosphate phosphatase
3.1.3.12	gene-LOC110710135	Down regulated	Trehalose 6-phosphate phosphatase
3.1.3.12	gene-LOC110717661	Down regulated	Trehalose 6-phosphate phosphatase
3.1.3.12	gene-LOC110732742	Down regulated	Trehalose 6-phosphate phosphatase
3.1.3.12	gene-LOC110693049	Down regulated	Trehalose 6-phosphate phosphatase
3.1.3.12	gene-LOC110695607	Down regulated	Trehalose 6-phosphate phosphatase
3.1.3.12	gene-LOC110717519	Down regulated	Trehalose 6-phosphate phosphatase
3.2.1.68	gene-LOC110706636	Up regulated	Isoamylase
3.2.1.68	gene-LOC110709682	Up regulated	Isoamylase
3.2.1.68	gene-LOC110690873	Down regulated	Isoamylase
3.2.1.68	gene-LOC110692291	Down regulated	Isoamylase
3.2.1.1	gene-LOC110687238	Up regulated	Alpha-amylase
3.2.1.1	gene-LOC110693486	Up regulated	Alpha-amylase
3.2.1.1	gene-LOC110738785	Up regulated	Alpha-amylase
3.2.1.1	gene-LOC110687265	Down regulated	Alpha-amylase
3.2.1.1	gene-LOC110690443	Down regulated	Alpha-amylase
3.2.1.2	gene-LOC110696059	Up regulated	Beta-amylase
3.2.1.2	gene-LOC110728048	Down regulated	Beta-amylase
3.2.1.2	gene-LOC110691952	Down regulated	Beta-amylase
3.2.1.2	gene-LOC110694254	Down regulated	Beta-amylase
3.2.1.2	gene-LOC110698780	Down regulated	Beta-amylase
3.2.1.2	gene-LOC110703373	Down regulated	Beta-amylase
3.2.1.2	gene-LOC110710941	Down regulated	Beta-amylase
3.2.1.2	gene-LOC110728048	Down regulated	Beta-amylase
3.2.1.2	gene-LOC110732446	Down regulated	Beta-amylase
3.2.1.2	gene-LOC110730263	Down regulated	Beta-amylase
2.4.1.25	gene-LOC110703195	Down regulated	4-alpha-glucanotransferase
2.4.1.25	gene-LOC110711798	Down regulated	4-alpha-glucanotransferase
2.4.1.25	gene-LOC110714985	Down regulated	4-alpha-glucanotransferase
2.4.1.25	gene-LOC110724057	Down regulated	4-alpha-glucanotransferase
3.2.1.26	gene-LOC110687756	Up regulated	Beta-fructofuranosidase
3.2.1.26	gene-LOC110687907	Up regulated	Beta-fructofuranosidase
3.2.1.26	gene-LOC110687910	Up regulated	Beta-fructofuranosidase
3.2.1.26	gene-LOC110717458	Up regulated	Beta-fructofuranosidase
3.2.1.26	gene-LOC110729364	Up regulated	Beta-fructofuranosidase
3.2.1.26	gene-LOC110723159	Down regulated	Beta-fructofuranosidase
3.2.1.26	gene-LOC110710504	Down regulated	Beta-fructofuranosidase
3.2.1.26	gene-LOC110681718	Down regulated	Beta-fructofuranosidase
3.2.1.26	gene-LOC110684327	Down regulated	Beta-fructofuranosidase
3.2.1.26	gene-LOC110701723	Down regulated	Beta-fructofuranosidase
3.2.1.26	gene-LOC110704353	Down regulated	Beta-fructofuranosidase
3.2.1.26	gene-LOC110704355	Down regulated	Beta-fructofuranosidase
3.2.1.26	gene-LOC110704383	Down regulated	Beta-fructofuranosidase
3.2.1.26	gene-LOC110704490	Down regulated	Beta-fructofuranosidase
3.2.1.26	gene-LOC110704496	Down regulated	Beta-fructofuranosidase
3.2.1.26	gene-LOC110704497	Down regulated	Beta-fructofuranosidase
3.2.1.26	gene-LOC110704609	Down regulated	Beta-fructofuranosidase
3.2.1.26	gene-LOC110707383	Down regulated	Beta-fructofuranosidase
3.2.1.26	gene-LOC110721585	Down regulated	Beta-fructofuranosidase
3.2.1.26	gene-LOC110723154	Down regulated	Beta-fructofuranosidase
3.2.1.26	gene-LOC110723158	Down regulated	Beta-fructofuranosidase
3.2.1.26	gene-LOC110684752	Down regulated	Beta-fructofuranosidase
3.2.1.21	gene-LOC110738152	Up regulated	Beta-glucosidase
3.2.1.21	gene-LOC110684334	Up regulated	Beta-glucosidase
3.2.1.21	gene-LOC110695973	Up regulated	Beta-glucosidase
3.2.1.21	gene-LOC110701045	Up regulated	Beta-glucosidase
3.2.1.21	gene-LOC110716678	Up regulated	Beta-glucosidase
3.2.1.21	gene-LOC110723324	Up regulated	Beta-glucosidase
3.2.1.21	gene-LOC110724108	Up regulated	Beta-glucosidase
3.2.1.21	gene-LOC110727837	Up regulated	Beta-glucosidase
3.2.1.21	gene-LOC110728573	Up regulated	Beta-glucosidase
3.2.1.21	gene-LOC110736377	Up regulated	Beta-glucosidase
3.2.1.21	gene-LOC110739236	Up regulated	Beta-glucosidase
3.2.1.21	gene-LOC110682447	Up regulated	Beta-glucosidase
3.2.1.21	gene-LOC110719300	Up regulated	Beta-glucosidase
3.2.1.21	gene-LOC110720816	Up regulated	Beta-glucosidase
3.2.1.21	gene-LOC110693540	Down regulated	Beta-glucosidase
3.2.1.21	gene-LOC110687336	Down regulated	Beta-glucosidase
3.2.1.21	gene-LOC110682474	Down regulated	Beta-glucosidase
3.2.1.21	gene-LOC110685780	Down regulated	Beta-glucosidase
3.2.1.21	gene-LOC110691404	Down regulated	Beta-glucosidase
3.2.1.21	gene-LOC110691409	Down regulated	Beta-glucosidase
3.2.1.21	gene-LOC110691411	Down regulated	Beta-glucosidase
3.2.1.21	gene-LOC110707139	Down regulated	Beta-glucosidase
3.2.1.21	gene-LOC110712919	Down regulated	Beta-glucosidase
3.2.1.21	gene-LOC110722071	Down regulated	Beta-glucosidase
3.2.1.21	gene-LOC110724275	Down regulated	Beta-glucosidase
3.2.1.21	gene-LOC110729043	Down regulated	Beta-glucosidase
3.2.1.21	gene-LOC110730368	Down regulated	Beta-glucosidase
3.2.1.21	gene-LOC110739767	Down regulated	Beta-glucosidase
3.2.1.21	gene-LOC110739769	Down regulated	Beta-glucosidase
3.2.1.21	gene-LOC110683530	Down regulated	Beta-glucosidase
3.2.1.21	gene-LOC110688204	Down regulated	Beta-glucosidase
3.2.1.21	gene-LOC110688825	Down regulated	Beta-glucosidase
3.2.1.21	gene-LOC110706947	Down regulated	Beta-glucosidase
3.2.1.21	gene-LOC110724576	Down regulated	Beta-glucosidase
3.2.1.21	gene-LOC110728855	Down regulated	Beta-glucosidase
3.2.1.21	gene-LOC110737394	Down regulated	Beta-glucosidase
3.2.1.21	gene-LOC110684308	Down regulated	Beta-glucosidase
3.2.1.39	gene-LOC110725616	Up regulated	Glucan endo-1,3-beta-D-glucosidase
3.2.1.39	gene-LOC110683814	Up regulated	Glucan endo-1,3-beta-D-glucosidase
3.2.1.39	gene-LOC110710477	Up regulated	Glucan endo-1,3-beta-D-glucosidase
3.2.1.39	gene-LOC110721974	Down regulated	Glucan endo-1,3-beta-D-glucosidase
3.2.1.39	gene-LOC110715744	Down regulated	Glucan endo-1,3-beta-D-glucosidase
3.2.1.39	gene-LOC110710484	Down regulated	Glucan endo-1,3-beta-D-glucosidase
3.2.1.39	gene-LOC110704748	Down regulated	Glucan endo-1,3-beta-D-glucosidase
3.2.1.39	gene-LOC110682423	Down regulated	Glucan endo-1,3-beta-D-glucosidase
3.2.1.39	gene-LOC110684625	Down regulated	Glucan endo-1,3-beta-D-glucosidase
3.2.1.39	gene-LOC110687385	Down regulated	Glucan endo-1,3-beta-D-glucosidase
3.2.1.39	gene-LOC110687801	Down regulated	Glucan endo-1,3-beta-D-glucosidase
3.2.1.39	gene-LOC110690920	Down regulated	Glucan endo-1,3-beta-D-glucosidase
3.2.1.39	gene-LOC110699174	Down regulated	Glucan endo-1,3-beta-D-glucosidase
3.2.1.39	gene-LOC110703406	Down regulated	Glucan endo-1,3-beta-D-glucosidase
3.2.1.39	gene-LOC110707674	Down regulated	Glucan endo-1,3-beta-D-glucosidase
3.2.1.39	gene-LOC110715318	Down regulated	Glucan endo-1,3-beta-D-glucosidase
3.2.1.39	gene-LOC110717180	Down regulated	Glucan endo-1,3-beta-D-glucosidase
3.2.1.39	gene-LOC110717185	Down regulated	Glucan endo-1,3-beta-D-glucosidase
3.2.1.39	gene-LOC110720904	Down regulated	Glucan endo-1,3-beta-D-glucosidase
3.2.1.39	gene-LOC110723906	Down regulated	Glucan endo-1,3-beta-D-glucosidase
3.2.1.39	gene-LOC110730703	Down regulated	Glucan endo-1,3-beta-D-glucosidase
3.2.1.39	gene-LOC110731320	Down regulated	Glucan endo-1,3-beta-D-glucosidase
3.2.1.39	gene-LOC110732327	Down regulated	Glucan endo-1,3-beta-D-glucosidase
3.2.1.39	gene-LOC110733277	Down regulated	Glucan endo-1,3-beta-D-glucosidase
3.2.1.39	gene-LOC110735139	Down regulated	Glucan endo-1,3-beta-D-glucosidase
3.2.1.39	gene-LOC110695900	Down regulated	Glucan endo-1,3-beta-D-glucosidase
3.2.1.39	gene-LOC110699728	Down regulated	Glucan endo-1,3-beta-D-glucosidase
3.2.1.39	gene-LOC110736095	Down regulated	Glucan endo-1,3-beta-D-glucosidase
3.2.1.39	gene-LOC110691972	Down regulated	Glucan endo-1,3-beta-D-glucosidase
3.2.1.39	gene-LOC110692455	Down regulated	Glucan endo-1,3-beta-D-glucosidase
3.2.1.39	gene-LOC110704749	Down regulated	Glucan endo-1,3-beta-D-glucosidase
3.2.1.39	gene-LOC110731192	Down regulated	Glucan endo-1,3-beta-D-glucosidase
3.1.3.24	gene-LOC110737398	Up regulated	Sucrose-6-phosphatase
3.2.1.4	gene-LOC110712600	Up regulated	Endoglucanase
3.2.1.4	gene-LOC110719674	Down regulated	Endoglucanase
3.2.1.4	gene-LOC110723897	Down regulated	Endoglucanase
3.2.1.4	gene-LOC110726353	Down regulated	Endoglucanase
3.2.1.4	gene-LOC110727926	Down regulated	Endoglucanase
3.2.1.4	gene-LOC110733459	Down regulated	Endoglucanase
3.2.1.4	gene-LOC110736307	Down regulated	Endoglucanase
