# Supplementary material for: Integrating transcriptomics and metabolomics to analyze quinoa (Chenopodium quinoa Willd.) responses to drought stress and rewatering
Source: Front Plant Sci. 2022 Oct 26;13:988861. doi: 10.3389/fpls.2022.988861 (PMC9645111; doi:10.3389/fpls.2022.988861)
Supplement: Supplementary file 1 [file DataSheet_1.zip › Supplementary materials/Supplementary Table 25.xlsx]

## Sheet: Sheet1
Table S25. FPKM values of starch and sucrose metabolism related genes
gene_ID	DC	DR	RC	RW
gene-LOC110686080	9.22667	2.26	9.08667	14.69
gene-LOC110686141	21.33	4.65667	19.4133	10.9533
gene-LOC110694658	5.64333	25.5467	4.97333	2.80667
gene-LOC110717307	2.43333	0.886667	2.22333	1.36667
gene-LOC110721496	12.66	2.39667	11.9533	18.7367
gene-LOC110722127	32.68	9.49	28.9833	22.6067
gene-LOC110689796	10.1733	108.55	10.17	8.73667
gene-LOC110721833	4.69333	22.6333	3.39	3.00667
gene-LOC110727927	18	164.093	18.0933	8.91333
gene-LOC110719784	8.76	19.22	8.6	4.71
gene-LOC110720925	6.69667	2.51	5.43	9.35333
gene-LOC110723884	3.25333	1.41333	2.08333	4.17667
gene-LOC110737140	0.61	0.116667	0.48	0.58
gene-LOC110683757	5.42333	14.5533	6.57667	4.19
gene-LOC110703195	9.70667	2.31667	10.1733	8.41667
gene-LOC110711798	19.79	3.72333	21.3333	13.1733
gene-LOC110714985	21.6233	3.7	21.4933	9.76333
gene-LOC110724057	6.95333	2.19667	7.23333	6.27
gene-LOC110686362	1.8	0.743333	1.68667	1.29333
gene-LOC110688727	3.06	0.85	3.38	2.02
gene-LOC110736264	3.00667	1.31333	3.18667	3.93
gene-LOC110697270	1.61667	5.59	1.42333	0.903333
gene-LOC110703632	25.5067	11.8467	26.3967	19.74
gene-LOC110717401	2.46667	10.6167	3.04	1.97
gene-LOC110720321	17.2133	5.82667	17.41	11.7133
gene-LOC110729740	2.34667	6.62	2.32	1.23667
gene-LOC110734349	0.0133333	0.1	0.0266667	0.00333333
gene-LOC110738240	0.116667	1.63667	0.24	0.183333
gene-LOC110738799	1.99333	7.25667	1.42667	1.5
gene-LOC110684791	68.2933	25.3633	74.06	99.26
gene-LOC110698445	3.78333	11.8267	4.73333	2.12
gene-LOC110712021	32.82	8.45667	32.1533	47.5
gene-LOC110740313	55.21	15.0167	58.8933	52.8267
gene-LOC110686648	7.45333	3.64667	10.1367	12.11
gene-LOC110689370	21.7333	6.98333	19.0067	33.9567
gene-LOC110700400	6.76	2.92333	8.10667	7.64
gene-LOC110704613	1.42667	0.706667	1.22	1.23667
gene-LOC110710135	1.09	0.476667	1.19333	2.14
gene-LOC110717661	16.18	6.52333	14.2633	24.67
gene-LOC110717843	5.91333	28.3933	6.08667	4.34
gene-LOC110725158	5.78	1.50667	6.97667	3.12
gene-LOC110732742	2.46	1.18667	2.48667	2.44667
gene-LOC110687238	15.7333	39.7633	17.67	11.4033
gene-LOC110687265	10.9267	3.05333	9.70333	8.99
gene-LOC110690443	21.2233	8.87	24.7667	14.0933
gene-LOC110693486	3.41667	9.83667	3.99667	2.33667
gene-LOC110738785	0.42	0.993333	0.28	0.623333
gene-LOC110691952	38.2667	10.46	29.08	35.2067
gene-LOC110694254	87.4733	28.7567	67.3867	133.237
gene-LOC110696059	95.6267	238.23	86.88	98.9333
gene-LOC110698780	2.33667	1.13667	2.92	2.01667
gene-LOC110703373	1.65667	0.406667	1.92333	1.76667
gene-LOC110710941	119.787	32.6067	85.9767	175.637
gene-LOC110728048	8.08	3.31333	8.89667	6.91
gene-LOC110730263	355.447	43.38	332.993	515.317
gene-LOC110732446	310.12	25.1333	254.88	501.003
gene-LOC110688573	68.57	145.17	70.2667	46.9767
gene-LOC110689797	2.45333	0.806667	1.99333	1.26333
gene-LOC110700982	3.44	0.503333	3.03667	2.56
gene-LOC110712600	2.19667	9.91333	1.84	3.20667
gene-LOC110719113	1.03667	2.66333	1.02667	0.65
gene-LOC110719674	19.8	8.37333	17.9967	16.09
gene-LOC110720912	0.396667	0.106667	0.343333	0.213333
gene-LOC110722603	0	0.4	0.01	0.0266667
gene-LOC110722777	1.24667	0.433333	0.876667	0.53
gene-LOC110723897	1.05	0.116667	0.913333	0.406667
gene-LOC110726353	0.14	0	0.15	0.0833333
gene-LOC110727926	5.23333	2.21	4.44667	3.24
gene-LOC110733459	0.11	0.0133333	0.126667	0.02
gene-LOC110736307	3.16	0.376667	3.93333	2.65333
gene-LOC110693889	17.18	4.11	18.4233	10.8333
gene-LOC110693890	4.74667	2.40667	3.37333	3.28
gene-LOC110710671	0.306667	0.0933333	0.163333	0.21
gene-LOC110725833	28.3367	5.94667	27.32	25.4
gene-LOC110729475	0.446667	0.0733333	0.09	0.2
gene-LOC110729566	2.27333	1.16	1.81	2.86333
gene-LOC110729569	1.94333	0.936667	1.86	0.89
gene-LOC110735748	1.10333	0.213333	0.95	0.923333
gene-LOC110682474	46.88	13.2533	45.01	49.3
gene-LOC110684334	0.92	2.95667	1.12667	0.676667
gene-LOC110685780	36.38	8.00667	33.5133	36.6533
gene-LOC110691404	0.406667	0.0133333	0.453333	0.32
gene-LOC110691409	0.283333	0.03	0.433333	0.43
gene-LOC110691411	0.243333	0	0.22	0.946667
gene-LOC110695973	9.47	20.0167	9.45667	5.35667
gene-LOC110701045	8.72333	25.5633	8.85	7.61667
gene-LOC110707139	11.18	0.68	10.7267	15.57
gene-LOC110712919	0.443333	0.03	0.336667	0.223333
gene-LOC110716678	0.16	1.1	0.14	0.13
gene-LOC110722071	2.03	0.856667	1.51333	1.82333
gene-LOC110723324	0.156667	1.5	0.136667	0.126667
gene-LOC110724108	0.223333	0.59	0.21	0.173333
gene-LOC110724275	2.71333	0.353333	2.04	1.63667
gene-LOC110727837	0.343333	1.15	0.356667	0.113333
gene-LOC110728573	1.76333	6.25333	1.39333	1.03333
gene-LOC110729043	0.103333	0	0.04	0.0233333
gene-LOC110730368	3.04333	1.37	2.44	3.49667
gene-LOC110736377	0.406667	0.87	0.583333	0.293333
gene-LOC110739236	103.337	227.85	111.233	78.8567
gene-LOC110739767	0.836667	0.23	0.453333	0.526667
gene-LOC110739769	2.13667	0.853333	2.45667	3.05667
gene-LOC110681718	0.303333	0.07	0.23	0.266667
gene-LOC110684327	0.133333	0.01	0.186667	0.19
gene-LOC110687756	0.0966667	0.486667	0.04	0.0466667
gene-LOC110687907	0.613333	1.37333	0.673333	0.49
gene-LOC110687910	5.74	14.3533	6.09667	5.15667
gene-LOC110701723	0.683333	0.18	0.603333	0.716667
gene-LOC110704353	2.76333	0.493333	3.14	6.54333
gene-LOC110704355	1.07	0.466667	0.86	0.356667
gene-LOC110704383	0.71	0	0.42	0.593333
gene-LOC110704490	10.75	3.01	10.26	9.88
gene-LOC110704496	63.0933	4.35	57.5767	83.01
gene-LOC110704497	0.623333	0	0.74	0.733333
gene-LOC110704609	15.1267	7.74	10.6467	17.13
gene-LOC110707383	0.143333	0	0.0733333	0.01
gene-LOC110710504	13.5167	2.76667	11.7433	7.85333
gene-LOC110717458	10.6033	23.9433	8.92333	8.49
gene-LOC110721585	22.54	5.97667	21.1533	18.5567
gene-LOC110723154	8.50667	0.686667	7.46333	8.41333
gene-LOC110723158	63.13	5.98667	59.0267	59.31
gene-LOC110723159	1.56	0.386667	1.62	0.87
gene-LOC110729364	0.126667	4.75333	0.1	0.0866667
gene-LOC110690627	33.98	2.19667	34.6633	20.2433
gene-LOC110709538	0.186667	0	0.133333	0.0566667
gene-LOC110725495	9.52667	4.89	9.36333	5.16
gene-LOC110739128	1.41	0.4	1.66667	0.943333
gene-LOC110690873	0.86	0.156667	0.713333	0.546667
gene-LOC110692291	2.03333	0.296667	2.25667	1.22667
gene-LOC110706636	8.42667	47.22	9.66667	3.35667
gene-LOC110709682	6.92667	16.3367	7.26667	1.88
gene-LOC110706679	11.29	3.92333	14.5133	9.74667
gene-LOC110709730	13.36	1.64667	16.02	11.5667
gene-LOC110710046	4.22	9.95333	5.01667	3.04667
gene-LOC110729741	29.28	11.9133	28.1833	25.17
gene-LOC110682447	0.386667	0.92	0.64	0.656667
gene-LOC110683530	6.08667	2.31667	5.50667	4.63333
gene-LOC110688204	4.00333	0.856667	3.85	3.24667
gene-LOC110688825	2.66	0.446667	2.30333	4.35667
gene-LOC110706947	0.1	0.00666667	0.103333	0.00333333
gene-LOC110719300	1.84667	9.15667	1.96667	1.98
gene-LOC110720816	1.1	3.25667	1.46	0.75
gene-LOC110724576	7.99667	2.57667	6.84333	7.28
gene-LOC110728855	0.366667	0.0633333	0.45	0.673333
gene-LOC110737394	5.08333	1.50667	4.63	4.7
gene-LOC110738152	0	0.666667	0.0766667	0.0833333
gene-LOC110684308	28.1967	5.40667	28.27	23.6633
gene-LOC110687336	3.02	0.766667	2.53	1.52
gene-LOC110693540	0.106667	0	0.106667	0.0166667
gene-LOC110738898	0.00666667	0.34	0.01	0.01
gene-LOC110686667	15.6233	38.9733	14.68	21.2033
gene-LOC110693049	58.9633	23.59	58.6167	73.8233
gene-LOC110694125	11.62	24.68	12.1067	10.9567
gene-LOC110695607	12.5533	5.35	11.9067	9.93667
gene-LOC110717519	80.8333	30.69	73.05	87.1433
gene-LOC110719410	0.763333	1.94	0.563333	0.436667
gene-LOC110682423	7.15	0.736667	5.84333	3.74
gene-LOC110684625	18.0333	5.27	15.6767	20.53
gene-LOC110687385	3.15667	1.57	3.34333	2.44667
gene-LOC110687801	8.32	2.52667	7.50333	7.27333
gene-LOC110690920	3.23	1.33333	2.86667	3.31
gene-LOC110699174	34.22	5.99	32.8933	29.36
gene-LOC110703406	20.39	2.20667	20.3567	15.92
gene-LOC110707674	3.31667	1.67667	2.85	3.24667
gene-LOC110715318	43.0167	8.36333	36.7267	42.5167
gene-LOC110717180	14.7967	7.02	13.5767	8.34667
gene-LOC110717185	2.19	0.45	2.77333	1.63667
gene-LOC110720904	2.68	0.786667	2.62333	2
gene-LOC110723906	4.09	1.35333	3.82333	3.08
gene-LOC110725616	1.71333	4.10667	2.10333	1.47333
gene-LOC110730703	1.18667	0.18	0.81	1.09
gene-LOC110731320	1.22667	0.3	1	0.91
gene-LOC110732327	2.18667	0.936667	2.56667	1.76667
gene-LOC110733277	54.7767	5.81667	47.57	66.48
gene-LOC110735139	0.596667	0.223333	0.683333	0.696667
gene-LOC110695900	5.27667	1.06	4.62	5.95667
gene-LOC110699728	1.07667	0.316667	1.13	1.24333
gene-LOC110710484	1.26	0.266667	1.29	0.853333
gene-LOC110721974	1.26	0.203333	1.61	1.07
gene-LOC110736095	2.23333	1.01	2.21333	2.56333
gene-LOC110683814	3.32	42.25	3.18	3.38667
gene-LOC110691972	2.28667	0.826667	2.47333	1.85
gene-LOC110692455	2.21667	1.12667	2.41333	2.1
gene-LOC110704748	0.736667	0.143333	0.663333	0.52
gene-LOC110704749	3.37	1.08333	3.08	2.26667
gene-LOC110710477	2.36667	19.6933	2.16333	1.69
gene-LOC110715744	2.94	1.42333	2.55	1.55
gene-LOC110731192	1.04333	0.37	1.52667	0.653333
gene-LOC110708258	2.55333	2.25	2.8	1.22
gene-LOC110684699	10.2767	12.9567	12.4867	4.80667
gene-LOC110729360	11.9367	12.7667	13.7967	5.90667
gene-LOC110687372	7.33333	6.44333	8.73333	3.65333
gene-LOC110731330	9.96667	7.41333	9.86667	4.03
gene-LOC110686098	5.16333	4.51333	4.84333	9.82
gene-LOC110721696	4.34667	6.27	3.98333	10.1933
gene-LOC110734395	5.27667	4.27333	5.21667	10.09
gene-LOC110683782	0.163333	0.133333	0.253333	0.706667
gene-LOC110703308	11.84	6.36333	11.0167	21.7633
gene-LOC110705176	0.87	0.453333	1.10667	0.48
gene-LOC110691406	0.393333	0.906667	0.213333	1.59
gene-LOC110697166	1.23333	0.993333	1.06333	1.98333
gene-LOC110739238	3.9	6.53333	3.19667	0.763333
gene-LOC110684752	0.983333	0.603333	1.56333	0.53
gene-LOC110705221	1.11	0.636667	0.793333	1.40667
gene-LOC110732427	0.4	0.866667	0.946667	0.14
gene-LOC110702579	3.86667	6.20667	3.46333	2.50333
gene-LOC110711114	4.89333	6.96333	5.61333	2.91
gene-LOC110705371	18.92	10.8967	16.9733	18.9033
gene-LOC110686992	3.58333	5.36333	3.36333	2.08667
gene-LOC110696134	20.1933	12.9633	19.04	28.24
gene-LOC110712871	1.38667	0.973333	1.10333	1.68
gene-LOC110715552	0.26	0.103333	0.41	0.313333
gene-LOC110717167	1.76333	1.14667	2.47	2.32333
gene-LOC110705112	14.8667	22.37	14.45	6.72667
gene-LOC110698719	12.4	11.67	11.78	20.5267
gene-LOC110701033	0.21	0.103333	0.193333	0.406667
gene-LOC110691407	0.326667	0.533333	0.69	0.913333
gene-LOC110693163	0.903333	1.14667	0.493333	0.443333
gene-LOC110696135	1.89333	2.75667	2.13	1.09333
gene-LOC110684331	0.0233333	0.123333	0.0233333	0.00333333
gene-LOC110704394	0	0.0733333	0.696667	1.98333
gene-LOC110732739	36.3833	25.91	30.3667	53.6567
gene-LOC110723621	0.27	0.54	0.216667	0.213333
gene-LOC110739130	0.07	0.383333	0.06	0.0233333
gene-LOC110722095	5.65667	2.99333	4.97667	5.39667
gene-LOC110716835	6.63	3.57333	5.86333	6.16667
gene-LOC110686427	3.97	2.20667	4.36	4.50667
gene-LOC110732694	9.69333	15.2767	9.55	5.85
gene-LOC110736485	35.6667	18.5933	34.5467	36.15
gene-LOC110683189	2.50667	3.17	3.23333	5.68333
gene-LOC110683418	1.41	2.80333	1.79	1.10333
gene-LOC110701774	0.0466667	0	0.0366667	0.16
gene-LOC110723693	1.28	2.41	1.13667	0.62
gene-LOC110686008	0.613333	1.01	0.51	0.42
gene-LOC110720110	13.7167	10.2933	15.15	17.8767
gene-LOC110720775	0.12	0.28	0.0966667	0.0566667
gene-LOC110737398	2.05	3.39	2.38333	1.13333
gene-LOC110684241	35.17	25.1433	34.43	43.98
gene-LOC110694335	2.41	1.32	2.34333	2.83
gene-LOC110716992	0.0266667	0.133333	0.0766667	0
gene-LOC110691619	0.256667	0.84	0.363333	0.163333
