# Supplementary material for: Integrating transcriptomics and metabolomics to analyze quinoa (Chenopodium quinoa Willd.) responses to drought stress and rewatering
Source: Front Plant Sci. 2022 Oct 26;13:988861. doi: 10.3389/fpls.2022.988861 (PMC9645111; doi:10.3389/fpls.2022.988861)
Supplement: Supplementary file 1 [file DataSheet_1.zip › Supplementary materials/Supplementary Table 26.xlsx]

## Sheet: Sheet1
Table S26
gene_id	chr	start	end	strand	KEGG	NR	Swissprot	Tremble	KOG	GO	Pfam
XLOC_014990	NW_018743444.1	174127	174861	.	K17604 zinc finger SWIM domain-containing protein 3 | (RefSeq) protein FAR-RED IMPAIRED RESPONSE 1-like (A)	protein FAR1-RELATED SEQUENCE 1-like [Chenopodium quinoa]	--	SubName: Full=Uncharacterized protein {ECO:0000313|EMBL:KMS93850.1}; Flags: Fragment;	--	GO:0006355,regulation of transcription, DNA-templated; GO:0008270,zinc ion binding	--
XLOC_001238	NW_018742222.1	615940	616343	.	--	--	--	--	--	--	--
XLOC_014317	NW_018743331.1	7050515	7052615	.	--	--	--	--	--	--	--
XLOC_014802	NW_018743391.1	2598022	2598468	.	--	--	--	--	--	--	--
XLOC_022488	NW_018744239.1	2491713	2492814	+	K06943 nucleolar GTP-binding protein | (RefSeq) uncharacterized protein LOC108835530 (A)	uncharacterized protein LOC110790662 [Spinacia oleracea]	RecName: Full=Putative ribonuclease H protein At1g65750; EC=3.1.26.4;	SubName: Full=Uncharacterized protein {ECO:0000313|EMBL:BAE79384.1};	FOG: Reverse transcriptase	GO:0046872,metal ion binding; GO:0004523,RNA-DNA hybrid ribonuclease activity; GO:0003676,nucleic acid binding	--
XLOC_006709	NW_018742738.1	190208	191311	-	--	--	--	--	--	--	--
XLOC_020903	NW_018744069.1	988266	988566	.	--	cytochrome c heme attachment protein (chloroplast) [Chenopodium quinoa]	RecName: Full=Cytochrome c biogenesis protein CcsA {ECO:0000255|HAMAP-Rule:MF_01391};	RecName: Full=Cytochrome c biogenesis protein CcsA {ECO:0000256|HAMAP-Rule:MF_01391};	--	GO:0009535,chloroplast thylakoid membrane; GO:0016021,integral component of membrane; GO:0017004,cytochrome complex assembly; GO:0020037,heme binding	--
XLOC_004559	NW_018742538.1	393772	407397	+	--	--	--	--	--	--	--
XLOC_026069	NW_018744626.1	2520918	2522037	.	--	--	--	--	--	--	--
XLOC_027605	NW_018744757.1	20432	21241	.	--	--	--	--	--	--	--
XLOC_025048	NW_018744537.1	1907541	1908057	.	--	--	--	--	--	--	--
XLOC_014100	NW_018743331.1	456266	457991	+	--	--	--	--	--	--	--
XLOC_004424	NW_018742487.1	260557	261775	-	--	--	--	--	--	--	--
XLOC_027141	NW_018744702.1	1338374	1338996	.	K02935 large subunit ribosomal protein L7/L12 | (RefSeq) uncharacterized protein LOC110714442 (A)	uncharacterized protein LOC110714442 [Chenopodium quinoa]	--	SubName: Full=Uncharacterized protein {ECO:0000313|EMBL:KNA25010.1};	Mitochondrial/chloroplast ribosomal protein L12	GO:0003735,structural constituent of ribosome; GO:0006412,translation; GO:0005840,ribosome	--
XLOC_014310	NW_018743331.1	3248578	3249155	.	--	--	--	--	--	--	--
XLOC_017237	NW_018743697.1	366762	367456	.	K05666 ATP-binding cassette, subfamily C (CFTR/MRP), member 2 | (RefSeq) LOW QUALITY PROTEIN: uncharacterized protein LOC107414524 (A)	uncharacterized protein LOC110696901 [Chenopodium quinoa]	--	SubName: Full=Uncharacterized protein {ECO:0000313|EMBL:CAN66829.1};	--	GO:0005634,nucleus; GO:0008270,zinc ion binding; GO:0003676,nucleic acid binding	Tektin family
XLOC_002682	NW_018742393.1	1040682	1042329	-	K05387 glutamate receptor, ionotropic, plant | (RefSeq) glutamate receptor 2.1-like (A)	putative disease resistance protein RGA3 [Chenopodium quinoa]	RecName: Full=Putative disease resistance protein RGA3; AltName: Full=Blight resistance protein B149; AltName: Full=RGA1-blb;	SubName: Full=Uncharacterized protein {ECO:0000313|EMBL:APR63731.1};	--	GO:0006952,defense response; GO:0005524,ATP binding; GO:0043531,ADP binding	--
XLOC_029643	NW_018744996.1	817131	817583	.	--	--	--	--	--	--	--
XLOC_008757	NW_018742914.1	1966970	1968344	-	K01873 valyl-tRNA synthetase [EC:6.1.1.9] | (RefSeq) valine--tRNA ligase, mitochondrial 1-like (A)	hypothetical protein SOVF_175770 [Spinacia oleracea]	--	SubName: Full=Uncharacterized protein {ECO:0000313|EMBL:KNA07017.1};	--	--	--
XLOC_009161	NW_018742959.1	3079405	3080119	-	--	--	--	--	--	--	--
XLOC_024582	NW_018744502.1	1475386	1480987	-	--	--	--	--	--	--	--
XLOC_020553	NW_018744041.1	778127	779407	.	K11294 nucleolin | (RefSeq) nucleolin-like (A)	uncharacterized protein LOC110681792 [Chenopodium quinoa]	--	SubName: Full=Uncharacterized protein {ECO:0000313|EMBL:KNA19102.1};	--	GO:0008270,zinc ion binding; GO:0003676,nucleic acid binding	--
XLOC_005705	NW_018742651.1	1971068	1972158	.	--	--	--	--	--	--	--
XLOC_015486	NW_018743518.1	1732223	1732539	.	K02469 DNA gyrase subunit A [EC:5.99.1.3] | (RefSeq) DNA gyrase subunit A, chloroplastic/mitochondrial-like (A)	PREDICTED: uncharacterized protein K02A2.6-like [Daucus carota subsp. sativus]	--	SubName: Full=Ty3/gypsy retrotransposon protein {ECO:0000313|EMBL:AFK13856.1};	FOG: Transposon-encoded proteins with TYA, reverse transcriptase, integrase domains in various combinations	GO:0015074,DNA integration; GO:0003676,nucleic acid binding	--
XLOC_007861	NW_018742879.1	1100693	1105588	+	K22696 protein-lysine N-methyltransferase EEF2KMT [EC:2.1.1.-] | (RefSeq) uncharacterized protein LOC108202480 isoform X1 (A)	uncharacterized protein LOC110691306 [Chenopodium quinoa]	--	SubName: Full=Mariner transposase {ECO:0000313|EMBL:AFK13835.1};	--	--	--
XLOC_011443	NW_018743175.1	3305045	3305371	.	K05387 glutamate receptor, ionotropic, plant | (RefSeq) glutamate receptor 2.1-like (A)	putative disease resistance protein RGA4 [Spinacia oleracea]	RecName: Full=Putative disease resistance protein RGA1; AltName: Full=RGA3-blb;	SubName: Full=Uncharacterized protein {ECO:0000313|EMBL:OAY44828.1};	Apoptotic ATPase	GO:0006952,defense response; GO:0005524,ATP binding; GO:0043531,ADP binding	--
XLOC_026488	NW_018744633.1	2404182	2405868	.	--	uncharacterized protein LOC110682846 [Chenopodium quinoa]	--	SubName: Full=Endonuclease/exonuclease/phosphatase family protein {ECO:0000313|EMBL:KEH40872.1};	--	GO:0004519,endonuclease activity; GO:0004527,exonuclease activity	--
XLOC_027501	NW_018744722.1	1321149	1322071	-	K03122 transcription initiation factor TFIIA large subunit | (RefSeq) transcription initiation factor IIA large subunit-like (A)	transcription initiation factor IIA large subunit-like [Chenopodium quinoa]	--	SubName: Full=Uncharacterized protein {ECO:0000313|EnsemblPlants:PGSC0003DMT400078192};	RNA polymerase II transcription initiation factor TFIIA, large chain	GO:0005672,transcription factor TFIIA complex; GO:0016021,integral component of membrane; GO:0006367,transcription initiation from RNA polymerase II promoter	--
XLOC_031822	NW_018745251.1	1730676	1730876	.	--	--	--	--	--	--	--
XLOC_003363	NW_018742418.1	6032558	6032900	.	--	--	--	--	--	--	--
XLOC_029758	NW_018745000.1	4873736	4875793	.	--	hypothetical protein BVRB_3g056140 [Beta vulgaris subsp. vulgaris]	--	SubName: Full=Uncharacterized protein {ECO:0000313|EMBL:KNA16530.1};	--	--	--
XLOC_032388	NW_018745311.1	679880	690868	-	K04460 serine/threonine-protein phosphatase 5 [EC:3.1.3.16] | (RefSeq) zinc finger BED domain-containing protein RICESLEEPER 2-like isoform X1 (A)	zinc finger BED domain-containing protein RICESLEEPER 2-like [Chenopodium quinoa]	RecName: Full=Putative AC transposase; AltName: Full=ORFA;	SubName: Full=Transposase {ECO:0000313|EMBL:AGH20188.1};	Tam3-transposase (Ac family)	GO:0006310,DNA recombination; GO:0046983,protein dimerization activity; GO:0032196,transposition; GO:0003677,DNA binding	hAT family C-terminal dimerisation region
XLOC_017239	NW_018743697.1	822735	823571	.	--	cyclin-dependent protein kinase inhibitor SMR4-like [Spinacia oleracea]	RecName: Full=Cyclin-dependent protein kinase inhibitor SMR4 {ECO:0000303|PubMed:17599908, ECO:0000303|PubMed:24399300, ECO:0000303|PubMed:26546445}; AltName: Full=Protein SIAMESE-RELATED 4 {ECO:0000303|PubMed:17599908, ECO:0000303|PubMed:24399300, ECO:0000303|PubMed:26546445};	SubName: Full=Uncharacterized protein {ECO:0000313|EMBL:KCW51788.1};	--	GO:0004860,protein kinase inhibitor activity; GO:0007049,cell cycle	--
XLOC_017808	NW_018743828.1	754679	755857	.	--	--	--	--	--	--	--
XLOC_032576	NW_018745323.1	1957555	1958485	.	--	--	--	--	--	--	--
XLOC_027853	NW_018744830.1	743152	744506	.	--	--	--	--	--	--	--
XLOC_001800	NW_018742287.1	2535777	2536447	.	--	--	--	--	--	--	--
XLOC_025601	NW_018744616.1	5095128	5097925	+	--	uncharacterized protein LOC110718457 [Chenopodium quinoa]	--	SubName: Full=Uncharacterized protein {ECO:0000313|EMBL:KNA23106.1};	--	--	--
XLOC_021007	NW_018744080.1	1921550	1923947	+	--	hypothetical protein BVRB_3g061120 [Beta vulgaris subsp. vulgaris]	--	--	--	--	--
XLOC_000665	NW_018742204.1	2117720	2117994	.	K22804 structural maintenance of chromosomes protein 6 | (RefSeq) structural maintenance of chromosomes protein 6B-like (A)	uncharacterized protein LOC110716751 [Chenopodium quinoa]	RecName: Full=Putative ribonuclease H protein At1g65750; EC=3.1.26.4;	SubName: Full=Uncharacterized protein {ECO:0000313|EMBL:OAP15291.1};	FOG: Reverse transcriptase	GO:0046872,metal ion binding; GO:0004523,RNA-DNA hybrid ribonuclease activity; GO:0003676,nucleic acid binding	--
XLOC_027624	NW_018744780.1	799908	801554	-	K23222 nuclease HARBI1 [EC:3.1.-.-] | (RefSeq) uncharacterized protein LOC108200224 (A)	uncharacterized protein LOC110714453 [Chenopodium quinoa]	--	SubName: Full=Uncharacterized protein {ECO:0000313|EMBL:KZM81429.1};	--	--	Histone-binding protein RBBP4 or subunit C of CAF1 complex
XLOC_017223	NW_018743697.1	4898218	4899341	-	K04460 serine/threonine-protein phosphatase 5 [EC:3.1.3.16] | (RefSeq) zinc finger BED domain-containing protein RICESLEEPER 2-like isoform X1 (A)	PREDICTED: zinc finger BED domain-containing protein RICESLEEPER 1-like [Beta vulgaris subsp. vulgaris]	RecName: Full=Putative AC transposase; AltName: Full=ORFA;	SubName: Full=Uncharacterized protein {ECO:0000313|EMBL:KMS96408.1};	Tam3-transposase (Ac family)	GO:0006310,DNA recombination; GO:0046983,protein dimerization activity; GO:0032196,transposition; GO:0003677,DNA binding	--
XLOC_026500	NW_018744633.1	6127703	6128243	.	--	--	--	--	--	--	--
XLOC_005466	NW_018742630.1	1742231	1743236	+	--	--	--	--	--	--	--
XLOC_017881	NW_018743850.1	1699373	1701379	+	K23869 galactan beta-1,4-galactosyltransferase [EC:2.4.1.-] | (RefSeq) uncharacterized protein LOC114424101 (A)	uncharacterized protein LOC110718975 [Chenopodium quinoa]	--	SubName: Full=Uncharacterized protein {ECO:0000313|EMBL:BAT84665.1};	FOG: Transposon-encoded proteins with TYA, reverse transcriptase, integrase domains in various combinations	GO:0008270,zinc ion binding; GO:0003676,nucleic acid binding	--
XLOC_003979	NW_018742467.1	795803	798644	-	K01179 endoglucanase [EC:3.2.1.4] | (RefSeq) endoglucanase 8-like (A)	uncharacterized protein LOC110721238 [Chenopodium quinoa]	RecName: Full=Putative ribonuclease H protein At1g65750; EC=3.1.26.4;	SubName: Full=Uncharacterized protein {ECO:0000313|EMBL:CCA65996.1};	FOG: Reverse transcriptase	GO:0046872,metal ion binding; GO:0004523,RNA-DNA hybrid ribonuclease activity; GO:0003676,nucleic acid binding	--
XLOC_018890	NW_018743920.1	1984459	1985446	+	--	hypothetical protein SOVF_068610 [Spinacia oleracea]	--	SubName: Full=Uncharacterized protein {ECO:0000313|EMBL:KNA18672.1};	--	--	--
XLOC_002277	NW_018742345.1	5086025	5086411	.	K15718 linoleate 9S-lipoxygenase [EC:1.13.11.58] | (RefSeq) probable linoleate 9S-lipoxygenase 5 (A)	LOW QUALITY PROTEIN: uncharacterized protein LOC110711169 [Chenopodium quinoa]	--	SubName: Full=Uncharacterized protein {ECO:0000313|EMBL:KDP35540.1};	FOG: Transposon-encoded proteins with TYA, reverse transcriptase, integrase domains in various combinations	GO:0015074,DNA integration; GO:0003676,nucleic acid binding	--
XLOC_026514	NW_018744647.1	1488109	1490366	+	K07375 tubulin beta | (RefSeq) tubulin beta chain-like (A)	uncharacterized protein LOC110718727 [Chenopodium quinoa]	--	--	--	--	--
XLOC_006642	NW_018742733.1	4084610	4086454	.	--	mannose/glucose-specific lectin-like [Spinacia oleracea]	--	SubName: Full=Uncharacterized protein {ECO:0000313|EMBL:KNA25492.1};	--	--	--
XLOC_005603	NW_018742649.1	926661	930233	.	K05391 cyclic nucleotide gated channel, plant | (RefSeq) protein CNGC15b-like (A)	uncharacterized protein LOC110713820 [Chenopodium quinoa]	RecName: Full=Putative cyclic nucleotide-gated ion channel 15; AltName: Full=Cyclic nucleotide- and calmodulin-regulated ion channel 15;	SubName: Full=Cyclic nucleotide-binding domain-containing protein {ECO:0000313|EMBL:KVH90764.1};	K+-channel ERG and related proteins, contain PAS/PAC sensor domain	GO:0030553,cGMP binding; GO:0030552,cAMP binding; GO:0005249,voltage-gated potassium channel activity; GO:0042391,regulation of membrane potential; GO:0005516,calmodulin binding; GO:0005887,integral component of plasma membrane	--
XLOC_018192	NW_018743850.1	7649117	7649902	.	--	--	--	--	--	--	--
XLOC_010188	NW_018743033.1	3008033	3008235	.	K02108 F-type H+-transporting ATPase subunit a | (RefSeq) uncharacterized protein LOC110266878 (A)	hypothetical protein CH29B_p069 (chloroplast) [Chlorella sp. ArM0029B]	--	SubName: Full=Uncharacterized protein {ECO:0000313|EMBL:AGZ19352.1};	--	GO:0009507,chloroplast	--
XLOC_004007	NW_018742483.1	1257541	1258780	+	--	uncharacterized protein LOC110720828 [Chenopodium quinoa]	--	--	--	--	--
XLOC_001757	NW_018742275.1	35515	35867	.	--	--	--	--	--	--	--
XLOC_006857	NW_018742763.1	4767641	4768914	-	--	--	--	--	--	--	--
XLOC_002270	NW_018742345.1	830678	831722	.	--	--	--	--	--	--	--
XLOC_006403	NW_018742733.1	249597	252914	+	--	uncharacterized protein LOC110779047 [Spinacia oleracea]	--	SubName: Full=Uncharacterized protein {ECO:0000313|EMBL:KNA17330.1};	--	--	--
XLOC_014325	NW_018743332.1	97176	102924	+	--	--	--	--	--	--	--
XLOC_010155	NW_018743033.1	1292442	1292702	-	--	--	--	--	--	--	--
XLOC_021609	NW_018744113.1	3080944	3081759	+	K00030 isocitrate dehydrogenase (NAD+) [EC:1.1.1.41] | (RefSeq) isocitrate dehydrogenase [NAD] catalytic subunit 5, mitochondrial-like (A)	--	--	--	--	--	--
XLOC_002859	NW_018742412.1	1579379	1581980	+	--	--	--	--	--	--	--
XLOC_025648	NW_018744620.1	654860	656374	+	--	PREDICTED: defensin-like protein 1 isoform X1 [Beta vulgaris subsp. vulgaris]	RecName: Full=Defensin-like protein 6; AltName: Full=Low-molecular-weight cysteine-rich protein 74; Short=Protein LCR74; AltName: Full=Plant defensin 2.5; Flags: Precursor;	SubName: Full=Uncharacterized protein {ECO:0000313|EMBL:KNA10879.1};	--	GO:0006952,defense response; GO:0050832,defense response to fungus; GO:0005576,extracellular region; GO:0031640,killing of cells of other organism	Gamma-thionin family
XLOC_009124	NW_018742951.1	7614747	7615058	.	K04460 serine/threonine-protein phosphatase 5 [EC:3.1.3.16] | (RefSeq) zinc finger BED domain-containing protein RICESLEEPER 2-like isoform X1 (A)	zinc finger BED domain-containing protein RICESLEEPER 2-like [Chenopodium quinoa]	RecName: Full=Putative AC transposase; AltName: Full=ORFA;	SubName: Full=Uncharacterized protein {ECO:0000313|EMBL:KNA11902.1};	Tam3-transposase (Ac family)	GO:0006310,DNA recombination; GO:0046983,protein dimerization activity; GO:0032196,transposition; GO:0003677,DNA binding	--
XLOC_027703	NW_018744790.1	275081	275722	.	--	--	--	--	--	--	--
XLOC_011740	NW_018743199.1	2225817	2231017	+	K13217 pre-mRNA-processing factor 39 | (RefSeq) uncharacterized protein LOC114183870 isoform X1 (A)	hypothetical protein VITISV_025518 [Vitis vinifera]	RecName: Full=Retrovirus-related Pol polyprotein from transposon TNT 1-94; Includes: RecName: Full=Protease; EC=3.4.23.-; Includes: RecName: Full=Reverse transcriptase; EC=2.7.7.49; Includes: RecName: Full=Endonuclease;	SubName: Full=Uncharacterized protein {ECO:0000313|EMBL:CAN81016.1};	FOG: Transposon-encoded proteins with TYA, reverse transcriptase, integrase domains in various combinations	GO:0004519,endonuclease activity; GO:0015074,DNA integration; GO:0004190,aspartic-type endopeptidase activity; GO:0008270,zinc ion binding; GO:0003676,nucleic acid binding; GO:0003964,RNA-directed DNA polymerase activity	--
XLOC_000688	NW_018742204.1	12990305	12990630	.	K09494 T-complex protein 1 subunit beta | (RefSeq) uncharacterized LOC106798578 (A)	uncharacterized protein LOC110715638 [Chenopodium quinoa]	--	SubName: Full=LOW QUALITY PROTEIN: uncharacterized protein LOC103696607 {ECO:0000313|RefSeq:XP_008776509.1};	FOG: Transposon-encoded proteins with TYA, reverse transcriptase, integrase domains in various combinations	--	--
XLOC_010311	NW_018743050.1	463918	465298	-	--	--	--	--	--	--	--
XLOC_007765	NW_018742861.1	400741	411021	+	K04460 serine/threonine-protein phosphatase 5 [EC:3.1.3.16] | (RefSeq) zinc finger BED domain-containing protein RICESLEEPER 2-like isoform X1 (A)	zinc finger BED domain-containing protein DAYSLEEPER-like [Chenopodium quinoa]	RecName: Full=Putative AC transposase; AltName: Full=ORFA;	SubName: Full=Uncharacterized protein {ECO:0000313|EMBL:KNA13829.1};	Tam3-transposase (Ac family)	GO:0006310,DNA recombination; GO:0046983,protein dimerization activity; GO:0032196,transposition; GO:0003677,DNA binding	Domain of unknown function (DUF4413)
XLOC_031018	NW_018745080.1	2568982	2569924	.	--	uncharacterized protein LOC110724629 [Chenopodium quinoa]	--	SubName: Full=Uncharacterized protein {ECO:0000313|EMBL:KNA10484.1};	--	--	--
XLOC_007805	NW_018742861.1	608546	608750	.	--	--	--	--	--	--	--
XLOC_006592	NW_018742733.1	3428100	3430588	-	--	formin-like protein 20 [Chenopodium quinoa]	--	--	--	--	--
XLOC_004394	NW_018742484.1	6228704	6230462	.	K01188 beta-glucosidase [EC:3.2.1.21] | (RefSeq) uncharacterized protein LOC106394339 (A)	uncharacterized protein LOC110723456 [Chenopodium quinoa]	RecName: Full=Uncharacterized mitochondrial protein AtMg00310; AltName: Full=ORF154;	SubName: Full=Uncharacterized protein {ECO:0000313|EMBL:CCA66040.1};	FOG: Reverse transcriptase	GO:0005739,mitochondrion	--
XLOC_020724	NW_018744066.1	1636186	1637597	+	K22378 E3 ubiquitin-protein ligase RNF181 [EC:2.3.2.27] | (RefSeq) E3 ubiquitin-protein ligase RING1-like (A)	hypothetical protein BVRB_8g197390 [Beta vulgaris subsp. vulgaris]	RecName: Full=E3 ubiquitin-protein ligase RING1; EC=2.3.2.27; AltName: Full=RING finger protein 1; AltName: Full=RING-type E3 ubiquitin transferase RING1 {ECO:0000305};	SubName: Full=Uncharacterized protein {ECO:0000313|EMBL:KNA10973.1};	FOG: Predicted E3 ubiquitin ligase	GO:0046872,metal ion binding; GO:0004842,ubiquitin-protein transferase activity; GO:0090378,seed trichome elongation	Anaphase-promoting complex subunit 11 RING-H2 finger
XLOC_030139	NW_018745014.1	31863	32310	.	--	--	--	--	--	--	--
XLOC_025460	NW_018744593.1	1730796	1732786	-	--	--	--	--	--	--	--
XLOC_002850	NW_018742410.1	173294	173821	.	--	--	--	--	--	--	HIT zinc finger
XLOC_017643	NW_018743812.1	260177	261364	+	K21554 CREB3 regulatory factor | (RefSeq) B3 domain-containing transcription factor VRN1-like (A)	B3 domain-containing protein At3g06220-like [Chenopodium quinoa]	RecName: Full=B3 domain-containing protein REM21; AltName: Full=Protein REPRODUCTIVE MERISTEM 21;	SubName: Full=B3 domain-containing protein At3g06220-like isoform X1 {ECO:0000313|RefSeq:XP_016511348.1};	--	GO:0006355,regulation of transcription, DNA-templated; GO:0005634,nucleus; GO:0006351,transcription, DNA-templated; GO:0003677,DNA binding	B3 DNA binding domain
XLOC_021607	NW_018744113.1	3045800	3050817	+	K01188 beta-glucosidase [EC:3.2.1.21] | (RefSeq) uncharacterized protein LOC106394339 (A)	PREDICTED: uncharacterized protein LOC104896541 [Beta vulgaris subsp. vulgaris]	--	SubName: Full=Uncharacterized protein {ECO:0000313|EMBL:CCA66020.1};	FOG: Reverse transcriptase	GO:0003676,nucleic acid binding	--
XLOC_033394	NW_018745454.1	3655699	3658813	+	--	--	--	--	--	--	--
XLOC_014090	NW_018743327.1	4151875	4152511	.	--	--	--	--	--	--	--
XLOC_028567	NW_018744878.1	6149037	6150058	+	--	uncharacterized protein LOC110798967 [Spinacia oleracea]	--	SubName: Full=Uncharacterized protein {ECO:0000313|EMBL:KNA11311.1};	--	GO:0003676,nucleic acid binding	--
XLOC_016849	NW_018743691.1	2239742	2242743	-	K07466 replication factor A1 | (RefSeq) replication protein A 70 kDa DNA-binding subunit A-like (A)	replication protein A 70 kDa DNA-binding subunit A-like [Chenopodium quinoa]	--	--	--	--	SCL-interrupting locus protein N-terminus
XLOC_006082	NW_018742684.1	3454180	3455630	-	--	--	--	--	--	--	--
XLOC_027244	NW_018744704.1	6877269	6877548	.	K01537 Ca2+-transporting ATPase [EC:3.6.3.8] | (RefSeq) calcium-transporting ATPase 12, plasma membrane-type-like (A)	uncharacterized protein LOC110696901 [Chenopodium quinoa]	--	SubName: Full=Uncharacterized protein {ECO:0000313|EMBL:CAN72338.1};	--	--	--
XLOC_012596	NW_018743218.1	520696	521127	.	--	--	--	--	--	--	--
XLOC_003242	NW_018742418.1	6591232	6593441	-	--	--	--	--	--	--	--
XLOC_029230	NW_018744988.1	1538841	1539502	.	--	--	--	--	--	--	--
XLOC_021199	NW_018744092.1	1500394	1500798	+	--	--	--	--	--	--	--
XLOC_026667	NW_018744662.1	3522512	3524677	+	--	histone deacetylase HDT2-like [Chenopodium quinoa]	--	SubName: Full=Uncharacterized protein {ECO:0000313|EMBL:KNA08969.1};	--	--	--
XLOC_012142	NW_018743204.1	1151037	1151661	.	--	--	--	--	--	--	--
XLOC_004009	NW_018742483.1	1459101	1460543	+	K03283 heat shock 70kDa protein 1/2/6/8 | (RefSeq) heat shock 70 kDa protein cognate 1-like (A)	uncharacterized protein LOC110710143 isoform X3 [Chenopodium quinoa]	--	SubName: Full=Uncharacterized protein {ECO:0000313|EMBL:KNA18169.1}; Flags: Fragment;	--	--	--
XLOC_010219	NW_018743047.1	798031	801247	-	--	--	--	--	--	--	--
XLOC_028914	NW_018744909.1	17196	31621	+	--	--	--	--	--	--	--
XLOC_021424	NW_018744092.1	5154030	5155350	.	--	uncharacterized protein LOC110692047 [Chenopodium quinoa]	--	--	--	--	--
XLOC_010085	NW_018743032.1	3190584	3195438	-	K04507 calcyclin binding protein | (RefSeq) calcyclin-binding protein-like (A)	calcyclin-binding protein-like [Chenopodium quinoa]	--	SubName: Full=Uncharacterized protein {ECO:0000313|EMBL:KNA09424.1};	Calcyclin-binding protein CacyBP	--	CS domain
XLOC_005193	NW_018742607.1	1596745	1598613	.	K00799 glutathione S-transferase [EC:2.5.1.18] | (RefSeq) uncharacterized protein LOC110786294 (A)	uncharacterized protein LOC110782619 [Spinacia oleracea]	--	SubName: Full=Uncharacterized protein {ECO:0000313|EMBL:CCA66050.1};	--	GO:0003676,nucleic acid binding	--
XLOC_003970	NW_018742461.1	4648792	4649173	.	--	--	--	--	--	--	--
XLOC_011002	NW_018743144.1	2678133	2680616	-	K14857 AdoMet-dependent rRNA methyltransferase SPB1 [EC:2.1.1.-] | (RefSeq) putative rRNA methyltransferase (A)	uncharacterized protein LOC110717342 [Chenopodium quinoa]	--	SubName: Full=Uncharacterized protein {ECO:0000313|EMBL:CCA66020.1};	FOG: Reverse transcriptase	GO:0003676,nucleic acid binding	Zinc knuckle
XLOC_024375	NW_018744495.1	22346	23465	.	--	uncharacterized protein LOC110738285 [Chenopodium quinoa]	RecName: Full=Sigma factor binding protein 1, chloroplastic; Short=AtsibI; Short=Sigma factor binding protein I; AltName: Full=SigA binding protein; AltName: Full=VQ motif-containing protein 23 {ECO:0000303|PubMed:22535423}; Short=AtVQ23 {ECO:0000303|PubMed:22535423}; Flags: Precursor;	SubName: Full=Uncharacterized protein {ECO:0000313|EMBL:KNA10947.1};	--	GO:0009816,defense response to bacterium, incompatible interaction; GO:0051091,positive regulation of DNA-binding transcription factor activity; GO:0071482,cellular response to light stimulus; GO:0005634,nucleus; GO:0009507,chloroplast	--
XLOC_035073	NW_018745675.1	167630	168901	-	K01872 alanyl-tRNA synthetase [EC:6.1.1.7] | (RefSeq) alanine--tRNA ligase-like (A)	alanine--tRNA ligase-like [Chenopodium quinoa]	--	SubName: Full=Uncharacterized protein {ECO:0000313|EMBL:KNA23105.1};	--	--	--
XLOC_031257	NW_018745170.1	978268	980663	-	K14489 arabidopsis histidine kinase 2/3/4 (cytokinin receptor) [EC:2.7.13.3] | (RefSeq) histidine kinase 3-like (A)	histidine kinase 3-like [Chenopodium quinoa]	RecName: Full=Histidine kinase 3; EC=2.7.13.3; AltName: Full=Arabidopsis histidine kinase 3; Short=AtHK3; AltName: Full=Protein AUTHENTIC HIS-KINASE 3; AltName: Full=Protein ORESARA 12;	SubName: Full=Histidine kinase 3B {ECO:0000313|EMBL:ACE63263.1};	Sensory transduction histidine kinase	GO:0005789,endoplasmic reticulum membrane; GO:0010029,regulation of seed germination; GO:0042742,defense response to bacterium; GO:0009414,response to water deprivation; GO:0043424,protein histidine kinase binding; GO:0009651,response to salt stress; GO:0009736,cytokinin-activated signaling pathway; GO:0010087,phloem or xylem histogenesis; GO:0016021,integral component of membrane; GO:0010271,reg…	--
XLOC_023738	NW_018744362.1	1268006	1268910	.	--	--	--	--	--	--	--
XLOC_007406	NW_018742810.1	1290122	1291284	.	K23288 syndetin | (RefSeq) uncharacterized LOC105761952 (A)	uncharacterized protein LOC110686079 [Chenopodium quinoa]	--	SubName: Full=Putative gag-polypeptide of LTR copia-type {ECO:0000313|EMBL:OTG06567.1};	FOG: Transposon-encoded proteins with TYA, reverse transcriptase, integrase domains in various combinations	--	--
XLOC_002279	NW_018742345.1	6794922	6795288	.	--	--	--	--	--	--	--
XLOC_003977	NW_018742467.1	775836	776272	-	--	--	--	--	--	--	--
XLOC_023918	NW_018744367.1	6255741	6256447	.	--	--	--	--	--	--	--
XLOC_008534	NW_018742907.1	1008213	1008766	-	--	--	--	--	--	--	--
XLOC_029791	NW_018745003.1	973219	973725	+	--	neurofilament heavy polypeptide-like [Chenopodium quinoa]	--	--	--	--	--
XLOC_020174	NW_018743977.1	415945	416216	.	--	--	--	--	--	--	--
XLOC_027055	NW_018744693.1	1140045	1140785	.	--	--	--	--	--	--	--
XLOC_004189	NW_018742484.1	7815911	7820321	+	--	uncharacterized protein LOC110786409 [Spinacia oleracea]	--	SubName: Full=Uncharacterized protein {ECO:0000313|EMBL:KNA20188.1};	--	--	--
XLOC_019988	NW_018743955.1	4043829	4045120	.	--	--	--	--	--	--	--
XLOC_035265	NW_018745684.1	5473499	5475854	+	--	uncharacterized protein LOC110802277 [Spinacia oleracea]	--	SubName: Full=Uncharacterized protein {ECO:0000313|EMBL:KNA08629.1};	Predicted membrane protein, contains DoH and Cytochrome b-561/ferric reductase transmembrane domains	GO:0016021,integral component of membrane	--
XLOC_026914	NW_018744693.1	3092959	3094073	+	K23452 UDP-glucosyltransferase 85A [EC:2.4.1.-] | (RefSeq) 7-deoxyloganetic acid glucosyltransferase-like (A)	7-deoxyloganetic acid glucosyltransferase-like [Chenopodium quinoa]	RecName: Full=7-deoxyloganetic acid glucosyltransferase; EC=2.4.1.323; AltName: Full=UDP-glucose glucosyltransferase 8; Short=CrUGT8; AltName: Full=UDP-glycosyltransferase 709C2;	RecName: Full=Glycosyltransferase {ECO:0000256|RuleBase:RU362057}; EC=2.4.1.- {ECO:0000256|RuleBase:RU362057};	UDP-glucuronosyl and UDP-glucosyl transferase	GO:0035251,UDP-glucosyltransferase activity; GO:0102970,7-deoxyloganetic acid glucosyltransferase activity; GO:1900994,(-)-secologanin biosynthetic process	--
XLOC_027294	NW_018744718.1	1609367	1610654	+	K04460 serine/threonine-protein phosphatase 5 [EC:3.1.3.16] | (RefSeq) zinc finger BED domain-containing protein RICESLEEPER 2-like isoform X1 (A)	uncharacterized protein LOC110713034 [Chenopodium quinoa]	RecName: Full=Putative AC transposase; AltName: Full=ORFA;	SubName: Full=Transposase {ECO:0000313|EMBL:AGH20188.1};	Tam3-transposase (Ac family)	GO:0006310,DNA recombination; GO:0046983,protein dimerization activity; GO:0032196,transposition; GO:0003677,DNA binding	--
XLOC_003579	NW_018742455.1	48646	49379	.	--	--	--	--	--	--	--
XLOC_033218	NW_018745448.1	10413250	10415064	-	--	--	--	--	--	--	--
XLOC_010995	NW_018743144.1	59080	60030	-	--	uncharacterized protein LOC110703174 [Chenopodium quinoa]	--	SubName: Full=Uncharacterized protein {ECO:0000313|EMBL:KMS95663.1}; Flags: Fragment;	--	--	--
XLOC_016316	NW_018743593.1	1776515	1777089	.	--	uncharacterized protein LOC110735405 [Chenopodium quinoa]	--	--	--	--	--
XLOC_025024	NW_018744537.1	4968510	4971335	-	--	uncharacterized protein LOC110731175 [Chenopodium quinoa]	--	--	--	--	--
XLOC_016899	NW_018743691.1	2990768	2991332	.	--	--	--	--	--	--	--
XLOC_005377	NW_018742616.1	1960764	1976085	-	--	uncharacterized protein LOC110692513 [Chenopodium quinoa]	--	--	--	--	--
XLOC_001186	NW_018742206.1	216681	217523	.	--	--	--	--	--	--	--
XLOC_022498	NW_018744239.1	2959785	2963527	+	K04460 serine/threonine-protein phosphatase 5 [EC:3.1.3.16] | (RefSeq) zinc finger BED domain-containing protein RICESLEEPER 2-like isoform X1 (A)	zinc finger BED domain-containing protein RICESLEEPER 2-like [Olea europaea var. sylvestris]	RecName: Full=Zinc finger BED domain-containing protein RICESLEEPER 3; AltName: Full=Transposase-like protein RICESLEEPER 3;	SubName: Full=Uncharacterized protein {ECO:0000313|EMBL:KNA05800.1};	Tam3-transposase (Ac family)	GO:0003700,DNA-binding transcription factor activity; GO:0005634,nucleus; GO:0009791,post-embryonic development; GO:0006357,regulation of transcription by RNA polymerase II; GO:0000977,RNA polymerase II regulatory region sequence-specific DNA binding; GO:0046983,protein dimerization activity; GO:0046872,metal ion binding; GO:0006351,transcription, DNA-templated	VirE3
XLOC_007193	NW_018742798.1	2233994	2236374	-	--	--	--	--	--	--	--
XLOC_033059	NW_018745424.1	47018	47950	.	--	--	--	--	--	--	--
XLOC_014321	NW_018743331.1	8054840	8055217	.	--	--	--	--	--	--	--
XLOC_006800	NW_018742738.1	3611331	3611648	.	--	--	--	--	--	--	--
XLOC_022742	NW_018744239.1	3774435	3775216	.	--	--	--	--	--	--	--
XLOC_007212	NW_018742798.1	1115472	1116587	.	--	--	--	--	--	--	--
XLOC_021067	NW_018744080.1	5390468	5392722	+	--	--	--	--	--	--	--
XLOC_006992	NW_018742770.1	4001947	4004558	+	--	uncharacterized protein LOC110790072 [Spinacia oleracea]	--	SubName: Full=Uncharacterized protein {ECO:0000313|EMBL:KNA08564.1};	--	--	Prefoldin subunit
XLOC_023214	NW_018744297.1	1282362	1282737	.	--	--	--	--	--	--	--
XLOC_006807	NW_018742738.1	5268423	5268669	.	--	--	--	--	--	--	--
XLOC_032361	NW_018745291.1	1320655	1321763	.	K17535 serine/threonine-protein kinase TNNI3K [EC:2.7.11.1] | (RefSeq) uncharacterized LOC105353223 (A)	uncharacterized protein LOC110714013 [Chenopodium quinoa]	--	SubName: Full=Uncharacterized protein {ECO:0000313|EMBL:CCA66036.1};	FOG: Reverse transcriptase	GO:0003676,nucleic acid binding	--
XLOC_020183	NW_018743977.1	2270423	2270792	.	K17086 transmembrane 9 superfamily member 2/4 | (RefSeq) uncharacterized LOC101300290 (A)	uncharacterized protein LOC110777132 [Spinacia oleracea]	--	SubName: Full=Uncharacterized protein {ECO:0000313|EMBL:KNA08123.1};	--	GO:0008270,zinc ion binding; GO:0003676,nucleic acid binding	--
XLOC_029583	NW_018744996.1	994314	995075	-	--	uncharacterized protein LOC110717467 [Chenopodium quinoa]	--	SubName: Full=Uncharacterized protein {ECO:0000313|EMBL:KNA13048.1};	--	--	Ephrin type-A receptor 2 transmembrane domain
XLOC_022756	NW_018744239.1	5742143	5742741	.	--	--	--	--	--	--	--
XLOC_028967	NW_018744949.1	1084460	1085012	.	K20724 transmembrane protein 33 | (RefSeq) serine/threonine-protein phosphatase 7 long form homolog (A)	serine/threonine-protein phosphatase 7 long form homolog [Chenopodium quinoa]	RecName: Full=Serine/threonine-protein phosphatase 7 long form homolog; EC=3.1.3.16; AltName: Full=Protein MAIN-LIKE 3 {ECO:0000303|PubMed:24635680};	SubName: Full=Uncharacterized protein {ECO:0000313|EMBL:CAN81676.1};	--	GO:0005634,nucleus; GO:0046872,metal ion binding; GO:0004721,phosphoprotein phosphatase activity	--
XLOC_032120	NW_018745281.1	2133052	2133611	.	--	protein PHYTOCHROME KINASE SUBSTRATE 4-like [Chenopodium quinoa]	--	SubName: Full=Uncharacterized protein {ECO:0000313|EMBL:KNA08236.1};	--	--	--
XLOC_008279	NW_018742899.1	655284	655980	-	--	uncharacterized protein LOC110717028 [Chenopodium quinoa]	--	--	--	--	--
XLOC_023444	NW_018744304.1	7316585	7316987	.	--	--	--	--	--	--	--
XLOC_014167	NW_018743331.1	7506000	7507393	+	K01056 peptidyl-tRNA hydrolase, PTH1 family [EC:3.1.1.29] | (RefSeq) peptidyl-tRNA hydrolase, mitochondrial-like (A)	peptidyl-tRNA hydrolase, mitochondrial-like [Chenopodium quinoa]	--	--	--	--	--
XLOC_001709	NW_018742263.1	2812445	2812647	.	K19199 protein-histidine N-methyltransferase [EC:2.1.1.85] | (RefSeq) uncharacterized protein LOC108998805 (A)	uncharacterized protein LOC110730736 [Chenopodium quinoa]	--	SubName: Full=Putative mitochondrial protein {ECO:0000313|EMBL:PKA61698.1}; EC=3.6.4.12 {ECO:0000313|EMBL:PKA61698.1};	FOG: Transposon-encoded proteins with TYA, reverse transcriptase, integrase domains in various combinations	--	--
XLOC_027598	NW_018744757.1	1483574	1485320	-	--	--	--	--	--	--	--
XLOC_012602	NW_018743218.1	4130711	4131740	.	--	uncharacterized protein LOC110788565 [Spinacia oleracea]	--	--	--	--	--
XLOC_014233	NW_018743331.1	2751127	2752623	-	--	--	--	--	--	--	--
XLOC_028669	NW_018744878.1	4011726	4013693	-	--	--	--	--	--	--	--
XLOC_009645	NW_018742987.1	901151	904115	-	--	--	--	--	--	--	--
XLOC_035544	NW_018745684.1	5784111	5786890	-	--	--	--	--	--	--	--
XLOC_024270	NW_018744460.1	3019947	3020751	.	--	uncharacterized protein LOC110686253 [Chenopodium quinoa]	--	SubName: Full=Uncharacterized protein {ECO:0000313|EMBL:KNA15232.1};	--	GO:0004523,RNA-DNA hybrid ribonuclease activity; GO:0003676,nucleic acid binding	Reverse transcriptase-like
XLOC_025565	NW_018744603.1	1711302	1712559	-	--	--	--	--	--	--	--
XLOC_008934	NW_018742917.1	30838	32350	+	--	uncharacterized protein LOC110703132 [Chenopodium quinoa]	--	--	--	--	--
XLOC_016897	NW_018743691.1	1519903	1520234	.	--	U-box domain-containing protein 1 [Chenopodium quinoa]	--	SubName: Full=Uncharacterized protein {ECO:0000313|EMBL:KNA02707.1};	--	--	--
XLOC_026498	NW_018744633.1	5921819	5922700	.	--	hypothetical protein SOVF_160130 [Spinacia oleracea]	--	SubName: Full=Uncharacterized protein {ECO:0000313|EMBL:KNA08719.1};	--	--	--
XLOC_032398	NW_018745311.1	1733192	1734158	.	K05666 ATP-binding cassette, subfamily C (CFTR/MRP), member 2 | (RefSeq) LOW QUALITY PROTEIN: uncharacterized protein LOC107414524 (A)	uncharacterized protein LOC110682705 [Chenopodium quinoa]	--	SubName: Full=Uncharacterized protein {ECO:0000313|EMBL:KNA14835.1};	--	GO:0016021,integral component of membrane	--
XLOC_016902	NW_018743691.1	4424432	4425733	.	--	--	--	--	--	--	Trypsin-like peptidase domain
XLOC_002102	NW_018742329.1	2073163	2074089	.	--	--	--	--	--	--	--
XLOC_004218	NW_018742484.1	1028669	1033912	-	K08869 aarF domain-containing kinase | (RefSeq) uncharacterized protein LOC110710472 (A)	uncharacterized protein LOC110710472 [Chenopodium quinoa]	--	SubName: Full=Uncharacterized protein {ECO:0000313|EMBL:KNA22996.1};	Predicted unusual protein kinase	--	--
XLOC_024506	NW_018744501.1	293900	294141	.	--	--	--	--	--	--	--
XLOC_024277	NW_018744464.1	680025	680826	+	--	--	--	--	--	--	--
XLOC_019648	NW_018743943.1	133463	133784	.	K01537 Ca2+-transporting ATPase [EC:3.6.3.8] | (RefSeq) calcium-transporting ATPase 12, plasma membrane-type-like (A)	uncharacterized protein LOC110696901 [Chenopodium quinoa]	--	SubName: Full=Putative retrotransposon gag domain-containing protein {ECO:0000313|EMBL:OTG02164.1};	FOG: Transposon-encoded proteins with TYA, reverse transcriptase, integrase domains in various combinations	GO:0008270,zinc ion binding; GO:0003676,nucleic acid binding	Retrotransposon gag protein
XLOC_033149	NW_018745448.1	10263752	10267707	+	K03006 DNA-directed RNA polymerase II subunit RPB1 [EC:2.7.7.6] | (RefSeq) LOW QUALITY PROTEIN: DNA-directed RNA polymerase II subunit 1-like (A)	Putative gag-pol polyprotein, identical [Solanum demissum]	RecName: Full=Retrovirus-related Pol polyprotein from transposon TNT 1-94; Includes: RecName: Full=Protease; EC=3.4.23.-; Includes: RecName: Full=Reverse transcriptase; EC=2.7.7.49; Includes: RecName: Full=Endonuclease;	SubName: Full=Putative ovule protein {ECO:0000313|EMBL:JAP36462.1}; Flags: Fragment;	FOG: Transposon-encoded proteins with TYA, reverse transcriptase, integrase domains in various combinations	GO:0004519,endonuclease activity; GO:0015074,DNA integration; GO:0004190,aspartic-type endopeptidase activity; GO:0008270,zinc ion binding; GO:0003676,nucleic acid binding; GO:0003964,RNA-directed DNA polymerase activity	Domain of unknown function (DUF4219)
XLOC_011946	NW_018743199.1	3450468	3452151	-	K03283 heat shock 70kDa protein 1/2/6/8 | (RefSeq) heat shock 70 kDa protein 18-like (A)	uncharacterized protein LOC110708987 [Chenopodium quinoa]	--	SubName: Full=uncharacterized protein LOC106752450 {ECO:0000313|RefSeq:XP_014489620.1};	FOG: Transposon-encoded proteins with TYA, reverse transcriptase, integrase domains in various combinations	--	GAG-pre-integrase domain
XLOC_010981	NW_018743136.1	2827010	2834969	-	--	hypothetical protein BVRB_7g165340 [Beta vulgaris subsp. vulgaris]	--	SubName: Full=Uncharacterized protein {ECO:0000313|EMBL:KMT10967.1};	--	GO:0004040,amidase activity	--
XLOC_027459	NW_018744718.1	3289820	3294545	-	K09022 2-iminobutanoate/2-iminopropanoate deaminase [EC:3.5.99.10] | (RefSeq) reactive Intermediate Deaminase A, chloroplastic (A)	reactive Intermediate Deaminase A, chloroplastic [Spinacia oleracea]	RecName: Full=Reactive Intermediate Deaminase A, chloroplastic {ECO:0000303|PubMed:25070638}; EC=3.5.99.10 {ECO:0000269|PubMed:25070638}; AltName: Full=2-iminobutanoate/2-iminopropanoate deaminase; Flags: Precursor;	SubName: Full=TSA: Wollemia nobilis Ref_Wollemi_Transcript_6689_1023 transcribed RNA sequence {ECO:0000313|EMBL:JAG88636.1};	Putative translation initiation inhibitor UK114/IBM1	GO:0009579,thylakoid; GO:0009941,chloroplast envelope; GO:0009536,plastid; GO:0005773,vacuole; GO:0009570,chloroplast stroma; GO:0009636,response to toxic substance; GO:0005739,mitochondrion; GO:0019239,deaminase activity; GO:0046686,response to cadmium ion; GO:0009097,isoleucine biosynthetic process; GO:0009082,branched-chain amino acid biosynthetic process; GO:0009507,chloroplast	--
XLOC_002750	NW_018742400.1	29964	40589	.	K01303 acylaminoacyl-peptidase [EC:3.4.19.1] | (RefSeq) uncharacterized LOC101311565 (A)	uncharacterized protein LOC110734016 [Chenopodium quinoa]	RecName: Full=Uncharacterized mitochondrial protein AtMg00860; AltName: Full=ORF158;	SubName: Full=Putative reverse transcriptase domain, Ribonuclease H-like domain protein {ECO:0000313|EMBL:OTG24365.1};	FOG: Transposon-encoded proteins with TYA, reverse transcriptase, integrase domains in various combinations	GO:0005739,mitochondrion	Integrase core domain
XLOC_028455	NW_018744878.1	2482161	2504041	+	--	hepatoma-derived growth factor-related protein 2-like [Chenopodium quinoa]	--	--	--	--	--
XLOC_019469	NW_018743920.1	519823	520667	.	--	--	--	--	--	--	--
XLOC_002757	NW_018742407.1	135131	138782	-	--	--	--	--	--	--	--
XLOC_000698	NW_018742204.1	15176760	15177325	.	--	--	--	--	--	--	--
XLOC_002463	NW_018742385.1	409275	409549	.	--	--	--	--	--	--	--
XLOC_009165	NW_018742959.1	759887	760727	.	--	--	--	--	--	--	--
XLOC_016749	NW_018743669.1	21678	22281	.	--	--	--	--	--	--	--
XLOC_004384	NW_018742484.1	4347974	4348497	.	--	--	--	--	--	--	--
XLOC_015239	NW_018743510.1	691118	692572	-	--	--	--	--	--	--	--
XLOC_033950	NW_018745461.1	806550	806977	.	--	--	--	--	--	--	--
XLOC_022892	NW_018744268.1	4414170	4416875	+	--	--	--	--	--	--	--
XLOC_027145	NW_018744702.1	2076446	2077134	.	--	--	--	--	--	--	--
XLOC_004509	NW_018742523.1	2385968	2386397	-	--	uncharacterized protein LOC110698165 [Chenopodium quinoa]	--	--	--	--	--
XLOC_014364	NW_018743355.1	20417	20836	.	--	uncharacterized protein LOC110730409 [Chenopodium quinoa]	--	--	--	--	--
XLOC_027601	NW_018744757.1	1775615	1777147	-	--	--	--	--	--	--	--
XLOC_030571	NW_018745024.1	4971653	4972462	.	--	--	--	--	--	--	--
XLOC_018182	NW_018743850.1	4436528	4437341	.	--	--	--	--	--	--	--
XLOC_022907	NW_018744268.1	2928242	2930732	.	--	--	--	--	--	--	--
XLOC_001642	NW_018742244.1	163714	164263	.	--	RNA-binding protein 12-like [Spinacia oleracea]	--	SubName: Full=Uncharacterized protein {ECO:0000313|EMBL:KNA22420.1};	--	--	--
XLOC_026451	NW_018744633.1	6382706	6383515	-	--	trypsin/subtilisin inhibitor-like [Spinacia oleracea]	RecName: Full=Ethylene-responsive proteinase inhibitor 1; AltName: Full=Ethylene-responsive proteinase inhibitor I; Flags: Precursor;	SubName: Full=Proteinase inhibitor I13, potato inhibitor I {ECO:0000313|EMBL:OMO55590.1};	--	GO:0005576,extracellular region; GO:0009611,response to wounding; GO:0004867,serine-type endopeptidase inhibitor activity	--
XLOC_032115	NW_018745281.1	967002	967262	.	K04733 interleukin-1 receptor-associated kinase 4 [EC:2.7.11.1] | (RefSeq) putative wall-associated receptor kinase-like 13 (A)	hypothetical protein SOVF_103940, partial [Spinacia oleracea]	--	SubName: Full=Uncharacterized protein {ECO:0000313|EMBL:KNA14823.1}; Flags: Fragment;	--	GO:0003676,nucleic acid binding	--
XLOC_007848	NW_018742879.1	546070	548611	+	K23408 cell division cycle-associated protein 7 | (RefSeq) cell division cycle-associated 7-like protein (A)	cell division cycle-associated 7-like protein [Chenopodium quinoa]	--	SubName: Full=Uncharacterized protein {ECO:0000313|EMBL:KNA18604.1};	--	--	--
XLOC_022909	NW_018744268.1	4281737	4283192	.	--	--	--	--	--	--	--
XLOC_018889	NW_018743920.1	1886125	1888927	+	--	hypothetical protein SOVF_191020 [Spinacia oleracea]	--	SubName: Full=Uncharacterized protein {ECO:0000313|EMBL:KNA05366.1};	--	--	--
XLOC_001146	NW_018742205.1	2928983	2929477	.	--	--	--	--	--	--	--
XLOC_017741	NW_018743828.1	255271	256025	+	--	--	--	--	--	--	--
XLOC_000661	NW_018742204.1	1950836	1953047	.	K01188 beta-glucosidase [EC:3.2.1.21] | (RefSeq) uncharacterized protein LOC106394339 (A)	uncharacterized protein LOC110737109 [Chenopodium quinoa]	RecName: Full=Putative ribonuclease H protein At1g65750; EC=3.1.26.4;	SubName: Full=Uncharacterized protein {ECO:0000313|EMBL:CCA66020.1};	FOG: Reverse transcriptase	GO:0046872,metal ion binding; GO:0004523,RNA-DNA hybrid ribonuclease activity; GO:0003676,nucleic acid binding	--
XLOC_009225	NW_018742963.1	463861	464068	.	K17500 integrin-linked kinase-associated serine/threonine phosphatase 2C [EC:3.1.3.16] | (RefSeq) probable protein phosphatase 2C 8 (A)	signal anchor, putative [Medicago truncatula]	--	SubName: Full=Uncharacterized protein {ECO:0000313|EnsemblPlants:HORVU0Hr1G025120.1};	--	--	--
XLOC_006814	NW_018742738.1	14014646	14016788	.	--	hypothetical protein SOVF_054180, partial [Spinacia oleracea]	--	SubName: Full=Uncharacterized protein {ECO:0000313|EMBL:KNA20256.1}; Flags: Fragment;	--	GO:0003676,nucleic acid binding; GO:0016021,integral component of membrane; GO:0016887,ATPase activity; GO:0005524,ATP binding	--
XLOC_001152	NW_018742205.1	5515281	5515655	.	--	--	--	--	--	--	GRB2-binding adapter (GAPT)
XLOC_028959	NW_018744949.1	482377	484324	-	--	--	--	--	--	--	--
XLOC_025605	NW_018744616.1	740821	744410	-	K06207 GTP-binding protein | (RefSeq) uncharacterized protein LOC110699738 (A)	uncharacterized protein LOC110689982 isoform X3 [Chenopodium quinoa]	--	SubName: Full=Uncharacterized protein {ECO:0000313|EMBL:EYU30790.1};	Elongation factor-type GTP-binding protein	GO:0003924,GTPase activity; GO:0005525,GTP binding	--
XLOC_025098	NW_018744560.1	802032	807447	-	--	--	--	--	--	--	--
XLOC_028509	NW_018744878.1	4366312	4367677	+	K03978 GTP-binding protein | (RefSeq) GTP-binding protein At2g22870-like (A)	GTP-binding protein At2g22870-like [Chenopodium quinoa]	--	SubName: Full=Uncharacterized protein {ECO:0000313|EMBL:KNA21746.1};	--	GO:0005525,GTP binding	--
XLOC_023301	NW_018744301.1	2187426	2187691	.	K17087 transmembrane 9 superfamily member 3 | (RefSeq) transmembrane 9 superfamily member 3-like (A)	uncharacterized protein LOC110696901 [Chenopodium quinoa]	--	SubName: Full=Putative retrotransposon gag domain-containing protein {ECO:0000313|EMBL:OTG02164.1};	--	GO:0008270,zinc ion binding; GO:0003676,nucleic acid binding	--
XLOC_035094	NW_018745675.1	3054797	3055798	.	--	--	--	--	--	--	--
XLOC_027065	NW_018744693.1	2861747	2862687	.	--	--	--	--	--	--	--
XLOC_010329	NW_018743050.1	1270004	1270582	-	K04460 serine/threonine-protein phosphatase 5 [EC:3.1.3.16] | (RefSeq) zinc finger BED domain-containing protein RICESLEEPER 2-like isoform X1 (A)	zinc finger BED domain-containing protein RICESLEEPER 3-like [Chenopodium quinoa]	RecName: Full=Putative AC9 transposase;	SubName: Full=Uncharacterized protein {ECO:0000313|EMBL:KNA23189.1}; Flags: Fragment;	Tam3-transposase (Ac family)	GO:0006310,DNA recombination; GO:0046983,protein dimerization activity; GO:0032196,transposition; GO:0003677,DNA binding	--
XLOC_033657	NW_018745454.1	4266474	4268125	-	K02113 F-type H+-transporting ATPase subunit delta | (RefSeq) uncharacterized protein LOC110731711 (A)	uncharacterized protein LOC110731711 [Chenopodium quinoa]	--	SubName: Full=Uncharacterized protein {ECO:0000313|EMBL:KNA07379.1};	--	GO:0015986,ATP synthesis coupled proton transport; GO:0046933,proton-transporting ATP synthase activity, rotational mechanism	ATP synthase delta (OSCP) subunit
XLOC_004834	NW_018742556.1	2050289	2050555	.	--	--	--	--	--	--	--
XLOC_001279	NW_018742238.1	834531	835156	-	K03035 26S proteasome regulatory subunit N5 | (RefSeq) 26S proteasome non-ATPase regulatory subunit 12 homolog A-like (A)	hypothetical protein B456_004G262500 [Gossypium raimondii]	RecName: Full=26S proteasome non-ATPase regulatory subunit 12 homolog B; AltName: Full=26S proteasome regulatory subunit RPN5b; Short=AtRPN5b; AltName: Full=26S proteasome regulatory subunit p55 homolog B;	SubName: Full=Uncharacterized protein {ECO:0000313|EMBL:KJB26842.1};	26S proteasome regulatory complex, subunit RPN5/PSMD12	GO:0005737,cytoplasm; GO:0043161,proteasome-mediated ubiquitin-dependent protein catabolic process; GO:0005634,nucleus; GO:0031595,nuclear proteasome complex; GO:0030163,protein catabolic process; GO:0000502,proteasome complex; GO:0007275,multicellular organism development; GO:0008541,proteasome regulatory particle, lid subcomplex	--
XLOC_013772	NW_018743292.1	7504969	7508034	-	K14175 (3S,6E)-nerolidol synthase [EC:4.2.3.48] | (RefSeq) (3S,6E)-nerolidol synthase 1-like (A)	uncharacterized protein LOC110704312 [Chenopodium quinoa]	--	SubName: Full=Retrovirus-related Pol polyprotein from transposon 17.6 {ECO:0000313|EMBL:KYP76070.1};	FOG: Transposon-encoded proteins with TYA, reverse transcriptase, integrase domains in various combinations	GO:0015074,DNA integration; GO:0004523,RNA-DNA hybrid ribonuclease activity; GO:0003676,nucleic acid binding; GO:0016491,oxidoreductase activity	--
XLOC_015163	NW_018743503.1	70458	71634	.	K22038 volume-regulated anion channel | (RefSeq) putative disease resistance protein RGA3 (A)	putative disease resistance protein RGA1 [Chenopodium quinoa]	--	--	--	--	--
XLOC_008982	NW_018742931.1	854637	858510	-	K20283 golgin subfamily A member 4 | (RefSeq) golgin subfamily A member 4 (A)	myosin-2 heavy chain-like [Chenopodium quinoa]	--	SubName: Full=Uncharacterized protein {ECO:0000313|EMBL:KNA14455.1};	--	GO:0016021,integral component of membrane	--
XLOC_007705	NW_018742817.1	394418	395285	-	--	--	--	--	--	--	--
XLOC_031518	NW_018745177.1	935738	936799	-	--	uncharacterized protein LOC110682034 [Chenopodium quinoa]	--	--	--	--	--
XLOC_019753	NW_018743955.1	1360218	1361993	+	K04460 serine/threonine-protein phosphatase 5 [EC:3.1.3.16] | (RefSeq) zinc finger BED domain-containing protein RICESLEEPER 2-like isoform X1 (A)	transposase [Amaranthus palmeri]	RecName: Full=Putative AC transposase; AltName: Full=ORFA;	SubName: Full=Transposase {ECO:0000313|EMBL:AGH20188.1};	Tam3-transposase (Ac family)	GO:0006310,DNA recombination; GO:0046983,protein dimerization activity; GO:0032196,transposition; GO:0003677,DNA binding	Domain of unknown function (DUF4762)
XLOC_004488	NW_018742523.1	2390528	2392057	+	K04460 serine/threonine-protein phosphatase 5 [EC:3.1.3.16] | (RefSeq) zinc finger BED domain-containing protein RICESLEEPER 2-like isoform X1 (A)	zinc finger BED domain-containing protein RICESLEEPER 1-like [Chenopodium quinoa]	RecName: Full=Zinc finger BED domain-containing protein RICESLEEPER 1; AltName: Full=Transposase-like protein RICESLEEPER 1;	SubName: Full=Uncharacterized protein {ECO:0000313|EMBL:EMJ14584.1};	Tam3-transposase (Ac family)	GO:0003700,DNA-binding transcription factor activity; GO:0005634,nucleus; GO:0009791,post-embryonic development; GO:0006357,regulation of transcription by RNA polymerase II; GO:0000977,RNA polymerase II regulatory region sequence-specific DNA binding; GO:0046983,protein dimerization activity; GO:0046872,metal ion binding; GO:0006351,transcription, DNA-templated	N-acetylmuramidase
XLOC_034522	NW_018745542.1	643956	644881	-	--	--	--	--	--	--	--
XLOC_033978	NW_018745470.1	2175343	2181249	+	K02949 small subunit ribosomal protein S11e | (RefSeq) 40S ribosomal protein S11-3 (A)	uncharacterized protein LOC110731985 isoform X1 [Chenopodium quinoa]	RecName: Full=40S ribosomal protein S11-3;	SubName: Full=Uncharacterized protein {ECO:0000313|EMBL:KNA20682.1};	40S ribosomal protein S11	GO:0003735,structural constituent of ribosome; GO:0016020,membrane; GO:0022627,cytosolic small ribosomal subunit; GO:0006412,translation; GO:0019843,rRNA binding	--
XLOC_006347	NW_018742726.1	22449	24723	.	--	--	--	--	--	--	--
XLOC_028764	NW_018744878.1	2113184	2113426	.	--	--	--	--	--	--	--
XLOC_001925	NW_018742309.1	280857	281648	.	--	--	--	--	--	--	--
XLOC_004539	NW_018742523.1	2694404	2694919	.	--	--	--	--	--	--	--
XLOC_035662	NW_018745684.1	7387068	7387537	.	--	--	--	--	--	--	--
XLOC_007020	NW_018742770.1	448935	453405	-	--	--	--	--	--	--	--
XLOC_012871	NW_018743262.1	3535923	3536611	.	--	--	--	--	--	--	--
XLOC_018309	NW_018743878.1	645398	647209	-	--	--	--	--	--	--	--
XLOC_003372	NW_018742418.1	7794801	7795021	.	--	--	--	--	--	--	--
XLOC_018573	NW_018743919.1	45618	49264	+	K20506 tuliposide A-converting enzyme [EC:4.2.99.22] | (RefSeq) tuliposide A-converting enzyme 2, chloroplastic-like (A)	probable carboxylesterase 2 [Chenopodium quinoa]	RecName: Full=Probable carboxylesterase 2; AltName: Full=AtCXE2; EC=3.1.1.1;	SubName: Full=Catalytic, putative {ECO:0000313|EMBL:EOY14525.1};	Arylacetamide deacetylase	GO:0016787,hydrolase activity; GO:0009056,catabolic process; GO:0052689,carboxylic ester hydrolase activity	--
XLOC_034641	NW_018745569.1	772216	773377	.	--	hypothetical protein SOVF_206410, partial [Spinacia oleracea]	--	SubName: Full=Uncharacterized protein {ECO:0000313|EMBL:KNA03701.1}; Flags: Fragment;	--	--	Reverse transcriptase-like
XLOC_023808	NW_018744367.1	9166952	9169324	+	--	uncharacterized protein LOC110723478 [Chenopodium quinoa]	--	--	--	--	--
XLOC_014894	NW_018743405.1	1490926	1495827	-	K22804 structural maintenance of chromosomes protein 6 | (RefSeq) structural maintenance of chromosomes protein 6B-like (A)	uncharacterized protein LOC110737109 [Chenopodium quinoa]	RecName: Full=Uncharacterized mitochondrial protein AtMg00310; AltName: Full=ORF154;	SubName: Full=Uncharacterized protein {ECO:0000313|EMBL:CCA66020.1};	FOG: Reverse transcriptase	GO:0005739,mitochondrion	zinc-binding in reverse transcriptase
XLOC_022623	NW_018744239.1	2835795	2838445	-	--	uncharacterized protein LOC110776087 [Spinacia oleracea]	--	SubName: Full=Uncharacterized protein {ECO:0000313|EMBL:CCA66040.1};	--	GO:0003676,nucleic acid binding	--
XLOC_008917	NW_018742914.1	770839	771852	.	K04460 serine/threonine-protein phosphatase 5 [EC:3.1.3.16] | (RefSeq) zinc finger BED domain-containing protein RICESLEEPER 2-like isoform X1 (A)	zinc finger BED domain-containing protein RICESLEEPER 2-like [Spinacia oleracea]	RecName: Full=Zinc finger BED domain-containing protein RICESLEEPER 2; AltName: Full=Transposase-like protein RICESLEEPER 2;	SubName: Full=Uncharacterized protein {ECO:0000313|EMBL:KNA13143.1};	Tam3-transposase (Ac family)	GO:0003700,DNA-binding transcription factor activity; GO:0005634,nucleus; GO:0009791,post-embryonic development; GO:0006357,regulation of transcription by RNA polymerase II; GO:0000977,RNA polymerase II regulatory region sequence-specific DNA binding; GO:0046983,protein dimerization activity; GO:0046872,metal ion binding; GO:0006351,transcription, DNA-templated	--
XLOC_005731	NW_018742656.1	78868	79642	-	K17618 ubiquitin-like domain-containing CTD phosphatase 1 [EC:3.1.3.16] | (RefSeq) NLI interacting factor-like phosphatase (A)	uncharacterized protein LOC110722205 isoform X2 [Chenopodium quinoa]	--	SubName: Full=Uncharacterized protein {ECO:0000313|EMBL:KNA03689.1};	--	GO:0046872,metal ion binding	--
XLOC_000733	NW_018742204.1	22251365	22252981	.	--	--	--	--	--	--	--
XLOC_030987	NW_018745080.1	2776418	2777989	-	--	uncharacterized protein LOC110783479 [Spinacia oleracea]	--	SubName: Full=Uncharacterized protein {ECO:0000313|EMBL:KNA15277.1};	--	--	--
XLOC_015484	NW_018743518.1	1471148	1471743	.	--	RNA-binding protein 12-like [Spinacia oleracea]	--	SubName: Full=Uncharacterized protein {ECO:0000313|EMBL:KNA22420.1};	--	--	--
XLOC_024472	NW_018744501.1	115974	117654	-	--	uncharacterized protein LOC110714988 isoform X5 [Chenopodium quinoa]	--	SubName: Full=Uncharacterized protein {ECO:0000313|EMBL:KNA03527.1}; Flags: Fragment;	--	GO:0003676,nucleic acid binding	--
XLOC_021916	NW_018744137.1	528267	528717	.	--	--	--	--	--	--	--
XLOC_026283	NW_018744633.1	1060212	1061582	-	K05359 arogenate/prephenate dehydratase [EC:4.2.1.91 4.2.1.51] | (RefSeq) arogenate dehydratase/prephenate dehydratase 2, chloroplastic-like (A)	arogenate dehydratase/prephenate dehydratase 2, chloroplastic-like [Chenopodium quinoa]	RecName: Full=Arogenate dehydratase 3, chloroplastic; Short=AtADT3; EC=4.2.1.91; AltName: Full=Prephenate dehydratase 1; Short=AtPDT1; Flags: Precursor;	RecName: Full=Arogenate dehydratase {ECO:0000256|RuleBase:RU363004}; EC=4.2.1.91 {ECO:0000256|RuleBase:RU363004};	Prephenate dehydratase	GO:0006571,tyrosine biosynthetic process; GO:0009570,chloroplast stroma; GO:0005829,cytosol; GO:0010244,response to low fluence blue light stimulus by blue low-fluence system; GO:0080167,response to karrikin; GO:0009094,L-phenylalanine biosynthetic process; GO:0047769,arogenate dehydratase activity; GO:0009507,chloroplast	--
XLOC_012973	NW_018743284.1	266657	267886	-	--	probable ATP-dependent RNA helicase ddx20 [Chenopodium quinoa]	--	SubName: Full=Uncharacterized protein {ECO:0000313|EMBL:KNA20202.1};	--	--	--
XLOC_004825	NW_018742556.1	574228	574798	.	--	--	--	--	--	--	--
XLOC_030886	NW_018745080.1	2776418	2777989	+	--	uncharacterized protein LOC110783479 [Spinacia oleracea]	--	SubName: Full=Uncharacterized protein {ECO:0000313|EMBL:KNA15277.1};	--	--	--
XLOC_030687	NW_018745063.1	1796407	1799889	+	K04460 serine/threonine-protein phosphatase 5 [EC:3.1.3.16] | (RefSeq) zinc finger BED domain-containing protein RICESLEEPER 2-like isoform X1 (A)	zinc finger BED domain-containing protein RICESLEEPER 2-like [Chenopodium quinoa]	RecName: Full=Putative AC transposase; AltName: Full=ORFA;	SubName: Full=Uncharacterized protein {ECO:0000313|EMBL:KMS95070.1};	Tam3-transposase (Ac family)	GO:0006310,DNA recombination; GO:0046983,protein dimerization activity; GO:0032196,transposition; GO:0003677,DNA binding	FERM N-terminal domain
XLOC_028678	NW_018744878.1	4244311	4244739	-	--	uncharacterized protein LOC110791587 [Spinacia oleracea]	--	SubName: Full=Uncharacterized protein {ECO:0000313|EMBL:KNA09015.1};	--	GO:0008234,cysteine-type peptidase activity	--
XLOC_016871	NW_018743691.1	3720259	3721178	-	K15255 ATP-dependent DNA helicase PIF1 [EC:3.6.4.12] | (RefSeq) ATP-dependent DNA helicase PIF1-like (A)	hypothetical protein PanWU01x14_118800 [Parasponia andersonii]	--	SubName: Full=Uncharacterized protein {ECO:0000313|EMBL:KJB70494.1};	--	--	--
XLOC_013924	NW_018743292.1	13208621	13210710	-	--	hypothetical protein SOVF_060530 [Spinacia oleracea]	--	SubName: Full=Uncharacterized protein {ECO:0000313|EMBL:KNA19517.1};	--	--	--
XLOC_003497	NW_018742453.1	1	1040	-	K05929 phosphoethanolamine N-methyltransferase [EC:2.1.1.103] | (RefSeq) phosphoethanolamine N-methyltransferase-like isoform X1 (A)	phosphoethanolamine N-methyltransferase-like isoform X1 [Chenopodium quinoa]	RecName: Full=Phosphoethanolamine N-methyltransferase; EC=2.1.1.103;	SubName: Full=Phosphoethanolamine N-methyltransferase {ECO:0000313|EMBL:BAD80838.1};	SAM-dependent methyltransferases	GO:0005737,cytoplasm; GO:0006656,phosphatidylcholine biosynthetic process; GO:0000234,phosphoethanolamine N-methyltransferase activity	--
XLOC_008816	NW_018742914.1	5379039	5384912	-	--	--	--	--	--	--	--
XLOC_008919	NW_018742914.1	1942587	1943419	.	K03283 heat shock 70kDa protein 1/2/6/8 | (RefSeq) heat shock 70 kDa protein-like (A)	uncharacterized protein LOC110725423 [Chenopodium quinoa]	RecName: Full=Putative ribonuclease H protein At1g65750; EC=3.1.26.4;	SubName: Full=Uncharacterized protein {ECO:0000313|EMBL:CCA66009.1};	FOG: Reverse transcriptase	GO:0046872,metal ion binding; GO:0004523,RNA-DNA hybrid ribonuclease activity; GO:0003676,nucleic acid binding	--
XLOC_034499	NW_018745540.1	1101818	1103052	.	K14649 transcription initiation factor TFIID subunit 8 | (RefSeq) uncharacterized protein LOC110725976 (A)	uncharacterized protein LOC110725976 [Chenopodium quinoa]	RecName: Full=Transcription initiation factor TFIID subunit 8; AltName: Full=TBP-associated factor 8; Short=AtTAF8;	SubName: Full=Uncharacterized protein {ECO:0000313|EMBL:KNA19143.1};	Predicted bromodomain transcription factor	GO:0006355,regulation of transcription, DNA-templated; GO:0005634,nucleus; GO:0046982,protein heterodimerization activity; GO:0006351,transcription, DNA-templated	--
XLOC_020385	NW_018744026.1	1514761	1516323	.	K14857 AdoMet-dependent rRNA methyltransferase SPB1 [EC:2.1.1.-] | (RefSeq) putative rRNA methyltransferase (A)	uncharacterized protein LOC110682846 [Chenopodium quinoa]	--	SubName: Full=Uncharacterized protein {ECO:0000313|EMBL:CCA66020.1};	FOG: Reverse transcriptase	GO:0003676,nucleic acid binding	--
XLOC_030354	NW_018745024.1	11426193	11426583	+	--	--	--	--	--	--	--
XLOC_014075	NW_018743327.1	3913333	3914105	-	--	--	--	--	--	--	--
XLOC_031758	NW_018745240.1	439204	439455	.	--	--	--	--	--	--	--
XLOC_007410	NW_018742810.1	2322880	2323548	.	--	--	--	--	--	--	--
XLOC_034008	NW_018745470.1	2042605	2042961	.	--	--	--	--	--	--	--
XLOC_003995	NW_018742476.1	14449	15208	.	--	--	--	--	--	--	--
XLOC_004530	NW_018742523.1	524453	524665	.	K01601 ribulose-bisphosphate carboxylase large chain [EC:4.1.1.39] | (RefSeq) uncharacterized protein LOC112271745 (A)	hypothetical protein CQW23_30056 [Capsicum baccatum]	--	SubName: Full=Uncharacterized protein {ECO:0000313|EMBL:PHT30362.1};	--	--	--
XLOC_032093	NW_018745281.1	3269974	3272779	-	--	--	--	--	--	--	--
XLOC_022719	NW_018744239.1	10364513	10370540	-	--	--	--	--	--	--	--
XLOC_015301	NW_018743510.1	4914548	4914959	.	--	protein FAR1-RELATED SEQUENCE 1-like [Chenopodium quinoa]	--	--	--	--	--
XLOC_001625	NW_018742244.1	3249979	3250653	-	--	--	--	--	--	--	--
XLOC_032278	NW_018745286.1	5159247	5159777	.	--	--	--	--	--	--	--
XLOC_012528	NW_018743212.1	5364046	5364702	.	--	11 kDa late embryogenesis abundant protein-like [Cucurbita maxima]	RecName: Full=Late embryogenesis abundant protein D-113; Short=LEA D-113;	SubName: Full=Uncharacterized protein {ECO:0000313|EMBL:KGN59308.1};	--	GO:0009409,response to cold; GO:0009651,response to salt stress; GO:0009793,embryo development ending in seed dormancy; GO:0009737,response to abscisic acid; GO:0009414,response to water deprivation	--
XLOC_022283	NW_018744151.1	681339	682324	.	--	--	--	--	--	--	--
XLOC_018300	NW_018743863.1	1763143	1763764	.	--	--	--	--	--	--	--
XLOC_000727	NW_018742204.1	21477484	21478817	.	--	--	--	--	--	--	--
XLOC_030590	NW_018745024.1	11421305	11424252	.	--	--	--	--	--	--	--
XLOC_024433	NW_018744498.1	1213844	1214169	.	--	uncharacterized protein LOC110684589 [Chenopodium quinoa]	--	--	--	--	--
XLOC_006830	NW_018742763.1	5491560	5529384	+	--	--	--	--	--	--	--
XLOC_035134	NW_018745684.1	1067214	1068823	+	K20537 mitogen-activated protein kinase 7/14 [EC:2.7.11.24] | (RefSeq) mitogen-activated protein kinase 7-like (A)	uncharacterized protein LOC110803176 [Spinacia oleracea]	--	SubName: Full=Uncharacterized protein {ECO:0000313|EMBL:CCA66040.1};	--	GO:0003676,nucleic acid binding	--
XLOC_008019	NW_018742879.1	2093953	2094328	.	--	protein ENDOSPERM DEFECTIVE 1-like [Chenopodium quinoa]	--	SubName: Full=Uncharacterized protein {ECO:0000313|EMBL:KNA23904.1};	--	--	--
XLOC_009077	NW_018742951.1	4199651	4200209	-	--	--	--	--	--	--	--
XLOC_002281	NW_018742345.1	7527128	7527805	.	--	--	--	--	--	--	--
XLOC_030089	NW_018745003.1	442673	443272	.	K22378 E3 ubiquitin-protein ligase RNF181 [EC:2.3.2.27] | (RefSeq) E3 ubiquitin-protein ligase RING1-like (A)	hypothetical protein BVRB_8g197390 [Beta vulgaris subsp. vulgaris]	RecName: Full=E3 ubiquitin-protein ligase RING1; EC=2.3.2.27; AltName: Full=RING finger protein 1; AltName: Full=RING-type E3 ubiquitin transferase RING1 {ECO:0000305};	SubName: Full=Uncharacterized protein {ECO:0000313|EMBL:KNA10973.1};	FOG: Predicted E3 ubiquitin ligase	GO:0046872,metal ion binding; GO:0004842,ubiquitin-protein transferase activity; GO:0090378,seed trichome elongation	--
XLOC_014306	NW_018743331.1	2596597	2597630	.	--	--	--	--	--	--	--
XLOC_011628	NW_018743197.1	603954	605669	+	--	--	--	--	--	--	--
XLOC_025727	NW_018744626.1	903215	904776	+	--	hypothetical protein BVRB_5g118150 [Beta vulgaris subsp. vulgaris]	--	SubName: Full=Uncharacterized protein {ECO:0000313|EMBL:KNA18523.1};	--	--	--
XLOC_019478	NW_018743920.1	2074489	2074961	.	--	hypothetical protein SOVF_068610 [Spinacia oleracea]	--	SubName: Full=Uncharacterized protein {ECO:0000313|EMBL:KNA18672.1};	--	--	--
XLOC_030597	NW_018745026.1	180907	184373	+	K04460 serine/threonine-protein phosphatase 5 [EC:3.1.3.16] | (RefSeq) zinc finger BED domain-containing protein RICESLEEPER 2-like isoform X1 (A)	zinc finger BED domain-containing protein RICESLEEPER 2-like [Chenopodium quinoa]	RecName: Full=Putative AC transposase; AltName: Full=ORFA;	SubName: Full=Uncharacterized protein {ECO:0000313|EMBL:KNA05978.1}; Flags: Fragment;	Tam3-transposase (Ac family)	GO:0006310,DNA recombination; GO:0046983,protein dimerization activity; GO:0032196,transposition; GO:0003677,DNA binding	Domain of unknown function (DUF4413)
XLOC_034198	NW_018745523.1	313988	422834	-	K04460 serine/threonine-protein phosphatase 5 [EC:3.1.3.16] | (RefSeq) zinc finger BED domain-containing protein RICESLEEPER 2-like isoform X1 (A)	zinc finger BED domain-containing protein RICESLEEPER 2-like [Chenopodium quinoa]	RecName: Full=Zinc finger BED domain-containing protein RICESLEEPER 2; AltName: Full=Transposase-like protein RICESLEEPER 2;	SubName: Full=Uncharacterized protein {ECO:0000313|EMBL:EMJ14584.1};	Tam3-transposase (Ac family)	GO:0003700,DNA-binding transcription factor activity; GO:0005634,nucleus; GO:0009791,post-embryonic development; GO:0006357,regulation of transcription by RNA polymerase II; GO:0000977,RNA polymerase II regulatory region sequence-specific DNA binding; GO:0046983,protein dimerization activity; GO:0046872,metal ion binding; GO:0006351,transcription, DNA-templated	Domain of unknown function (DUF4413)
XLOC_007831	NW_018742864.1	2242363	2242615	.	--	uncharacterized protein LOC110733013 [Chenopodium quinoa]	--	SubName: Full=Uncharacterized protein {ECO:0000313|EMBL:KNA16275.1};	--	--	--
XLOC_031881	NW_018745272.1	16929	17310	.	--	--	--	--	--	--	--
XLOC_022039	NW_018744143.1	1245857	1246898	.	--	--	--	--	--	--	--
XLOC_034908	NW_018745650.1	2347290	2348126	-	K13201 nucleolysin TIA-1/TIAR | (RefSeq) oligouridylate-binding protein 1-like isoform X1 (A)	uncharacterized protein LOC110706087 [Chenopodium quinoa]	--	SubName: Full=Uncharacterized protein {ECO:0000313|EMBL:KNA26131.1};	--	GO:0016021,integral component of membrane	--
XLOC_016775	NW_018743689.1	1971106	1973321	.	K10393 kinesin family member 2/24 | (RefSeq) kinesin-13A-like (A)	uncharacterized protein LOC110701538 [Chenopodium quinoa]	--	SubName: Full=uncharacterized protein LOC107771948 {ECO:0000313|RefSeq:XP_016446904.1};	FOG: Reverse transcriptase	--	--
XLOC_008925	NW_018742914.1	5041317	5042974	.	--	--	--	--	--	--	--
XLOC_002380	NW_018742381.1	1768473	1771223	+	--	--	--	--	--	--	--
XLOC_034585	NW_018745569.1	1033411	1033744	+	--	uncharacterized protein LOC110728435 [Chenopodium quinoa]	--	--	--	--	Ulp1 protease family, C-terminal catalytic domain
XLOC_008433	NW_018742904.1	878230	878453	.	K17866 diphthamide biosynthesis protein 2 | (RefSeq) 2-(3-amino-3-carboxypropyl)histidine synthase subunit 2-like (A)	uncharacterized protein LOC110753998 [Prunus avium]	--	SubName: Full=Uncharacterized protein {ECO:0000313|EMBL:CAN80068.1};	--	GO:0015074,DNA integration; GO:0005634,nucleus; GO:0003676,nucleic acid binding	Doubled CXXCH motif (Paired_CXXCH_1)
XLOC_033754	NW_018745454.1	3831059	3831336	.	K05666 ATP-binding cassette, subfamily C (CFTR/MRP), member 2 | (RefSeq) LOW QUALITY PROTEIN: uncharacterized protein LOC107414524 (A)	uncharacterized protein LOC110725106 [Chenopodium quinoa]	--	SubName: Full=Uncharacterized protein {ECO:0000313|EMBL:KNA16217.1};	--	GO:0008270,zinc ion binding; GO:0003676,nucleic acid binding	--
XLOC_009126	NW_018742951.1	7623658	7624602	.	--	--	--	--	--	--	--
XLOC_003041	NW_018742418.1	6877261	6880629	+	K21444 poly(rC)-binding protein 3/4 | (RefSeq) KH domain-containing protein At4g18375-like isoform X1 (A)	uncharacterized protein LOC110695379 [Chenopodium quinoa]	--	SubName: Full=Uncharacterized protein {ECO:0000313|EMBL:GAV74177.1};	--	--	--
XLOC_009131	NW_018742953.1	604968	605889	.	--	--	--	--	--	--	--
XLOC_024019	NW_018744452.1	23633	24052	.	--	--	--	--	--	--	--
XLOC_013961	NW_018743292.1	6563436	6564426	.	K04733 interleukin-1 receptor-associated kinase 4 [EC:2.7.11.1] | (RefSeq) wall-associated receptor kinase 3-like isoform X1 (A)	uncharacterized protein LOC110720688 [Chenopodium quinoa]	--	SubName: Full=Uncharacterized protein {ECO:0000313|EMBL:KNA13963.1}; Flags: Fragment;	FOG: Transposon-encoded proteins with TYA, reverse transcriptase, integrase domains in various combinations	--	gag-polypeptide of LTR copia-type
XLOC_022037	NW_018744143.1	1123764	1124341	.	--	uncharacterized protein LOC110800035 [Spinacia oleracea]	--	SubName: Full=Uncharacterized protein {ECO:0000313|EMBL:KMS98371.1};	--	--	--
XLOC_006281	NW_018742726.1	633550	636835	+	--	--	--	--	--	--	--
XLOC_003236	NW_018742418.1	6458544	6464866	-	--	uncharacterized protein LOC110690491 [Chenopodium quinoa]	--	SubName: Full=Uncharacterized protein {ECO:0000313|EMBL:KNA24214.1};	--	--	Mitochondrial ribosomal protein L31
XLOC_017260	NW_018743712.1	127092	127866	.	--	--	--	--	--	--	--
XLOC_004396	NW_018742484.1	7081091	7081918	.	--	uncharacterized protein LOC110728660 [Chenopodium quinoa]	--	--	--	--	--
XLOC_017618	NW_018743792.1	3866672	3867733	.	--	--	--	--	--	--	--
XLOC_004819	NW_018742556.1	2300547	2300790	-	--	--	--	--	--	--	--
XLOC_031326	NW_018745170.1	743709	744553	.	K20412 peptidase inhibitor 16 | (RefSeq) pathogenesis-related protein PR-1-like (A)	hypothetical protein BVRB_2g033660 [Beta vulgaris subsp. vulgaris]	RecName: Full=Pathogenesis-related protein PR-1; Flags: Precursor;	SubName: Full=Uncharacterized protein {ECO:0000313|EMBL:EXB75139.1};	Defense-related protein containing SCP domain	GO:0006952,defense response; GO:0005576,extracellular region; GO:0009607,response to biotic stimulus	Cysteine-rich secretory protein family
XLOC_026243	NW_018744633.1	6373050	6375547	+	K03283 heat shock 70kDa protein 1/2/6/8 | (RefSeq) heat shock 70 kDa protein-like (A)	PREDICTED: uncharacterized protein LOC104887816 [Beta vulgaris subsp. vulgaris]	RecName: Full=Putative ribonuclease H protein At1g65750; EC=3.1.26.4;	SubName: Full=Uncharacterized protein {ECO:0000313|EMBL:KNA19524.1};	FOG: Reverse transcriptase	GO:0046872,metal ion binding; GO:0004523,RNA-DNA hybrid ribonuclease activity; GO:0003676,nucleic acid binding	--
XLOC_024427	NW_018744498.1	1218930	1220684	-	--	uncharacterized protein LOC110683897 [Chenopodium quinoa]	--	--	--	--	--
XLOC_031331	NW_018745170.1	2983883	2984225	.	--	--	--	--	--	--	--
XLOC_010038	NW_018743021.1	1372746	1373868	.	--	uncharacterized protein LOC110732530 [Chenopodium quinoa]	--	SubName: Full=Uncharacterized protein {ECO:0000313|EMBL:KNA15010.1};	--	--	--
XLOC_019631	NW_018743942.1	323588	324081	.	--	--	--	--	--	--	--
XLOC_027170	NW_018744704.1	3985199	3990099	+	--	--	--	--	--	--	--
XLOC_028302	NW_018744874.1	1573767	1578686	-	--	uncharacterized protein LOC110777450 isoform X2 [Spinacia oleracea]	--	SubName: Full=Uncharacterized protein {ECO:0000313|EMBL:KNA22171.1};	--	--	--
XLOC_017361	NW_018743757.1	15239	16087	-	--	--	--	--	--	--	--
XLOC_011928	NW_018743199.1	2941349	2941741	-	--	--	--	--	--	--	--
XLOC_001739	NW_018742271.1	375054	375875	-	--	--	--	--	--	--	--
XLOC_035652	NW_018745684.1	3790260	3790530	.	--	--	--	--	--	--	--
XLOC_023943	NW_018744369.1	538791	543403	.	K19525 vacuolar protein sorting-associated protein 13A/C | (RefSeq) uncharacterized protein LOC110098611 (A)	uncharacterized protein LOC110777940 [Spinacia oleracea]	RecName: Full=RNA-directed DNA polymerase homolog; EC=2.7.7.48; AltName: Full=Reverse transcriptase homolog;	SubName: Full=Putative reverse transcriptase domain-containing protein {ECO:0000313|EMBL:OTG13256.1};	FOG: Transposon-encoded proteins with TYA, reverse transcriptase, integrase domains in various combinations	GO:0003964,RNA-directed DNA polymerase activity; GO:0003968,RNA-directed 5'-3' RNA polymerase activity; GO:0005739,mitochondrion	--
XLOC_028112	NW_018744858.1	1536354	1536847	.	--	uncharacterized protein LOC110722669 isoform X3 [Chenopodium quinoa]	--	SubName: Full=Uncharacterized protein {ECO:0000313|EMBL:KNA18878.1};	Nuclear pore complex component (sc Seh1)	GO:0016021,integral component of membrane	--
XLOC_001919	NW_018742309.1	5719023	5720104	-	--	uncharacterized protein LOC110711037 [Chenopodium quinoa]	--	--	--	--	--
XLOC_035646	NW_018745684.1	2324059	2324279	.	--	--	--	--	--	--	--
XLOC_008017	NW_018742879.1	1558137	1559872	.	--	uncharacterized protein LOC110728660 [Chenopodium quinoa]	--	--	--	--	--
XLOC_006380	NW_018742730.1	676938	678460	-	--	uncharacterized protein LOC110705993 [Chenopodium quinoa]	--	SubName: Full=Uncharacterized protein {ECO:0000313|EMBL:KNA03640.1};	--	--	--
XLOC_024925	NW_018744537.1	1245694	1247007	-	--	hypothetical protein BVRB_9g218250 [Beta vulgaris subsp. vulgaris]	--	SubName: Full=Uncharacterized protein {ECO:0000313|EMBL:KNA14589.1};	--	--	--
XLOC_024258	NW_018744460.1	1236436	1236996	.	--	--	--	--	--	--	--
XLOC_029976	NW_018745003.1	1495468	1497138	-	K04460 serine/threonine-protein phosphatase 5 [EC:3.1.3.16] | (RefSeq) zinc finger BED domain-containing protein RICESLEEPER 2-like isoform X1 (A)	zinc finger BED domain-containing protein RICESLEEPER 2-like [Spinacia oleracea]	RecName: Full=Zinc finger BED domain-containing protein DAYSLEEPER; AltName: Full=Transposase-like protein DAYSLEEPER;	SubName: Full=Uncharacterized protein {ECO:0000313|EMBL:KNA20951.1};	Tam3-transposase (Ac family)	GO:0003700,DNA-binding transcription factor activity; GO:0005829,cytosol; GO:0009791,post-embryonic development; GO:0006357,regulation of transcription by RNA polymerase II; GO:0000977,RNA polymerase II regulatory region sequence-specific DNA binding; GO:0046983,protein dimerization activity; GO:0046872,metal ion binding; GO:0005634,nucleus; GO:0006351,transcription, DNA-templated	hAT family C-terminal dimerisation region
XLOC_008921	NW_018742914.1	2620927	2621161	.	--	--	--	--	--	--	--
XLOC_015076	NW_018743466.1	763504	772485	-	--	--	--	--	--	--	--
XLOC_026078	NW_018744626.1	4932146	4933533	.	--	uncharacterized protein LOC110726404 [Chenopodium quinoa]	--	SubName: Full=Uncharacterized protein {ECO:0000313|EMBL:KNA03925.1};	--	GO:0016021,integral component of membrane	--
XLOC_027202	NW_018744704.1	2310434	2313417	-	K11866 STAM-binding protein [EC:3.4.19.12] | (RefSeq) probable ubiquitin thioesterase DG1039 (A)	zinc finger BED domain-containing protein RICESLEEPER 3-like [Chenopodium quinoa]	RecName: Full=Putative AC transposase; AltName: Full=ORFA;	SubName: Full=Uncharacterized protein {ECO:0000313|EMBL:EMJ22510.1}; Flags: Fragment;	Tam3-transposase (Ac family)	GO:0006310,DNA recombination; GO:0046983,protein dimerization activity; GO:0032196,transposition; GO:0003677,DNA binding	hAT family C-terminal dimerisation region
XLOC_025343	NW_018744583.1	150294	150672	.	--	--	--	--	--	--	--
XLOC_017444	NW_018743787.1	246948	248042	+	--	--	--	--	--	--	--
XLOC_034045	NW_018745485.1	1334292	1336828	-	K06943 nucleolar GTP-binding protein | (RefSeq) uncharacterized protein LOC108835530 (A)	uncharacterized protein LOC110776240 [Spinacia oleracea]	RecName: Full=Putative ribonuclease H protein At1g65750; EC=3.1.26.4;	SubName: Full=Uncharacterized protein {ECO:0000313|EMBL:BAE79385.1};	FOG: Reverse transcriptase	GO:0046872,metal ion binding; GO:0004523,RNA-DNA hybrid ribonuclease activity; GO:0003676,nucleic acid binding	--
XLOC_010622	NW_018743066.1	2759336	2760369	-	K07466 replication factor A1 | (RefSeq) replication protein A 70 kDa DNA-binding subunit D-like isoform X1 (A)	replication protein A 70 kDa DNA-binding subunit B-like isoform X3 [Chenopodium quinoa]	--	SubName: Full=Uncharacterized protein {ECO:0000313|EMBL:KNA05056.1}; Flags: Fragment;	--	--	--
XLOC_005629	NW_018742651.1	1721751	1724143	+	K10999 cellulose synthase A [EC:2.4.1.12] | (RefSeq) cellulose synthase A catalytic subunit 6 [UDP-forming]-like (A)	cellulose synthase A catalytic subunit 6 [UDP-forming]	RecName: Full=Cellulose synthase A catalytic subunit 6 [UDP-forming]; Short=AtCesA6; EC=2.4.1.12; AltName: Full=AraxCelA; AltName: Full=Isoxaben-resistant protein 2; AltName: Full=Protein PROCUSTE 1; AltName: Full=Protein QUILL;	RecName: Full=Cellulose synthase {ECO:0000256|RuleBase:RU361116}; EC=2.4.1.12 {ECO:0000256|RuleBase:RU361116}; Flags: Fragment;	--	GO:0005794,Golgi apparatus; GO:0009825,multidimensional cell growth; GO:0009833,plant-type primary cell wall biogenesis; GO:0010330,cellulose synthase complex; GO:0016020,membrane; GO:0030244,cellulose biosynthetic process; GO:0071555,cell wall organization; GO:0016760,cellulose synthase (UDP-forming) activity; GO:0005887,integral component of plasma membrane; GO:0005886,plasma membrane; GO:00167…	Zinc-binding RING-finger
XLOC_003489	NW_018742441.1	1758110	1758431	.	--	--	--	--	--	--	--
XLOC_027733	NW_018744821.1	1326160	1329334	+	--	uncharacterized protein LOC110712511 [Chenopodium quinoa]	--	--	--	--	--
XLOC_030107	NW_018745003.1	2455305	2455755	.	--	--	--	--	--	--	--
XLOC_006878	NW_018742763.1	6747253	6747793	.	--	--	--	--	--	--	--
XLOC_034958	NW_018745650.1	1576172	1577753	.	K10393 kinesin family member 2/24 | (RefSeq) kinesin-13A-like (A)	uncharacterized protein LOC110791955 [Spinacia oleracea]	--	SubName: Full=uncharacterized protein LOC104227364 {ECO:0000313|RefSeq:XP_009777902.1};	FOG: Reverse transcriptase	--	--
XLOC_032643	NW_018745324.1	2793747	2796185	.	--	--	--	--	--	--	--
XLOC_015618	NW_018743572.1	196359	196715	.	--	uncharacterized protein LOC110683248 [Chenopodium quinoa]	--	SubName: Full=Uncharacterized protein {ECO:0000313|EMBL:KNA25688.1};	--	--	--
XLOC_015133	NW_018743503.1	2546611	2547637	+	--	--	--	--	--	--	--
XLOC_005425	NW_018742616.1	4273851	4278160	-	K15032 mTERF domain-containing protein, mitochondrial | (RefSeq) transcription termination factor MTERF5, chloroplastic-like (A)	transcription termination factor MTERF5, chloroplastic-like [Chenopodium quinoa]	RecName: Full=Transcription termination factor MTERF5, chloroplastic {ECO:0000305}; AltName: Full=Mitochondrial transcription termination factor 5 {ECO:0000303|PubMed:23087700}; AltName: Full=Protein MTERF DEFECTIVE IN ARABIDOPSIS 1 {ECO:0000303|PubMed:22905186}; Flags: Precursor;	SubName: Full=Uncharacterized protein {ECO:0000313|EMBL:KNA05957.1};	--	GO:0032502,developmental process; GO:0009737,response to abscisic acid; GO:0006355,regulation of transcription, DNA-templated; GO:0042255,ribosome assembly; GO:0019843,rRNA binding; GO:0009658,chloroplast organization; GO:0003727,single-stranded RNA binding; GO:0006970,response to osmotic stress; GO:0006353,DNA-templated transcription, termination; GO:0009651,response to salt stress; GO:0003690,d…	--
XLOC_030495	NW_018745024.1	9752451	9755046	-	--	formin-like protein 20 [Chenopodium quinoa]	--	--	--	--	--
XLOC_010363	NW_018743050.1	1874823	1875131	.	K23222 nuclease HARBI1 [EC:3.1.-.-] | (RefSeq) uncharacterized protein LOC110684786 (A)	uncharacterized protein LOC110684786 [Chenopodium quinoa]	--	SubName: Full=Uncharacterized protein {ECO:0000313|EnsemblPlants:BRADI4G14565.1};	Predicted transposase	--	--
XLOC_014342	NW_018743332.1	697256	697835	.	--	--	--	--	--	--	--
XLOC_009522	NW_018742980.1	100000	100872	.	--	uncharacterized protein LOC110694306 [Chenopodium quinoa]	--	SubName: Full=Uncharacterized protein {ECO:0000313|EMBL:KNA12770.1};	--	--	--
XLOC_029473	NW_018744991.1	2616215	2617499	.	--	sphingoid long-chain bases kinase 2, mitochondrial [Spinacia oleracea]	--	--	--	--	--
XLOC_019715	NW_018743946.1	2770499	2774283	-	--	uncharacterized protein LOC110719501 [Chenopodium quinoa]	--	--	--	--	Rabaptin-like protein
XLOC_001964	NW_018742329.1	2379129	2379508	+	--	--	--	--	--	--	--
XLOC_022721	NW_018744239.1	10810745	10811470	-	--	--	--	--	--	--	--
XLOC_020417	NW_018744041.1	276311	277388	+	K15503 serine/threonine-protein phosphatase 6 regulatory ankyrin repeat subunit B | (RefSeq) ankyrin repeat-containing protein NPR4 (A)	ankyrin repeat-containing protein At5g02620-like [Chenopodium quinoa]	RecName: Full=Ankyrin repeat-containing protein At5g02620;	SubName: Full=Uncharacterized protein {ECO:0000313|EMBL:KNA18726.1};	FOG: Ankyrin repeat	GO:0016021,integral component of membrane; GO:0005783,endoplasmic reticulum; GO:0005886,plasma membrane	Ankyrin repeat
XLOC_025513	NW_018744593.1	1729440	1730149	.	--	--	--	--	--	--	--
XLOC_001347	NW_018742241.1	1124536	1125044	.	--	--	--	--	--	--	--
XLOC_016532	NW_018743649.1	74958	77290	-	--	uncharacterized protein LOC110715264 [Chenopodium quinoa]	--	SubName: Full=Uncharacterized protein {ECO:0000313|EMBL:KNA14247.1};	--	--	PDDEXK-like family of unknown function
XLOC_001184	NW_018742206.1	689016	691560	-	--	--	--	--	--	--	--
XLOC_022754	NW_018744239.1	5645988	5646877	.	--	--	--	--	--	--	--
XLOC_019635	NW_018743942.1	2378670	2380960	.	K17767 AH receptor-interacting protein | (RefSeq) peptidyl-prolyl cis-trans isomerase FKBP62-like (A)	uncharacterized protein LOC110714482 [Chenopodium quinoa]	RecName: Full=Peptidyl-prolyl cis-trans isomerase FKBP62; Short=PPIase FKBP62; EC=5.2.1.8; AltName: Full=70 kDa peptidyl-prolyl isomerase; AltName: Full=FK506-binding protein 62; Short=AtFKBP62; AltName: Full=Immunophilin FKBP62; AltName: Full=Peptidylprolyl isomerase ROF1; AltName: Full=Protein ROTAMASE FKBP 1; AltName: Full=Rotamase;	SubName: Full=Uncharacterized protein {ECO:0000313|EMBL:KMS96588.1};	FKBP-type peptidyl-prolyl cis-trans isomerase	GO:0005737,cytoplasm; GO:0005634,nucleus; GO:0005528,FK506 binding; GO:0005516,calmodulin binding; GO:0003755,peptidyl-prolyl cis-trans isomerase activity; GO:0061077,chaperone-mediated protein folding; GO:0070370,cellular heat acclimation	--
XLOC_031486	NW_018745177.1	2307445	2311484	+	K20628 expansin | (RefSeq) expansin-A9-like (A)	uncharacterized protein LOC110737541 [Chenopodium quinoa]	--	SubName: Full=uncharacterized protein LOC106774649 {ECO:0000313|RefSeq:XP_014517179.1};	FOG: Transposon-encoded proteins with TYA, reverse transcriptase, integrase domains in various combinations	--	--
XLOC_013467	NW_018743292.1	11077766	11078833	+	--	--	--	--	--	--	--
XLOC_022293	NW_018744151.1	3175158	3175702	.	--	hypothetical protein BVRB_8g183260 [Beta vulgaris subsp. vulgaris]	--	--	--	--	--
XLOC_008132	NW_018742881.1	1050727	1051627	-	--	--	--	--	--	--	--
XLOC_031335	NW_018745170.1	3206533	3206910	.	K01191 alpha-mannosidase [EC:3.2.1.24] | (RefSeq) uncharacterized LOC103707976 (A)	hypothetical protein F511_12346 [Dorcoceras hygrometricum]	--	SubName: Full=Uncharacterized protein {ECO:0000313|EMBL:PHT25790.1};	FOG: Transposon-encoded proteins with TYA, reverse transcriptase, integrase domains in various combinations	--	--
XLOC_030697	NW_018745063.1	2541268	2542315	+	--	hypothetical protein BVRB_9g214870 [Beta vulgaris subsp. vulgaris]	--	SubName: Full=Uncharacterized protein {ECO:0000313|EMBL:KMS96378.1};	--	GO:0016021,integral component of membrane; GO:0008270,zinc ion binding	--
XLOC_003581	NW_018742455.1	737721	738352	.	--	--	--	--	--	--	--
XLOC_017214	NW_018743697.1	4492751	4494181	-	--	uncharacterized protein At4g04775-like [Chenopodium quinoa]	--	SubName: Full=Uncharacterized protein {ECO:0000313|EMBL:KNA26131.1};	--	GO:0016021,integral component of membrane	--
XLOC_003958	NW_018742461.1	1095380	1095979	.	--	--	--	--	--	--	--
XLOC_006420	NW_018742733.1	1069460	1070392	+	--	--	--	--	--	--	--
XLOC_031795	NW_018745248.1	2978965	2982070	-	K17080 prohibitin 1 | (RefSeq) prohibitin-3, mitochondrial-like (A)	prohibitin-3, mitochondrial-like [Chenopodium quinoa]	RecName: Full=Prohibitin-3, mitochondrial; Short=Atphb3; AltName: Full=Protein ENHANCED ETHYLENE RESPONSE 3;	SubName: Full=Uncharacterized protein {ECO:0000313|EMBL:KNA14350.1};	Prohibitin	GO:0009733,response to auxin; GO:0005730,nucleolus; GO:0005773,vacuole; GO:0071731,response to nitric oxide; GO:0016021,integral component of membrane; GO:0016020,membrane; GO:0005739,mitochondrion; GO:0009723,response to ethylene; GO:0051782,negative regulation of cell division; GO:0051301,cell division; GO:0005886,plasma membrane; GO:0009651,response to salt stress; GO:0048527,lateral root deve…	--
XLOC_032943	NW_018745410.1	8273296	8273624	.	--	--	--	--	--	--	--
XLOC_016314	NW_018743593.1	1534995	1536197	.	--	uncharacterized protein LOC110692534 [Chenopodium quinoa]	--	--	--	--	--
XLOC_002904	NW_018742418.1	807807	808545	+	--	uncharacterized protein LOC110694527 [Chenopodium quinoa]	RecName: Full=Transcription factor UPBEAT1; AltName: Full=Basic helix-loop-helix protein 151; Short=AtbHLH151; Short=bHLH 151; AltName: Full=Transcription factor EN 146; AltName: Full=Transcription factor bHLH151; AltName: Full=bHLH transcription factor bHLH151;	SubName: Full=uncharacterized protein LOC108994311 {ECO:0000313|RefSeq:XP_018824995.1};	--	GO:0003700,DNA-binding transcription factor activity; GO:0005634,nucleus; GO:0030154,cell differentiation; GO:2000280,regulation of root development; GO:0006355,regulation of transcription, DNA-templated; GO:0006351,transcription, DNA-templated; GO:0003677,DNA binding; GO:0046983,protein dimerization activity	--
XLOC_020395	NW_018744026.1	5136877	5137188	.	--	--	--	--	--	--	--
XLOC_013965	NW_018743292.1	7525772	7526134	.	K16196 eukaryotic translation initiation factor 2-alpha kinase 4 [EC:2.7.11.1] | (RefSeq) eIF-2-alpha kinase GCN2 (A)	PREDICTED: uncharacterized protein LOC108477471 [Gossypium arboreum]	--	SubName: Full=Uncharacterized protein {ECO:0000313|EMBL:PHT47000.1};	FOG: Transposon-encoded proteins with TYA, reverse transcriptase, integrase domains in various combinations	--	--
XLOC_021171	NW_018744080.1	4965294	4965772	.	--	--	--	--	--	--	--
XLOC_004836	NW_018742556.1	2197956	2198318	.	--	uncharacterized protein LOC110721519 [Chenopodium quinoa]	--	SubName: Full=Uncharacterized protein {ECO:0000313|EMBL:KNA14198.1};	--	GO:0016021,integral component of membrane	--
XLOC_004821	NW_018742556.1	229595	230717	.	--	hypothetical protein BVRB_2g027710 [Beta vulgaris subsp. vulgaris]	--	--	--	--	--
XLOC_013955	NW_018743292.1	5856148	5858372	.	--	hypothetical protein [Beta vulgaris subsp. vulgaris]	--	SubName: Full=Uncharacterized protein {ECO:0000313|EMBL:CCA65994.1};	FOG: Reverse transcriptase	GO:0016021,integral component of membrane	--
XLOC_034449	NW_018745540.1	838617	839341	+	--	--	--	--	--	--	--
XLOC_002737	NW_018742393.1	2348022	2348774	.	K04733 interleukin-1 receptor-associated kinase 4 [EC:2.7.11.1] | (RefSeq) wall-associated receptor kinase 3-like isoform X1 (A)	uncharacterized protein LOC110697774 [Chenopodium quinoa]	--	SubName: Full=Putative heme peroxidase {ECO:0000313|EMBL:OTF99912.1};	--	GO:0015074,DNA integration; GO:0006979,response to oxidative stress; GO:0003676,nucleic acid binding; GO:0020037,heme binding; GO:0004601,peroxidase activity	--
XLOC_006472	NW_018742733.1	3624371	3625384	+	--	--	--	--	--	--	--
XLOC_013988	NW_018743292.1	13884883	13885121	.	--	--	--	--	--	--	--
XLOC_001144	NW_018742205.1	2268130	2269203	.	K01872 alanyl-tRNA synthetase [EC:6.1.1.7] | (RefSeq) alanine--tRNA ligase-like (A)	alanine--tRNA ligase-like [Chenopodium quinoa]	RecName: Full=Alanine--tRNA ligase {ECO:0000255|HAMAP-Rule:MF_03133}; EC=6.1.1.7 {ECO:0000255|HAMAP-Rule:MF_03133}; AltName: Full=Alanyl-tRNA synthetase {ECO:0000255|HAMAP-Rule:MF_03133}; Short=AlaRS {ECO:0000255|HAMAP-Rule:MF_03133}; Flags: Precursor;	RecName: Full=Alanine--tRNA ligase {ECO:0000256|HAMAP-Rule:MF_03133}; EC=6.1.1.7 {ECO:0000256|HAMAP-Rule:MF_03133}; AltName: Full=Alanyl-tRNA synthetase {ECO:0000256|HAMAP-Rule:MF_03133}; Short=AlaRS {ECO:0000256|HAMAP-Rule:MF_03133};	Alanyl-tRNA synthetase	GO:0004813,alanine-tRNA ligase activity; GO:0000049,tRNA binding; GO:0005829,cytosol; GO:0005739,mitochondrion; GO:0006400,tRNA modification; GO:0006419,alanyl-tRNA aminoacylation; GO:0046686,response to cadmium ion; GO:0046872,metal ion binding; GO:0016597,amino acid binding; GO:0005524,ATP binding; GO:0009507,chloroplast	--
XLOC_034101	NW_018745521.1	100591	100945	.	--	--	--	--	--	--	--
XLOC_031452	NW_018745174.1	1285084	1285971	.	--	hypothetical protein BVRB_3g062810 [Beta vulgaris subsp. vulgaris]	--	--	--	--	--
XLOC_028362	NW_018744874.1	876988	878416	.	--	--	--	--	--	--	--
XLOC_014137	NW_018743331.1	3685423	3688364	+	K17086 transmembrane 9 superfamily member 2/4 | (RefSeq) uncharacterized LOC101300290 (A)	uncharacterized protein LOC110716347 [Chenopodium quinoa]	--	SubName: Full=Uncharacterized protein {ECO:0000313|EMBL:JAD52885.1};	--	GO:0008270,zinc ion binding; GO:0003676,nucleic acid binding	--
XLOC_030099	NW_018745003.1	1718503	1719516	.	--	hypothetical protein SOVF_080840 [Spinacia oleracea]	--	SubName: Full=Uncharacterized protein {ECO:0000313|EMBL:KNA17336.1};	--	--	--
XLOC_002004	NW_018742329.1	6582427	6583544	+	--	B3 domain-containing protein At5g57720-like [Chenopodium quinoa]	--	--	--	--	--
XLOC_034645	NW_018745580.1	20936	27065	-	K05349 beta-glucosidase [EC:3.2.1.21] | (RefSeq) probable beta-glucosidase F (A)	PREDICTED: uncharacterized protein LOC104892855 [Beta vulgaris subsp. vulgaris]	--	SubName: Full=Uncharacterized protein {ECO:0000313|EMBL:KNA08022.1}; Flags: Fragment;	--	--	--
XLOC_031446	NW_018745174.1	2238568	2239759	-	--	--	--	--	--	--	--
XLOC_027772	NW_018744821.1	2884355	2889649	-	--	uncharacterized protein LOC110699114 [Chenopodium quinoa]	--	--	--	--	Eukaryotic glutathione synthase, ATP binding domain
XLOC_016201	NW_018743574.1	2069743	2070337	.	--	hypothetical protein BVRB_6g132460 [Beta vulgaris subsp. vulgaris]	--	SubName: Full=Uncharacterized protein {ECO:0000313|EMBL:ESR37182.1};	--	--	--
XLOC_006816	NW_018742738.1	14097561	14097797	.	--	--	--	--	--	--	--
XLOC_001936	NW_018742309.1	5250529	5251354	.	--	uncharacterized protein LOC110715547 [Chenopodium quinoa]	--	--	--	--	--
XLOC_009113	NW_018742951.1	3975769	3977944	.	K19525 vacuolar protein sorting-associated protein 13A/C | (RefSeq) uncharacterized protein LOC110098611 (A)	PREDICTED: uncharacterized protein LOC107406761 [Ziziphus jujuba]	RecName: Full=RNA-directed DNA polymerase homolog; EC=2.7.7.48; AltName: Full=Reverse transcriptase homolog;	SubName: Full=Uncharacterized protein {ECO:0000313|EMBL:CAN63950.1};	FOG: Transposon-encoded proteins with TYA, reverse transcriptase, integrase domains in various combinations	GO:0003964,RNA-directed DNA polymerase activity; GO:0003968,RNA-directed 5'-3' RNA polymerase activity; GO:0005739,mitochondrion	--
XLOC_030090	NW_018745003.1	446374	446776	.	K22378 E3 ubiquitin-protein ligase RNF181 [EC:2.3.2.27] | (RefSeq) E3 ubiquitin-protein ligase RZF1-like (A)	hypothetical protein BVRB_8g197400 [Beta vulgaris subsp. vulgaris]	RecName: Full=E3 ubiquitin-protein ligase RDUF1 {ECO:0000305}; EC=2.3.2.27 {ECO:0000305}; AltName: Full=RING and DUF1117 domain-containing protein 1 {ECO:0000305}; Short=AtRDUF1 {ECO:0000303|PubMed:22405823}; AltName: Full=RING-type E3 ubiquitin transferase RDUF1 {ECO:0000305};	SubName: Full=Uncharacterized protein {ECO:0000313|EMBL:KNA05680.1};	FOG: Predicted E3 ubiquitin ligase	GO:0005737,cytoplasm; GO:0009737,response to abscisic acid; GO:0010200,response to chitin; GO:0061630,ubiquitin protein ligase activity; GO:0005829,cytosol; GO:0009738,abscisic acid-activated signaling pathway; GO:0005634,nucleus; GO:0051865,protein autoubiquitination; GO:0042787,NA; GO:0009414,response to water deprivation; GO:0043161,proteasome-mediated ubiquitin-dependent protein catabolic pro…	--
XLOC_034945	NW_018745650.1	5864263	5877166	-	--	--	--	--	--	--	--
XLOC_030589	NW_018745024.1	11223954	11224912	.	--	transcription factor LHW-like isoform X1 [Spinacia oleracea]	--	--	--	--	--
XLOC_020287	NW_018743987.1	1916667	1920399	+	--	--	--	--	--	--	--
XLOC_019729	NW_018743946.1	1355622	1357809	.	--	--	--	--	--	--	--
XLOC_001837	NW_018742292.1	1544319	1544754	.	--	--	--	--	--	--	--
XLOC_010876	NW_018743099.1	72556	81199	-	--	--	--	--	--	--	--
XLOC_031543	NW_018745177.1	2375913	2381270	-	--	PREDICTED: uncharacterized protein LOC104883495 [Beta vulgaris subsp. vulgaris]	--	SubName: Full=Uncharacterized protein {ECO:0000313|EMBL:KMS96179.1};	--	--	--
XLOC_007726	NW_018742817.1	3654397	3657188	-	--	--	--	--	--	--	--
XLOC_022539	NW_018744239.1	6630095	6633693	+	--	--	--	--	--	--	--
XLOC_032237	NW_018745286.1	3176482	3176848	-	--	--	--	--	--	--	--
XLOC_004386	NW_018742484.1	4749277	4749619	.	K01537 Ca2+-transporting ATPase [EC:3.6.3.8] | (RefSeq) calcium-transporting ATPase 12, plasma membrane-type-like (A)	uncharacterized protein LOC110709589 [Chenopodium quinoa]	--	SubName: Full=Uncharacterized protein {ECO:0000313|EMBL:CAN78544.1};	--	--	--
XLOC_020927	NW_018744072.1	2051841	2057243	+	--	uncharacterized protein LOC110693657 isoform X2 [Chenopodium quinoa]	--	SubName: Full=Uncharacterized protein {ECO:0000313|EMBL:KNA02738.1}; Flags: Fragment;	--	--	--
XLOC_019733	NW_018743946.1	2397746	2398419	.	--	--	--	--	--	--	--
XLOC_024411	NW_018744497.1	2025153	2025940	.	--	--	--	--	--	--	--
XLOC_002437	NW_018742381.1	1867646	1868630	.	--	hypothetical protein BVRB_5g126040 [Beta vulgaris subsp. vulgaris]	--	SubName: Full=Uncharacterized protein {ECO:0000313|EMBL:KMS97543.1};	--	--	--
XLOC_031589	NW_018745188.1	88230	89820	.	K22804 structural maintenance of chromosomes protein 6 | (RefSeq) structural maintenance of chromosomes protein 6B-like (A)	uncharacterized protein LOC110714373 [Chenopodium quinoa]	RecName: Full=Putative ribonuclease H protein At1g65750; EC=3.1.26.4;	SubName: Full=Uncharacterized protein {ECO:0000313|EMBL:CCA66036.1};	FOG: Reverse transcriptase	GO:0046872,metal ion binding; GO:0004523,RNA-DNA hybrid ribonuclease activity; GO:0003676,nucleic acid binding	Reverse transcriptase-like
XLOC_006772	NW_018742738.1	11879836	11881766	-	K04460 serine/threonine-protein phosphatase 5 [EC:3.1.3.16] | (RefSeq) zinc finger BED domain-containing protein RICESLEEPER 2-like isoform X1 (A)	zinc finger BED domain-containing protein RICESLEEPER 2-like [Chenopodium quinoa]	RecName: Full=Putative AC transposase; AltName: Full=ORFA;	SubName: Full=zinc finger BED domain-containing protein RICESLEEPER 2-like {ECO:0000313|RefSeq:XP_016740977.1, ECO:0000313|RefSeq:XP_016742294.1};	Tam3-transposase (Ac family)	GO:0006310,DNA recombination; GO:0046983,protein dimerization activity; GO:0032196,transposition; GO:0003677,DNA binding	--
XLOC_007678	NW_018742815.1	5629865	5630806	.	--	--	--	--	--	--	--
XLOC_014305	NW_018743331.1	2149658	2149949	.	--	--	--	--	--	--	--
XLOC_027739	NW_018744821.1	1769030	1770699	+	K04460 serine/threonine-protein phosphatase 5 [EC:3.1.3.16] | (RefSeq) zinc finger BED domain-containing protein RICESLEEPER 2-like isoform X1 (A)	zinc finger BED domain-containing protein DAYSLEEPER-like [Chenopodium quinoa]	RecName: Full=Zinc finger BED domain-containing protein RICESLEEPER 4; AltName: Full=Transposase-like protein RICESLEEPER 4;	SubName: Full=Uncharacterized protein {ECO:0000313|EMBL:KNA05978.1}; Flags: Fragment;	Tam3-transposase (Ac family)	GO:0003700,DNA-binding transcription factor activity; GO:0005634,nucleus; GO:0009791,post-embryonic development; GO:0006357,regulation of transcription by RNA polymerase II; GO:0000977,RNA polymerase II regulatory region sequence-specific DNA binding; GO:0046983,protein dimerization activity; GO:0046872,metal ion binding; GO:0006351,transcription, DNA-templated	--
XLOC_028915	NW_018744909.1	17196	18301	-	--	--	--	--	--	--	--
XLOC_006423	NW_018742733.1	1236612	1237215	+	--	--	--	--	--	--	--
XLOC_032940	NW_018745410.1	7064650	7065841	.	--	--	--	--	--	--	--
XLOC_027610	NW_018744757.1	1821089	1822017	.	--	--	--	--	--	--	--
XLOC_003483	NW_018742441.1	1937093	1952015	-	--	uncharacterized protein LOC110691008 [Chenopodium quinoa]	--	--	--	--	--
XLOC_012522	NW_018743212.1	3519568	3520705	.	--	--	--	--	--	--	--
XLOC_022297	NW_018744151.1	3861545	3861799	.	--	--	--	--	--	--	--
XLOC_035447	NW_018745684.1	2323543	2326888	-	--	--	--	--	--	--	--
XLOC_030781	NW_018745068.1	1934380	1934996	+	--	uncharacterized protein LOC110795405 isoform X1 [Spinacia oleracea]	--	--	--	--	--
XLOC_015071	NW_018743463.1	23860	24719	.	K05387 glutamate receptor, ionotropic, plant | (RefSeq) LOW QUALITY PROTEIN: glutamate receptor 2.9-like (A)	uncharacterized protein LOC110694054 [Chenopodium quinoa]	--	SubName: Full=Uncharacterized protein {ECO:0000313|EMBL:KYP36593.1};	FOG: Transposon-encoded proteins with TYA, reverse transcriptase, integrase domains in various combinations	GO:0008270,zinc ion binding; GO:0003676,nucleic acid binding	--
XLOC_008926	NW_018742914.1	5606025	5606309	.	--	--	--	--	--	--	--
XLOC_000064	NW_018742204.1	5924214	5928736	+	K02218 casein kinase 1 [EC:2.7.11.1] | (RefSeq) casein kinase 1-like protein HD16 (A)	casein kinase i isoform alpha, partial [Trifolium pratense]	RecName: Full=Casein kinase 1-like protein HD16 {ECO:0000305}; EC=2.7.11.1 {ECO:0000305}; AltName: Full=Os03g0793500 protein {ECO:0000312|EMBL:BAF13445.1}; AltName: Full=Protein EARLY FLOWERING 1 {ECO:0000303|PubMed:20400938}; AltName: Full=Protein HEADING DATE 16 {ECO:0000303|PubMed:23789941};	SubName: Full=Uncharacterized protein {ECO:0000313|EMBL:CCB48989.1};	Casein kinase (serine/threonine/tyrosine protein kinase)	GO:0005737,cytoplasm; GO:0018105,peptidyl-serine phosphorylation; GO:0009740,gibberellic acid mediated signaling pathway; GO:0048586,regulation of long-day photoperiodism, flowering; GO:0040008,regulation of growth; GO:0010476,gibberellin mediated signaling pathway; GO:0004674,protein serine/threonine kinase activity; GO:0008360,regulation of cell shape; GO:0009908,flower development; GO:0005634,…	--
XLOC_016776	NW_018743691.1	68716	71751	+	--	uncharacterized protein YKR070W-like isoform X3 [Chenopodium quinoa]	--	SubName: Full=Uncharacterized protein {ECO:0000313|EMBL:KNA14106.1};	Predicted phosphatase	--	PI-PfuI Endonuclease subdomain
XLOC_021629	NW_018744113.1	2385941	2387853	-	--	uncharacterized protein LOC110734832 [Chenopodium quinoa]	--	--	--	--	--
XLOC_027245	NW_018744704.1	6944554	6945326	.	--	--	--	--	--	--	--
XLOC_021920	NW_018744137.1	1606866	1607129	.	--	--	--	--	--	--	--
XLOC_001343	NW_018742241.1	579843	580699	.	--	hypothetical protein BVRB_8g181220 [Beta vulgaris subsp. vulgaris]	--	SubName: Full=Uncharacterized protein {ECO:0000313|EMBL:EOY27941.1};	--	--	--
XLOC_011979	NW_018743199.1	4515573	4519856	-	--	phosphopantothenoylcysteine decarboxylase subunit VHS3-like [Chenopodium quinoa]	--	SubName: Full=Uncharacterized protein {ECO:0000313|EMBL:KNA04719.1};	--	GO:0016021,integral component of membrane	--
XLOC_025517	NW_018744593.1	3346011	3346678	.	--	hypothetical protein BVRB_9g210470 [Beta vulgaris subsp. vulgaris]	--	SubName: Full=Uncharacterized protein {ECO:0000313|EMBL:KNA09866.1};	--	--	--
XLOC_031752	NW_018745240.1	1954214	1958063	-	K19613 leucine-rich repeat protein SHOC2 | (RefSeq) putative disease resistance protein RGA3 isoform X1 (A)	disease resistance protein RGA2-like [Chenopodium quinoa]	RecName: Full=Putative disease resistance protein RGA1; AltName: Full=RGA3-blb;	SubName: Full=NBS-LRR type resistance protein {ECO:0000313|EMBL:ABJ99599.1};	Apoptotic ATPase	GO:0006952,defense response; GO:0005524,ATP binding; GO:0043531,ADP binding	--
XLOC_005710	NW_018742651.1	4812201	4812888	.	--	--	--	--	--	--	--
XLOC_023319	NW_018744304.1	2287384	2296830	+	--	--	--	--	--	--	--
XLOC_025054	NW_018744537.1	3297260	3297747	.	K02295 cryptochrome | (RefSeq) (6-4)DNA photolyase-like (A)	(6-4)DNA photolyase-like [Chenopodium quinoa]	RecName: Full=(6-4)DNA photolyase; EC=4.1.99.13; AltName: Full=Protein UV repair defective 3;	SubName: Full=Uncharacterized protein {ECO:0000313|EMBL:KNA03645.1};	Deoxyribodipyrimidine photolyase/cryptochrome	GO:0009411,response to UV; GO:0003914,DNA (6-4) photolyase activity; GO:0006281,DNA repair; GO:0000166,nucleotide binding; GO:0003677,DNA binding	--
XLOC_005578	NW_018742630.1	2556943	2557248	.	--	--	--	--	--	--	--
XLOC_022290	NW_018744151.1	2939395	2942850	.	K13217 pre-mRNA-processing factor 39 | (RefSeq) uncharacterized protein LOC114183870 isoform X1 (A)	hypothetical protein VITISV_040546 [Vitis vinifera]	RecName: Full=Retrovirus-related Pol polyprotein from transposon RE2; AltName: Full=Retro element 2 {ECO:0000303|PubMed:10689195}; Short=AtRE2 {ECO:0000303|PubMed:10689195}; Includes: RecName: Full=Protease RE2; EC=3.4.23.-; Includes: RecName: Full=Reverse transcriptase RE2; EC=2.7.7.49; Includes: RecName: Full=Endonuclease RE2;	SubName: Full=Uncharacterized protein {ECO:0000313|EMBL:CAN82171.1};	FOG: Transposon-encoded proteins with TYA, reverse transcriptase, integrase domains in various combinations	GO:0006310,DNA recombination; GO:0004519,endonuclease activity; GO:0015074,DNA integration; GO:0004190,aspartic-type endopeptidase activity; GO:0003676,nucleic acid binding; GO:0003964,RNA-directed DNA polymerase activity; GO:0046872,metal ion binding	--
XLOC_024262	NW_018744460.1	2033184	2035114	.	K03245 translation initiation factor 3 subunit J | (RefSeq) uncharacterized protein LOC110681914 (A)	uncharacterized protein LOC110717256 [Chenopodium quinoa]	RecName: Full=Retrovirus-related Pol polyprotein from transposon TNT 1-94; Includes: RecName: Full=Protease; EC=3.4.23.-; Includes: RecName: Full=Reverse transcriptase; EC=2.7.7.49; Includes: RecName: Full=Endonuclease;	SubName: Full=Uncharacterized protein {ECO:0000313|EMBL:JAV45067.1}; Flags: Fragment;	FOG: Transposon-encoded proteins with TYA, reverse transcriptase, integrase domains in various combinations	GO:0004519,endonuclease activity; GO:0015074,DNA integration; GO:0004190,aspartic-type endopeptidase activity; GO:0008270,zinc ion binding; GO:0003676,nucleic acid binding; GO:0003964,RNA-directed DNA polymerase activity	--
XLOC_029477	NW_018744991.1	3829576	3830092	.	--	--	--	--	--	--	--
XLOC_025519	NW_018744593.1	4067202	4067633	.	--	--	--	--	--	--	--
XLOC_004033	NW_018742483.1	2072181	2075807	-	--	putative F-box protein At4g38870 isoform X1 [Chenopodium quinoa]	--	--	--	--	--
XLOC_007804	NW_018742861.1	477337	478337	.	--	hypothetical protein BVRB_5g126040 [Beta vulgaris subsp. vulgaris]	--	SubName: Full=Uncharacterized protein {ECO:0000313|EMBL:KMS97543.1};	--	--	--
XLOC_010644	NW_018743074.1	110628	113313	+	--	uncharacterized protein LOC110714432 [Chenopodium quinoa]	--	SubName: Full=Uncharacterized protein {ECO:0000313|EMBL:KNA17629.1};	--	--	--
XLOC_003586	NW_018742455.1	1747241	1747452	.	--	(3S,6E)-nerolidol synthase 1-like [Chenopodium quinoa]	--	--	--	--	--
XLOC_028240	NW_018744874.1	126997	130722	-	K04460 serine/threonine-protein phosphatase 5 [EC:3.1.3.16] | (RefSeq) zinc finger BED domain-containing protein RICESLEEPER 2-like isoform X1 (A)	zinc finger BED domain-containing protein RICESLEEPER 2-like, partial [Spinacia oleracea]	RecName: Full=Putative AC transposase; AltName: Full=ORFA;	SubName: Full=Transposase {ECO:0000313|EMBL:AGH20188.1};	Tam3-transposase (Ac family)	GO:0006310,DNA recombination; GO:0046983,protein dimerization activity; GO:0032196,transposition; GO:0003677,DNA binding	--
XLOC_025036	NW_018744537.1	5248232	5254604	-	--	uncharacterized protein LOC110712106 [Chenopodium quinoa]	--	--	--	--	Protein of unknown function (DUF730)
XLOC_022299	NW_018744151.1	4031266	4032063	.	--	--	--	--	--	--	--
XLOC_024286	NW_018744464.1	313068	317833	-	K11253 histone H3 | (RefSeq) uncharacterized protein LOC110629262 (A)	uncharacterized protein LOC110699836 [Chenopodium quinoa]	--	SubName: Full=Uncharacterized protein {ECO:0000313|EMBL:KMS97023.1}; Flags: Fragment;	--	--	--
XLOC_009125	NW_018742951.1	7617133	7618065	.	--	uncharacterized protein LOC110694641 [Chenopodium quinoa]	--	--	--	--	--
XLOC_005939	NW_018742684.1	2567043	2568367	+	K05349 beta-glucosidase [EC:3.2.1.21] | (RefSeq) probable beta-glucosidase F (A)	hypothetical protein BVRB_9g215470 isoform B [Beta vulgaris subsp. vulgaris]	--	SubName: Full=Uncharacterized protein {ECO:0000313|EMBL:KMS97662.1};	--	--	--
XLOC_035668	NW_018745684.1	8560247	8560829	.	--	--	--	--	--	--	--
XLOC_033240	NW_018745448.1	9751459	9751882	.	--	--	--	--	--	--	--
XLOC_014324	NW_018743331.1	10218581	10219766	.	--	--	--	--	--	--	--
XLOC_016522	NW_018743649.1	77335	79865	+	--	--	--	--	--	--	--
XLOC_007537	NW_018742815.1	5747019	5747624	+	--	--	--	--	--	--	--
XLOC_032852	NW_018745410.1	1883786	1887911	+	--	inactive TPR repeat-containing thioredoxin TTL3-like [Chenopodium quinoa]	--	--	--	--	--
XLOC_002439	NW_018742381.1	2251841	2252323	.	--	--	--	--	--	--	--
XLOC_027730	NW_018744813.1	1940173	1940513	.	K00815 tyrosine aminotransferase [EC:2.6.1.5] | (RefSeq) probable aminotransferase TAT2 (A)	uncharacterized protein LOC110703671 [Chenopodium quinoa]	--	SubName: Full=Reverse transcriptase {ECO:0000313|EMBL:OMO69928.1};	FOG: Reverse transcriptase	GO:0003964,RNA-directed DNA polymerase activity; GO:0003676,nucleic acid binding; GO:0016788,hydrolase activity, acting on ester bonds	--
XLOC_011256	NW_018743175.1	1015899	1017138	-	--	hypothetical protein SOVF_048860 [Spinacia oleracea]	--	SubName: Full=Uncharacterized protein {ECO:0000313|EMBL:KNA20793.1};	--	--	--
XLOC_028972	NW_018744949.1	1559833	1560734	.	--	--	--	--	--	--	--
XLOC_000716	NW_018742204.1	19371973	19372714	.	--	hypothetical protein BVRB_6g139800 [Beta vulgaris subsp. vulgaris]	--	SubName: Full=Uncharacterized protein {ECO:0000313|EMBL:KNA19688.1};	--	GO:0016021,integral component of membrane	--
XLOC_025921	NW_018744626.1	1662133	1664578	-	K00799 glutathione S-transferase [EC:2.5.1.18] | (RefSeq) uncharacterized protein LOC110786294 (A)	uncharacterized protein LOC110805224 [Spinacia oleracea]	--	SubName: Full=Uncharacterized protein {ECO:0000313|EMBL:KNA18319.1}; Flags: Fragment;	--	GO:0003676,nucleic acid binding	--
XLOC_000347	NW_018742204.1	1945851	1950122	-	--	putative ribosome biogenesis protein slx9-like [Chenopodium quinoa]	--	SubName: Full=Uncharacterized protein {ECO:0000313|EMBL:OVA15904.1};	--	--	--
XLOC_021417	NW_018744092.1	3059650	3060878	.	--	uncharacterized protein LOC110701915 [Chenopodium quinoa]	--	SubName: Full=Uncharacterized protein {ECO:0000313|EMBL:KNA12629.1};	--	--	--
XLOC_018670	NW_018743919.1	3540789	3544735	+	K02946 small subunit ribosomal protein S10 | (GenBank) ribosomal protein S10 (A)	hypothetical protein SOVF_187970 [Spinacia oleracea]	RecName: Full=Ribosomal protein S10, mitochondrial;	SubName: Full=Uncharacterized protein {ECO:0000313|EMBL:KNA05692.1};	--	GO:0003735,structural constituent of ribosome; GO:0006412,translation; GO:0005739,mitochondrion; GO:0005840,ribosome	--
XLOC_032886	NW_018745410.1	8330735	8331636	+	--	--	--	--	--	--	--
XLOC_027904	NW_018744835.1	390723	394240	-	--	uncharacterized protein LOC110735240 [Chenopodium quinoa]	--	SubName: Full=Uncharacterized protein {ECO:0000313|EMBL:KNA03411.1};	--	GO:0016021,integral component of membrane	--
XLOC_006729	NW_018742738.1	4420558	4421050	-	--	--	--	--	--	--	--
XLOC_028381	NW_018744874.1	2976212	2977208	.	K14488 SAUR family protein | (RefSeq) auxin-responsive protein SAUR21 (A)	hypothetical protein SOVF_055610 [Spinacia oleracea]	RecName: Full=Auxin-responsive protein SAUR24 {ECO:0000305}; AltName: Full=Protein SMALL AUXIN UP RNA 24 {ECO:0000303|PubMed:12036261};	SubName: Full=Uncharacterized protein {ECO:0000313|EMBL:KNA20091.1};	--	GO:0040008,regulation of growth; GO:0005886,plasma membrane; GO:0007275,multicellular organism development; GO:0009734,auxin-activated signaling pathway	--
XLOC_001711	NW_018742263.1	3232292	3233454	.	--	--	--	--	--	--	--
XLOC_001926	NW_018742309.1	1549269	1550324	.	--	--	--	--	--	--	--
XLOC_000664	NW_018742204.1	1959928	1960309	.	--	--	--	--	--	--	--
XLOC_017744	NW_018743828.1	312550	320859	+	K03006 DNA-directed RNA polymerase II subunit RPB1 [EC:2.7.7.6] | (RefSeq) LOW QUALITY PROTEIN: DNA-directed RNA polymerase II subunit 1-like (A)	ty1-copia retrotransposon protein [Cucumis melo subsp. melo]	RecName: Full=Retrovirus-related Pol polyprotein from transposon TNT 1-94; Includes: RecName: Full=Protease; EC=3.4.23.-; Includes: RecName: Full=Reverse transcriptase; EC=2.7.7.49; Includes: RecName: Full=Endonuclease;	SubName: Full=Ty1-copia retrotransposon protein {ECO:0000313|EMBL:ADN33807.1};	FOG: Transposon-encoded proteins with TYA, reverse transcriptase, integrase domains in various combinations	GO:0004519,endonuclease activity; GO:0015074,DNA integration; GO:0004190,aspartic-type endopeptidase activity; GO:0008270,zinc ion binding; GO:0003676,nucleic acid binding; GO:0003964,RNA-directed DNA polymerase activity	--
XLOC_005516	NW_018742630.1	781901	782442	-	--	--	--	--	--	--	--
XLOC_006811	NW_018742738.1	9666646	9667091	.	--	uncharacterized protein LOC110708979 [Chenopodium quinoa]	--	SubName: Full=Uncharacterized protein {ECO:0000313|EMBL:KNA19251.1};	--	--	TMEM9
XLOC_019730	NW_018743946.1	2009100	2010642	.	--	--	--	--	--	--	--
XLOC_016206	NW_018743574.1	4038742	4039157	.	--	--	--	--	--	--	--
XLOC_031109	NW_018745105.1	2787832	2788917	.	--	hypothetical protein SOVF_114540 [Spinacia oleracea]	--	SubName: Full=Uncharacterized protein {ECO:0000313|EMBL:KNA13670.1};	--	--	--
XLOC_004826	NW_018742556.1	575868	576870	.	--	--	--	--	--	--	--
XLOC_030093	NW_018745003.1	1086186	1086730	.	--	--	--	--	--	--	--
XLOC_004831	NW_018742556.1	1151727	1152318	.	K07904 Ras-related protein Rab-11A | (RefSeq) ras-related protein Rab11D-like (A)	uncharacterized protein LOC110717807 [Chenopodium quinoa]	--	--	--	--	--
XLOC_018234	NW_018743858.1	399831	405629	-	K02469 DNA gyrase subunit A [EC:5.99.1.3] | (RefSeq) DNA gyrase subunit A, chloroplastic/mitochondrial-like (A)	hypothetical protein LR48_Vigan08g059400 [Vigna angularis]	RecName: Full=Uncharacterized mitochondrial protein AtMg00860; AltName: Full=ORF158;	SubName: Full=Uncharacterized protein {ECO:0000313|EMBL:KOM49767.1};	FOG: Transposon-encoded proteins with TYA, reverse transcriptase, integrase domains in various combinations	GO:0005739,mitochondrion	Reverse transcriptase (RNA-dependent DNA polymerase)
XLOC_009119	NW_018742951.1	6219463	6220101	.	--	--	--	--	--	--	--
XLOC_006138	NW_018742720.1	871240	872954	+	--	--	--	--	--	--	--
XLOC_002729	NW_018742393.1	4329	5736	.	--	--	--	--	--	--	--
XLOC_000517	NW_018742204.1	19410413	19411988	-	K21434 ankyrin repeat domain-containing protein 2 | (Kazusa) Lj4g3v2689670.2; - (A)	dual specificity protein kinase shkC-like [Chenopodium quinoa]	RecName: Full=Integrin-linked protein kinase 1 {ECO:0000303|PubMed:27208244}; EC=2.7.11.1 {ECO:0000269|PubMed:27208244}; AltName: Full=Ankyrin protein kinase 1 {ECO:0000303|PubMed:12650621};	SubName: Full=Uncharacterized protein {ECO:0000313|EMBL:KNA22101.1};	Tyrosine kinase specific for activated (GTP-bound) p21cdc42Hs	GO:0005783,endoplasmic reticulum; GO:0045087,innate immune response; GO:0009898,cytoplasmic side of plasma membrane; GO:0005789,endoplasmic reticulum membrane; GO:0004674,protein serine/threonine kinase activity; GO:0004712,protein serine/threonine/tyrosine kinase activity; GO:0004871,NA; GO:0004672,protein kinase activity; GO:0006970,response to osmotic stress; GO:0035556,intracellular signal tr…	--
XLOC_009117	NW_018742951.1	5108688	5109353	.	--	uncharacterized protein LOC111412245 [Olea europaea var. sylvestris]	--	SubName: Full=Uncharacterized protein {ECO:0000313|EMBL:KDO75408.1};	--	--	--
XLOC_012938	NW_018743283.1	1016882	1017110	.	--	--	--	--	--	--	--
XLOC_020386	NW_018744026.1	1524988	1525268	.	--	--	--	--	--	--	--
XLOC_019472	NW_018743920.1	1648181	1648575	.	K09422 transcription factor MYB, plant | (RefSeq) transcription factor MYB61-like (A)	transcription factor MYB61-like [Chenopodium quinoa]	RecName: Full=Transcription factor MYB61 {ECO:0000305}; AltName: Full=Myb-related protein 61 {ECO:0000305}; Short=AtMYB61 {ECO:0000303|PubMed:16005292};	SubName: Full=R2R3-MYB transcription factor MYB2 {ECO:0000313|EMBL:AFH03054.1};	Transcription factor, Myb superfamily	GO:0009733,response to auxin; GO:0043565,sequence-specific DNA binding; GO:0010214,seed coat development; GO:0010089,xylem development; GO:0044212,transcription regulatory region DNA binding; GO:0003700,DNA-binding transcription factor activity; GO:0005634,nucleus; GO:0030154,cell differentiation; GO:0048364,root development; GO:0010087,phloem or xylem histogenesis; GO:0006357,regulation of trans…	--
XLOC_005704	NW_018742651.1	1788238	1788968	.	--	--	--	--	--	--	--
XLOC_033826	NW_018745461.1	1572611	1573327	+	--	--	--	--	--	--	--
XLOC_007736	NW_018742817.1	3583176	3583637	.	--	--	--	--	--	--	--
XLOC_010359	NW_018743050.1	594779	595520	.	--	uncharacterized protein LOC110787051 [Spinacia oleracea]	--	SubName: Full=uncharacterized protein LOC109014056 {ECO:0000313|RefSeq:XP_018851906.1};	--	--	--
XLOC_031100	NW_018745105.1	3947344	3948271	-	--	--	--	--	--	--	--
XLOC_034546	NW_018745546.1	1491136	1491573	.	K19525 vacuolar protein sorting-associated protein 13A/C | (RefSeq) uncharacterized protein LOC110098611 (A)	hypothetical protein SOVF_014300, partial [Spinacia oleracea]	RecName: Full=RNA-directed DNA polymerase homolog; EC=2.7.7.48; AltName: Full=Reverse transcriptase homolog;	SubName: Full=Uncharacterized protein {ECO:0000313|EMBL:KNA24590.1}; Flags: Fragment;	FOG: Transposon-encoded proteins with TYA, reverse transcriptase, integrase domains in various combinations	GO:0003964,RNA-directed DNA polymerase activity; GO:0003968,RNA-directed 5'-3' RNA polymerase activity; GO:0005739,mitochondrion	--
XLOC_027420	NW_018744718.1	2047802	2052188	-	--	uncharacterized protein LOC110738187 [Chenopodium quinoa]	--	SubName: Full=Uncharacterized protein {ECO:0000313|EMBL:KNA13656.1}; Flags: Fragment;	--	GO:0003676,nucleic acid binding	--
XLOC_004629	NW_018742552.1	462066	465881	+	K14175 (3S,6E)-nerolidol synthase [EC:4.2.3.48] | (RefSeq) (3S,6E)-nerolidol synthase 1-like (A)	uncharacterized protein LOC110804849 [Spinacia oleracea]	RecName: Full=RNA-directed DNA polymerase homolog; EC=2.7.7.48; AltName: Full=Reverse transcriptase homolog;	SubName: Full=Putative reverse transcriptase domain, Ribonuclease H-like domain protein {ECO:0000313|EMBL:OTG25010.1};	FOG: Transposon-encoded proteins with TYA, reverse transcriptase, integrase domains in various combinations	GO:0003964,RNA-directed DNA polymerase activity; GO:0003968,RNA-directed 5'-3' RNA polymerase activity; GO:0005739,mitochondrion	--
XLOC_009110	NW_018742951.1	2456764	2457288	.	--	--	--	--	--	--	--
XLOC_031802	NW_018745248.1	1675355	1675773	.	--	--	--	--	--	--	--
XLOC_031762	NW_018745240.1	1367465	1368094	.	--	--	--	--	--	--	--
XLOC_011622	NW_018743196.1	2442549	2443151	.	--	--	--	--	--	--	--
XLOC_020854	NW_018744066.1	2796934	2798280	-	K11273 chromosome transmission fidelity protein 1 [EC:3.6.4.13] | (RefSeq) LOW QUALITY PROTEIN: probable ATP-dependent DNA helicase DDX11 (A)	uncharacterized protein LOC110707794 [Chenopodium quinoa]	--	SubName: Full=Uncharacterized protein {ECO:0000313|EMBL:KNA11448.1};	--	--	--
XLOC_018475	NW_018743894.1	3910946	3911237	.	--	--	--	--	--	--	--
XLOC_014260	NW_018743331.1	5383775	5393894	-	--	--	--	--	--	--	--
XLOC_019399	NW_018743920.1	7753727	7754544	-	--	--	--	--	--	--	--
XLOC_025132	NW_018744577.1	214281	214907	.	--	--	--	--	--	--	--
XLOC_028826	NW_018744890.1	18419	19218	.	K14803 protein phosphatase PTC2/3 [EC:3.1.3.16] | (RefSeq) probable protein phosphatase 2C 28 isoform X1 (A)	uncharacterized protein LOC110794658 [Spinacia oleracea]	--	SubName: Full=Uncharacterized protein {ECO:0000313|EMBL:KMS99360.1};	--	GO:0004523,RNA-DNA hybrid ribonuclease activity; GO:0003676,nucleic acid binding	--
XLOC_016113	NW_018743574.1	5943557	5945060	-	K05349 beta-glucosidase [EC:3.2.1.21] | (RefSeq) probable beta-glucosidase F (A)	hypothetical protein BVRB_9g215470 isoform A [Beta vulgaris subsp. vulgaris]	--	SubName: Full=Uncharacterized protein {ECO:0000313|EMBL:KMS94608.1}; Flags: Fragment;	--	--	--
XLOC_026421	NW_018744633.1	5656519	5658813	-	--	--	--	--	--	--	--
XLOC_017732	NW_018743814.1	600362	600755	.	--	--	--	--	--	--	--
XLOC_025621	NW_018744616.1	3907441	3908476	-	--	--	--	--	--	--	--
XLOC_000964	NW_018742205.1	929212	930998	-	--	--	--	--	--	--	--
XLOC_001827	NW_018742292.1	1796662	1804415	-	--	--	--	--	--	--	--
XLOC_003443	NW_018742441.1	944550	946842	+	--	--	--	--	--	--	--
XLOC_034192	NW_018745523.1	143191	144948	-	--	--	--	--	--	--	--
XLOC_034897	NW_018745650.1	1549969	1551545	-	--	zinc finger BED domain-containing protein DAYSLEEPER-like [Chenopodium quinoa]	--	--	--	--	--
XLOC_003996	NW_018742476.1	367669	368033	.	K15040 voltage-dependent anion channel protein 2 | (RefSeq) mitochondrial outer membrane protein porin 4-like (A)	calcium/calmodulin-regulated receptor-like kinase 1 [Chenopodium quinoa]	RecName: Full=Mitochondrial outer membrane protein porin 4; AltName: Full=Voltage-dependent anion-selective channel protein 4; Short=AtVDAC4; Short=VDAC-4;	SubName: Full=Uncharacterized protein {ECO:0000313|EMBL:KNA15847.1};	Porin/voltage-dependent anion-selective channel protein	GO:0009617,response to bacterium; GO:0046930,pore complex; GO:0040008,regulation of growth; GO:0016020,membrane; GO:0015288,porin activity; GO:0005741,mitochondrial outer membrane; GO:0005739,mitochondrion; GO:0005886,plasma membrane; GO:0008308,voltage-gated anion channel activity	Eukaryotic porin
XLOC_010224	NW_018743047.1	1566140	1568730	-	--	--	--	--	--	--	--
XLOC_021419	NW_018744092.1	3724823	3725300	.	--	--	--	--	--	--	--
XLOC_005037	NW_018742577.1	1568023	1569658	-	K15502 serine/threonine-protein phosphatase 6 regulatory ankyrin repeat subunit A | (RefSeq) uncharacterized protein LOC110720917 (A)	uncharacterized protein LOC110720917 [Chenopodium quinoa]	--	--	--	--	Reverse transcriptase-like
XLOC_022287	NW_018744151.1	2134908	2136256	.	--	hypothetical protein SOVF_087330 [Spinacia oleracea]	--	SubName: Full=Uncharacterized protein {ECO:0000313|EMBL:KNA16636.1};	--	GO:0016021,integral component of membrane	--
XLOC_004533	NW_018742523.1	950841	951916	.	--	--	--	--	--	--	--
XLOC_000723	NW_018742204.1	20442237	20442680	.	--	--	--	--	--	--	--
XLOC_029071	NW_018744955.1	1539394	1539780	.	K03686 molecular chaperone DnaJ | (RefSeq) uncharacterized protein LOC107900121 (A)	hypothetical protein VITISV_032357 [Vitis vinifera]	--	SubName: Full=Uncharacterized protein {ECO:0000313|EMBL:CAN63950.1};	FOG: Transposon-encoded proteins with TYA, reverse transcriptase, integrase domains in various combinations	GO:0015074,DNA integration; GO:0005634,nucleus; GO:0004190,aspartic-type endopeptidase activity; GO:0003676,nucleic acid binding	--
XLOC_022425	NW_018744180.1	20	1148	-	K06875 programmed cell death protein 5 | (RefSeq) DNA-binding protein DDB_G0278111-like (A)	DNA-binding protein DDB_G0278111-like [Chenopodium quinoa]	--	SubName: Full=Uncharacterized protein {ECO:0000313|EnsemblPlants:Bo7g044980.1};	Apoptosis-related protein/predicted DNA-binding protein	GO:0003677,DNA binding	Double-stranded DNA-binding domain
XLOC_018113	NW_018743850.1	5964898	5966531	-	--	--	--	--	--	--	--
XLOC_008720	NW_018742914.1	8464556	8467774	+	--	uncharacterized protein LOC110689063 [Chenopodium quinoa]	--	--	--	--	--
XLOC_025521	NW_018744593.1	4440708	4441103	.	--	pentatricopeptide repeat-containing protein At5g18390, mitochondrial-like [Chenopodium quinoa]	--	--	--	--	--
XLOC_027064	NW_018744693.1	2356019	2357579	.	--	--	--	--	--	--	--
XLOC_022280	NW_018744151.1	322739	323064	.	--	hypothetical protein SOVF_200150 [Spinacia oleracea]	--	SubName: Full=Uncharacterized protein {ECO:0000313|EMBL:KNA04400.1};	--	--	--
XLOC_028358	NW_018744874.1	313192	313737	.	--	--	--	--	--	--	--
XLOC_035608	NW_018745684.1	8815155	8815578	-	K00799 glutathione S-transferase [EC:2.5.1.18] | (RefSeq) uncharacterized protein LOC110786294 (A)	uncharacterized protein LOC110685101 [Chenopodium quinoa]	--	SubName: Full=Uncharacterized protein {ECO:0000313|EMBL:CCA66054.1};	FOG: Reverse transcriptase	GO:0003676,nucleic acid binding	--
XLOC_009871	NW_018743021.1	1717099	1719166	+	--	--	--	--	--	--	--
XLOC_029366	NW_018744991.1	717932	720532	-	--	uncharacterized protein LOC110721507 [Chenopodium quinoa]	--	SubName: Full=Uncharacterized protein {ECO:0000313|EMBL:KNA22769.1};	--	--	--
XLOC_017438	NW_018743783.1	1258851	1259721	.	--	--	--	--	--	--	--
XLOC_016242	NW_018743575.1	840487	840887	.	--	uncharacterized protein LOC110737469 [Chenopodium quinoa]	--	--	--	--	--
XLOC_000268	NW_018742204.1	21445823	21453858	+	K20547 basic endochitinase B [EC:3.2.1.14] | (RefSeq) endochitinase (A)	hypothetical protein SOVF_020890 [Spinacia oleracea]	RecName: Full=Antimicrobial peptide Ar-AMP; Flags: Precursor;	SubName: Full=Uncharacterized protein {ECO:0000313|EMBL:KNA23935.1};	--	GO:0050832,defense response to fungus; GO:0050830,defense response to Gram-positive bacterium; GO:0031640,killing of cells of other organism; GO:0008061,chitin binding	Chitin recognition protein
XLOC_006815	NW_018742738.1	14091123	14092184	.	--	--	--	--	--	--	--
XLOC_010928	NW_018743108.1	1247935	1248417	.	--	--	--	--	--	--	--
XLOC_001715	NW_018742263.1	4570718	4572279	.	--	--	--	--	--	--	--
XLOC_021464	NW_018744093.1	1314620	1315136	-	--	--	--	--	--	--	--
XLOC_020678	NW_018744062.1	942479	942692	.	--	--	--	--	--	--	--
XLOC_016256	NW_018743591.1	365997	366756	.	--	--	--	--	--	--	--
XLOC_032114	NW_018745281.1	513736	514740	.	--	hypothetical protein BVRB_3g063170 [Beta vulgaris subsp. vulgaris]	--	SubName: Full=Uncharacterized protein {ECO:0000313|EMBL:KDP37692.1};	--	GO:0048731,system development	--
XLOC_032304	NW_018745291.1	826319	829335	+	K00626 acetyl-CoA C-acetyltransferase [EC:2.3.1.9] | (RefSeq) acetyl-CoA acetyltransferase, cytosolic 1 (A)	acetyl-CoA acetyltransferase, cytosolic 1 [Chenopodium quinoa]	RecName: Full=Acetyl-CoA acetyltransferase, cytosolic 1; EC=2.3.1.9; AltName: Full=Cytosolic acetoacetyl-CoA thiolase 1; Short=Thiolase 1; AltName: Full=Protein EMBRYO DEFECTIVE 1276;	SubName: Full=Uncharacterized protein {ECO:0000313|EMBL:KNA19190.1};	Acetyl-CoA acetyltransferase	GO:0003985,acetyl-CoA C-acetyltransferase activity; GO:0006635,fatty acid beta-oxidation; GO:0005829,cytosol; GO:0009860,pollen tube growth; GO:0005777,peroxisome; GO:0008299,isoprenoid biosynthetic process; GO:0016125,sterol metabolic process; GO:0005886,plasma membrane; GO:0009846,pollen germination; GO:0046872,metal ion binding	--
XLOC_017971	NW_018743850.1	6978276	6979569	+	--	--	--	--	--	--	--
XLOC_017342	NW_018743742.1	69551	70509	+	--	--	--	--	--	--	--
XLOC_002246	NW_018742345.1	4181536	4184920	-	K10401 kinesin family member 18/19 | (RefSeq) uncharacterized protein LOC113463215 (A)	uncharacterized protein LOC110792299 [Spinacia oleracea]	--	SubName: Full=Uncharacterized protein {ECO:0000313|EMBL:KMS97428.1};	FOG: Reverse transcriptase	--	--
XLOC_023227	NW_018744301.1	338964	340922	+	--	--	--	--	--	--	--
XLOC_016412	NW_018743616.1	950894	955512	-	--	--	--	--	--	--	--
XLOC_015116	NW_018743487.1	2637	3082	-	--	trypsin inhibitor 2-like [Chenopodium quinoa]	RecName: Full=Trypsin inhibitor 1B; AltName: Full=ETIB;	SubName: Full=Uncharacterized protein {ECO:0000313|EMBL:KNA07819.1};	--	GO:0004867,serine-type endopeptidase inhibitor activity	--
XLOC_006872	NW_018742763.1	2369450	2370830	.	--	--	--	--	--	--	--
XLOC_027144	NW_018744702.1	2056951	2057477	.	--	--	--	--	--	--	--
XLOC_012538	NW_018743217.1	565315	567146	+	--	--	--	--	--	--	--
XLOC_003142	NW_018742418.1	2018295	2020193	-	K04460 serine/threonine-protein phosphatase 5 [EC:3.1.3.16] | (RefSeq) zinc finger BED domain-containing protein RICESLEEPER 2-like isoform X1 (A)	zinc finger BED domain-containing protein RICESLEEPER 3-like [Chenopodium quinoa]	RecName: Full=Putative AC transposase; AltName: Full=ORFA;	SubName: Full=Putative AC transposase {ECO:0000313|EMBL:KYP31138.1};	Tam3-transposase (Ac family)	GO:0006310,DNA recombination; GO:0046983,protein dimerization activity; GO:0032196,transposition; GO:0003677,DNA binding	hAT family C-terminal dimerisation region
XLOC_014365	NW_018743355.1	23947	24192	.	--	--	--	--	--	--	--
XLOC_027839	NW_018744830.1	915009	918850	+	--	--	--	--	--	--	--
XLOC_034946	NW_018745650.1	5879756	5881283	-	K14290 exportin-1 | (RefSeq) protein EXPORTIN 1A isoform X1 (A)	protein EXPORTIN 1A isoform X2 [Spinacia oleracea]	RecName: Full=Protein EXPORTIN 1A {ECO:0000303|PubMed:18791220}; Short=AtCRM1 {ECO:0000303|PubMed:10652141}; Short=AtXPO1 {ECO:0000303|PubMed:10652141}; AltName: Full=Protein HEAT-INTOLERANT 2 {ECO:0000303|PubMed:20345641};	SubName: Full=Uncharacterized protein {ECO:0000313|EMBL:KNA06335.1};	Nuclear transport receptor CRM1/MSN5 (importin beta superfamily)	GO:0009553,embryo sac development; GO:0005049,nuclear export signal receptor activity; GO:0009555,pollen development; GO:0006611,protein export from nucleus; GO:0000055,ribosomal large subunit export from nucleus; GO:0005829,cytosol; GO:0009860,pollen tube growth; GO:0008536,Ran GTPase binding; GO:0000056,ribosomal small subunit export from nucleus; GO:0005643,nuclear pore; GO:0046825,regulation …	--
XLOC_010309	NW_018743050.1	344146	345768	-	--	--	--	--	--	--	--
XLOC_005302	NW_018742616.1	4472277	4477084	+	K03006 DNA-directed RNA polymerase II subunit RPB1 [EC:2.7.7.6] | (RefSeq) LOW QUALITY PROTEIN: DNA-directed RNA polymerase II subunit 1-like (A)	Retrovirus-related Pol polyprotein from transposon TNT 1-94, partial [Cajanus cajan]	RecName: Full=Retrovirus-related Pol polyprotein from transposon TNT 1-94; Includes: RecName: Full=Protease; EC=3.4.23.-; Includes: RecName: Full=Reverse transcriptase; EC=2.7.7.49; Includes: RecName: Full=Endonuclease;	SubName: Full=Retrovirus-related Pol polyprotein from transposon TNT 1-94 {ECO:0000313|EMBL:KYP64289.1}; Flags: Fragment;	FOG: Transposon-encoded proteins with TYA, reverse transcriptase, integrase domains in various combinations	GO:0004519,endonuclease activity; GO:0015074,DNA integration; GO:0004190,aspartic-type endopeptidase activity; GO:0008270,zinc ion binding; GO:0003676,nucleic acid binding; GO:0003964,RNA-directed DNA polymerase activity	--
XLOC_009528	NW_018742980.1	1600835	1601722	.	--	--	--	--	--	--	--
XLOC_026920	NW_018744693.1	3782198	3782914	+	--	--	--	--	--	--	--
XLOC_004385	NW_018742484.1	4740293	4740855	.	--	--	--	--	--	--	--
XLOC_015477	NW_018743518.1	92230	93263	.	--	--	--	--	--	--	--
XLOC_023980	NW_018744420.1	739195	740412	-	--	--	--	--	--	--	--
XLOC_013642	NW_018743292.1	3140228	3141604	-	K15376 gephyrin [EC:2.10.1.1 2.7.7.75] | (RefSeq) molybdopterin biosynthesis protein CNX1 (A)	putative mediator of RNA polymerase II transcription subunit 1 [Spinacia oleracea]	--	SubName: Full=Uncharacterized protein {ECO:0000313|EMBL:KNA13891.1};	--	GO:0016021,integral component of membrane	Putative zincin peptidase
XLOC_023987	NW_018744421.1	215786	216324	+	--	--	--	--	--	--	--
XLOC_034502	NW_018745540.1	2071689	2072010	.	--	--	--	--	--	--	--
XLOC_018570	NW_018743918.1	102780	103985	.	--	--	--	--	--	--	--
XLOC_031233	NW_018745170.1	4310146	4313363	+	K23222 nuclease HARBI1 [EC:3.1.-.-] | (RefSeq) uncharacterized protein LOC110711193 (A)	hypothetical protein BVRB_9g210770 [Beta vulgaris subsp. vulgaris]	--	SubName: Full=Os02g0328500 protein {ECO:0000313|EMBL:BAS78424.1};	--	--	--
XLOC_017728	NW_018743814.1	605425	607286	-	--	uncharacterized protein LOC110714988 isoform X5 [Chenopodium quinoa]	--	--	--	--	--
XLOC_027241	NW_018744704.1	5220249	5220507	.	--	uncharacterized protein LOC110706083 [Chenopodium quinoa]	--	SubName: Full=Uncharacterized protein {ECO:0000313|EMBL:KNA05185.1}; Flags: Fragment;	--	--	--
XLOC_013860	NW_018743292.1	10439924	10448987	-	K01188 beta-glucosidase [EC:3.2.1.21] | (RefSeq) uncharacterized protein LOC106394339 (A)	uncharacterized protein LOC110739627 [Chenopodium quinoa]	RecName: Full=Putative ribonuclease H protein At1g65750; EC=3.1.26.4;	SubName: Full=Uncharacterized protein {ECO:0000313|EMBL:CCA65997.1};	FOG: Reverse transcriptase	GO:0046872,metal ion binding; GO:0004523,RNA-DNA hybrid ribonuclease activity; GO:0003676,nucleic acid binding	zinc-binding in reverse transcriptase
XLOC_008935	NW_018742917.1	1908	2250	.	--	--	--	--	--	--	--
XLOC_023947	NW_018744369.1	1224967	1225791	.	--	hypothetical protein BVRB_9g210470 [Beta vulgaris subsp. vulgaris]	--	SubName: Full=Uncharacterized protein {ECO:0000313|EMBL:KNA09866.1};	--	--	--
XLOC_015075	NW_018743466.1	538631	540273	-	--	--	--	--	--	--	--
XLOC_034962	NW_018745650.1	2798372	2799345	.	--	--	--	--	--	--	--
XLOC_035008	NW_018745652.1	15219	15614	-	--	--	--	--	--	--	--
XLOC_019716	NW_018743946.1	3028301	3031173	-	--	uncharacterized protein LOC110721183 [Chenopodium quinoa]	--	--	--	--	--
XLOC_022735	NW_018744239.1	1257982	1258219	.	--	--	--	--	--	--	--
XLOC_021421	NW_018744092.1	3872142	3872378	.	--	--	--	--	--	--	--
XLOC_034330	NW_018745533.1	2295048	2299532	+	--	uncharacterized protein LOC110721828 [Chenopodium quinoa]	--	SubName: Full=Uncharacterized protein {ECO:0000313|EMBL:KNA17182.1};	--	GO:0016021,integral component of membrane	--
XLOC_003339	NW_018742418.1	2286825	2287766	.	--	--	--	--	--	--	--
XLOC_002262	NW_018742345.1	8340592	8341815	-	--	--	--	--	--	--	--
XLOC_008437	NW_018742904.1	2215702	2215994	.	--	protein CYPRO4-like [Chenopodium quinoa]	RecName: Full=Protein CYPRO4;	SubName: Full=Uncharacterized protein {ECO:0000313|EMBL:KNA08491.1};	Protein involved in vacuole import and degradation	--	--
XLOC_025910	NW_018744626.1	1332493	1333757	-	--	unnamed protein product [Coffea canephora]	--	SubName: Full=Uncharacterized protein {ECO:0000313|EMBL:CDP20466.1};	--	--	--
XLOC_022033	NW_018744143.1	668639	668956	.	--	--	--	--	--	--	--
XLOC_003337	NW_018742418.1	1899804	1900264	.	--	--	--	--	--	--	--
XLOC_017366	NW_018743765.1	81191	81459	.	--	--	--	--	--	--	--
XLOC_019636	NW_018743942.1	2554040	2554529	.	--	--	--	--	--	--	--
XLOC_003962	NW_018742461.1	3961885	3963151	.	K14488 SAUR family protein | (RefSeq) auxin-responsive protein SAUR21 (A)	hypothetical protein BVRB_9g223390 [Beta vulgaris subsp. vulgaris]	RecName: Full=Auxin-responsive protein SAUR21 {ECO:0000305}; AltName: Full=Protein SMALL AUXIN UP RNA 21 {ECO:0000303|PubMed:12036261};	SubName: Full=Uncharacterized protein {ECO:0000313|EMBL:KNA20090.1};	--	GO:0040008,regulation of growth; GO:0005886,plasma membrane; GO:0007275,multicellular organism development; GO:0009734,auxin-activated signaling pathway	--
XLOC_025610	NW_018744616.1	1716693	1717679	-	--	--	--	--	--	--	--
XLOC_031047	NW_018745082.1	309966	310826	.	K04125 gibberellin 2-oxidase [EC:1.14.11.13] | (RefSeq) gibberellin 2-beta-dioxygenase 7 (A)	uncharacterized protein LOC110698161 [Chenopodium quinoa]	RecName: Full=RNA-directed DNA polymerase homolog; EC=2.7.7.48; AltName: Full=Reverse transcriptase homolog;	SubName: Full=Uncharacterized protein {ECO:0000313|EMBL:KNA24590.1}; Flags: Fragment;	FOG: Transposon-encoded proteins with TYA, reverse transcriptase, integrase domains in various combinations	GO:0003964,RNA-directed DNA polymerase activity; GO:0003968,RNA-directed 5'-3' RNA polymerase activity; GO:0005739,mitochondrion	--
XLOC_013966	NW_018743292.1	7636126	7636526	.	--	--	--	--	--	--	--
XLOC_027510	NW_018744729.1	157631	158462	.	K02109 F-type H+-transporting ATPase subunit b | (RefSeq) atp8, E2298_mgp26; ATP synthase subunit 8 (A)	hypothetical protein BevumaM_p096 (mitochondrion) [Beta vulgaris subsp. maritima]	RecName: Full=Putative ATP synthase protein YMF19; EC=3.6.3.14; AltName: Full=Mitochondrial protein YMF19;	SubName: Full=ATPase subunit 8 {ECO:0000313|EMBL:BAD66795.1};	--	GO:0045263,proton-transporting ATP synthase complex, coupling factor F(o); GO:0015992,NA; GO:0016021,integral component of membrane; GO:0031966,mitochondrial membrane; GO:0006754,ATP biosynthetic process; GO:0005524,ATP binding	--
XLOC_023640	NW_018744311.1	2161014	2161998	.	--	--	--	--	--	--	--
XLOC_027054	NW_018744693.1	1137734	1138006	.	--	--	--	--	--	--	--
XLOC_013982	NW_018743292.1	11548736	11549449	.	K10393 kinesin family member 2/24 | (RefSeq) kinesin-13A-like (A)	uncharacterized protein LOC110739906 [Chenopodium quinoa]	--	SubName: Full=Uncharacterized protein {ECO:0000313|EMBL:CCA65979.1};	FOG: Reverse transcriptase	--	--
XLOC_002122	NW_018742329.1	7557284	7558202	.	--	hypothetical protein SOVF_213480 [Spinacia oleracea]	--	SubName: Full=Uncharacterized protein {ECO:0000313|EMBL:KNA02981.1};	--	--	--
XLOC_031336	NW_018745170.1	3449545	3450689	.	--	--	--	--	--	--	--
XLOC_019504	NW_018743922.1	22952	24097	.	--	uncharacterized protein LOC110720933 isoform X2 [Chenopodium quinoa]	--	SubName: Full=Uncharacterized protein {ECO:0000313|EMBL:KNA21858.1};	--	--	--
XLOC_032382	NW_018745311.1	2564311	2565681	+	--	PREDICTED: nephrocystin-3 [Daucus carota subsp. sativus]	RecName: Full=Protein KINESIN LIGHT CHAIN-RELATED 1 {ECO:0000303|PubMed:23204523};	SubName: Full=Uncharacterized protein {ECO:0000313|EMBL:KZN05670.1};	Kinesin light chain	GO:0005737,cytoplasm; GO:0005874,microtubule; GO:0005886,plasma membrane	--
XLOC_029752	NW_018745000.1	3729873	3730106	.	K07407 alpha-galactosidase [EC:3.2.1.22] | (RefSeq) uncharacterized protein LOC103868828 (A)	reverse transcriptase-like protein, partial [Amaranthus hybridus]	RecName: Full=Retrovirus-related Pol polyprotein from transposon TNT 1-94; Includes: RecName: Full=Protease; EC=3.4.23.-; Includes: RecName: Full=Reverse transcriptase; EC=2.7.7.49; Includes: RecName: Full=Endonuclease;	SubName: Full=Reverse transcriptase-like protein {ECO:0000313|EMBL:AAG44322.1}; Flags: Fragment;	FOG: Transposon-encoded proteins with TYA, reverse transcriptase, integrase domains in various combinations	GO:0004519,endonuclease activity; GO:0015074,DNA integration; GO:0004190,aspartic-type endopeptidase activity; GO:0008270,zinc ion binding; GO:0003676,nucleic acid binding; GO:0003964,RNA-directed DNA polymerase activity	--
XLOC_018568	NW_018743911.1	61390	61631	.	--	--	--	--	--	--	--
XLOC_014331	NW_018743332.1	1118086	1144479	+	K22804 structural maintenance of chromosomes protein 6 | (RefSeq) structural maintenance of chromosomes protein 6B-like (A)	uncharacterized protein LOC110794658 [Spinacia oleracea]	RecName: Full=Putative ribonuclease H protein At1g65750; EC=3.1.26.4;	SubName: Full=Uncharacterized protein {ECO:0000313|EMBL:CCA65997.1};	FOG: Reverse transcriptase	GO:0046872,metal ion binding; GO:0004523,RNA-DNA hybrid ribonuclease activity; GO:0003676,nucleic acid binding	Domain of unknown function (DUF4924)
XLOC_002551	NW_018742390.1	5654965	5655262	.	--	--	--	--	--	--	--
XLOC_016210	NW_018743574.1	6093659	6094529	.	--	uncharacterized protein LOC110711467 [Chenopodium quinoa]	--	--	--	--	--
XLOC_032139	NW_018745286.1	873272	878840	+	K02973 small subunit ribosomal protein S23e | (RefSeq) 40S ribosomal protein S23-2 (A)	40S ribosomal protein S23-2 [Zea mays]	RecName: Full=40S ribosomal protein S23;	SubName: Full=40S ribosomal protein S23-2 {ECO:0000313|EMBL:AQK62015.1};	40S ribosomal protein S23	GO:0003735,structural constituent of ribosome; GO:0006412,translation; GO:0015935,small ribosomal subunit	--
XLOC_029304	NW_018744991.1	3050033	3050802	+	--	--	--	--	--	--	--
XLOC_024651	NW_018744502.1	1939673	1941058	.	--	--	--	--	--	--	--
XLOC_016893	NW_018743691.1	175779	176280	.	--	--	--	--	--	--	--
XLOC_000714	NW_018742204.1	19310513	19311328	.	--	hypothetical protein SOVF_215340 [Spinacia oleracea]	RecName: Full=Protein EGG APPARATUS-1; AltName: Full=ZmEA1;	SubName: Full=Uncharacterized protein {ECO:0000313|EMBL:KNA02791.1};	--	GO:0016021,integral component of membrane; GO:0007338,single fertilization	--
XLOC_034110	NW_018745523.1	302160	305063	+	K04460 serine/threonine-protein phosphatase 5 [EC:3.1.3.16] | (RefSeq) zinc finger BED domain-containing protein RICESLEEPER 2-like isoform X1 (A)	zinc finger BED domain-containing protein RICESLEEPER 2-like [Chenopodium quinoa]	RecName: Full=Zinc finger BED domain-containing protein RICESLEEPER 2; AltName: Full=Transposase-like protein RICESLEEPER 2;	SubName: Full=Uncharacterized protein {ECO:0000313|EMBL:EMJ14584.1};	Tam3-transposase (Ac family)	GO:0003700,DNA-binding transcription factor activity; GO:0005634,nucleus; GO:0009791,post-embryonic development; GO:0006357,regulation of transcription by RNA polymerase II; GO:0000977,RNA polymerase II regulatory region sequence-specific DNA binding; GO:0046983,protein dimerization activity; GO:0046872,metal ion binding; GO:0006351,transcription, DNA-templated	--
XLOC_000403	NW_018742204.1	10847271	10849710	-	--	uncharacterized protein LOC110707921 isoform X1 [Chenopodium quinoa]	--	SubName: Full=Fgenesh protein 21 {ECO:0000313|EMBL:ABD83280.1};	--	--	--
XLOC_013564	NW_018743292.1	1464942	1471740	-	K07374 tubulin alpha | (RefSeq) tubulin alpha chain (A)	hypothetical protein SOVF_215330, partial [Spinacia oleracea]	RecName: Full=Tubulin alpha chain; Flags: Fragment;	SubName: Full=Uncharacterized protein {ECO:0000313|EMBL:KNA02792.1}; Flags: Fragment;	Alpha tubulin	GO:0005737,cytoplasm; GO:0007017,microtubule-based process; GO:0003924,GTPase activity; GO:0005200,structural constituent of cytoskeleton; GO:0005874,microtubule; GO:0005525,GTP binding	--
XLOC_026482	NW_018744633.1	1174209	1174427	.	--	--	--	--	--	--	Domain of unknown function (DUF4666)
XLOC_001661	NW_018742263.1	58525	63116	+	K14792 rRNA biogenesis protein RRP5 | (RefSeq) rRNA biogenesis protein RRP5 isoform X1 (A)	uncharacterized protein LOC110685224 isoform X1 [Chenopodium quinoa]	--	SubName: Full=Uncharacterized protein {ECO:0000313|EMBL:KNA25581.1};	--	--	--
XLOC_012440	NW_018743212.1	2545814	2546463	-	--	hypothetical protein BVRB_8g194020 [Beta vulgaris subsp. vulgaris]	--	SubName: Full=Uncharacterized protein {ECO:0000313|EMBL:KNA20991.1};	--	GO:0009611,response to wounding; GO:0004867,serine-type endopeptidase inhibitor activity	--
XLOC_032123	NW_018745281.1	3040029	3040920	.	--	--	--	--	--	--	--
XLOC_002191	NW_018742345.1	1355063	1358266	+	--	hypothetical protein BVRB_7g171720 isoform B [Beta vulgaris subsp. vulgaris]	--	SubName: Full=Uncharacterized protein {ECO:0000313|EMBL:KNA14244.1};	--	GO:0016021,integral component of membrane; GO:0016788,hydrolase activity, acting on ester bonds	--
XLOC_024409	NW_018744497.1	1298871	1299350	.	K02111 F-type H+/Na+-transporting ATPase subunit alpha [EC:7.1.2.2 7.2.2.1] | (RefSeq) atpA, CDC77_pgp079; AtpA (A)	ATP synthase CF1 alpha chain (plastid) [Chenopodium album]	RecName: Full=ATP synthase subunit alpha, chloroplastic {ECO:0000255|HAMAP-Rule:MF_01346}; EC=3.6.3.14 {ECO:0000255|HAMAP-Rule:MF_01346}; AltName: Full=ATP synthase F1 sector subunit alpha {ECO:0000255|HAMAP-Rule:MF_01346}; AltName: Full=F-ATPase subunit alpha {ECO:0000255|HAMAP-Rule:MF_01346};	RecName: Full=ATP synthase subunit alpha {ECO:0000256|RuleBase:RU003551};	F0F1-type ATP synthase, alpha subunit	GO:0009535,chloroplast thylakoid membrane; GO:0045261,proton-transporting ATP synthase complex, catalytic core F(1); GO:0015986,ATP synthesis coupled proton transport; GO:0005524,ATP binding; GO:0046933,proton-transporting ATP synthase activity, rotational mechanism	HAS barrel domain
XLOC_033053	NW_018745419.1	1093849	1094665	.	--	--	--	--	--	--	--
XLOC_028788	NW_018744887.1	1313581	1314676	+	--	--	--	--	--	--	--
XLOC_014237	NW_018743331.1	2979018	2996430	-	--	uncharacterized protein LOC110686904 [Chenopodium quinoa]	--	SubName: Full=Uncharacterized protein {ECO:0000313|EMBL:KNA19204.1};	--	--	--
XLOC_008376	NW_018742903.1	697372	697653	.	--	uncharacterized protein LOC110718592 [Chenopodium quinoa]	--	--	--	--	--
XLOC_015080	NW_018743466.1	777228	777600	.	--	uncharacterized protein LOC110722355 [Chenopodium quinoa]	--	--	--	--	--
XLOC_033755	NW_018745454.1	4069551	4070282	.	--	hypothetical protein BVRB_1g002800 [Beta vulgaris subsp. vulgaris]	--	SubName: Full=Uncharacterized protein {ECO:0000313|EMBL:KNA11345.1};	--	--	--
XLOC_012541	NW_018743217.1	972229	972972	+	K13249 translocon-associated protein subunit alpha | (RefSeq) translocon-associated protein subunit alpha-like (A)	--	--	--	--	--	--
XLOC_009897	NW_018743021.1	2921428	2923647	+	--	PREDICTED: uncharacterized protein LOC104892822 [Beta vulgaris subsp. vulgaris]	--	SubName: Full=Uncharacterized protein {ECO:0000313|EMBL:KNA15525.1};	--	--	--
XLOC_015599	NW_018743555.1	2808716	2809418	.	--	--	--	--	--	--	--
XLOC_016311	NW_018743593.1	579972	580304	.	--	--	--	--	--	--	--
XLOC_001703	NW_018742263.1	6469074	6471773	-	--	F-box/LRR-repeat protein 17-like [Chenopodium quinoa]	--	SubName: Full=Uncharacterized protein {ECO:0000313|EMBL:KNA22116.1};	--	--	--
XLOC_017441	NW_018743783.1	1790037	1790497	.	K05906 prenylcysteine oxidase / farnesylcysteine lyase [EC:1.8.3.5 1.8.3.6] | (RefSeq) farnesylcysteine lyase-like (A)	farnesylcysteine lyase-like [Chenopodium quinoa]	--	SubName: Full=Uncharacterized protein {ECO:0000313|EMBL:KNA17032.1};	--	GO:0030328,prenylcysteine catabolic process; GO:0001735,prenylcysteine oxidase activity	NAD(P)-binding Rossmann-like domain
XLOC_025222	NW_018744582.1	211263	211975	-	--	--	--	--	--	--	--
XLOC_006803	NW_018742738.1	4419339	4419613	.	--	--	--	--	--	--	--
XLOC_006763	NW_018742738.1	10973735	10974866	-	--	--	--	--	--	--	--
XLOC_016774	NW_018743689.1	1846586	1847595	.	--	--	--	--	--	--	--
XLOC_001414	NW_018742244.1	1484167	1485109	+	--	succinate dehydrogenase assembly factor 4, mitochondrial [Chenopodium quinoa]	--	SubName: Full=Uncharacterized protein {ECO:0000313|EMBL:KNA11971.1};	Uncharacterized conserved protein	--	--
XLOC_006457	NW_018742733.1	2834676	2836328	+	--	hypothetical protein BVRB_000780 [Beta vulgaris subsp. vulgaris]	--	SubName: Full=Uncharacterized protein {ECO:0000313|EMBL:KMS96273.1};	--	GO:0016021,integral component of membrane	--
XLOC_031744	NW_018745240.1	1273344	1283109	-	--	hypothetical protein BVRB_4g084420 [Beta vulgaris subsp. vulgaris]	--	SubName: Full=Uncharacterized protein {ECO:0000313|EMBL:KMT13351.1};	--	GO:0016021,integral component of membrane; GO:0006979,response to oxidative stress	--
XLOC_020882	NW_018744068.1	815357	825634	-	--	--	--	--	--	--	--
XLOC_015597	NW_018743555.1	1162027	1162471	.	--	--	--	--	--	--	--
XLOC_022482	NW_018744239.1	1924069	1924905	+	--	--	--	--	--	--	--
XLOC_005842	NW_018742681.1	2654063	2654297	.	--	--	--	--	--	--	--
XLOC_009443	NW_018742974.1	2922289	2933748	-	K22889 trichothecene 3-O-acetyltransferase [EC:2.3.1.-] | (RefSeq) uncharacterized acetyltransferase At3g50280-like (A)	uncharacterized acetyltransferase At3g50280-like [Chenopodium quinoa]	RecName: Full=Uncharacterized acetyltransferase At3g50280; EC=2.3.1.-;	SubName: Full=Uncharacterized protein {ECO:0000313|EMBL:KNA13702.1};	--	GO:0016747,transferase activity, transferring acyl groups other than amino-acyl groups	Transferase family
XLOC_034628	NW_018745569.1	1446537	1449716	-	--	uncharacterized protein LOC110668559 isoform X1 [Hevea brasiliensis]	--	--	--	--	--
XLOC_010952	NW_018743122.1	1108964	1109794	.	--	--	--	--	--	--	--
XLOC_020866	NW_018744066.1	1623602	1624337	.	K22378 E3 ubiquitin-protein ligase RNF181 [EC:2.3.2.27] | (RefSeq) E3 ubiquitin-protein ligase RNF181-like (A)	hypothetical protein SOVF_188010 [Spinacia oleracea]	RecName: Full=E3 ubiquitin-protein ligase SIRP1 {ECO:0000305}; EC=2.3.2.27 {ECO:0000269|PubMed:27118216}; AltName: Full=Salt-induced RING finger protein 1 {ECO:0000303|PubMed:27118216}; Short=OsSIRP1 {ECO:0000303|PubMed:27118216};	SubName: Full=Uncharacterized protein {ECO:0000313|EMBL:KNA05681.1};	FOG: Predicted E3 ubiquitin ligase	GO:0005737,cytoplasm; GO:0043161,proteasome-mediated ubiquitin-dependent protein catabolic process; GO:0042787,NA; GO:0046872,metal ion binding; GO:0061630,ubiquitin protein ligase activity; GO:0000209,protein polyubiquitination	--
XLOC_005147	NW_018742597.1	206245	207829	.	--	protein Barley B recombinant-like [Chenopodium quinoa]	--	SubName: Full=Uncharacterized protein {ECO:0000313|EMBL:KMS99768.1};	--	--	--
XLOC_006048	NW_018742684.1	2570973	2571457	-	--	--	--	--	--	--	--
XLOC_005069	NW_018742577.1	3218556	3224522	-	--	uncharacterized protein LOC110792358 [Spinacia oleracea]	--	SubName: Full=Uncharacterized protein {ECO:0000313|EMBL:KNA21527.1};	--	--	--
XLOC_003117	NW_018742418.1	1339467	1340393	-	--	60 kDa jasmonate-induced protein-like [Chenopodium quinoa]	--	SubName: Full=Uncharacterized protein {ECO:0000313|EMBL:KMS95662.1};	--	--	--
XLOC_008409	NW_018742904.1	882551	883464	-	--	uncharacterized protein LOC110725106 [Chenopodium quinoa]	--	--	--	--	--
XLOC_023178	NW_018744290.1	1091272	1092033	.	--	hypothetical protein BVRB_6g132470 [Beta vulgaris subsp. vulgaris]	--	SubName: Full=Uncharacterized protein {ECO:0000313|EMBL:OWM72355.1};	--	--	--
XLOC_019807	NW_018743955.1	6526714	6529051	+	--	--	--	--	--	--	--
XLOC_035135	NW_018745684.1	1069998	1072117	+	--	hypothetical protein BVRB_6g134850 isoform A [Beta vulgaris subsp. vulgaris]	RecName: Full=EPIDERMAL PATTERNING FACTOR-like protein 1 {ECO:0000303|PubMed:19435754}; Short=EPF-like protein 1; Contains: RecName: Full=MEPFL1 {ECO:0000305}; Flags: Precursor;	SubName: Full=Uncharacterized protein {ECO:0000313|EMBL:KNA19193.1}; Flags: Fragment;	--	GO:0010374,stomatal complex development; GO:0005576,extracellular region; GO:0010052,guard cell differentiation	--
XLOC_018315	NW_018743878.1	513679	514293	.	--	--	--	--	--	--	--
XLOC_002459	NW_018742385.1	673354	686830	-	--	myosin-10-like [Chenopodium quinoa]	--	--	--	--	--
XLOC_032832	NW_018745403.1	853498	854298	.	--	--	--	--	--	--	--
XLOC_020059	NW_018743977.1	1823216	1823823	+	--	--	--	--	--	--	--
XLOC_000709	NW_018742204.1	18726768	18727842	.	--	hypothetical protein SOVF_113330 [Spinacia oleracea]	--	SubName: Full=Uncharacterized protein {ECO:0000313|EMBL:KNA13811.1};	--	GO:0016021,integral component of membrane	--
XLOC_028370	NW_018744874.1	2468330	2469107	.	--	hypothetical protein BVRB_9g216510 [Beta vulgaris subsp. vulgaris]	--	SubName: Full=Uncharacterized protein {ECO:0000313|EMBL:OVA06980.1};	--	--	--
XLOC_027606	NW_018744757.1	569473	569785	.	--	--	--	--	--	--	--
XLOC_015167	NW_018743503.1	2978460	2980245	.	K13420 LRR receptor-like serine/threonine-protein kinase FLS2 [EC:2.7.11.1] | (RefSeq) probable leucine-rich repeat receptor-like protein kinase At1g35710 (A)	MDIS1-interacting receptor like kinase 2-like [Spinacia oleracea]	RecName: Full=DNA damage-repair/toleration protein DRT100; Flags: Precursor;	SubName: Full=Uncharacterized protein {ECO:0000313|EMBL:KNA24247.1};	FOG: Leucine rich repeat	GO:0006281,DNA repair; GO:0009507,chloroplast; GO:0000166,nucleotide binding	--
XLOC_034125	NW_018745523.1	1063990	1064908	+	--	hypothetical protein SOVF_046380 [Spinacia oleracea]	--	SubName: Full=Uncharacterized protein {ECO:0000313|EMBL:KNA21053.1};	--	--	--
XLOC_008318	NW_018742899.1	607724	608036	.	--	--	--	--	--	--	--
XLOC_020509	NW_018744041.1	1345363	1346518	-	--	uncharacterized protein LOC110714373 [Chenopodium quinoa]	--	--	--	--	Reverse transcriptase-like
XLOC_004953	NW_018742577.1	2293255	2293971	+	--	--	--	--	--	--	--
XLOC_030576	NW_018745024.1	5759921	5760229	.	--	uncharacterized protein LOC110775338 [Spinacia oleracea]	--	SubName: Full=Uncharacterized protein {ECO:0000313|EMBL:KNA05545.1};	--	--	--
XLOC_008024	NW_018742879.1	3647706	3648685	.	--	--	--	--	--	--	--
XLOC_028377	NW_018744874.1	2699823	2701007	.	--	hypothetical protein SOVF_101020 [Spinacia oleracea]	--	SubName: Full=Uncharacterized protein {ECO:0000313|EMBL:KNA15122.1};	--	--	--
XLOC_007734	NW_018742817.1	2660485	2661213	.	--	--	--	--	--	--	--
XLOC_008661	NW_018742914.1	6374336	6379056	+	K04460 serine/threonine-protein phosphatase 5 [EC:3.1.3.16] | (RefSeq) zinc finger BED domain-containing protein RICESLEEPER 2-like isoform X1 (A)	hypothetical protein SOVF_185310, partial [Spinacia oleracea]	RecName: Full=Putative AC transposase; AltName: Full=ORFA;	SubName: Full=Uncharacterized protein {ECO:0000313|EMBL:KNA05978.1}; Flags: Fragment;	Tam3-transposase (Ac family)	GO:0006310,DNA recombination; GO:0046983,protein dimerization activity; GO:0032196,transposition; GO:0003677,DNA binding	--
XLOC_010986	NW_018743136.1	3377737	3378039	.	--	--	--	--	--	--	--
XLOC_023732	NW_018744362.1	1156191	1160541	-	K02989 small subunit ribosomal protein S5e | (RefSeq) 40S ribosomal protein S5-like (A)	40S ribosomal protein S5-like [Chenopodium quinoa]	--	SubName: Full=Uncharacterized protein {ECO:0000313|EMBL:KNA06416.1};	--	GO:0016021,integral component of membrane; GO:0006412,translation	--
XLOC_004379	NW_018742484.1	2907277	2907759	.	--	predicted protein [Arabidopsis lyrata subsp. lyrata]	--	SubName: Full=Predicted protein {ECO:0000313|EMBL:EFH44736.1};	--	--	--
XLOC_005706	NW_018742651.1	2781894	2782327	.	--	--	--	--	--	--	Orf78 (ac78)
XLOC_001853	NW_018742306.1	302528	302923	-	--	--	--	--	--	--	Oligosaccharyltransferase subunit 5
XLOC_016508	NW_018743623.1	282234	282539	.	--	--	--	--	--	--	--
XLOC_023203	NW_018744297.1	671574	677776	-	K09753 cinnamoyl-CoA reductase [EC:1.2.1.44] | (RefSeq) cinnamoyl-CoA reductase 1-like isoform X1 (A)	uncharacterized protein LOC110740136 [Chenopodium quinoa]	RecName: Full=Retrovirus-related Pol polyprotein from transposon RE2; AltName: Full=Retro element 2 {ECO:0000303|PubMed:10689195}; Short=AtRE2 {ECO:0000303|PubMed:10689195}; Includes: RecName: Full=Protease RE2; EC=3.4.23.-; Includes: RecName: Full=Reverse transcriptase RE2; EC=2.7.7.49; Includes: RecName: Full=Endonuclease RE2;	SubName: Full=Uncharacterized protein {ECO:0000313|EMBL:CAN73349.1};	FOG: Transposon-encoded proteins with TYA, reverse transcriptase, integrase domains in various combinations	GO:0006310,DNA recombination; GO:0004519,endonuclease activity; GO:0015074,DNA integration; GO:0004190,aspartic-type endopeptidase activity; GO:0003676,nucleic acid binding; GO:0003964,RNA-directed DNA polymerase activity; GO:0046872,metal ion binding	Domain of unknown function (DUF4219)
XLOC_012148	NW_018743204.1	2300207	2300638	.	--	--	--	--	--	--	--
XLOC_030111	NW_018745003.1	2681707	2682191	.	--	hypothetical protein SOVF_191770 [Spinacia oleracea]	--	SubName: Full=Uncharacterized protein {ECO:0000313|EMBL:KNA05293.1};	--	GO:0016021,integral component of membrane	N-acetylglucosaminyl transferase component (Gpi1)
XLOC_022442	NW_018744187.1	1750229	1751160	.	--	--	--	--	--	--	--
XLOC_012204	NW_018743206.1	3050363	3050759	.	--	uncharacterized protein LOC110735538 isoform X4 [Chenopodium quinoa]	--	--	--	--	--
XLOC_023306	NW_018744301.1	6742466	6742819	.	--	--	--	--	--	--	--
XLOC_004370	NW_018742484.1	807245	807871	.	--	--	--	--	--	--	--
XLOC_005189	NW_018742607.1	248685	248938	.	--	--	--	--	--	--	--
XLOC_004824	NW_018742556.1	502523	503360	.	--	uncharacterized protein LOC110702001 [Chenopodium quinoa]	--	SubName: Full=Mediator of RNA polymerase II transcription subunit 18, putative {ECO:0000313|EMBL:EOY00903.1};	--	GO:0016021,integral component of membrane	--
XLOC_007498	NW_018742815.1	3127968	3128198	+	--	--	--	--	--	--	--
XLOC_014153	NW_018743331.1	5534489	5537223	+	--	--	--	--	--	--	--
XLOC_032873	NW_018745410.1	5143319	5143871	+	--	--	--	--	--	--	--
XLOC_012581	NW_018743218.1	432277	432732	-	--	uncharacterized protein LOC110712081 [Chenopodium quinoa]	--	SubName: Full=Uncharacterized protein {ECO:0000313|EMBL:KNA05185.1}; Flags: Fragment;	--	--	--
XLOC_033765	NW_018745454.1	6642464	6643386	.	--	putative glycine-rich cell wall structural protein 1 [Chenopodium quinoa]	--	--	--	--	--
XLOC_007742	NW_018742818.1	37279	39650	-	--	uncharacterized protein LOC110686484 [Chenopodium quinoa]	--	--	--	--	--
XLOC_006648	NW_018742738.1	1160488	1176908	+	K01303 acylaminoacyl-peptidase [EC:3.4.19.1] | (RefSeq) uncharacterized LOC101311565 (A)	uncharacterized protein LOC110683769 [Chenopodium quinoa]	--	SubName: Full=LOW QUALITY PROTEIN: uncharacterized protein LOC107943328 {ECO:0000313|RefSeq:XP_016732564.1};	FOG: Transposon-encoded proteins with TYA, reverse transcriptase, integrase domains in various combinations	--	Retrotransposon gag protein
XLOC_015485	NW_018743518.1	1731508	1731815	.	K09919 uncharacterized protein | (RefSeq) uncharacterized protein LOC110703994 (A)	uncharacterized protein LOC110739635 [Chenopodium quinoa]	--	SubName: Full=Ty3/gypsy retrotransposon protein {ECO:0000313|EMBL:AFK13856.1};	--	GO:0015074,DNA integration; GO:0003676,nucleic acid binding	--
XLOC_004377	NW_018742484.1	2617433	2617882	.	--	uncharacterized protein At4g22758-like [Chenopodium quinoa]	--	SubName: Full=Uncharacterized protein {ECO:0000313|EMBL:KNA14860.1};	--	--	--
XLOC_017752	NW_018743828.1	709811	712109	+	K06943 nucleolar GTP-binding protein | (RefSeq) uncharacterized protein LOC108835530 (A)	hypothetical protein [Beta vulgaris subsp. vulgaris]	RecName: Full=Putative ribonuclease H protein At1g65750; EC=3.1.26.4;	SubName: Full=Uncharacterized protein {ECO:0000313|EMBL:CCA66036.1};	FOG: Reverse transcriptase	GO:0046872,metal ion binding; GO:0004523,RNA-DNA hybrid ribonuclease activity; GO:0003676,nucleic acid binding	--
XLOC_020276	NW_018743987.1	433406	436660	+	K07052 uncharacterized protein | (RefSeq) uncharacterized protein LOC110683884 (A)	uncharacterized protein LOC110683884 [Chenopodium quinoa]	RecName: Full=Ran-binding protein 1 homolog c;	SubName: Full=Uncharacterized protein {ECO:0000313|EMBL:KNA02657.1};	Ran-binding protein RANBP1 and related RanBD domain proteins	GO:0005737,cytoplasm; GO:0043547,positive regulation of GTPase activity; GO:0005643,nuclear pore; GO:0000060,protein import into nucleus, translocation; GO:0005634,nucleus; GO:0000082,G1/S transition of mitotic cell cycle; GO:0007051,spindle organization; GO:0006511,ubiquitin-dependent protein catabolic process; GO:0008536,Ran GTPase binding; GO:0051028,mRNA transport; GO:0006405,RNA export from …	RanBP1 domain
XLOC_000682	NW_018742204.1	10643022	10643420	.	--	--	--	--	--	--	--
XLOC_029107	NW_018744988.1	1331067	1331704	+	--	hypothetical protein SOVF_036670 [Spinacia oleracea]	--	SubName: Full=Uncharacterized protein {ECO:0000313|EMBL:KNA22143.1};	--	GO:0016021,integral component of membrane	--
XLOC_002561	NW_018742393.1	163472	164517	+	--	MLP-like protein 28 [Chenopodium quinoa]	RecName: Full=MLP-like protein 31;	SubName: Full=Uncharacterized protein {ECO:0000313|EMBL:KMS99104.1};	--	GO:0006952,defense response; GO:0009607,response to biotic stimulus	Pathogenesis-related protein Bet v I family
XLOC_028379	NW_018744874.1	2853343	2853766	.	K14488 SAUR family protein | (RefSeq) auxin-responsive protein SAUR21-like (A)	hypothetical protein SOVF_098920 [Spinacia oleracea]	RecName: Full=Auxin-responsive protein SAUR19 {ECO:0000305}; AltName: Full=Protein SMALL AUXIN UP RNA 19 {ECO:0000303|PubMed:12036261};	SubName: Full=Uncharacterized protein {ECO:0000313|EMBL:KNA15363.1};	--	GO:2000012,regulation of auxin polar transport; GO:0030307,positive regulation of cell growth; GO:0007275,multicellular organism development; GO:0019897,extrinsic component of plasma membrane; GO:0009734,auxin-activated signaling pathway	--
XLOC_001141	NW_018742205.1	1847487	1849600	.	K22804 structural maintenance of chromosomes protein 6 | (RefSeq) structural maintenance of chromosomes protein 6B-like (A)	uncharacterized protein LOC110698909 [Chenopodium quinoa]	RecName: Full=Putative ribonuclease H protein At1g65750; EC=3.1.26.4;	SubName: Full=Uncharacterized protein {ECO:0000313|EMBL:CCA66054.1};	FOG: Reverse transcriptase	GO:0046872,metal ion binding; GO:0004523,RNA-DNA hybrid ribonuclease activity; GO:0003676,nucleic acid binding	--
XLOC_002467	NW_018742390.1	89327	93076	+	--	--	--	--	--	--	--
XLOC_003418	NW_018742433.1	667045	672648	-	K07542 GPI mannosyltransferase 2 [EC:2.4.1.-] | (RefSeq) GPI mannosyltransferase 2-like isoform X1 (A)	GPI mannosyltransferase 2-like isoform X1 [Chenopodium quinoa]	RecName: Full=Thymidylate kinase {ECO:0000305}; Short=AtTMPK {ECO:0000303|PubMed:18036198}; EC=2.7.4.9 {ECO:0000305}; AltName: Full=Protein ZEUS1 {ECO:0000303|PubMed:18036198}; Flags: Precursor;	RecName: Full=GPI mannosyltransferase 2 {ECO:0000256|RuleBase:RU363112}; EC=2.4.1.- {ECO:0000256|RuleBase:RU363112};	Predicted Dolichyl-phosphate-mannose-protein mannosyltransferase	GO:0005737,cytoplasm; GO:0006235,dTTP biosynthetic process; GO:0006233,dTDP biosynthetic process; GO:0005739,mitochondrion; GO:0005654,nucleoplasm; GO:0009793,embryo development ending in seed dormancy; GO:0004798,thymidylate kinase activity; GO:0005524,ATP binding	Thymidylate kinase
XLOC_029802	NW_018745003.1	1259667	1262060	+	--	--	--	--	--	--	--
XLOC_029762	NW_018745000.1	7018132	7019843	.	--	--	--	--	--	--	--
XLOC_000186	NW_018742204.1	17880657	17884558	+	K01188 beta-glucosidase [EC:3.2.1.21] | (RefSeq) uncharacterized protein LOC106394339 (A)	uncharacterized protein LOC110799090 [Spinacia oleracea]	--	SubName: Full=Uncharacterized protein {ECO:0000313|EMBL:KNA04191.1}; Flags: Fragment;	FOG: Reverse transcriptase	--	Photosystem I reaction centre subunit N (PSAN or PSI-N)
XLOC_018327	NW_018743880.1	1890135	1891243	.	--	--	--	--	--	--	--
XLOC_000700	NW_018742204.1	15976315	15977311	.	--	--	--	--	--	--	Protein of unknown function (DUF1510)
XLOC_027238	NW_018744704.1	2528066	2528660	.	--	--	--	--	--	--	--
XLOC_029310	NW_018744991.1	3114083	3115359	+	--	outer envelope membrane protein 7-like [Chenopodium quinoa]	RecName: Full=Outer envelope membrane protein 7 {ECO:0000303|PubMed:11595795}; Short=AtOEP7 {ECO:0000303|PubMed:11595795};	SubName: Full=Uncharacterized protein {ECO:0000313|EMBL:KNA23849.1};	--	GO:0031359,integral component of chloroplast outer membrane; GO:0009707,chloroplast outer membrane	--
XLOC_000666	NW_018742204.1	3692302	3692540	.	K02111 F-type H+/Na+-transporting ATPase subunit alpha [EC:7.1.2.2 7.2.2.1] | (RefSeq) atpA, CDC77_pgp079; AtpA (A)	putative ATP synthase CF1 alpha subunit, partial [Vigna unguiculata]	RecName: Full=ATP synthase subunit alpha, chloroplastic {ECO:0000255|HAMAP-Rule:MF_01346}; EC=3.6.3.14 {ECO:0000255|HAMAP-Rule:MF_01346}; AltName: Full=ATP synthase F1 sector subunit alpha {ECO:0000255|HAMAP-Rule:MF_01346}; AltName: Full=F-ATPase subunit alpha {ECO:0000255|HAMAP-Rule:MF_01346};	SubName: Full=Putative ATP synthase CF1 alpha subunit {ECO:0000313|EMBL:CAO02556.1}; Flags: Fragment;	F0F1-type ATP synthase, alpha subunit	GO:0009535,chloroplast thylakoid membrane; GO:0045261,proton-transporting ATP synthase complex, catalytic core F(1); GO:0015986,ATP synthesis coupled proton transport; GO:0005524,ATP binding; GO:0046933,proton-transporting ATP synthase activity, rotational mechanism	ATP synthase alpha/beta family, nucleotide-binding domain
XLOC_000707	NW_018742204.1	18566413	18567171	.	K03283 heat shock 70kDa protein 1/2/6/8 | (RefSeq) heat shock 70 kDa protein-like (A)	hypothetical protein [Beta vulgaris subsp. vulgaris]	RecName: Full=Putative ribonuclease H protein At1g65750; EC=3.1.26.4;	SubName: Full=Uncharacterized protein {ECO:0000313|EMBL:CCA66009.1};	FOG: Reverse transcriptase	GO:0046872,metal ion binding; GO:0004523,RNA-DNA hybrid ribonuclease activity; GO:0003676,nucleic acid binding	Reverse transcriptase-like
XLOC_028765	NW_018744878.1	2836763	2836966	.	--	--	--	--	--	--	--
XLOC_018320	NW_018743880.1	1315252	1318502	+	K14790 nucleolar protein 9 | (RefSeq) pumilio homolog 23-like (A)	pumilio homolog 23-like [Chenopodium quinoa]	--	RecName: Full=Glucose-6-phosphate 1-epimerase {ECO:0000256|PIRNR:PIRNR016020}; EC=5.1.3.15 {ECO:0000256|PIRNR:PIRNR016020};	Uncharacterized enzymes related to aldose 1-epimerase	GO:0005975,carbohydrate metabolic process; GO:0030246,carbohydrate binding; GO:0047938,glucose-6-phosphate 1-epimerase activity	Aldose 1-epimerase
XLOC_022761	NW_018744239.1	7863581	7864244	.	--	--	--	--	--	--	--
XLOC_009562	NW_018742987.1	901192	904097	+	--	--	--	--	--	--	--
XLOC_023470	NW_018744311.1	545877	548018	+	K08737 DNA mismatch repair protein MSH6 | (RefSeq) DNA mismatch repair protein MSH7-like (A)	DNA mismatch repair protein MSH7-like [Chenopodium quinoa]	--	SubName: Full=Uncharacterized protein {ECO:0000313|EMBL:KNA19440.1};	--	GO:0006298,mismatch repair; GO:0005524,ATP binding; GO:0030983,mismatched DNA binding	--
XLOC_033953	NW_018745461.1	1391186	1391986	.	--	hypothetical protein SOVF_015660 [Spinacia oleracea]	--	SubName: Full=Uncharacterized protein {ECO:0000313|EMBL:KNA24463.1};	--	--	--
XLOC_032828	NW_018745403.1	110155	110743	.	--	--	--	--	--	--	--
XLOC_003261	NW_018742418.1	7337525	7339654	-	--	--	--	--	--	--	--
XLOC_012095	NW_018743204.1	677647	681415	-	K04460 serine/threonine-protein phosphatase 5 [EC:3.1.3.16] | (RefSeq) zinc finger BED domain-containing protein RICESLEEPER 2-like isoform X1 (A)	zinc finger BED domain-containing protein RICESLEEPER 2-like, partial [Spinacia oleracea]	RecName: Full=Putative AC transposase; AltName: Full=ORFA;	SubName: Full=Transposase {ECO:0000313|EMBL:AGH20188.1};	Tam3-transposase (Ac family)	GO:0006310,DNA recombination; GO:0046983,protein dimerization activity; GO:0032196,transposition; GO:0003677,DNA binding	--
XLOC_018091	NW_018743850.1	4694615	4698113	-	--	uncharacterized protein LOC110721050 [Chenopodium quinoa]	--	SubName: Full=Uncharacterized protein {ECO:0000313|EMBL:KNA16404.1};	--	GO:0016021,integral component of membrane	--
XLOC_014216	NW_018743331.1	1386342	1387119	-	--	--	--	--	--	--	--
XLOC_020199	NW_018743978.1	29556	30700	.	--	miraculin-like [Chenopodium quinoa]	RecName: Full=Miraculin; Short=MIR; Flags: Precursor;	SubName: Full=Uncharacterized protein {ECO:0000313|EMBL:KNA03096.1};	--	GO:0004866,endopeptidase inhibitor activity	--
XLOC_024753	NW_018744537.1	527853	532238	+	--	uncharacterized protein LOC110777450 isoform X1 [Spinacia oleracea]	--	SubName: Full=Uncharacterized protein {ECO:0000313|EMBL:KNA22172.1};	--	--	--
XLOC_023671	NW_018744334.1	138439	139289	.	--	--	--	--	--	--	--
XLOC_026503	NW_018744633.1	6972774	6974104	.	--	hypothetical protein SOVF_134570 [Spinacia oleracea]	--	SubName: Full=Uncharacterized protein {ECO:0000313|EMBL:KNA11518.1};	--	--	--
XLOC_020766	NW_018744066.1	2920099	2924924	+	--	hypothetical protein SOVF_119870 [Spinacia oleracea]	--	SubName: Full=Uncharacterized protein {ECO:0000313|EMBL:KNA13039.1};	--	--	--
XLOC_024001	NW_018744445.1	227909	229130	+	K20283 golgin subfamily A member 4 | (RefSeq) golgin subfamily A member 4 (A)	myosin-2 heavy chain-like [Chenopodium quinoa]	RecName: Full=Cleavage and polyadenylation specificity factor subunit 1; AltName: Full=Cleavage and polyadenylation specificity factor 160 kDa subunit; Short=AtCPSF160; Short=CPSF 160 kDa subunit;	SubName: Full=Uncharacterized protein {ECO:0000313|EMBL:KNA14455.1};	mRNA cleavage and polyadenylation factor II complex, subunit CFT1 (CPSF subunit)	GO:0005634,nucleus; GO:0006378,mRNA polyadenylation; GO:0006379,mRNA cleavage; GO:0005829,cytosol; GO:0003729,mRNA binding	--
XLOC_019162	NW_018743920.1	153239	156256	-	K22390 acid phosphatase type 7 | (RefSeq) purple acid phosphatase 15 isoform X1 (A)	putative SERF-like protein [Arachis duranensis]	--	SubName: Full=uncharacterized protein LOC107955246 isoform X1 {ECO:0000313|RefSeq:XP_016746476.1};	--	--	4F5 protein family
XLOC_002108	NW_018742329.1	4031143	4031813	.	--	uncharacterized protein LOC110781620 [Spinacia oleracea]	--	SubName: Full=Uncharacterized protein {ECO:0000313|EMBL:KMS95990.1};	--	GO:0016021,integral component of membrane	--
XLOC_029649	NW_018744996.1	2668614	2668917	.	--	--	--	--	--	--	--
XLOC_029468	NW_018744991.1	1810135	1811423	.	--	hypothetical protein BVRB_8g183260 [Beta vulgaris subsp. vulgaris]	--	--	--	--	--
XLOC_003367	NW_018742418.1	6594797	6597481	.	--	hypothetical protein SOVF_110400 [Spinacia oleracea]	--	SubName: Full=Uncharacterized protein {ECO:0000313|EMBL:KNA14130.1};	--	GO:0016021,integral component of membrane	--
XLOC_025375	NW_018744593.1	442331	443705	+	--	girdin-like [Chenopodium quinoa]	--	SubName: Full=Uncharacterized protein {ECO:0000313|EMBL:KMS96812.1};	--	--	--
XLOC_026492	NW_018744633.1	3688524	3688749	.	--	--	--	--	--	--	--
XLOC_011668	NW_018743197.1	2418792	2419006	.	--	--	--	--	--	--	--
XLOC_018508	NW_018743906.1	2198341	2202350	+	--	--	--	--	--	--	--
XLOC_011449	NW_018743175.1	3885534	3886643	.	--	uncharacterized protein LOC110730023 [Chenopodium quinoa]	--	SubName: Full=Uncharacterized protein {ECO:0000313|EMBL:KMS97580.1};	--	--	--
XLOC_029640	NW_018744996.1	199514	201087	.	K01188 beta-glucosidase [EC:3.2.1.21] | (RefSeq) beta-glucosidase 12-like (A)	polygalacturonase inhibitor 1-like, partial [Spinacia oleracea]	RecName: Full=Polygalacturonase inhibitor; AltName: Full=Polygalacturonase-inhibiting protein; Short=PGIG; Flags: Precursor;	SubName: Full=Uncharacterized protein {ECO:0000313|EMBL:KNA07128.1}; Flags: Fragment;	--	GO:0048046,apoplast; GO:0005618,cell wall	--
XLOC_001145	NW_018742205.1	2899575	2902246	.	--	--	--	--	--	--	--
XLOC_019982	NW_018743955.1	1930472	1931489	.	--	--	--	--	--	--	--
XLOC_029647	NW_018744996.1	1296744	1297987	.	--	hypothetical protein BVRB_3g061280 [Beta vulgaris subsp. vulgaris]	--	SubName: Full=Uncharacterized protein {ECO:0000313|EMBL:EEF05072.2};	Putative transcription factor HALR/MLL3, involved in embryonic development	--	--
XLOC_034644	NW_018745569.1	1258416	1261721	.	--	--	--	--	--	--	--
XLOC_002005	NW_018742329.1	6722422	6726698	+	--	--	--	--	--	--	--
XLOC_003369	NW_018742418.1	7089305	7089966	.	--	--	--	--	--	--	HSF-type DNA-binding
XLOC_007667	NW_018742815.1	763303	763865	.	--	--	--	--	--	--	--
XLOC_028212	NW_018744874.1	2483409	2485345	+	--	uncharacterized protein LOC110718996 [Chenopodium quinoa]	--	SubName: Full=Uncharacterized protein {ECO:0000313|EMBL:KNA10552.1};	--	--	--
XLOC_015481	NW_018743518.1	389726	390568	.	--	--	--	--	--	--	--
XLOC_024648	NW_018744502.1	1482158	1482575	.	--	--	--	--	--	--	--
XLOC_020900	NW_018744069.1	1905772	1907078	-	--	--	--	--	--	--	--
XLOC_029491	NW_018744996.1	992007	993737	+	--	uncharacterized protein LOC110784818 [Spinacia oleracea]	--	SubName: Full=Uncharacterized protein {ECO:0000313|EMBL:KNA20687.1}; Flags: Fragment;	--	GO:0008234,cysteine-type peptidase activity	--
XLOC_022953	NW_018744284.1	2565529	2566907	-	--	uncharacterized protein LOC110694507 [Chenopodium quinoa]	--	--	--	--	--
XLOC_002548	NW_018742390.1	5054432	5054844	.	--	--	--	--	--	--	--
XLOC_018045	NW_018743850.1	1876741	1880501	-	K12349 neutral ceramidase [EC:3.5.1.23] | (RefSeq) neutral ceramidase-like (A)	hypothetical protein [Beta vulgaris]	RecName: Full=Uncharacterized mitochondrial protein AtMg00860; AltName: Full=ORF158;	SubName: Full=Uncharacterized protein {ECO:0000313|EMBL:ACY01928.1};	FOG: Transposon-encoded proteins with TYA, reverse transcriptase, integrase domains in various combinations	GO:0005739,mitochondrion	Ubiquitin-activating enzyme active site
XLOC_027066	NW_018744693.1	3153719	3154162	.	--	--	--	--	--	--	--
XLOC_027506	NW_018744722.1	914226	914631	.	--	--	--	--	--	--	--
XLOC_014452	NW_018743373.1	913949	914507	.	--	--	--	--	--	--	--
XLOC_031137	NW_018745120.1	688693	689176	.	--	--	--	--	--	--	--
XLOC_012198	NW_018743206.1	858245	858769	.	--	--	--	--	--	--	--
XLOC_031671	NW_018745202.1	21313	24926	-	--	protein LOW PSII ACCUMULATION 1, chloroplastic-like [Chenopodium quinoa]	RecName: Full=Protein LOW PSII ACCUMULATION 1, chloroplastic; Flags: Precursor;	SubName: Full=Uncharacterized protein {ECO:0000313|EMBL:EXB40842.1};	--	GO:0009535,chloroplast thylakoid membrane; GO:0016021,integral component of membrane; GO:0009507,chloroplast	--
XLOC_016315	NW_018743593.1	1615350	1615692	.	--	--	--	--	--	--	--
XLOC_031794	NW_018745248.1	2405402	2406483	-	--	--	--	--	--	--	--
XLOC_030120	NW_018745003.1	5246607	5248092	.	--	uncharacterized protein LOC110720241 [Chenopodium quinoa]	--	SubName: Full=Uncharacterized protein {ECO:0000313|EMBL:KNA17755.1};	--	--	Zinc-finger of mitochondrial splicing suppressor 51
XLOC_005190	NW_018742607.1	299165	299779	.	--	--	--	--	--	--	--
XLOC_013964	NW_018743292.1	7524832	7525469	.	K17866 diphthamide biosynthesis protein 2 | (RefSeq) 2-(3-amino-3-carboxypropyl)histidine synthase subunit 2-like (A)	hypothetical protein VITISV_037851 [Vitis vinifera]	--	SubName: Full=Uncharacterized protein {ECO:0000313|EMBL:CAN62382.1};	FOG: Transposon-encoded proteins with TYA, reverse transcriptase, integrase domains in various combinations	GO:0015074,DNA integration; GO:0005634,nucleus; GO:0003676,nucleic acid binding	--
XLOC_001158	NW_018742205.1	6771206	6771843	.	--	--	--	--	--	--	--
XLOC_020394	NW_018744026.1	4900440	4901573	.	--	--	--	--	--	--	--
XLOC_007147	NW_018742770.1	2863723	2864643	.	--	--	--	--	--	--	--
XLOC_031334	NW_018745170.1	3204289	3204671	.	K17087 transmembrane 9 superfamily member 3 | (RefSeq) transmembrane 9 superfamily member 3-like (A)	uncharacterized protein LOC110709589 [Chenopodium quinoa]	--	SubName: Full=Putative retrotransposon gag domain-containing protein {ECO:0000313|EMBL:OTG02164.1};	--	GO:0008270,zinc ion binding; GO:0003676,nucleic acid binding	Retrotransposon gag protein
XLOC_001648	NW_018742244.1	2736011	2736874	.	--	hypothetical protein SOVF_035320 [Spinacia oleracea]	--	SubName: Full=Uncharacterized protein {ECO:0000313|EMBL:KNA22292.1};	--	--	--
XLOC_027056	NW_018744693.1	1198731	1198944	.	K09286 EREBP-like factor | (RefSeq) ethylene-responsive transcription factor TINY-like (A)	hypothetical protein L484_018826 [Morus notabilis]	--	SubName: Full=Uncharacterized protein {ECO:0000313|EMBL:EXC01914.1};	--	--	--
XLOC_022755	NW_018744239.1	5691343	5692593	.	--	uncharacterized protein LOC110696872 [Chenopodium quinoa]	--	--	--	--	--
XLOC_028751	NW_018744878.1	368630	369689	.	K20412 peptidase inhibitor 16 | (RefSeq) pathogenesis-related protein PR-1-like (A)	hypothetical protein BVRB_2g033660 [Beta vulgaris subsp. vulgaris]	RecName: Full=Pathogenesis-related protein PRB1-2; Flags: Precursor;	SubName: Full=Uncharacterized protein {ECO:0000313|EMBL:EXB75139.1};	Defense-related protein containing SCP domain	GO:0006952,defense response; GO:0005576,extracellular region; GO:0009607,response to biotic stimulus	--
XLOC_013295	NW_018743292.1	4145010	4154329	+	K11094 U2 small nuclear ribonucleoprotein B'' | (RefSeq) U2 small nuclear ribonucleoprotein B'' (A)	RNA-binding protein 1-like [Chenopodium quinoa]	RecName: Full=RNA-binding protein 1 {ECO:0000303|PubMed:15037734}; Short=MtRBP1 {ECO:0000303|PubMed:15037734};	SubName: Full=Uncharacterized protein {ECO:0000313|EMBL:KNA09697.1};	--	GO:0016607,nuclear speck; GO:0003723,RNA binding	--
XLOC_012941	NW_018743283.1	1742168	1742668	.	--	--	--	--	--	--	--
XLOC_030269	NW_018745024.1	8562101	8565620	+	--	--	RecName: Full=Glutathione reductase, chloroplastic; Short=GR; Short=GRase; EC=1.8.1.7; Flags: Precursor; Fragment;	--	--	GO:0050661,NADP binding; GO:0050660,flavin adenine dinucleotide binding; GO:0004362,glutathione-disulfide reductase activity; GO:0006749,glutathione metabolic process; GO:0045454,cell redox homeostasis; GO:0009507,chloroplast; GO:0009055,electron transfer activity	--
XLOC_026663	NW_018744662.1	3389939	3396061	+	--	uncharacterized protein LOC110716264 [Chenopodium quinoa]	--	--	--	--	--
XLOC_007373	NW_018742810.1	1766710	1768133	-	K16463 centrosomal protein CEP170 | (RefSeq) FHA domain-containing protein PS1 isoform X1 (A)	uncharacterized protein LOC110705848 [Chenopodium quinoa]	RecName: Full=FHA domain-containing protein PS1 {ECO:0000305}; AltName: Full=Protein PARALLEL SPINDLE 1 {ECO:0000303|PubMed:19043546}; Short=AtPS1 {ECO:0000303|PubMed:19043546};	SubName: Full=Uncharacterized protein {ECO:0000313|EMBL:KNA14689.1};	Anion exchanger adaptor protein Kanadaptin, contains FHA domain	GO:0051321,meiotic cell cycle; GO:0009555,pollen development	--
XLOC_019634	NW_018743942.1	2366439	2367047	.	--	hypothetical protein SOVF_066080 [Spinacia oleracea]	--	SubName: Full=Uncharacterized protein {ECO:0000313|EMBL:KNA18947.1};	--	GO:0016021,integral component of membrane	--
XLOC_008988	NW_018742933.1	194496	195273	+	--	--	--	--	--	--	--
XLOC_003359	NW_018742418.1	5251925	5252224	.	--	hypothetical protein EUGRSUZ_J02069 [Eucalyptus grandis]	--	SubName: Full=Uncharacterized protein {ECO:0000313|EMBL:KCW52706.1};	--	--	--
XLOC_006273	NW_018742720.1	1968274	1968544	.	--	--	--	--	--	--	--
XLOC_002555	NW_018742390.1	7200963	7201893	.	--	--	--	--	--	--	--
XLOC_003984	NW_018742468.1	40336	41160	+	K07893 Ras-related protein Rab-6A | (RefSeq) calcium/calmodulin-regulated receptor-like kinase 1 (A)	calcium/calmodulin-regulated receptor-like kinase 1 [Chenopodium quinoa]	RecName: Full=Calcium/calmodulin-regulated receptor-like kinase 1 {ECO:0000303|PubMed:21056039}; Short=AtCRLK1 {ECO:0000303|PubMed:21056039}; EC=2.7.11.1 {ECO:0000269|PubMed:20026608};	SubName: Full=Uncharacterized protein {ECO:0000313|EMBL:KNA16931.1};	Serine/threonine protein kinase	GO:0016021,integral component of membrane; GO:0009631,cold acclimation; GO:0004674,protein serine/threonine kinase activity; GO:0005516,calmodulin binding; GO:0005886,plasma membrane; GO:0009409,response to cold; GO:0005524,ATP binding; GO:0010008,endosome membrane	--
XLOC_002284	NW_018742345.1	9046971	9047418	.	K00604 methionyl-tRNA formyltransferase [EC:2.1.2.9] | (RefSeq) uncharacterized protein LOC110734952 (A)	uncharacterized protein LOC110734952 [Chenopodium quinoa]	--	--	--	--	--
XLOC_003357	NW_018742418.1	5013147	5013847	.	--	--	--	--	--	--	--
XLOC_029458	NW_018744991.1	492921	493669	.	--	hypothetical protein SOVF_087330 [Spinacia oleracea]	--	SubName: Full=Uncharacterized protein {ECO:0000313|EMBL:KNA16636.1};	--	GO:0016021,integral component of membrane	--
XLOC_030133	NW_018745013.1	999923	1000749	.	--	--	--	--	--	--	--
XLOC_005559	NW_018742630.1	3403579	3408821	-	--	uncharacterized protein LOC110692268 [Chenopodium quinoa]	--	SubName: Full=Uncharacterized protein {ECO:0000313|EMBL:PIA42252.1};	--	--	Agglutinin domain
XLOC_015107	NW_018743476.1	1819906	1820519	.	--	--	--	--	--	--	--
XLOC_016081	NW_018743574.1	4909942	4912734	-	--	hypothetical protein BVRB_6g134850 isoform A [Beta vulgaris subsp. vulgaris]	RecName: Full=EPIDERMAL PATTERNING FACTOR-like protein 1 {ECO:0000303|PubMed:19435754}; Short=EPF-like protein 1; Contains: RecName: Full=MEPFL1 {ECO:0000305}; Flags: Precursor;	SubName: Full=Uncharacterized protein {ECO:0000313|EMBL:KNA19193.1}; Flags: Fragment;	--	GO:0010374,stomatal complex development; GO:0005576,extracellular region; GO:0010052,guard cell differentiation	--
XLOC_006624	NW_018742733.1	87634	88377	.	--	hypothetical protein SOVF_011370 [Spinacia oleracea]	--	SubName: Full=Uncharacterized protein {ECO:0000313|EMBL:KNA24892.1};	--	--	Wound-induced protein
XLOC_013021	NW_018743285.1	1952936	1958522	+	K22804 structural maintenance of chromosomes protein 6 | (RefSeq) structural maintenance of chromosomes protein 6B-like (A)	PREDICTED: uncharacterized protein LOC104905588 [Beta vulgaris subsp. vulgaris]	RecName: Full=Putative ribonuclease H protein At1g65750; EC=3.1.26.4;	SubName: Full=Uncharacterized protein {ECO:0000313|EMBL:CCA66054.1};	FOG: Reverse transcriptase	GO:0046872,metal ion binding; GO:0004523,RNA-DNA hybrid ribonuclease activity; GO:0003676,nucleic acid binding	Reverse transcriptase-like
XLOC_008168	NW_018742881.1	1676411	1676744	.	--	uncharacterized protein LOC110682034 [Chenopodium quinoa]	--	--	--	--	--
XLOC_024450	NW_018744501.1	926777	928067	+	--	hypothetical protein SOVF_114540 [Spinacia oleracea]	--	SubName: Full=Uncharacterized protein {ECO:0000313|EMBL:KNA13670.1};	--	--	--
XLOC_007149	NW_018742770.1	4153013	4153352	.	K10638 E3 ubiquitin-protein ligase UHRF1 [EC:2.3.2.27] | (RefSeq) E3 ubiquitin-protein ligase ORTHRUS 2-like (A)	--	RecName: Full=E3 ubiquitin-protein ligase ORTHRUS 3; EC=2.3.2.27; AltName: Full=Protein VARIANT IN METHYLATION 5; AltName: Full=RING-type E3 ubiquitin transferase ORTHRUS 3 {ECO:0000305};	--	--	GO:0010216,maintenance of DNA methylation; GO:0005720,nuclear heterochromatin; GO:0042393,histone binding; GO:0016567,protein ubiquitination; GO:0008327,methyl-CpG binding; GO:0004842,ubiquitin-protein transferase activity; GO:0090308,regulation of methylation-dependent chromatin silencing; GO:0005634,nucleus; GO:0010429,methyl-CpNpN binding; GO:0010428,methyl-CpNpG binding; GO:0046872,metal ion …	--
XLOC_029227	NW_018744988.1	279133	279837	.	--	hypothetical protein SOVF_082550 [Spinacia oleracea]	--	SubName: Full=Uncharacterized protein {ECO:0000313|EMBL:KNA17171.1};	--	--	--
XLOC_004003	NW_018742483.1	299682	322098	+	K01191 alpha-mannosidase [EC:3.2.1.24] | (RefSeq) uncharacterized LOC103707976 (A)	retrotransposon protein [Beta vulgaris]	RecName: Full=RNA-directed DNA polymerase homolog; EC=2.7.7.48; AltName: Full=Reverse transcriptase homolog;	SubName: Full=Retrotransposon protein {ECO:0000313|EMBL:ABM55240.1};	FOG: Transposon-encoded proteins with TYA, reverse transcriptase, integrase domains in various combinations	GO:0003964,RNA-directed DNA polymerase activity; GO:0003968,RNA-directed 5'-3' RNA polymerase activity; GO:0005739,mitochondrion	Aspartyl protease
XLOC_023263	NW_018744301.1	557046	559634	-	K09571 FK506-binding protein 4/5 [EC:5.2.1.8] | (RefSeq) peptidyl-prolyl cis-trans isomerase FKBP62-like (A)	70 kDa peptidyl-prolyl isomerase-like [Chenopodium quinoa]	RecName: Full=70 kDa peptidyl-prolyl isomerase; EC=5.2.1.8; AltName: Full=Peptidyl-prolyl cis-trans isomerase; Short=PPIase; AltName: Full=Rotamase;	SubName: Full=Uncharacterized protein {ECO:0000313|EMBL:KNA12343.1};	FKBP-type peptidyl-prolyl cis-trans isomerase	GO:0005516,calmodulin binding; GO:0003755,peptidyl-prolyl cis-trans isomerase activity	Tetratricopeptide repeat
XLOC_031438	NW_018745174.1	2028843	2031928	-	K13217 pre-mRNA-processing factor 39 | (RefSeq) uncharacterized protein LOC114183870 isoform X1 (A)	hypothetical protein VITISV_041694 [Vitis vinifera]	RecName: Full=Retrovirus-related Pol polyprotein from transposon RE2; AltName: Full=Retro element 2 {ECO:0000303|PubMed:10689195}; Short=AtRE2 {ECO:0000303|PubMed:10689195}; Includes: RecName: Full=Protease RE2; EC=3.4.23.-; Includes: RecName: Full=Reverse transcriptase RE2; EC=2.7.7.49; Includes: RecName: Full=Endonuclease RE2;	SubName: Full=Uncharacterized protein {ECO:0000313|EMBL:CAN83015.1};	FOG: Transposon-encoded proteins with TYA, reverse transcriptase, integrase domains in various combinations	GO:0006310,DNA recombination; GO:0004519,endonuclease activity; GO:0015074,DNA integration; GO:0004190,aspartic-type endopeptidase activity; GO:0003676,nucleic acid binding; GO:0003964,RNA-directed DNA polymerase activity; GO:0046872,metal ion binding	Reverse transcriptase (RNA-dependent DNA polymerase)
XLOC_002924	NW_018742418.1	1769413	1772069	+	--	UPF0587 protein C1orf123 homolog [Chenopodium quinoa]	--	SubName: Full=Uncharacterized protein {ECO:0000313|EMBL:KNA23077.1};	Uncharacterized conserved protein	--	--
XLOC_029485	NW_018744996.1	548611	549414	+	--	--	--	--	--	--	--
XLOC_011508	NW_018743196.1	1451399	1452320	+	--	uncharacterized protein LOC110776053 [Spinacia oleracea]	--	SubName: Full=Uncharacterized protein {ECO:0000313|EMBL:KNA26033.1};	--	--	--
XLOC_026701	NW_018744662.1	530055	540139	-	--	--	--	--	--	--	--
XLOC_015495	NW_018743522.1	76870	77314	.	--	--	--	--	--	--	--
XLOC_010789	NW_018743074.1	1466044	1467840	-	--	coiled-coil domain-containing protein SCD2-like [Chenopodium quinoa]	RecName: Full=Coiled-coil domain-containing protein SCD2 {ECO:0000305}; AltName: Full=Protein STOMATAL CYTOKINESIS DEFECTIVE 2 {ECO:0000303|PubMed:24179130};	SubName: Full=Uncharacterized protein {ECO:0000313|EMBL:KNA17773.1};	--	GO:0000911,cytokinesis by cell plate formation; GO:0009825,multidimensional cell growth; GO:0005886,plasma membrane; GO:0040008,regulation of growth; GO:0030136,clathrin-coated vesicle	--
XLOC_013986	NW_018743292.1	13545425	13545921	.	--	--	--	--	--	--	--
XLOC_010604	NW_018743066.1	2177560	2179329	-	--	uncharacterized protein LOC110687342 [Chenopodium quinoa]	--	SubName: Full=uncharacterized protein LOC107813177 {ECO:0000313|RefSeq:XP_016493891.1};	--	--	--
XLOC_024522	NW_018744502.1	1568006	1575256	+	K01456 peptide-N4-(N-acetyl-beta-glucosaminyl)asparagine amidase [EC:3.5.1.52] | (RefSeq) peptide-N(4)-(N-acetyl-beta- glucosaminyl)asparagine amidase isoform X1 (A)	ribonuclease E/G-like protein, chloroplastic isoform X1 [Spinacia oleracea]	RecName: Full=Ribonuclease E/G-like protein, chloroplastic; Short=RNase E/G-like protein; EC=3.1.26.-; AltName: Full=RNase E; Flags: Precursor;	SubName: Full=Uncharacterized protein {ECO:0000313|EMBL:KNA14101.1};	Voltage-gated shaker-like K+ channel, subunit beta/KCNAB	GO:0009570,chloroplast stroma; GO:1901259,chloroplast rRNA processing; GO:0004521,endoribonuclease activity; GO:0009658,chloroplast organization; GO:0010239,chloroplast mRNA processing; GO:0003723,RNA binding; GO:2001070,starch binding; GO:0009507,chloroplast	Ribonuclease E/G family
XLOC_017623	NW_018743792.1	8064978	8065545	.	--	--	--	--	--	--	--
XLOC_020912	NW_018744072.1	1066364	1067843	+	--	hypothetical protein BVRB_6g141760 [Beta vulgaris subsp. vulgaris]	--	SubName: Full=Uncharacterized protein {ECO:0000313|EMBL:KMT08309.1};	--	--	--
XLOC_001718	NW_018742263.1	6799703	6800317	.	--	--	--	--	--	--	--
XLOC_009132	NW_018742953.1	635288	636385	.	--	--	--	--	--	--	--
XLOC_023657	NW_018744315.1	299865	300540	-	--	--	--	--	--	--	--
XLOC_020392	NW_018744026.1	4575793	4576572	.	--	--	--	--	--	--	--
XLOC_017435	NW_018743783.1	709802	710137	.	K03952 NADH dehydrogenase (ubiquinone) 1 alpha subcomplex subunit 8 | (RefSeq) NADH dehydrogenase [ubiquinone] 1 alpha subcomplex subunit 8-A-like (A)	NADH dehydrogenase [ubiquinone]	RecName: Full=NADH dehydrogenase [ubiquinone] 1 alpha subcomplex subunit 8-A;	SubName: Full=Uncharacterized protein {ECO:0000313|EMBL:KNA18107.1};	NADH:ubiquinone oxidoreductase, NDUFA8/PGIV/19 kDa subunit	GO:0005758,mitochondrial intermembrane space; GO:0009536,plastid; GO:0005747,mitochondrial respiratory chain complex I; GO:0055114,oxidation-reduction process	--
XLOC_001938	NW_018742309.1	6163095	6164771	.	K15190 7SK snRNA methylphosphate capping enzyme [EC:2.1.1.-] | (RefSeq) probable RNA methyltransferase At5g51130 (A)	uncharacterized protein LOC110730762 [Chenopodium quinoa]	--	SubName: Full=Uncharacterized protein {ECO:0000313|EMBL:KMS97072.1};	FOG: Reverse transcriptase	GO:0003676,nucleic acid binding	zinc-binding in reverse transcriptase
XLOC_000104	NW_018742204.1	11800560	11802190	+	--	--	--	--	--	--	--
XLOC_003869	NW_018742461.1	2713719	2714238	-	K07893 Ras-related protein Rab-6A | (RefSeq) calcium/calmodulin-regulated receptor-like kinase 1 (A)	calcium/calmodulin-regulated receptor-like kinase 1 [Chenopodium quinoa]	RecName: Full=Calcium/calmodulin-regulated receptor-like kinase 1 {ECO:0000303|PubMed:21056039}; Short=AtCRLK1 {ECO:0000303|PubMed:21056039}; EC=2.7.11.1 {ECO:0000269|PubMed:20026608};	SubName: Full=Uncharacterized protein {ECO:0000313|EMBL:KNA16931.1};	Serine/threonine protein kinase	GO:0016021,integral component of membrane; GO:0009631,cold acclimation; GO:0004674,protein serine/threonine kinase activity; GO:0005516,calmodulin binding; GO:0005886,plasma membrane; GO:0009409,response to cold; GO:0005524,ATP binding; GO:0010008,endosome membrane	--
XLOC_017386	NW_018743783.1	1524267	1526049	+	--	--	--	--	--	--	--
XLOC_034860	NW_018745650.1	4207294	4209706	+	--	--	--	--	--	--	--
XLOC_012827	NW_018743252.1	6522077	6522366	.	--	--	--	--	--	--	--
XLOC_032806	NW_018745403.1	1451956	1453293	+	K13899 cystatin-C | (RefSeq) cysteine proteinase inhibitor 1-like (A)	cysteine proteinase inhibitor 1-like [Chenopodium quinoa]	RecName: Full=Cysteine proteinase inhibitor 1 {ECO:0000303|PubMed:14697268}; Short=KCPI1 {ECO:0000303|PubMed:14697268}; AltName: Full=Phytocystatin {ECO:0000312|EMBL:AAR92223.1}; AltName: Allergen=Act d 4; Flags: Precursor;	RecName: Full=Cysteine proteinase inhibitor {ECO:0000256|RuleBase:RU362130};	--	GO:0006952,defense response; GO:0004869,cysteine-type endopeptidase inhibitor activity; GO:0005576,extracellular region	--
XLOC_012631	NW_018743252.1	3319674	3322058	+	--	--	--	--	--	--	IQ calmodulin-binding motif
XLOC_017362	NW_018743757.1	52548	53072	-	--	--	--	--	--	--	--
XLOC_022305	NW_018744157.1	13772	14151	.	--	--	--	--	--	--	--
XLOC_033207	NW_018745448.1	8844809	8846008	-	--	--	--	--	--	--	--
XLOC_010427	NW_018743051.1	1593097	1595568	.	--	--	--	--	--	--	--
XLOC_028111	NW_018744858.1	881593	882071	.	--	--	--	--	--	--	--
XLOC_003966	NW_018742461.1	4346563	4347424	.	--	hypothetical protein BVRB_9g216270 [Beta vulgaris subsp. vulgaris]	--	SubName: Full=Uncharacterized protein {ECO:0000313|EMBL:KNA08938.1};	--	--	--
XLOC_027350	NW_018744718.1	3471193	3474308	+	K02325 DNA polymerase epsilon subunit 2 [EC:2.7.7.7] | (RefSeq) DNA polymerase epsilon subunit B-like (A)	uncharacterized protein LOC110719101 [Chenopodium quinoa]	--	SubName: Full=Uncharacterized protein {ECO:0000313|EMBL:KNA22348.1};	--	--	--
XLOC_023276	NW_018744301.1	2963775	3001939	-	K04460 serine/threonine-protein phosphatase 5 [EC:3.1.3.16] | (RefSeq) zinc finger BED domain-containing protein RICESLEEPER 2-like isoform X1 (A)	PREDICTED: zinc finger BED domain-containing protein RICESLEEPER 2-like [Gossypium hirsutum]	RecName: Full=Zinc finger BED domain-containing protein DAYSLEEPER; AltName: Full=Transposase-like protein DAYSLEEPER;	SubName: Full=zinc finger BED domain-containing protein RICESLEEPER 2-like {ECO:0000313|RefSeq:XP_016740977.1, ECO:0000313|RefSeq:XP_016742294.1};	Tam3-transposase (Ac family)	GO:0003700,DNA-binding transcription factor activity; GO:0005829,cytosol; GO:0009791,post-embryonic development; GO:0006357,regulation of transcription by RNA polymerase II; GO:0000977,RNA polymerase II regulatory region sequence-specific DNA binding; GO:0046983,protein dimerization activity; GO:0046872,metal ion binding; GO:0005634,nucleus; GO:0006351,transcription, DNA-templated	hAT family C-terminal dimerisation region
XLOC_007728	NW_018742817.1	63246	63592	.	--	uncharacterized protein LOC110722525 [Chenopodium quinoa]	--	--	--	--	--
XLOC_004388	NW_018742484.1	4751338	4751888	.	K01191 alpha-mannosidase [EC:3.2.1.24] | (RefSeq) uncharacterized LOC103707976 (A)	polyprotein, partial [Musa acuminata subsp. malaccensis]	RecName: Full=Uncharacterized mitochondrial protein AtMg00860; AltName: Full=ORF158;	SubName: Full=Polyprotein {ECO:0000313|EMBL:CAP16620.1}; Flags: Fragment;	FOG: Transposon-encoded proteins with TYA, reverse transcriptase, integrase domains in various combinations	GO:0005739,mitochondrion	--
XLOC_009525	NW_018742980.1	468434	468852	.	K03363 cell division cycle 20, cofactor of APC complex | (RefSeq) transducin family protein/WD-40 repeat protein (A)	uncharacterized protein LOC110420373 [Herrania umbratica]	--	SubName: Full=Uncharacterized protein {ECO:0000313|EMBL:ESR43487.1};	--	--	--
XLOC_016827	NW_018743691.1	4383926	4384439	+	K08597 sentrin-specific protease 8 [EC:3.4.22.68] | (RefSeq) uncharacterized LOC104887063 (A)	uncharacterized protein LOC110704025 [Chenopodium quinoa]	--	SubName: Full=Uncharacterized protein {ECO:0000313|EMBL:KNA11746.1};	--	GO:0008234,cysteine-type peptidase activity	--
XLOC_018437	NW_018743894.1	3079729	3080863	+	--	--	--	--	--	--	--
XLOC_020975	NW_018744072.1	790259	790736	.	--	--	--	--	--	--	--
XLOC_035501	NW_018745684.1	4310604	4314787	-	K04460 serine/threonine-protein phosphatase 5 [EC:3.1.3.16] | (RefSeq) zinc finger BED domain-containing protein RICESLEEPER 2-like isoform X1 (A)	zinc finger BED domain-containing protein RICESLEEPER 2-like [Chenopodium quinoa]	RecName: Full=Putative AC transposase; AltName: Full=ORFA;	SubName: Full=Transposase {ECO:0000313|EMBL:AGH20188.1};	Tam3-transposase (Ac family)	GO:0006310,DNA recombination; GO:0046983,protein dimerization activity; GO:0032196,transposition; GO:0003677,DNA binding	Protein of unknown function, DUF547
XLOC_013887	NW_018743292.1	11534182	11537352	-	K01738 cysteine synthase [EC:2.5.1.47] | (RefSeq) cysteine synthase-like isoform X1 (A)	cysteine synthase-like isoform X1 [Chenopodium quinoa]	RecName: Full=Bifunctional L-3-cyanoalanine synthase/cysteine synthase D1; EC=2.5.1.47 {ECO:0000269|PubMed:10845460, ECO:0000269|PubMed:10889265}; EC=4.4.1.9 {ECO:0000269|PubMed:10845460, ECO:0000269|PubMed:10889265}; AltName: Full=Beta-substituted Ala synthase 4;1; Short=ARAth-Bsas4;1; AltName: Full=Cysteine synthase D1; Short=AtcysD1; AltName: Full=O-acetylserine (thiol)-lyase 3;	SubName: Full=Cysteine synthase like protein {ECO:0000313|EMBL:BAD08329.1};	Cystathionine beta-synthase and related enzymes	GO:0005737,cytoplasm; GO:0004124,cysteine synthase activity; GO:0006535,cysteine biosynthetic process from serine; GO:0016740,transferase activity; GO:0019344,cysteine biosynthetic process; GO:0030170,pyridoxal phosphate binding; GO:0050017,L-3-cyanoalanine synthase activity	--
XLOC_010433	NW_018743054.1	170619	172642	.	K01265 methionyl aminopeptidase [EC:3.4.11.18] | (RefSeq) methionine aminopeptidase 2B-like (A)	PREDICTED: uncharacterized protein LOC104905879 [Beta vulgaris subsp. vulgaris]	RecName: Full=Retrovirus-related Pol polyprotein from transposon RE1; AltName: Full=Retro element 1 {ECO:0000303|PubMed:10689195}; Short=AtRE1 {ECO:0000303|PubMed:10689195}; Includes: RecName: Full=Protease RE1; EC=3.4.23.-; Includes: RecName: Full=Reverse transcriptase RE1; EC=2.7.7.49; Includes: RecName: Full=Endonuclease RE1;	SubName: Full=Uncharacterized protein {ECO:0000313|EMBL:KMS99554.1};	--	GO:0006310,DNA recombination; GO:0004519,endonuclease activity; GO:0015074,DNA integration; GO:0004190,aspartic-type endopeptidase activity; GO:0003676,nucleic acid binding; GO:0003964,RNA-directed DNA polymerase activity; GO:0046872,metal ion binding	--
XLOC_012833	NW_018743252.1	8795356	8796233	.	--	--	--	--	--	--	--
XLOC_013880	NW_018743292.1	11347453	11350796	-	--	sporozoite surface protein 2-like [Chenopodium quinoa]	--	SubName: Full=Uncharacterized protein {ECO:0000313|EMBL:KNA25504.1};	--	--	--
XLOC_009921	NW_018743021.1	214679	218123	-	--	F-box/kelch-repeat protein At3g23880-like [Chenopodium quinoa]	RecName: Full=F-box/kelch-repeat protein At3g06240;	SubName: Full=Uncharacterized protein {ECO:0000313|EMBL:KNA23528.1};	--	--	Reverse transcriptase-like
XLOC_031882	NW_018745275.1	177714	180693	+	K03283 heat shock 70kDa protein 1/2/6/8 | (RefSeq) heat shock 70 kDa protein 18-like (A)	uncharacterized protein LOC110710901 [Chenopodium quinoa]	--	SubName: Full=Uncharacterized protein {ECO:0000313|EMBL:CCA66036.1};	--	GO:0003676,nucleic acid binding	--
XLOC_010625	NW_018743066.1	517758	518960	.	--	hypothetical protein BVRB_8g184670 [Beta vulgaris subsp. vulgaris]	--	SubName: Full=Uncharacterized protein {ECO:0000313|EMBL:KNA11393.1};	--	--	--
XLOC_034277	NW_018745523.1	1248267	1249622	.	--	hypothetical protein SOVF_084290 [Spinacia oleracea]	--	SubName: Full=Uncharacterized protein {ECO:0000313|EMBL:KNA16952.1};	--	GO:0006952,defense response	Domain of unknown function (DUF4770)
XLOC_010917	NW_018743099.1	2388642	2390035	.	--	hypothetical protein BVRB_7g166960 [Beta vulgaris subsp. vulgaris]	--	SubName: Full=Uncharacterized protein {ECO:0000313|EMBL:KNA15906.1};	--	GO:0016021,integral component of membrane; GO:0010089,xylem development; GO:0033612,receptor serine/threonine kinase binding	--
XLOC_013142	NW_018743287.1	2053	16155	-	K22020 mucin-19 | (RefSeq) uncharacterized protein LOC110926720 (A)	Regulator of rDNA transcription protein 15 [Capsicum baccatum]	--	SubName: Full=Regulator of rDNA transcription protein 15 {ECO:0000313|EMBL:PHT25216.1};	--	--	--
XLOC_007671	NW_018742815.1	2782062	2783084	.	--	--	--	--	--	--	--
XLOC_022269	NW_018744151.1	4451980	4452697	-	--	--	--	--	--	--	--
XLOC_032567	NW_018745323.1	398767	399060	.	--	hypothetical protein EUGRSUZ_J02069 [Eucalyptus grandis]	--	SubName: Full=Uncharacterized protein {ECO:0000313|EMBL:KCW52706.1};	--	--	--
XLOC_010619	NW_018743066.1	2613596	2617451	-	K04460 serine/threonine-protein phosphatase 5 [EC:3.1.3.16] | (RefSeq) zinc finger BED domain-containing protein RICESLEEPER 2-like isoform X1 (A)	transposase [Amaranthus palmeri]	RecName: Full=Putative AC transposase; AltName: Full=ORFA;	SubName: Full=Transposase {ECO:0000313|EMBL:AGH20188.1};	Tam3-transposase (Ac family)	GO:0006310,DNA recombination; GO:0046983,protein dimerization activity; GO:0032196,transposition; GO:0003677,DNA binding	hAT family C-terminal dimerisation region
XLOC_012026	NW_018743199.1	4810079	4812040	.	K10406 kinesin family member C2/C3 | (RefSeq) kinesin KP1-like (A)	uncharacterized protein LOC110705809 [Chenopodium quinoa]	--	SubName: Full=Uncharacterized protein {ECO:0000313|EMBL:KNA19099.1};	--	--	--
XLOC_006353	NW_018742726.1	2383505	2383863	.	--	--	--	--	--	--	--
XLOC_019673	NW_018743946.1	2752042	2752560	+	--	--	--	--	--	--	--
XLOC_013156	NW_018743292.1	309987	311616	+	--	PREDICTED: uncharacterized protein LOC18589643 [Theobroma cacao]	--	SubName: Full=Uncharacterized protein {ECO:0000313|EMBL:EOY32380.1};	--	GO:0016021,integral component of membrane; GO:0006979,response to oxidative stress	Predicted membrane protein (DUF2157)
XLOC_015078	NW_018743466.1	78200	79088	.	--	--	--	--	--	--	--
XLOC_009036	NW_018742951.1	6256747	6258251	+	--	--	--	--	--	--	--
XLOC_026076	NW_018744626.1	4416897	4417561	.	--	--	--	--	--	--	--
XLOC_011439	NW_018743175.1	3010108	3011435	.	--	glycine-rich cell wall structural protein 1.8-like [Chenopodium quinoa]	--	--	--	--	--
XLOC_001776	NW_018742287.1	2172134	2172871	+	--	uncharacterized protein LOC110689147 [Chenopodium quinoa]	--	SubName: Full=Uncharacterized protein {ECO:0000313|EMBL:KNA07551.1};	--	GO:0016021,integral component of membrane	--
XLOC_027367	NW_018744718.1	203567	204676	-	--	hypothetical protein SOVF_064040 [Spinacia oleracea]	--	SubName: Full=Uncharacterized protein {ECO:0000313|EMBL:KNA19167.1};	--	--	--
XLOC_002242	NW_018742345.1	2981987	2983599	-	--	--	--	--	--	--	--
XLOC_004348	NW_018742484.1	7573668	7575204	-	--	uncharacterized protein LOC110722670 [Chenopodium quinoa]	--	SubName: Full=Uncharacterized protein {ECO:0000313|EMBL:KNA18866.1};	--	GO:0016021,integral component of membrane	--
XLOC_015293	NW_018743510.1	2913665	2914833	.	K20924 cellulose synthase-like protein [EC:2.4.1.-] | (RefSeq) cellulose synthase-like protein D4 (A)	hypothetical protein [Beta vulgaris subsp. vulgaris]	RecName: Full=Putative ribonuclease H protein At1g65750; EC=3.1.26.4;	SubName: Full=Uncharacterized protein {ECO:0000313|EMBL:CCA66009.1};	FOG: Reverse transcriptase	GO:0046872,metal ion binding; GO:0004523,RNA-DNA hybrid ribonuclease activity; GO:0003676,nucleic acid binding	zinc-binding in reverse transcriptase
XLOC_006677	NW_018742738.1	9790587	9791111	+	--	--	--	--	--	--	--
XLOC_000573	NW_018742204.1	21445771	21453884	-	K20547 basic endochitinase B [EC:3.2.1.14] | (RefSeq) endochitinase (A)	hypothetical protein SOVF_020890 [Spinacia oleracea]	RecName: Full=Antimicrobial peptide Ar-AMP; Flags: Precursor;	SubName: Full=Uncharacterized protein {ECO:0000313|EMBL:KNA23935.1};	--	GO:0050832,defense response to fungus; GO:0050830,defense response to Gram-positive bacterium; GO:0031640,killing of cells of other organism; GO:0008061,chitin binding	--
XLOC_034956	NW_018745650.1	208646	209000	.	--	--	--	--	--	--	--
XLOC_017243	NW_018743697.1	2306753	2307335	.	--	--	--	--	--	--	--
XLOC_011430	NW_018743175.1	1717910	1718129	.	--	--	--	--	--	--	Domain of unknown function (DUF4666)
XLOC_034642	NW_018745569.1	784497	785071	.	K21867 potassium channel | (RefSeq) potassium channel AKT2/3-like (A)	uncharacterized protein LOC110699091 [Chenopodium quinoa]	RecName: Full=Retrovirus-related Pol polyprotein from transposon TNT 1-94; Includes: RecName: Full=Protease; EC=3.4.23.-; Includes: RecName: Full=Reverse transcriptase; EC=2.7.7.49; Includes: RecName: Full=Endonuclease;	SubName: Full=uncharacterized protein LOC101514820 {ECO:0000313|RefSeq:XP_004506705.1};	FOG: Transposon-encoded proteins with TYA, reverse transcriptase, integrase domains in various combinations	GO:0004519,endonuclease activity; GO:0015074,DNA integration; GO:0004190,aspartic-type endopeptidase activity; GO:0008270,zinc ion binding; GO:0003676,nucleic acid binding; GO:0003964,RNA-directed DNA polymerase activity	GAG-polyprotein viral zinc-finger
XLOC_027073	NW_018744693.1	4312537	4313048	.	--	--	--	--	--	--	--
XLOC_003371	NW_018742418.1	7420521	7421166	.	--	--	--	--	--	--	--
XLOC_003942	NW_018742461.1	4681957	4683240	-	K01062 platelet-activating factor acetylhydrolase [EC:3.1.1.47] | (RefSeq) hypothetical protein (A)	p53 negative regulator [Trema orientalis]	RecName: Full=Zinc finger CCCH domain-containing protein 19; Short=AtC3H19; AltName: Full=Protein Needed for RDR2-independent DNA methylation;	SubName: Full=Uncharacterized protein {ECO:0000313|EnsemblPlants:GSMUA_Achr11P21820_001};	--	GO:0042393,histone binding; GO:0032776,DNA methylation on cytosine; GO:0005829,cytosol; GO:0031047,gene silencing by RNA; GO:0003677,DNA binding; GO:0010964,regulation of chromatin silencing by small RNA; GO:0046872,metal ion binding; GO:0005634,nucleus; GO:0006351,transcription, DNA-templated	--
XLOC_019984	NW_018743955.1	2949842	2950716	.	--	hypothetical protein BVRB_008000 [Beta vulgaris subsp. vulgaris]	RecName: Full=Protein RALF-like 33; Flags: Precursor;	SubName: Full=Uncharacterized protein {ECO:0000313|EMBL:KMS95461.1};	--	GO:0005179,hormone activity; GO:0019722,calcium-mediated signaling; GO:0005622,intracellular; GO:0048046,apoplast; GO:0004871,NA; GO:0007267,cell-cell signaling; GO:0009505,plant-type cell wall; GO:0009506,plasmodesma	--
XLOC_028365	NW_018744874.1	1210864	1212094	.	--	--	--	--	--	--	--
XLOC_031455	NW_018745174.1	2248596	2249023	.	--	--	--	--	--	--	--
XLOC_029710	NW_018745000.1	2042089	2045385	-	K02985 small subunit ribosomal protein S3e | (RefSeq) uncharacterized protein LOC110716185 isoform X1 (A)	uncharacterized protein LOC110714373 [Chenopodium quinoa]	RecName: Full=40S ribosomal protein S3-1;	SubName: Full=Uncharacterized protein {ECO:0000313|EMBL:KNA17375.1};	40S ribosomal protein S3	GO:0022626,cytosolic ribosome; GO:0022627,cytosolic small ribosomal subunit; GO:0006281,DNA repair; GO:0005773,vacuole; GO:0005829,cytosol; GO:0016020,membrane; GO:0005634,nucleus; GO:0008534,oxidized purine nucleobase lesion DNA N-glycosylase activity; GO:0005774,vacuolar membrane; GO:0003735,structural constituent of ribosome; GO:0002181,cytoplasmic translation; GO:0009651,response to salt stre…	--
XLOC_025104	NW_018744560.1	615530	616095	.	--	--	--	--	--	--	--
XLOC_029717	NW_018745000.1	3318250	3319429	-	--	--	--	--	--	--	--
XLOC_015175	NW_018743510.1	149773	151418	+	--	--	--	--	--	--	--
XLOC_011437	NW_018743175.1	2725684	2726792	.	--	uncharacterized protein LOC110703185 [Chenopodium quinoa]	--	SubName: Full=Uncharacterized protein {ECO:0000313|EMBL:KNA18306.1};	--	GO:0016021,integral component of membrane	Protein of unknown function (DUF1180)
XLOC_027298	NW_018744718.1	1685770	1687272	+	--	uncharacterized protein LOC110740264 [Chenopodium quinoa]	--	SubName: Full=Uncharacterized protein {ECO:0000313|EMBL:KNA03556.1}; Flags: Fragment;	--	--	--
XLOC_025314	NW_018744582.1	2885587	2885999	-	--	--	--	--	--	--	--
XLOC_014454	NW_018743373.1	1273512	1274056	.	--	--	--	--	--	--	--
XLOC_005203	NW_018742616.1	216508	217612	+	--	hypothetical protein BVRB_1g019390 [Beta vulgaris subsp. vulgaris]	--	--	--	--	--
XLOC_031834	NW_018745260.1	286321	288526	-	K17767 AH receptor-interacting protein | (RefSeq) peptidyl-prolyl cis-trans isomerase FKBP62-like (A)	uncharacterized protein LOC110714482 [Chenopodium quinoa]	RecName: Full=Peptidyl-prolyl cis-trans isomerase FKBP62; Short=PPIase FKBP62; EC=5.2.1.8; AltName: Full=70 kDa peptidyl-prolyl isomerase; AltName: Full=FK506-binding protein 62; Short=AtFKBP62; AltName: Full=Immunophilin FKBP62; AltName: Full=Peptidylprolyl isomerase ROF1; AltName: Full=Protein ROTAMASE FKBP 1; AltName: Full=Rotamase;	SubName: Full=Uncharacterized protein {ECO:0000313|EMBL:KNA07995.1};	FKBP-type peptidyl-prolyl cis-trans isomerase	GO:0005737,cytoplasm; GO:0005634,nucleus; GO:0005528,FK506 binding; GO:0005516,calmodulin binding; GO:0003755,peptidyl-prolyl cis-trans isomerase activity; GO:0061077,chaperone-mediated protein folding; GO:0070370,cellular heat acclimation	--
XLOC_013946	NW_018743292.1	2036162	2036844	.	--	hypothetical protein SOVF_009310 [Spinacia oleracea]	--	SubName: Full=Uncharacterized protein {ECO:0000313|EMBL:KNA25122.1};	--	--	Mating-type protein beta 1
XLOC_034279	NW_018745523.1	1323340	1324373	.	--	hypothetical protein SOVF_084300 [Spinacia oleracea]	--	SubName: Full=Uncharacterized protein {ECO:0000313|EMBL:KNA16953.1};	--	GO:0006952,defense response	--
XLOC_024577	NW_018744502.1	1055055	1056256	-	--	uncharacterized protein LOC110726521 isoform X1 [Chenopodium quinoa]	--	SubName: Full=Uncharacterized protein {ECO:0000313|EMBL:KNA23435.1};	Ubiquitin carboxyl-terminal hydrolase	GO:0016579,protein deubiquitination; GO:0036459,thiol-dependent ubiquitinyl hydrolase activity; GO:0003676,nucleic acid binding	--
XLOC_005732	NW_018742656.1	80060	82844	-	K22909 zinc finger CCCH domain-containing protein 13 | (Kazusa) Lj4g3v2742990.1; - (A)	uncharacterized protein LOC110722205 isoform X2 [Chenopodium quinoa]	RecName: Full=Zinc finger CCCH domain-containing protein 55; Short=OsC3H55;	SubName: Full=Uncharacterized protein {ECO:0000313|EMBL:KNA03689.1};	--	GO:0046872,metal ion binding; GO:0003677,DNA binding	--
XLOC_000255	NW_018742204.1	20893715	20896782	+	--	IRK-interacting protein-like isoform X1 [Chenopodium quinoa]	--	SubName: Full=Uncharacterized protein {ECO:0000313|EMBL:KNA25427.1};	--	--	--
XLOC_010268	NW_018743050.1	988454	991838	+	K19525 vacuolar protein sorting-associated protein 13A/C | (RefSeq) uncharacterized protein LOC110098611 (A)	hypothetical protein VITISV_042690, partial [Vitis vinifera]	RecName: Full=Uncharacterized mitochondrial protein AtMg00860; AltName: Full=ORF158;	SubName: Full=Uncharacterized protein {ECO:0000313|EMBL:CAN59957.1}; Flags: Fragment;	FOG: Transposon-encoded proteins with TYA, reverse transcriptase, integrase domains in various combinations	GO:0005739,mitochondrion	Reverse transcriptase (RNA-dependent DNA polymerase)
XLOC_013952	NW_018743292.1	5316011	5316750	.	--	--	--	--	--	--	--
XLOC_005575	NW_018742630.1	1219969	1220211	.	K07178 RIO kinase 1 [EC:2.7.11.1] | (RefSeq) serine/threonine-protein kinase RIO1-like isoform X1 (A)	serine/threonine-protein kinase rio1-like isoform X2 [Chenopodium quinoa]	--	SubName: Full=Uncharacterized protein {ECO:0000313|EMBL:KNA07268.1};	Serine/threonine protein kinase involved in cell cycle control	GO:0004674,protein serine/threonine kinase activity; GO:0005524,ATP binding	--
XLOC_004618	NW_018742541.1	292325	292972	.	K10775 phenylalanine ammonia-lyase [EC:4.3.1.24] | (RefSeq) phenylalanine ammonia-lyase-like (A)	dirigent protein 1-like [Chenopodium quinoa]	RecName: Full=Dirigent protein 1; Short=AtDIR1; Flags: Precursor;	RecName: Full=Dirigent protein {ECO:0000256|RuleBase:RU363099};	--	GO:0048046,apoplast; GO:0016853,isomerase activity	--
XLOC_031559	NW_018745177.1	315425	316314	.	K07375 tubulin beta | (RefSeq) tubulin beta chain-like (A)	uncharacterized protein LOC110739341 [Chenopodium quinoa]	--	--	--	--	--
XLOC_001131	NW_018742205.1	1173703	1174639	.	--	--	--	--	--	--	--
XLOC_008242	NW_018742899.1	1106958	1110348	+	K04460 serine/threonine-protein phosphatase 5 [EC:3.1.3.16] | (RefSeq) zinc finger BED domain-containing protein RICESLEEPER 2-like isoform X1 (A)	zinc finger BED domain-containing protein RICESLEEPER 2-like [Chenopodium quinoa]	RecName: Full=Putative AC transposase; AltName: Full=ORFA;	SubName: Full=Uncharacterized protein {ECO:0000313|EMBL:KNA05978.1}; Flags: Fragment;	Tam3-transposase (Ac family)	GO:0006310,DNA recombination; GO:0046983,protein dimerization activity; GO:0032196,transposition; GO:0003677,DNA binding	hAT family C-terminal dimerisation region
XLOC_010054	NW_018743032.1	2257569	2259778	+	--	uncharacterized protein LOC110736915 [Chenopodium quinoa]	--	--	--	--	--
XLOC_004494	NW_018742523.1	4216451	4221391	+	--	F-box/kelch-repeat protein At3g23880-like [Chenopodium quinoa]	--	--	--	--	--
XLOC_009025	NW_018742951.1	5121592	5122703	+	K00815 tyrosine aminotransferase [EC:2.6.1.5] | (RefSeq) probable aminotransferase TAT2 (A)	uncharacterized protein LOC110712252 [Chenopodium quinoa]	--	SubName: Full=Uncharacterized protein {ECO:0000313|EMBL:KMS97068.1};	FOG: Reverse transcriptase	--	--
XLOC_025632	NW_018744616.1	1074567	1075260	.	--	--	--	--	--	--	--
XLOC_018179	NW_018743850.1	3559723	3559953	.	--	uncharacterized protein LOC110691351 [Chenopodium quinoa]	--	SubName: Full=Uncharacterized protein {ECO:0000313|EMBL:KNA15232.1};	--	GO:0004523,RNA-DNA hybrid ribonuclease activity; GO:0003676,nucleic acid binding	--
XLOC_030563	NW_018745024.1	1480460	1481543	.	--	--	--	--	--	--	--
XLOC_014308	NW_018743331.1	2944564	2944851	.	--	--	--	--	--	--	--
XLOC_030751	NW_018745065.1	3637281	3637750	.	--	--	--	--	--	--	--
XLOC_011626	NW_018743196.1	2578083	2578770	.	--	--	--	--	--	--	--
XLOC_006579	NW_018742733.1	2895177	2898197	-	--	uncharacterized protein LOC110720943 [Chenopodium quinoa]	--	SubName: Full=Uncharacterized protein {ECO:0000313|EMBL:KNA03637.1};	--	GO:0016021,integral component of membrane	--
XLOC_019476	NW_018743920.1	1913329	1914012	.	--	hypothetical protein SOVF_191020 [Spinacia oleracea]	--	SubName: Full=Uncharacterized protein {ECO:0000313|EMBL:KNA05366.1};	--	--	--
XLOC_008538	NW_018742907.1	1126634	1130616	-	--	hypothetical protein SOVF_190260 [Spinacia oleracea]	RecName: Full=Putative lipid-transfer protein DIR1; AltName: Full=Protein DEFECTIVE IN INDUCED RESISTANCE 1; Flags: Precursor;	SubName: Full=Uncharacterized protein {ECO:0000313|EMBL:KNA05452.1};	--	GO:0005783,endoplasmic reticulum; GO:0006869,lipid transport; GO:0009862,systemic acquired resistance, salicylic acid mediated signaling pathway; GO:0009627,systemic acquired resistance; GO:0048046,apoplast; GO:0008270,zinc ion binding; GO:0009506,plasmodesma; GO:0005504,fatty acid binding; GO:0043621,protein self-association	--
XLOC_007732	NW_018742817.1	1464410	1464768	.	--	--	--	--	--	--	--
XLOC_016811	NW_018743691.1	3484905	3488122	+	--	hypothetical protein BVRB_019550, partial [Beta vulgaris subsp. vulgaris]	--	SubName: Full=Uncharacterized protein {ECO:0000313|EMBL:KMS64509.1}; Flags: Fragment;	--	GO:0008270,zinc ion binding	GRF zinc finger
XLOC_024022	NW_018744456.1	59	644	.	--	--	--	--	--	--	--
XLOC_030724	NW_018745063.1	885968	886246	.	--	--	--	--	--	--	--
XLOC_000673	NW_018742204.1	6316644	6318097	.	--	FBD-associated F-box protein At4g10400-like [Chenopodium quinoa]	--	SubName: Full=Uncharacterized protein {ECO:0000313|EMBL:KNA16987.1};	--	--	--
XLOC_009397	NW_018742969.1	281990	282268	.	--	--	--	--	--	--	--
XLOC_026518	NW_018744647.1	234980	238104	-	--	--	--	--	--	--	--
XLOC_035648	NW_018745684.1	2935127	2935555	.	--	--	--	--	--	--	--
XLOC_006938	NW_018742770.1	2499620	2500306	+	--	hypothetical protein SOVF_013010 [Spinacia oleracea]	--	SubName: Full=Uncharacterized protein {ECO:0000313|EMBL:KNA24766.1};	--	--	--
XLOC_022432	NW_018744187.1	933898	945698	+	--	uncharacterized protein LOC110696814 [Chenopodium quinoa]	--	SubName: Full=Uncharacterized protein {ECO:0000313|EMBL:CAN80919.1};	--	GO:0015074,DNA integration; GO:0003676,nucleic acid binding	--
XLOC_010184	NW_018743033.1	2727010	2727481	.	K14496 abscisic acid receptor PYR/PYL family | (RefSeq) abscisic acid receptor PYL12-like (A)	abscisic acid receptor PYL12-like [Spinacia oleracea]	RecName: Full=Abscisic acid receptor PYL6; AltName: Full=ABI1-binding protein 5; AltName: Full=PYR1-like protein 6; AltName: Full=Regulatory components of ABA receptor 9;	SubName: Full=Uncharacterized protein {ECO:0000313|EMBL:PIN08781.1};	--	GO:0005737,cytoplasm; GO:0005634,nucleus; GO:0009738,abscisic acid-activated signaling pathway; GO:0004864,protein phosphatase inhibitor activity; GO:0004872,NA; GO:0005886,plasma membrane; GO:0010427,abscisic acid binding; GO:0042803,protein homodimerization activity	--
XLOC_014929	NW_018743412.1	115901	116111	.	--	--	--	--	--	--	--
XLOC_035665	NW_018745684.1	7481827	7484153	.	--	uncharacterized protein LOC110738655 [Chenopodium quinoa]	--	SubName: Full=Uncharacterized protein {ECO:0000313|EMBL:KNA11209.1};	--	--	--
XLOC_018177	NW_018743850.1	2568745	2568949	.	--	--	--	--	--	--	--
XLOC_016202	NW_018743574.1	2080557	2081348	.	--	hypothetical protein BVRB_6g132470 [Beta vulgaris subsp. vulgaris]	--	SubName: Full=Uncharacterized protein {ECO:0000313|EMBL:OWM72355.1};	--	--	--
XLOC_028361	NW_018744874.1	672920	673219	.	--	--	--	--	--	--	--
XLOC_031451	NW_018745174.1	952532	953552	.	--	uncharacterized protein LOC110795995 [Spinacia oleracea]	--	SubName: Full=Uncharacterized protein {ECO:0000313|EMBL:KNA07853.1};	--	--	VQ motif
XLOC_029764	NW_018745000.1	7731297	7731690	.	--	--	--	--	--	--	--
XLOC_018170	NW_018743850.1	1301247	1301737	.	--	--	--	--	--	--	--
XLOC_002113	NW_018742329.1	4544734	4547561	.	--	uncharacterized protein LOC110728831 [Chenopodium quinoa]	--	SubName: Full=Uncharacterized protein {ECO:0000313|EMBL:KNA16576.1};	--	--	--
XLOC_031014	NW_018745080.1	1436230	1436913	.	K03327 multidrug resistance protein, MATE family | (RefSeq) protein DETOXIFICATION 27-like (A)	protein DETOXIFICATION 27-like [Chenopodium quinoa]	RecName: Full=Protein DETOXIFICATION 27 {ECO:0000303|PubMed:11739388}; Short=AtDTX27 {ECO:0000303|PubMed:11739388}; AltName: Full=Multidrug and toxic compound extrusion protein 27 {ECO:0000305}; Short=MATE protein 27 {ECO:0000305};	RecName: Full=Protein DETOXIFICATION {ECO:0000256|RuleBase:RU004914}; AltName: Full=Multidrug and toxic compound extrusion protein {ECO:0000256|RuleBase:RU004914};	Uncharacterized membrane protein, predicted efflux pump	GO:0015297,antiporter activity; GO:0016021,integral component of membrane; GO:0006855,drug transmembrane transport; GO:0015238,drug transmembrane transporter activity	--
XLOC_031328	NW_018745170.1	1921598	1921827	.	--	--	--	--	--	--	--
XLOC_000684	NW_018742204.1	11753728	11753981	.	--	--	--	--	--	--	--
XLOC_019875	NW_018743955.1	1261234	1269709	-	--	--	--	--	--	--	Spore coat associated protein JA (CotJA)
XLOC_010036	NW_018743021.1	1089412	1089786	.	K11643 chromodomain-helicase-DNA-binding protein 4 [EC:3.6.4.12] | (RefSeq) CHD3-type chromatin-remodeling factor PICKLE-like (A)	uncharacterized protein LOC110723456 [Chenopodium quinoa]	--	SubName: Full=Uncharacterized protein {ECO:0000313|EMBL:KNA02870.1}; Flags: Fragment;	FOG: Reverse transcriptase	--	zinc-binding in reverse transcriptase
XLOC_003375	NW_018742418.1	8132859	8134320	.	--	hypothetical protein SOVF_029830 [Spinacia oleracea]	RecName: Full=CLAVATA3/ESR (CLE)-related protein 45; Contains: RecName: Full=CLE45p; Flags: Precursor;	SubName: Full=Uncharacterized protein {ECO:0000313|EMBL:KNA22874.1};	--	GO:0048046,apoplast; GO:0005615,extracellular space; GO:0007275,multicellular organism development; GO:0045168,cell-cell signaling involved in cell fate commitment; GO:0033612,receptor serine/threonine kinase binding	--
XLOC_026484	NW_018744633.1	1569623	1570557	.	--	--	--	--	--	--	--
XLOC_028115	NW_018744858.1	1757207	1758117	.	--	PREDICTED: uncharacterized protein LOC109134555 [Beta vulgaris subsp. vulgaris]	--	--	--	--	--
XLOC_027573	NW_018744745.1	991157	991505	.	K17604 zinc finger SWIM domain-containing protein 3 | (RefSeq) protein FAR1-RELATED SEQUENCE 8-like (A)	protein FAR-RED IMPAIRED RESPONSE 1-like [Chenopodium quinoa]	RecName: Full=Protein FAR1-RELATED SEQUENCE 7;	SubName: Full=Uncharacterized protein {ECO:0000313|EMBL:KMS93850.1}; Flags: Fragment;	--	GO:0009585,red, far-red light phototransduction; GO:0003700,DNA-binding transcription factor activity; GO:0005634,nucleus; GO:0042753,positive regulation of circadian rhythm; GO:0008270,zinc ion binding; GO:0010018,far-red light signaling pathway; GO:0045893,positive regulation of transcription, DNA-templated	--
XLOC_014915	NW_018743405.1	1572057	1573599	.	--	--	--	--	--	--	--
XLOC_022301	NW_018744151.1	4748791	4749339	.	K15190 7SK snRNA methylphosphate capping enzyme [EC:2.1.1.-] | (RefSeq) probable RNA methyltransferase At5g51130 (A)	PREDICTED: uncharacterized protein LOC104903518 [Beta vulgaris subsp. vulgaris]	--	SubName: Full=Uncharacterized protein {ECO:0000313|EMBL:KNA03527.1}; Flags: Fragment;	--	GO:0003676,nucleic acid binding	--
XLOC_029078	NW_018744970.1	486861	488624	-	--	--	--	--	--	--	--
XLOC_031560	NW_018745177.1	497908	498481	.	--	--	--	--	--	--	--
XLOC_034463	NW_018745540.1	1597132	1601430	+	--	uncharacterized protein LOC110778326 [Spinacia oleracea]	--	SubName: Full=Uncharacterized protein {ECO:0000313|EMBL:KNA03763.1}; Flags: Fragment;	--	GO:0003676,nucleic acid binding	--
XLOC_031567	NW_018745177.1	2212236	2212781	.	--	--	--	--	--	--	--
XLOC_017804	NW_018743828.1	229094	229861	.	K22378 E3 ubiquitin-protein ligase RNF181 [EC:2.3.2.27] | (RefSeq) RING-H2 finger protein ATL22-like (A)	RING-H2 finger protein ATL22-like [Chenopodium quinoa]	--	--	--	--	--
XLOC_034814	NW_018745617.1	3059095	3059307	.	--	--	--	--	--	--	--
XLOC_011246	NW_018743175.1	650992	654484	-	--	uncharacterized protein LOC110737911 [Chenopodium quinoa]	--	SubName: Full=Uncharacterized protein {ECO:0000313|EMBL:KNA16570.1};	--	GO:0008270,zinc ion binding; GO:0003676,nucleic acid binding	--
XLOC_015283	NW_018743510.1	1031359	1032371	.	--	--	--	--	--	--	--
XLOC_029754	NW_018745000.1	4201893	4202219	.	--	--	--	--	--	--	--
XLOC_027628	NW_018744784.1	60783	64744	+	--	hypothetical protein SOVF_180580 isoform B [Spinacia oleracea]	--	SubName: Full=Uncharacterized protein {ECO:0000313|EMBL:KNA06485.1};	--	GO:0006952,defense response	--
XLOC_009194	NW_018742963.1	1894448	1895052	+	--	--	--	--	--	--	--
XLOC_023909	NW_018744367.1	2427296	2428243	.	--	--	--	--	--	--	--
XLOC_028250	NW_018744874.1	433045	438564	-	--	uncharacterized protein LOC110698591 [Chenopodium quinoa]	--	SubName: Full=Agglutinin {ECO:0000313|EMBL:AAL05954.1};	--	--	--
XLOC_024266	NW_018744460.1	2245303	2247110	.	--	leucine-rich repeat extensin-like protein 3 [Spinacia oleracea]	--	SubName: Full=Uncharacterized protein {ECO:0000313|EMBL:KNA21593.1};	--	GO:0016021,integral component of membrane	--
XLOC_020253	NW_018743979.1	3207479	3211562	-	--	uncharacterized protein LOC110697928 [Chenopodium quinoa]	--	--	--	--	Tetratricopeptide repeat
XLOC_010954	NW_018743122.1	3111286	3112164	.	--	--	--	--	--	--	--
XLOC_034006	NW_018745470.1	1094912	1095188	.	K00413 ubiquinol-cytochrome c reductase cytochrome c1 subunit | (RefSeq) cytochrome c1 2, heme protein, mitochondrial-like (A)	uncharacterized protein LOC110685117 [Chenopodium quinoa]	--	SubName: Full=Uncharacterized protein {ECO:0000313|EMBL:CCA66040.1};	FOG: Reverse transcriptase	GO:0003676,nucleic acid binding	--
XLOC_010837	NW_018743074.1	2491495	2491912	.	--	--	--	--	--	--	--
XLOC_024363	NW_018744472.1	78682	80603	.	--	--	--	--	--	--	--
XLOC_023197	NW_018744297.1	25581	29917	-	K01768 adenylate cyclase [EC:4.6.1.1] | (RefSeq) LOW QUALITY PROTEIN: uncharacterized protein LOC107911085 (A)	Putative gag-pol polyprotein, identical [Solanum demissum]	RecName: Full=Retrovirus-related Pol polyprotein from transposon RE2; AltName: Full=Retro element 2 {ECO:0000303|PubMed:10689195}; Short=AtRE2 {ECO:0000303|PubMed:10689195}; Includes: RecName: Full=Protease RE2; EC=3.4.23.-; Includes: RecName: Full=Reverse transcriptase RE2; EC=2.7.7.49; Includes: RecName: Full=Endonuclease RE2;	SubName: Full=Putative gag-pol polyprotein, identical {ECO:0000313|EMBL:AAT38758.1};	FOG: Transposon-encoded proteins with TYA, reverse transcriptase, integrase domains in various combinations	GO:0006310,DNA recombination; GO:0004519,endonuclease activity; GO:0015074,DNA integration; GO:0004190,aspartic-type endopeptidase activity; GO:0003676,nucleic acid binding; GO:0003964,RNA-directed DNA polymerase activity; GO:0046872,metal ion binding	--
XLOC_027255	NW_018744712.1	12654	13884	.	--	uncharacterized protein LOC110733278 [Chenopodium quinoa]	--	--	--	--	--
XLOC_031614	NW_018745193.1	68301	68570	.	--	--	--	--	--	--	--
XLOC_023900	NW_018744367.1	9166952	9169598	-	--	--	--	--	--	--	--
XLOC_005844	NW_018742681.1	3773443	3773658	.	--	--	--	--	--	--	--
XLOC_023907	NW_018744367.1	745728	745961	.	--	--	--	--	--	--	--
XLOC_008922	NW_018742914.1	3325805	3326278	.	--	--	--	--	--	--	--
XLOC_012526	NW_018743212.1	4343578	4346339	.	K14638 solute carrier family 15 (peptide/histidine transporter), member 3/4 | (RefSeq) protein NRT1/ PTR FAMILY 4.6-like (A)	uncharacterized protein LOC110694575 [Chenopodium quinoa]	--	SubName: Full=uncharacterized protein LOC103699369 {ECO:0000313|RefSeq:XP_017696554.1};	FOG: Transposon-encoded proteins with TYA, reverse transcriptase, integrase domains in various combinations	--	Retrotransposon gag protein
XLOC_025044	NW_018744537.1	1484733	1486233	.	--	uncharacterized protein LOC110794438 [Spinacia oleracea]	--	SubName: Full=Uncharacterized protein {ECO:0000313|EMBL:KNA08495.1};	--	--	--
XLOC_031569	NW_018745177.1	3242174	3242402	.	--	uncharacterized protein LOC110690375 [Chenopodium quinoa]	--	--	--	--	--
XLOC_034759	NW_018745617.1	4428779	4432257	+	--	formin-like protein 20 [Chenopodium quinoa]	--	--	--	--	--
XLOC_031009	NW_018745080.1	95075	95459	.	--	--	--	--	--	--	--
XLOC_015639	NW_018743574.1	786006	787801	+	K13066 caffeic acid 3-O-methyltransferase [EC:2.1.1.68] | (RefSeq) caffeic acid 3-O-methyltransferase-like (A)	protein FAR1-RELATED SEQUENCE 5-like [Chenopodium quinoa]	RecName: Full=Protein FAR1-RELATED SEQUENCE 5;	SubName: Full=Uncharacterized protein {ECO:0000313|EMBL:ONI22741.1};	--	GO:0006355,regulation of transcription, DNA-templated; GO:0005634,nucleus; GO:0008270,zinc ion binding	FAR1 DNA-binding domain
XLOC_019994	NW_018743955.1	7493834	7496043	.	K14677 aminoacylase [EC:3.5.1.14] | (RefSeq) uncharacterized protein LOC107892630 (A)	uncharacterized protein LOC110724507 [Chenopodium quinoa]	--	SubName: Full=Uncharacterized protein {ECO:0000313|EMBL:CCA66050.1};	FOG: Reverse transcriptase	GO:0003676,nucleic acid binding	--
XLOC_032957	NW_018745413.1	1665530	1670083	+	K04460 serine/threonine-protein phosphatase 5 [EC:3.1.3.16] | (RefSeq) zinc finger BED domain-containing protein RICESLEEPER 2-like isoform X1 (A)	uncharacterized protein LOC110710692 [Chenopodium quinoa]	RecName: Full=Zinc finger BED domain-containing protein RICESLEEPER 2; AltName: Full=Transposase-like protein RICESLEEPER 2;	SubName: Full=zinc finger BED domain-containing protein RICESLEEPER 2-like {ECO:0000313|RefSeq:XP_016740977.1, ECO:0000313|RefSeq:XP_016742294.1};	Tam3-transposase (Ac family)	GO:0003700,DNA-binding transcription factor activity; GO:0005634,nucleus; GO:0009791,post-embryonic development; GO:0006357,regulation of transcription by RNA polymerase II; GO:0000977,RNA polymerase II regulatory region sequence-specific DNA binding; GO:0046983,protein dimerization activity; GO:0046872,metal ion binding; GO:0006351,transcription, DNA-templated	--
XLOC_032834	NW_018745403.1	1380800	1381836	.	--	uncharacterized protein LOC110789505 [Spinacia oleracea]	--	SubName: Full=Uncharacterized protein {ECO:0000313|EMBL:KNA15828.1};	--	--	--
XLOC_012013	NW_018743199.1	3263106	3269868	.	--	--	--	--	--	--	--
XLOC_018711	NW_018743919.1	45618	49264	-	K20506 tuliposide A-converting enzyme [EC:4.2.99.22] | (RefSeq) tuliposide A-converting enzyme 2, chloroplastic-like (A)	probable carboxylesterase 2 [Chenopodium quinoa]	RecName: Full=Probable carboxylesterase 2; AltName: Full=AtCXE2; EC=3.1.1.1;	SubName: Full=Catalytic, putative {ECO:0000313|EMBL:EOY14525.1};	Arylacetamide deacetylase	GO:0016787,hydrolase activity; GO:0009056,catabolic process; GO:0052689,carboxylic ester hydrolase activity	Carboxylesterase family
XLOC_029736	NW_018745000.1	5880094	5882430	-	--	CASP-like protein 2B1 [Chenopodium quinoa]	RecName: Full=CASP-like protein 2B1; Short=VvCASPL2B1;	RecName: Full=CASP-like protein {ECO:0000256|RuleBase:RU361233};	--	GO:0016021,integral component of membrane; GO:0005886,plasma membrane	--
XLOC_010064	NW_018743032.1	3061663	3065574	+	--	hypothetical protein SOVF_045390 [Spinacia oleracea]	--	SubName: Full=Uncharacterized protein {ECO:0000313|EMBL:KNA21207.1};	--	--	--
XLOC_017276	NW_018743722.1	2761565	2762515	+	--	--	--	--	--	--	--
XLOC_033093	NW_018745448.1	4412487	4413502	+	K20924 cellulose synthase-like protein [EC:2.4.1.-] | (RefSeq) cellulose synthase-like protein D1 (A)	cellulose synthase-like protein D1 [Chenopodium quinoa]	RecName: Full=Cellulose synthase-like protein D1; Short=AtCslD1; EC=2.4.1.-;	SubName: Full=Uncharacterized protein {ECO:0000313|EMBL:KNA18605.1};	--	GO:0005794,Golgi apparatus; GO:0016021,integral component of membrane; GO:0030244,cellulose biosynthetic process; GO:0071555,cell wall organization; GO:0051753,mannan synthase activity; GO:0016760,cellulose synthase (UDP-forming) activity; GO:0009846,pollen germination; GO:0000139,Golgi membrane; GO:0071669,plant-type cell wall organization or biogenesis	--
XLOC_004741	NW_018742556.1	2293088	2295587	+	K13907 cystatin-A/B | (RefSeq) cysteine proteinase inhibitor A-like (A)	cysteine proteinase inhibitor A-like [Chenopodium quinoa]	RecName: Full=Cysteine proteinase inhibitor A; AltName: Full=Cystatin-A; AltName: Full=SCA;	RecName: Full=Cysteine proteinase inhibitor {ECO:0000256|RuleBase:RU362130};	--	GO:0004869,cysteine-type endopeptidase inhibitor activity	--
XLOC_034411	NW_018745533.1	2917545	2920822	-	--	--	--	--	--	--	--
XLOC_024440	NW_018744501.1	454212	454597	+	--	--	--	--	--	--	--
XLOC_005100	NW_018742584.1	44236	46829	-	K07374 tubulin alpha | (RefSeq) tubulin alpha-4 chain-like (A)	molybdate-anion transporter [Spinacia oleracea]	--	SubName: Full=Uncharacterized protein {ECO:0000313|EMBL:KNA19709.1};	Predicted sugar transporter	GO:0016021,integral component of membrane; GO:0015098,molybdate ion transmembrane transporter activity	--
XLOC_008991	NW_018742933.1	194510	195297	-	--	--	--	--	--	--	--
XLOC_010238	NW_018743047.1	1522579	1523583	.	K12120 phytochrome A | (RefSeq) phytochrome A1-like (A)	uncharacterized protein LOC110725370 [Chenopodium quinoa]	RecName: Full=Putative ribonuclease H protein At1g65750; EC=3.1.26.4;	SubName: Full=Ribonuclease H-like superfamily protein {ECO:0000313|EMBL:JAV45309.1};	FOG: Reverse transcriptase	GO:0046872,metal ion binding; GO:0004523,RNA-DNA hybrid ribonuclease activity; GO:0003676,nucleic acid binding	zinc-binding in reverse transcriptase
XLOC_029465	NW_018744991.1	1789947	1790692	.	--	uncharacterized protein LOC110775524 [Spinacia oleracea]	--	--	--	--	--
XLOC_018459	NW_018743894.1	3015877	3017393	-	--	--	--	--	--	--	--
XLOC_008101	NW_018742881.1	223990	225498	-	--	uncharacterized protein LOC110687611 [Chenopodium quinoa]	--	SubName: Full=Uncharacterized protein {ECO:0000313|EnsemblPlants:PGSC0003DMT400023672};	--	--	DVL family
XLOC_001225	NW_018742214.1	257460	257723	.	K12874 intron-binding protein aquarius | (RefSeq) LOW QUALITY PROTEIN: intron-binding protein aquarius-like (A)	uncharacterized protein LOC110784220 [Spinacia oleracea]	--	SubName: Full=Uncharacterized protein {ECO:0000313|EnsemblPlants:TRIAE_CS42_2DS_TGACv1_177289_AA0572400.1};	FOG: Reverse transcriptase	GO:0003676,nucleic acid binding	--
XLOC_001958	NW_018742329.1	1147147	1148349	+	--	uncharacterized protein LOC110740281 [Chenopodium quinoa]	--	SubName: Full=Uncharacterized protein {ECO:0000313|EMBL:KNA02738.1}; Flags: Fragment;	--	--	--
XLOC_009403	NW_018742969.1	716871	717436	.	--	hypothetical protein BVRB_8g195350 [Beta vulgaris subsp. vulgaris]	--	--	--	--	--
XLOC_026223	NW_018744633.1	5656519	5657408	+	--	--	--	--	--	--	--
XLOC_002591	NW_018742393.1	1040682	1042295	+	K19613 leucine-rich repeat protein SHOC2 | (RefSeq) disease resistance protein RGA2 isoform X1 (A)	putative disease resistance protein RGA3 [Chenopodium quinoa]	RecName: Full=Putative disease resistance protein RGA3; AltName: Full=Blight resistance protein B149; AltName: Full=RGA1-blb;	SubName: Full=Uncharacterized protein {ECO:0000313|EMBL:APR63731.1};	--	GO:0006952,defense response; GO:0005524,ATP binding; GO:0043531,ADP binding	--
XLOC_028335	NW_018744874.1	2483409	2485345	-	--	uncharacterized protein LOC110718996 [Chenopodium quinoa]	--	SubName: Full=Uncharacterized protein {ECO:0000313|EMBL:KNA10552.1};	--	--	--
XLOC_019646	NW_018743943.1	679368	692903	-	--	--	--	--	--	--	--
XLOC_003347	NW_018742418.1	3174759	3175248	.	--	hypothetical protein BVRB_6g146690 [Beta vulgaris subsp. vulgaris]	--	--	--	--	--
XLOC_018655	NW_018743919.1	2866641	2870276	+	K22804 structural maintenance of chromosomes protein 6 | (RefSeq) structural maintenance of chromosomes protein 6B-like (A)	PREDICTED: uncharacterized protein LOC104896888 [Beta vulgaris subsp. vulgaris]	RecName: Full=Uncharacterized mitochondrial protein AtMg00310; AltName: Full=ORF154;	SubName: Full=Uncharacterized protein {ECO:0000313|EMBL:CCA66044.1};	FOG: Reverse transcriptase	GO:0005739,mitochondrion	Reverse transcriptase-like
XLOC_015600	NW_018743555.1	2925067	2925388	.	--	--	--	--	--	--	--
XLOC_012141	NW_018743204.1	483848	484099	.	--	--	--	--	--	--	--
XLOC_014003	NW_018743294.1	18263	20561	.	--	--	--	--	--	--	--
XLOC_027166	NW_018744704.1	3264454	3266232	+	--	uncharacterized protein LOC110689532 [Chenopodium quinoa]	RecName: Full=Alanine aminotransferase 2, mitochondrial; Short=AtAlaAT2; Short=AtAlaATm; EC=2.6.1.2; AltName: Full=Alanine-2-oxoglutarate aminotransferase 3; EC=2.6.1.-; Flags: Precursor;	--	--	GO:0042853,L-alanine catabolic process; GO:0004021,L-alanine:2-oxoglutarate aminotransferase activity; GO:0005739,mitochondrion; GO:0009058,biosynthetic process; GO:0030170,pyridoxal phosphate binding; GO:0001666,response to hypoxia	--
XLOC_000696	NW_018742204.1	15010530	15011617	.	--	uncharacterized protein LOC110691225 [Chenopodium quinoa]	--	SubName: Full=Uncharacterized protein {ECO:0000313|EMBL:KNA24409.1};	U4/U6-associated splicing factor PRP4	--	--
XLOC_030118	NW_018745003.1	5136853	5137656	.	--	uncharacterized protein LOC110711368 [Chenopodium quinoa]	--	SubName: Full=Uncharacterized protein {ECO:0000313|EMBL:KNA16922.1};	--	--	--
XLOC_015766	NW_018743574.1	4388121	4391950	+	K20177 vacuolar protein sorting-associated protein 3 | (RefSeq) transforming growth factor-beta receptor-associated protein 1-like (A)	uncharacterized protein LOC110695746 [Chenopodium quinoa]	--	SubName: Full=Uncharacterized protein {ECO:0000313|EMBL:KNA10259.1}; Flags: Fragment;	Vacuolar assembly/sorting proteins VPS39/VAM6/VPS3	GO:0006886,intracellular protein transport; GO:0016192,vesicle-mediated transport; GO:0005622,intracellular	--
XLOC_034964	NW_018745650.1	4866168	4867015	.	--	acidic repeat-containing protein-like [Chenopodium quinoa]	--	--	--	--	--
XLOC_003340	NW_018742418.1	2444974	2445343	.	--	--	--	--	--	--	--
XLOC_030308	NW_018745024.1	10232626	10234229	+	K23288 syndetin | (RefSeq) uncharacterized LOC105761952 (A)	uncharacterized protein LOC110686079 [Chenopodium quinoa]	RecName: Full=Retrovirus-related Pol polyprotein from transposon RE1; AltName: Full=Retro element 1 {ECO:0000303|PubMed:10689195}; Short=AtRE1 {ECO:0000303|PubMed:10689195}; Includes: RecName: Full=Protease RE1; EC=3.4.23.-; Includes: RecName: Full=Reverse transcriptase RE1; EC=2.7.7.49; Includes: RecName: Full=Endonuclease RE1;	SubName: Full=Putative gag-polypeptide of LTR copia-type {ECO:0000313|EMBL:OTG06567.1};	FOG: Transposon-encoded proteins with TYA, reverse transcriptase, integrase domains in various combinations	GO:0006310,DNA recombination; GO:0004519,endonuclease activity; GO:0015074,DNA integration; GO:0004190,aspartic-type endopeptidase activity; GO:0003676,nucleic acid binding; GO:0003964,RNA-directed DNA polymerase activity; GO:0046872,metal ion binding	--
XLOC_027986	NW_018744855.1	73352	73836	+	--	--	--	--	--	--	--
XLOC_015609	NW_018743572.1	432725	433829	+	--	--	--	--	--	--	--
XLOC_022745	NW_018744239.1	3902414	3905069	.	K05575 NAD(P)H-quinone oxidoreductase subunit 4 [EC:7.1.1.2] | (RefSeq) ndhD, CDC77_pgp013; NdhD (A)	cytochrome c heme attachment protein (chloroplast) [Chenopodium quinoa]	RecName: Full=Cytochrome c biogenesis protein CcsA {ECO:0000255|HAMAP-Rule:MF_01391};	RecName: Full=Cytochrome c biogenesis protein CcsA {ECO:0000256|HAMAP-Rule:MF_01391};	--	GO:0009535,chloroplast thylakoid membrane; GO:0016021,integral component of membrane; GO:0017004,cytochrome complex assembly; GO:0020037,heme binding	Proton-conducting membrane transporter
XLOC_018191	NW_018743850.1	6888575	6889229	.	K04460 serine/threonine-protein phosphatase 5 [EC:3.1.3.16] | (RefSeq) zinc finger BED domain-containing protein RICESLEEPER 2-like isoform X1 (A)	zinc finger BED domain-containing protein RICESLEEPER 2-like [Spinacia oleracea]	RecName: Full=Putative AC transposase; AltName: Full=ORFA;	SubName: Full=Uncharacterized protein {ECO:0000313|EMBL:KNA13143.1};	Tam3-transposase (Ac family)	GO:0006310,DNA recombination; GO:0046983,protein dimerization activity; GO:0032196,transposition; GO:0003677,DNA binding	--
XLOC_007215	NW_018742798.1	2038250	2038499	.	--	--	--	--	--	--	--
XLOC_032764	NW_018745395.1	589941	592473	-	--	F-box/LRR-repeat protein 17 [Spinacia oleracea]	--	SubName: Full=Uncharacterized protein {ECO:0000313|EMBL:KNA22116.1};	--	--	--
XLOC_019493	NW_018743920.1	8066184	8067457	.	--	cyclin-dependent protein kinase inhibitor SMR4-like [Spinacia oleracea]	RecName: Full=Cyclin-dependent protein kinase inhibitor SMR4 {ECO:0000303|PubMed:17599908, ECO:0000303|PubMed:24399300, ECO:0000303|PubMed:26546445}; AltName: Full=Protein SIAMESE-RELATED 4 {ECO:0000303|PubMed:17599908, ECO:0000303|PubMed:24399300, ECO:0000303|PubMed:26546445};	SubName: Full=Uncharacterized protein {ECO:0000313|EMBL:KCW51788.1};	--	GO:0004860,protein kinase inhibitor activity; GO:0007049,cell cycle	--
XLOC_018048	NW_018743850.1	2347300	2353910	-	--	--	--	--	--	--	--
XLOC_017959	NW_018743850.1	6698114	6698921	+	--	hypothetical protein SOVF_080320 [Spinacia oleracea]	--	SubName: Full=Uncharacterized protein {ECO:0000313|EMBL:KNA17416.1};	--	--	--
XLOC_015197	NW_018743510.1	2037603	2044166	+	K19882 O-palmitoleoyl-L-serine hydrolase [EC:3.1.1.98] | (RefSeq) pectin acetylesterase 5-like isoform X1 (A)	PREDICTED: uncharacterized protein LOC104891911 [Beta vulgaris subsp. vulgaris]	RecName: Full=Retrovirus-related Pol polyprotein from transposon TNT 1-94; Includes: RecName: Full=Protease; EC=3.4.23.-; Includes: RecName: Full=Reverse transcriptase; EC=2.7.7.49; Includes: RecName: Full=Endonuclease;	SubName: Full=Uncharacterized protein {ECO:0000313|EMBL:CAN83015.1};	FOG: Transposon-encoded proteins with TYA, reverse transcriptase, integrase domains in various combinations	GO:0004519,endonuclease activity; GO:0015074,DNA integration; GO:0004190,aspartic-type endopeptidase activity; GO:0008270,zinc ion binding; GO:0003676,nucleic acid binding; GO:0003964,RNA-directed DNA polymerase activity	GAG-pre-integrase domain
XLOC_003964	NW_018742461.1	4067531	4069038	.	--	uncharacterized protein LOC110716966 isoform X1 [Chenopodium quinoa]	--	--	--	--	--
XLOC_024645	NW_018744502.1	1252810	1253337	.	--	--	--	--	--	--	--
XLOC_005441	NW_018742616.1	2726739	2727131	.	--	--	--	--	--	--	--
XLOC_019849	NW_018743955.1	7606215	7610656	+	--	uncharacterized protein LOC110788901 [Spinacia oleracea]	--	SubName: Full=Uncharacterized protein {ECO:0000313|EMBL:KNA06919.1};	--	GO:0009642,response to light intensity	--
XLOC_023435	NW_018744304.1	1633925	1634296	.	--	--	--	--	--	--	--
XLOC_001165	NW_018742205.1	7940508	7940820	.	--	--	--	--	--	--	--
XLOC_031023	NW_018745080.1	3715608	3715966	.	K02183 calmodulin | (RefSeq) calmodulin-like (A)	hypothetical protein BVRB_1g006140 [Beta vulgaris subsp. vulgaris]	RecName: Full=Calmodulin-like protein 5; AltName: Full=Protein MULTICOPY SUPPRESSORS OF SNF4 DEFICIENCY IN YEAST 3;	SubName: Full=Uncharacterized protein {ECO:0000313|EMBL:KNA07299.1};	Calmodulin and related proteins (EF-Hand superfamily)	GO:0005509,calcium ion binding; GO:0031303,integral component of endosome membrane; GO:0012505,endomembrane system	--
XLOC_001204	NW_018742211.1	166424	166694	.	--	--	--	--	--	--	--
XLOC_023639	NW_018744311.1	1987107	1989500	.	--	--	--	--	--	--	--
XLOC_034173	NW_018745523.1	3314744	3316120	+	--	--	--	--	--	--	--
XLOC_012407	NW_018743212.1	1393914	1395043	-	--	uncharacterized protein LOC110776053 [Spinacia oleracea]	--	SubName: Full=Uncharacterized protein {ECO:0000313|EMBL:KNA26033.1};	--	--	--
XLOC_027062	NW_018744693.1	2246110	2247369	.	--	uncharacterized protein LOC110700764 [Chenopodium quinoa]	--	--	--	--	--
XLOC_031821	NW_018745251.1	1574274	1574670	.	--	--	--	--	--	--	--
XLOC_013944	NW_018743292.1	1498698	1499905	.	--	--	--	--	--	--	--
XLOC_014338	NW_018743332.1	1138273	1139234	-	K01179 endoglucanase [EC:3.2.1.4] | (RefSeq) endoglucanase 8-like (A)	uncharacterized protein LOC110721238 [Chenopodium quinoa]	--	SubName: Full=Uncharacterized protein {ECO:0000313|EMBL:CCA65996.1};	FOG: Reverse transcriptase	GO:0008270,zinc ion binding; GO:0003676,nucleic acid binding	--
XLOC_001188	NW_018742206.1	404180	404381	.	--	--	--	--	--	--	--
XLOC_030395	NW_018745024.1	819874	820577	-	--	--	--	--	--	--	--
XLOC_001893	NW_018742309.1	316986	322653	-	--	--	--	--	--	--	--
XLOC_031283	NW_018745170.1	1860562	1865065	-	--	uncharacterized protein LOC110783924 [Spinacia oleracea]	--	SubName: Full=Uncharacterized protein {ECO:0000313|EMBL:KNA24715.1};	--	--	--
XLOC_028868	NW_018744895.1	2492293	2493168	-	--	--	--	--	--	--	--
XLOC_014456	NW_018743373.1	1455220	1456969	.	--	--	--	--	--	--	--
XLOC_006793	NW_018742738.1	555440	556178	.	--	--	--	--	--	--	--
XLOC_002558	NW_018742393.1	22947	29469	+	--	--	--	--	--	--	--
XLOC_018467	NW_018743894.1	4155049	4156904	-	--	--	--	--	--	--	--
XLOC_031719	NW_018745240.1	1758889	1760344	+	--	--	--	--	--	--	--
XLOC_008985	NW_018742931.1	529616	530734	.	--	uncharacterized protein LOC110705418 [Chenopodium quinoa]	--	SubName: Full=Uncharacterized protein {ECO:0000313|EnsemblPlants:Bra006135.1-P};	--	--	--
XLOC_014798	NW_018743391.1	928875	929146	.	--	--	--	--	--	--	--
XLOC_034525	NW_018745542.1	570973	571501	.	--	--	--	--	--	--	--
XLOC_013136	NW_018743285.1	3232470	3233315	.	--	--	--	--	--	--	--
XLOC_001668	NW_018742263.1	1670291	1672234	+	K01115 phospholipase D1/2 [EC:3.1.4.4] | (RefSeq) phospholipase D delta-like (A)	phospholipase D delta-like [Chenopodium quinoa]	RecName: Full=Phospholipase D delta {ECO:0000303|PubMed:11891260}; Short=AtPLDdelta {ECO:0000303|PubMed:11891260}; Short=PLD delta {ECO:0000303|PubMed:11891260}; EC=3.1.4.4 {ECO:0000269|PubMed:11706190, ECO:0000269|PubMed:12397060};	RecName: Full=Phospholipase D {ECO:0000256|PIRNR:PIRNR036470}; EC=3.1.4.4 {ECO:0000256|PIRNR:PIRNR036470};	Phospholipase D1	GO:0005773,vacuole; GO:0016020,membrane; GO:0009506,plasmodesma; GO:0016042,lipid catabolic process; GO:0012501,programmed cell death; GO:0090333,regulation of stomatal closure; GO:0070290,N-acylphosphatidylethanolamine-specific phospholipase D activity; GO:0005509,calcium ion binding; GO:0005886,plasma membrane; GO:0009409,response to cold; GO:0004630,phospholipase D activity; GO:0009789,positiv…	--
XLOC_008068	NW_018742881.1	1176107	1181626	+	K22804 structural maintenance of chromosomes protein 6 | (RefSeq) structural maintenance of chromosomes protein 6B-like (A)	uncharacterized protein LOC110691367 [Chenopodium quinoa]	RecName: Full=Putative ribonuclease H protein At1g65750; EC=3.1.26.4;	SubName: Full=Uncharacterized protein {ECO:0000313|EMBL:CCA66040.1};	FOG: Reverse transcriptase	GO:0046872,metal ion binding; GO:0004523,RNA-DNA hybrid ribonuclease activity; GO:0003676,nucleic acid binding	--
XLOC_017059	NW_018743697.1	4724554	4737177	+	K20790 nucleoside diphosphate kinase homolog 5 | (RefSeq) probable nucleoside diphosphate kinase 5 isoform X1 (A)	probable nucleoside diphosphate kinase 5 isoform X2 [Chenopodium quinoa]	RecName: Full=Probable nucleoside diphosphate kinase 5; EC=2.7.4.6; AltName: Full=Nucleoside diphosphate kinase V;	SubName: Full=Uncharacterized protein {ECO:0000313|EMBL:KNA20371.1};	Nucleoside diphosphate kinase	GO:0006228,UTP biosynthetic process; GO:0005622,intracellular; GO:0006241,CTP biosynthetic process; GO:0004550,nucleoside diphosphate kinase activity; GO:0005524,ATP binding; GO:0006183,GTP biosynthetic process	Nucleoside diphosphate kinase
XLOC_021335	NW_018744092.1	2300058	2301962	-	--	F-box protein CPR30-like [Spinacia oleracea]	--	SubName: Full=Uncharacterized protein {ECO:0000313|EMBL:KNA13873.1};	--	--	--
XLOC_016998	NW_018743697.1	2862435	2865294	+	--	--	--	--	--	--	--
XLOC_018088	NW_018743850.1	4568273	4576001	-	K22804 structural maintenance of chromosomes protein 6 | (RefSeq) structural maintenance of chromosomes protein 6B-like (A)	uncharacterized protein LOC110682599 [Chenopodium quinoa]	RecName: Full=Putative ribonuclease H protein At1g65750; EC=3.1.26.4;	SubName: Full=Uncharacterized protein {ECO:0000313|EMBL:CCA66044.1};	FOG: Reverse transcriptase	GO:0046872,metal ion binding; GO:0004523,RNA-DNA hybrid ribonuclease activity; GO:0003676,nucleic acid binding	Reverse transcriptase-like
XLOC_008480	NW_018742907.1	1158066	1159082	+	--	--	--	--	--	--	--
XLOC_011459	NW_018743175.1	6170260	6171252	.	--	--	--	--	--	--	--
XLOC_001645	NW_018742244.1	826887	827437	.	--	--	--	--	--	--	--
XLOC_005580	NW_018742630.1	2830020	2830516	.	--	--	--	--	--	--	--
XLOC_029657	NW_018745000.1	361599	363061	+	--	--	--	--	--	--	--
XLOC_015734	NW_018743574.1	3520189	3520910	+	--	uncharacterized protein LOC110695269 [Chenopodium quinoa]	--	SubName: Full=Uncharacterized protein {ECO:0000313|EMBL:KNA17483.1};	--	--	--
XLOC_016318	NW_018743593.1	3230363	3230914	.	--	--	--	--	--	--	--
XLOC_034936	NW_018745650.1	5126430	5137082	-	--	--	--	--	--	--	--
XLOC_009222	NW_018742963.1	2092251	2100673	-	--	--	--	--	--	--	Fibronectin-attachment protein (FAP)
XLOC_011450	NW_018743175.1	4481633	4482632	.	--	--	--	--	--	--	--
XLOC_007220	NW_018742801.1	287859	292711	+	--	uncharacterized protein LOC110720933 isoform X1 [Chenopodium quinoa]	--	SubName: Full=Uncharacterized protein {ECO:0000313|EMBL:KNA21858.1};	--	--	--
XLOC_028891	NW_018744895.1	3565640	3567839	.	K10401 kinesin family member 18/19 | (RefSeq) uncharacterized protein LOC113463215 (A)	uncharacterized protein LOC110775387 [Spinacia oleracea]	--	SubName: Full=Uncharacterized protein {ECO:0000313|EMBL:CCA65994.1};	FOG: Reverse transcriptase	GO:0016021,integral component of membrane	--
XLOC_009034	NW_018742951.1	6129481	6134467	+	--	uncharacterized protein LOC110684673 [Chenopodium quinoa]	--	--	--	--	--
XLOC_026496	NW_018744633.1	4398348	4398573	.	--	--	--	--	--	--	--
XLOC_005097	NW_018742577.1	2627176	2628091	.	--	uncharacterized protein LOC110723612 [Chenopodium quinoa]	--	SubName: Full=Uncharacterized protein {ECO:0000313|EMBL:KNA19096.1};	--	--	--
XLOC_015614	NW_018743572.1	605379	606389	-	--	--	--	--	--	--	--
XLOC_014801	NW_018743391.1	2595672	2596359	.	--	--	--	--	--	--	--
XLOC_033993	NW_018745470.1	1263402	1264495	-	--	--	--	--	--	--	--
XLOC_034954	NW_018745650.1	196250	196497	.	--	uncharacterized protein LOC110732878 [Chenopodium quinoa]	--	SubName: Full=Uncharacterized protein {ECO:0000313|EMBL:CCB62368.1};	--	--	--
XLOC_006874	NW_018742763.1	3604028	3606810	.	K05582 NAD(P)H-quinone oxidoreductase subunit K [EC:1.6.5.3] | (RefSeq) hypothetical protein (A)	NADH-plastoquinone oxidoreductase subunit K, partial (plastid) [Fragaria moschata]	RecName: Full=NAD(P)H-quinone oxidoreductase subunit K, chloroplastic {ECO:0000255|HAMAP-Rule:MF_01356}; EC=1.6.5.- {ECO:0000255|HAMAP-Rule:MF_01356}; AltName: Full=NAD(P)H dehydrogenase subunit K {ECO:0000255|HAMAP-Rule:MF_01356}; AltName: Full=NADH-plastoquinone oxidoreductase subunit K {ECO:0000255|HAMAP-Rule:MF_01356};	SubName: Full=NADH-plastoquinone oxidoreductase subunit K {ECO:0000313|EMBL:AFS35493.1}; Flags: Fragment;	NADH-ubiquinone oxidoreductase, NUFS7/PSST/20 kDa subunit	GO:0009535,chloroplast thylakoid membrane; GO:0008137,NADH dehydrogenase (ubiquinone) activity; GO:0048038,quinone binding; GO:0046872,metal ion binding; GO:0051539,4 iron, 4 sulfur cluster binding	--
XLOC_011457	NW_018743175.1	5479267	5480365	.	--	--	--	--	--	--	--
XLOC_020549	NW_018744041.1	233608	236293	.	--	kunitz-type trypsin inhibitor alpha chain-like [Chenopodium quinoa]	RecName: Full=Factor Xa inhibitor BuXI;	SubName: Full=Uncharacterized protein {ECO:0000313|EMBL:KNA22881.1};	--	GO:0005576,extracellular region; GO:0004867,serine-type endopeptidase inhibitor activity	--
XLOC_018185	NW_018743850.1	5704900	5705605	.	--	hypothetical protein BVRB_6g139800 [Beta vulgaris subsp. vulgaris]	--	SubName: Full=Uncharacterized protein {ECO:0000313|EMBL:KNA02791.1};	--	GO:0016021,integral component of membrane	--
XLOC_007227	NW_018742808.1	228162	229427	.	--	--	--	--	--	--	--
XLOC_029067	NW_018744955.1	516771	517534	.	--	--	--	--	--	--	--
XLOC_004543	NW_018742523.1	4667921	4668354	.	--	--	--	--	--	--	--
XLOC_028452	NW_018744878.1	2424152	2424682	+	K01369 legumain [EC:3.4.22.34] | (RefSeq) vacuolar-processing enzyme isoform X1 (A)	PREDICTED: vacuolar-processing enzyme isoform X1 [Populus euphratica]	RecName: Full=Vacuolar-processing enzyme; Short=VPE; EC=3.4.22.-; Flags: Precursor;	SubName: Full=Asparaginyl endopeptidase family protein {ECO:0000313|EMBL:EEE92103.1};	Asparaginyl peptidases	GO:0008234,cysteine-type peptidase activity	--
XLOC_006883	NW_018742764.1	228161	231348	+	K14790 nucleolar protein 9 | (RefSeq) pumilio homolog 23-like (A)	pumilio homolog 23-like [Chenopodium quinoa]	RecName: Full=Putative glucose-6-phosphate 1-epimerase {ECO:0000250|UniProtKB:Q03161}; EC=5.1.3.15 {ECO:0000250|UniProtKB:Q03161}; AltName: Full=Putative D-hexose-6-phosphate mutarotase {ECO:0000250|UniProtKB:Q03161}; AltName: Full=Putative apospory-associated protein C;	RecName: Full=Glucose-6-phosphate 1-epimerase {ECO:0000256|PIRNR:PIRNR016020}; EC=5.1.3.15 {ECO:0000256|PIRNR:PIRNR016020};	Uncharacterized enzymes related to aldose 1-epimerase	GO:0005975,carbohydrate metabolic process; GO:0030246,carbohydrate binding; GO:0047938,glucose-6-phosphate 1-epimerase activity	--
XLOC_034504	NW_018745540.1	2928072	2928288	.	--	uncharacterized protein LOC110714903 [Chenopodium quinoa]	--	SubName: Full=Uncharacterized protein {ECO:0000313|EMBL:KMT14856.1};	--	--	--
XLOC_031854	NW_018745265.1	87639	88596	-	--	hypothetical protein SOVF_084810 [Spinacia oleracea]	--	SubName: Full=Uncharacterized protein {ECO:0000313|EMBL:KNA16921.1};	--	--	--
XLOC_020317	NW_018743987.1	2904670	2907886	-	K23222 nuclease HARBI1 [EC:3.1.-.-] | (RefSeq) protein ALP1-like (A)	protein ALP1-like [Chenopodium quinoa]	--	SubName: Full=putative nuclease HARBI1 {ECO:0000313|RefSeq:XP_014522104.1};	Predicted transposase	--	DDE superfamily endonuclease
XLOC_020997	NW_018744080.1	1325988	1327090	+	K01557 acylpyruvate hydrolase [EC:3.7.1.5] | (RefSeq) acylpyruvase FAHD1, mitochondrial-like isoform X1 (A)	acylpyruvase FAHD1, mitochondrial-like isoform X1 [Chenopodium quinoa]	RecName: Full=Probable acylpyruvase FAHD2, mitochondrial {ECO:0000305}; EC=3.7.1.5 {ECO:0000305}; AltName: Full=Fumarylacetoacetate hydrolase domain-containing protein 2 {ECO:0000305}; Short=FAH domain-containing protein 2 {ECO:0000305}; Flags: Precursor;	SubName: Full=Uncharacterized protein {ECO:0000313|EMBL:KNA14532.1};	Predicted fumarylacetoacetate hydralase	GO:0047621,acylpyruvate hydrolase activity; GO:0046872,metal ion binding; GO:0005739,mitochondrion; GO:0008152,metabolic process	--
XLOC_012024	NW_018743199.1	3773183	3774078	.	--	hypothetical protein [Beta vulgaris]	--	SubName: Full=Uncharacterized protein {ECO:0000313|EMBL:AFM94023.1};	--	--	--
XLOC_024581	NW_018744502.1	1298937	1299904	-	--	--	--	--	--	--	Protein of unknown function (DUF1777)
XLOC_003525	NW_018742455.1	1378466	1380195	+	--	--	--	--	--	--	--
XLOC_002329	NW_018742359.1	1796895	1797695	.	--	--	--	--	--	--	--
XLOC_005040	NW_018742577.1	1884630	1885753	-	K06676 condensin complex subunit 2 | (RefSeq) condensin complex subunit 2-like (A)	uncharacterized protein LOC110723887 [Chenopodium quinoa]	--	SubName: Full=Uncharacterized protein {ECO:0000313|EMBL:KNA11253.1};	--	GO:0016021,integral component of membrane	--
XLOC_032704	NW_018745382.1	41477	42105	.	--	--	--	--	--	--	--
XLOC_025142	NW_018744582.1	326581	329063	+	K01426 amidase [EC:3.5.1.4] | (RefSeq) putative amidase C869.01 (A)	uncharacterized protein LOC110729471 [Chenopodium quinoa]	--	SubName: Full=Integrase {ECO:0000313|EMBL:ABM55238.1};	FOG: Transposon-encoded proteins with TYA, reverse transcriptase, integrase domains in various combinations	GO:0015074,DNA integration; GO:0008270,zinc ion binding; GO:0003676,nucleic acid binding	--
XLOC_004402	NW_018742484.1	7809962	7810935	.	--	hypothetical protein SOVF_118660 [Spinacia oleracea]	--	SubName: Full=Uncharacterized protein {ECO:0000313|EMBL:KNA13221.1};	--	--	--
XLOC_031539	NW_018745177.1	2167605	2170686	-	K00031 isocitrate dehydrogenase [EC:1.1.1.42] | (RefSeq) isocitrate dehydrogenase [NADP]-like (A)	uncharacterized protein LOC110794878 [Spinacia oleracea]	--	SubName: Full=Uncharacterized protein {ECO:0000313|EMBL:KNA14235.1};	--	--	--
XLOC_016469	NW_018743616.1	3740183	3740933	.	--	--	--	--	--	--	--
XLOC_010034	NW_018743021.1	64825	65582	.	--	hypothetical protein SOVF_089120 [Spinacia oleracea]	--	SubName: Full=Uncharacterized protein {ECO:0000313|EMBL:KNA16441.1};	--	--	--
XLOC_003433	NW_018742441.1	48312	49982	+	K22939 immediate early response 3-interacting protein 1 | (RefSeq) immediate early response 3-interacting protein 1-like (A)	hypothetical protein CUMW_111490 [Citrus unshiu]	--	SubName: Full=Uncharacterized protein {ECO:0000313|EnsemblPlants:LPERR05G14720.1};	--	GO:0016021,integral component of membrane	--
XLOC_019749	NW_018743955.1	1078701	1082331	+	K04460 serine/threonine-protein phosphatase 5 [EC:3.1.3.16] | (RefSeq) zinc finger BED domain-containing protein RICESLEEPER 2-like isoform X1 (A)	hypothetical protein SOVF_117470 [Spinacia oleracea]	RecName: Full=Zinc finger BED domain-containing protein RICESLEEPER 2; AltName: Full=Transposase-like protein RICESLEEPER 2;	SubName: Full=Uncharacterized protein {ECO:0000313|EMBL:KNA13392.1};	Tam3-transposase (Ac family)	GO:0003700,DNA-binding transcription factor activity; GO:0005634,nucleus; GO:0009791,post-embryonic development; GO:0006357,regulation of transcription by RNA polymerase II; GO:0000977,RNA polymerase II regulatory region sequence-specific DNA binding; GO:0046983,protein dimerization activity; GO:0046872,metal ion binding; GO:0006351,transcription, DNA-templated	--
XLOC_015332	NW_018743514.1	1558885	1564486	-	K08857 NIMA (never in mitosis gene a)-related kinase 1/4/5 [EC:2.7.11.1] | (RefSeq) serine/threonine-protein kinase Nek6-like (A)	PREDICTED: uncharacterized protein LOC104894368 [Beta vulgaris subsp. vulgaris]	--	SubName: Full=Uncharacterized protein {ECO:0000313|EMBL:OMO88972.1};	--	--	--
XLOC_021163	NW_018744080.1	2394808	2395096	.	--	uncharacterized protein LOC110708948 [Chenopodium quinoa]	--	--	--	--	--
XLOC_031016	NW_018745080.1	1983830	1985732	.	K06943 nucleolar GTP-binding protein | (RefSeq) uncharacterized protein LOC108835530 (A)	hypothetical protein [Beta vulgaris subsp. vulgaris]	RecName: Full=Putative ribonuclease H protein At1g65750; EC=3.1.26.4;	SubName: Full=Uncharacterized protein {ECO:0000313|EMBL:CCA66009.1};	FOG: Reverse transcriptase	GO:0046872,metal ion binding; GO:0004523,RNA-DNA hybrid ribonuclease activity; GO:0003676,nucleic acid binding	--
XLOC_016158	NW_018743574.1	7290286	7290945	-	--	uncharacterized protein LOC110717467 [Chenopodium quinoa]	--	SubName: Full=Uncharacterized protein {ECO:0000313|EMBL:KNA13048.1};	--	--	Glycosyltransferase family 87
XLOC_017614	NW_018743792.1	370873	371958	.	--	--	--	--	--	--	--
XLOC_002508	NW_018742390.1	8419275	8421411	+	--	uncharacterized protein LOC110683657 [Chenopodium quinoa]	--	--	--	--	--
XLOC_028758	NW_018744878.1	1189103	1190043	.	--	--	--	--	--	--	--
XLOC_024608	NW_018744502.1	5506023	5512463	-	K01303 acylaminoacyl-peptidase [EC:3.4.19.1] | (RefSeq) uncharacterized LOC101311565 (A)	PREDICTED: uncharacterized protein LOC104887336 [Beta vulgaris subsp. vulgaris]	--	SubName: Full=DNA-directed DNA polymerase {ECO:0000313|EMBL:PIN01369.1}; EC=2.7.7.7 {ECO:0000313|EMBL:PIN01369.1};	FOG: Transposon-encoded proteins with TYA, reverse transcriptase, integrase domains in various combinations	GO:0003887,DNA-directed DNA polymerase activity	Integrase core domain
XLOC_015057	NW_018743448.1	2791331	2792027	-	--	uncharacterized protein LOC110712289 [Chenopodium quinoa]	--	SubName: Full=Uncharacterized protein {ECO:0000313|EMBL:KNA26084.1};	--	GO:0016021,integral component of membrane	--
XLOC_008320	NW_018742899.1	1500095	1500670	.	--	--	--	--	--	--	--
XLOC_030731	NW_018745065.1	1893180	1894392	+	--	--	--	--	--	--	--
XLOC_023817	NW_018744367.1	10042750	10051121	+	--	--	--	--	--	--	--
XLOC_008558	NW_018742907.1	564870	565085	.	--	--	--	--	--	--	--
XLOC_024254	NW_018744460.1	1007919	1008183	.	--	--	--	--	--	--	--
XLOC_011141	NW_018743175.1	3741786	3742847	+	--	hypothetical protein BVRB_5g125770 [Beta vulgaris subsp. vulgaris]	--	SubName: Full=Uncharacterized protein {ECO:0000313|EMBL:KMS97608.1};	--	--	--
XLOC_031825	NW_018745251.1	2557702	2560567	.	--	--	--	--	--	--	--
XLOC_031804	NW_018745249.1	15530	16397	.	--	hypothetical protein SOVF_037480 [Spinacia oleracea]	--	SubName: Full=Uncharacterized protein {ECO:0000313|EMBL:KNA22056.1};	--	--	--
XLOC_011624	NW_018743196.1	2469982	2472033	.	--	--	--	--	--	--	--
XLOC_024585	NW_018744502.1	1839528	1841972	-	--	--	--	--	--	--	--
XLOC_008329	NW_018742899.1	2816116	2816969	.	--	--	--	--	--	--	--
XLOC_006743	NW_018742738.1	7695379	7698813	-	--	uncharacterized protein LOC110724023 [Chenopodium quinoa]	--	SubName: Full=Uncharacterized protein {ECO:0000313|EMBL:KNA04305.1};	--	--	--
XLOC_018244	NW_018743858.1	1375487	1385986	-	K01303 acylaminoacyl-peptidase [EC:3.4.19.1] | (RefSeq) uncharacterized LOC101311565 (A)	LOW QUALITY PROTEIN: uncharacterized protein LOC110711169 [Chenopodium quinoa]	RecName: Full=Uncharacterized mitochondrial protein AtMg00860; AltName: Full=ORF158;	SubName: Full=Uncharacterized protein {ECO:0000313|EMBL:KOM35206.1};	FOG: Transposon-encoded proteins with TYA, reverse transcriptase, integrase domains in various combinations	GO:0005739,mitochondrion	Reverse transcriptase (RNA-dependent DNA polymerase)
XLOC_018318	NW_018743880.1	466910	469210	+	--	uncharacterized protein LOC110684559 [Chenopodium quinoa]	--	SubName: Full=Uncharacterized protein {ECO:0000313|EMBL:AAM74320.1};	--	--	--
XLOC_005167	NW_018742598.1	1018903	1022732	.	K23222 nuclease HARBI1 [EC:3.1.-.-] | (RefSeq) uncharacterized protein LOC110720250 (A)	glutathione S-transferase T3-like [Chenopodium quinoa]	--	SubName: Full=Splicing factor U2af large subunit B {ECO:0000313|EMBL:ONM27253.1};	--	--	--
XLOC_004785	NW_018742556.1	1447575	1456287	-	K03188 urease accessory protein | (RefSeq) urease accessory protein UreF (A)	uncharacterized protein LOC110721604 [Chenopodium quinoa]	--	SubName: Full=Uncharacterized protein {ECO:0000313|EMBL:KNA06250.1};	--	--	--
XLOC_019474	NW_018743920.1	1652427	1652692	.	--	--	--	--	--	--	--
XLOC_005702	NW_018742651.1	4640194	4641181	-	--	--	--	--	--	--	--
XLOC_019747	NW_018743955.1	981425	982361	+	--	--	--	--	--	--	--
XLOC_030572	NW_018745024.1	5054410	5055136	.	--	--	--	--	--	--	--
XLOC_019483	NW_018743920.1	3845060	3845605	.	K20359 PRA1 family protein 1 | (RefSeq) PRA1 family protein F3-like (A)	hypothetical protein SOVF_008730 [Spinacia oleracea]	RecName: Full=PRA1 family protein D; Short=AtPRA1.D; AltName: Full=CAMV MOVEMENT PROTEIN-INTERACTING PROTEIN 7; AltName: Full=Prenylated Rab acceptor 5;	RecName: Full=PRA1 family protein {ECO:0000256|RuleBase:RU363107};	Prenylated rab acceptor 1	GO:0005737,cytoplasm; GO:0005783,endoplasmic reticulum; GO:0016021,integral component of membrane; GO:0046739,transport of virus in multicellular host; GO:0016192,vesicle-mediated transport; GO:0010008,endosome membrane	PRA1 family protein
XLOC_000337	NW_018742204.1	23814411	23816382	+	--	--	--	--	--	--	MBOAT, membrane-bound O-acyltransferase family
XLOC_018181	NW_018743850.1	3990106	3990677	.	--	--	--	--	--	--	--
XLOC_020089	NW_018743977.1	3120709	3128402	+	--	--	--	--	--	--	--
XLOC_007481	NW_018742815.1	2013741	2013968	+	--	hypothetical protein BVRB_017900 [Beta vulgaris subsp. vulgaris]	--	SubName: Full=Uncharacterized protein {ECO:0000313|EMBL:KMS64667.1};	--	--	--
XLOC_015180	NW_018743510.1	691118	692572	+	--	--	--	--	--	--	--
XLOC_034433	NW_018745533.1	599242	599617	.	--	--	--	--	--	--	--
XLOC_012598	NW_018743218.1	2423157	2423871	.	--	--	--	--	--	--	--
XLOC_016467	NW_018743616.1	3017971	3018660	.	--	--	--	--	--	--	--
XLOC_034904	NW_018745650.1	1936794	1940198	-	K02365 separase [EC:3.4.22.49] | (RefSeq) separase-like (A)	uncharacterized protein LOC110706258 isoform X3 [Chenopodium quinoa]	RecName: Full=Sulfite exporter TauE/SafE family protein 4 {ECO:0000312|EMBL:AEC09275.1};	SubName: Full=Uncharacterized protein {ECO:0000313|EMBL:KNA13303.1};	--	GO:0016021,integral component of membrane	--
XLOC_032725	NW_018745395.1	496787	497364	+	--	--	--	--	--	--	--
XLOC_017734	NW_018743814.1	994608	995025	.	--	--	--	--	--	--	--
XLOC_032283	NW_018745286.1	6985425	6986674	.	--	--	--	--	--	--	--
XLOC_005089	NW_018742577.1	1914104	1914348	.	--	--	--	--	--	--	--
XLOC_026574	NW_018744656.1	400591	401041	.	K13260 isoflavone/4'-methoxyisoflavone 2'-hydroxylase [EC:1.14.13.89 1.14.13.53] | (RefSeq) cytochrome P450 81E8-like (A)	cytochrome P450 81F1-like [Chenopodium quinoa]	RecName: Full=Cytochrome P450 81F1 {ECO:0000305}; EC=1.14.-.- {ECO:0000305};	SubName: Full=Uncharacterized protein {ECO:0000313|EMBL:KNA11571.1};	Cytochrome P450 CYP2 subfamily	GO:0042343,indole glucosinolate metabolic process; GO:0004497,monooxygenase activity; GO:0005783,endoplasmic reticulum; GO:0020037,heme binding; GO:0016709,oxidoreductase activity, acting on paired donors, with incorporation or reduction of molecular oxygen, NAD(P)H as one donor, and incorporation of one atom of oxygen; GO:0044550,secondary metabolite biosynthetic process; GO:0016021,integral com…	Cytochrome P450
XLOC_012601	NW_018743218.1	4129351	4130360	.	--	--	--	--	--	--	--
XLOC_011005	NW_018743144.1	2029548	2030853	.	--	--	--	--	--	--	GWT1
XLOC_017900	NW_018743850.1	2888420	2890089	+	K02109 F-type H+-transporting ATPase subunit b | (RefSeq) atpF, CDC77_pgp078; AtpF (A)	AtpF (chloroplast) [Chenopodium quinoa]	RecName: Full=ATP synthase subunit b, chloroplastic {ECO:0000255|HAMAP-Rule:MF_01398}; AltName: Full=ATP synthase F(0) sector subunit b {ECO:0000255|HAMAP-Rule:MF_01398}; AltName: Full=ATPase subunit I {ECO:0000255|HAMAP-Rule:MF_01398};	RecName: Full=ATP synthase subunit b, chloroplastic {ECO:0000256|HAMAP-Rule:MF_01398}; AltName: Full=ATP synthase F(0) sector subunit b {ECO:0000256|HAMAP-Rule:MF_01398}; AltName: Full=ATPase subunit I {ECO:0000256|HAMAP-Rule:MF_01398};	--	GO:0009535,chloroplast thylakoid membrane; GO:0045263,proton-transporting ATP synthase complex, coupling factor F(o); GO:0015986,ATP synthesis coupled proton transport; GO:0016021,integral component of membrane; GO:0015078,proton transmembrane transporter activity; GO:0005524,ATP binding	--
XLOC_010066	NW_018743032.1	3097473	3099465	+	--	uncharacterized protein LOC110784818 [Spinacia oleracea]	--	SubName: Full=Uncharacterized protein {ECO:0000313|EMBL:KNA09015.1};	--	GO:0008234,cysteine-type peptidase activity	--
XLOC_033237	NW_018745448.1	7785594	7786096	.	--	--	--	--	--	--	--
XLOC_018273	NW_018743858.1	4027730	4028236	.	--	--	--	--	--	--	--
XLOC_032939	NW_018745410.1	6687505	6688088	.	--	--	--	--	--	--	--
XLOC_011863	NW_018743199.1	1093419	1100000	-	K14662 protein N-terminal asparagine amidohydrolase [EC:3.5.1.121] | (RefSeq) protein N-terminal asparagine amidohydrolase-like (A)	protein N-terminal asparagine amidohydrolase-like [Chenopodium quinoa]	--	SubName: Full=Uncharacterized protein {ECO:0000313|EMBL:KNA12829.1};	--	GO:0008418,protein-N-terminal asparagine amidohydrolase activity	Protein N-terminal asparagine amidohydrolase
XLOC_002101	NW_018742329.1	2072523	2072874	.	--	--	--	--	--	--	--
XLOC_025052	NW_018744537.1	2814426	2815239	.	--	protein SKIP34-like [Chenopodium quinoa]	RecName: Full=Pentatricopeptide repeat-containing protein At5g42310, chloroplastic {ECO:0000305}; AltName: Full=Protein CRP1 homolog {ECO:0000303|PubMed:28261232}; Short=AtCRP1 {ECO:0000303|PubMed:28261232}; Flags: Precursor;	SubName: Full=Uncharacterized protein {ECO:0000313|EMBL:KCW70312.1};	FOG: PPR repeat	GO:0009534,chloroplast thylakoid; GO:0003727,single-stranded RNA binding; GO:0004519,endonuclease activity; GO:0009451,RNA modification; GO:0009658,chloroplast organization; GO:0010239,chloroplast mRNA processing; GO:0003723,RNA binding; GO:0009570,chloroplast stroma; GO:0006417,regulation of translation; GO:0042644,chloroplast nucleoid; GO:0042651,thylakoid membrane; GO:0009507,chloroplast	--
XLOC_005846	NW_018742681.1	4619910	4620773	.	--	--	--	--	--	--	--
XLOC_009800	NW_018743014.1	717335	718304	.	K03350 anaphase-promoting complex subunit 3 | (RefSeq) hypothetical protein (A)	uncharacterized protein LOC110715457 [Chenopodium quinoa]	--	SubName: Full=uncharacterized protein LOC109007832 {ECO:0000313|RefSeq:XP_018843229.1};	--	--	--
XLOC_031112	NW_018745105.1	3971073	3971623	.	--	--	--	--	--	--	--
XLOC_029461	NW_018744991.1	521667	522617	.	--	hypothetical protein SOVF_015780 [Spinacia oleracea]	--	SubName: Full=Uncharacterized protein {ECO:0000313|EMBL:KNA24425.1};	--	--	--
XLOC_031754	NW_018745240.1	2034036	2036557	-	--	--	--	--	--	--	--
XLOC_022462	NW_018744232.1	14316	14933	.	--	--	--	--	--	--	--
XLOC_009453	NW_018742974.1	4123917	4125383	-	--	--	--	--	--	--	Domain of unknown function (DUF4672)
XLOC_025046	NW_018744537.1	1563698	1565235	.	--	adenylate cyclase, terminal-differentiation specific-like [Chenopodium quinoa]	--	SubName: Full=Uncharacterized protein {ECO:0000313|EMBL:KNA22889.1};	--	GO:0016021,integral component of membrane	--
XLOC_012524	NW_018743212.1	3601894	3602748	.	--	--	--	--	--	--	--
XLOC_032274	NW_018745286.1	1141230	1141543	.	--	--	--	--	--	--	--
XLOC_000062	NW_018742204.1	5730271	5731357	+	--	hypothetical protein SOVF_014360 [Spinacia oleracea]	--	SubName: Full=Uncharacterized protein {ECO:0000313|EMBL:KNA24567.1};	--	--	--
XLOC_012505	NW_018743212.1	6007302	6010130	-	--	--	--	--	--	--	Myb-like DNA-binding domain
XLOC_031721	NW_018745240.1	1959408	1960928	+	--	--	--	--	--	--	--
XLOC_009809	NW_018743020.1	521080	521445	-	--	--	--	--	--	--	--
XLOC_012988	NW_018743284.1	93900	94975	.	--	uncharacterized protein LOC110706987 [Chenopodium quinoa]	--	SubName: Full=Uncharacterized protein {ECO:0000313|EMBL:KNA23859.1};	--	GO:0016021,integral component of membrane	--
XLOC_015067	NW_018743448.1	2723669	2723899	.	--	--	--	--	--	--	--
XLOC_020321	NW_018743992.1	121	2124	+	--	uncharacterized protein LOC110710062 [Chenopodium quinoa]	--	SubName: Full=Uncharacterized protein {ECO:0000313|EMBL:KNA10600.1};	--	GO:0005506,iron ion binding; GO:0016021,integral component of membrane	--
XLOC_028768	NW_018744878.1	3563344	3563644	.	--	--	--	--	--	--	--
XLOC_025323	NW_018744582.1	2110707	2111639	.	--	PREDICTED: protein SLE2-like [Juglans regia]	--	SubName: Full=protein SLE2-like {ECO:0000313|RefSeq:XP_018842264.1};	--	--	--
XLOC_015507	NW_018743529.1	847034	847910	.	--	--	--	--	--	--	--
XLOC_006893	NW_018742764.1	678831	679329	.	--	--	--	--	--	--	--
XLOC_005940	NW_018742684.1	2568441	2571611	+	--	uncharacterized protein LOC110784818 [Spinacia oleracea]	--	SubName: Full=Uncharacterized protein {ECO:0000313|EMBL:KNA09015.1};	--	GO:0008234,cysteine-type peptidase activity	--
XLOC_029569	NW_018744996.1	553007	553873	-	--	--	--	--	--	--	--
XLOC_018555	NW_018743909.1	5076	6117	.	--	miraculin-like [Chenopodium quinoa]	RecName: Full=Miraculin; Short=MIR; Flags: Precursor;	SubName: Full=Uncharacterized protein {ECO:0000313|EMBL:KNA11068.1};	--	GO:0004866,endopeptidase inhibitor activity	--
XLOC_006595	NW_018742733.1	3594381	3602243	-	--	uncharacterized protein LOC110723653 [Chenopodium quinoa]	--	SubName: Full=uncharacterized protein LOC104587086 {ECO:0000313|RefSeq:XP_010242842.1};	--	--	--
XLOC_024264	NW_018744460.1	2095550	2097154	.	--	--	--	--	--	--	--
XLOC_012763	NW_018743252.1	6372799	6379422	-	--	--	--	--	--	--	--
XLOC_021643	NW_018744113.1	1865424	1866110	.	--	--	--	--	--	--	--
XLOC_007495	NW_018742815.1	2729908	2736626	+	K13217 pre-mRNA-processing factor 39 | (RefSeq) uncharacterized protein LOC114183870 isoform X1 (A)	uncharacterized protein LOC110708891 [Chenopodium quinoa]	RecName: Full=Retrovirus-related Pol polyprotein from transposon RE2; AltName: Full=Retro element 2 {ECO:0000303|PubMed:10689195}; Short=AtRE2 {ECO:0000303|PubMed:10689195}; Includes: RecName: Full=Protease RE2; EC=3.4.23.-; Includes: RecName: Full=Reverse transcriptase RE2; EC=2.7.7.49; Includes: RecName: Full=Endonuclease RE2;	SubName: Full=Uncharacterized protein {ECO:0000313|EMBL:CAN68148.1};	FOG: Transposon-encoded proteins with TYA, reverse transcriptase, integrase domains in various combinations	GO:0006310,DNA recombination; GO:0004519,endonuclease activity; GO:0015074,DNA integration; GO:0004190,aspartic-type endopeptidase activity; GO:0003676,nucleic acid binding; GO:0003964,RNA-directed DNA polymerase activity; GO:0046872,metal ion binding	Reverse transcriptase (RNA-dependent DNA polymerase)
XLOC_026486	NW_018744633.1	2285549	2287790	.	K03942 NADH dehydrogenase (ubiquinone) flavoprotein 1 [EC:1.6.5.3 1.6.99.3] | (RefSeq) NADH dehydrogenase [ubiquinone] flavoprotein 1, mitochondrial-like (A)	uncharacterized protein LOC110792916 [Spinacia oleracea]	--	SubName: Full=Ty3/gypsy retrotransposon protein {ECO:0000313|EMBL:AFK13856.1};	--	GO:0015074,DNA integration; GO:0003676,nucleic acid binding	--
XLOC_032937	NW_018745410.1	6434595	6435249	.	--	--	--	--	--	--	--
XLOC_002541	NW_018742390.1	618073	618281	.	K17604 zinc finger SWIM domain-containing protein 3 | (RefSeq) protein FAR1-RELATED SEQUENCE 8-like (A)	protein FAR-RED IMPAIRED RESPONSE 1-like [Chenopodium quinoa]	--	SubName: Full=Uncharacterized protein {ECO:0000313|EMBL:KNA15511.1};	--	GO:0006355,regulation of transcription, DNA-templated	FAR1 DNA-binding domain
XLOC_019213	NW_018743920.1	1793700	1794943	-	--	--	--	--	--	--	--
XLOC_033239	NW_018745448.1	8576440	8577656	.	--	uncharacterized protein LOC110789505 [Spinacia oleracea]	--	SubName: Full=Uncharacterized protein {ECO:0000313|EMBL:KNA15828.1};	--	--	--
XLOC_005445	NW_018742616.1	3316783	3318064	.	--	--	--	--	--	--	--
XLOC_019902	NW_018743955.1	5290399	5292206	-	--	--	--	--	--	--	--
XLOC_020485	NW_018744041.1	240936	258481	-	--	factor Xa inhibitor BuXI-like [Chenopodium quinoa]	--	--	--	--	Trypsin and protease inhibitor
XLOC_016524	NW_018743649.1	210760	212212	+	--	--	--	--	--	--	--
XLOC_034816	NW_018745617.1	4419971	4420535	.	--	--	--	--	--	--	--
XLOC_021153	NW_018744080.1	1121537	1122818	.	K01265 methionyl aminopeptidase [EC:3.4.11.18] | (RefSeq) methionine aminopeptidase 2B-like (A)	uncharacterized protein LOC110806154 [Spinacia oleracea]	RecName: Full=Retrovirus-related Pol polyprotein from transposon RE2; AltName: Full=Retro element 2 {ECO:0000303|PubMed:10689195}; Short=AtRE2 {ECO:0000303|PubMed:10689195}; Includes: RecName: Full=Protease RE2; EC=3.4.23.-; Includes: RecName: Full=Reverse transcriptase RE2; EC=2.7.7.49; Includes: RecName: Full=Endonuclease RE2;	SubName: Full=Polyprotein {ECO:0000313|EMBL:AAC02664.1};	FOG: Transposon-encoded proteins with TYA, reverse transcriptase, integrase domains in various combinations	GO:0006310,DNA recombination; GO:0004519,endonuclease activity; GO:0015074,DNA integration; GO:0004190,aspartic-type endopeptidase activity; GO:0003676,nucleic acid binding; GO:0003964,RNA-directed DNA polymerase activity; GO:0046872,metal ion binding	--
XLOC_017806	NW_018743828.1	485885	486322	.	--	uncharacterized protein LOC110795405 isoform X1 [Spinacia oleracea]	--	--	--	--	--
XLOC_007211	NW_018742798.1	449505	450613	.	--	--	--	--	--	--	--
XLOC_002085	NW_018742329.1	7020685	7023896	-	--	uncharacterized protein LOC110685527 [Chenopodium quinoa]	--	SubName: Full=Uncharacterized protein {ECO:0000313|EMBL:KNA17008.1};	--	GO:0016021,integral component of membrane	--
XLOC_032578	NW_018745323.1	2339144	2339909	.	--	hypothetical protein BVRB_6g146560 [Beta vulgaris subsp. vulgaris]	--	--	--	--	--
XLOC_002440	NW_018742381.1	2293717	2294537	.	--	--	--	--	--	--	--
XLOC_016757	NW_018743688.1	62539	66440	+	--	uncharacterized protein LOC110703164 [Chenopodium quinoa]	--	--	--	--	--
XLOC_009965	NW_018743021.1	1361443	1362121	-	--	--	--	--	--	--	--
XLOC_008330	NW_018742899.1	2869234	2870349	.	--	uncharacterized protein LOC110738285 [Chenopodium quinoa]	RecName: Full=Sigma factor binding protein 1, chloroplastic; Short=AtsibI; Short=Sigma factor binding protein I; AltName: Full=SigA binding protein; AltName: Full=VQ motif-containing protein 23 {ECO:0000303|PubMed:22535423}; Short=AtVQ23 {ECO:0000303|PubMed:22535423}; Flags: Precursor;	SubName: Full=Uncharacterized protein {ECO:0000313|EMBL:KNA10947.1};	--	GO:0009816,defense response to bacterium, incompatible interaction; GO:0051091,positive regulation of DNA-binding transcription factor activity; GO:0071482,cellular response to light stimulus; GO:0005634,nucleus; GO:0009507,chloroplast	--
XLOC_027085	NW_018744697.1	1609920	1616652	+	--	uncharacterized protein LOC110732155 [Chenopodium quinoa]	--	--	--	--	--
XLOC_005791	NW_018742673.1	16865	18374	.	--	uncharacterized protein LOC110722338 [Chenopodium quinoa]	--	--	--	--	--
XLOC_006096	NW_018742684.1	3424599	3425185	.	--	hypothetical protein BVRB_8g192930 [Beta vulgaris subsp. vulgaris]	--	SubName: Full=Uncharacterized protein {ECO:0000313|EMBL:KJB53962.1};	--	--	--
XLOC_034526	NW_018745542.1	726462	726950	.	--	PREDICTED: uncharacterized protein LOC104900520 [Beta vulgaris subsp. vulgaris]	RecName: Full=Precursor of CEP14 {ECO:0000303|PubMed:24179096}; Short=PCEP14 {ECO:0000303|PubMed:24179096}; Contains: RecName: Full=C-terminally encoded peptide 14 {ECO:0000303|PubMed:24179096}; Short=CEP14 {ECO:0000303|PubMed:24179096}; Flags: Precursor;	SubName: Full=Uncharacterized protein {ECO:0000313|EMBL:EEE86238.1};	--	GO:0005179,hormone activity; GO:2000280,regulation of root development; GO:0048046,apoplast; GO:0006970,response to osmotic stress; GO:1902025,nitrate import; GO:0010037,response to carbon dioxide; GO:0007275,multicellular organism development	--
XLOC_030175	NW_018745024.1	2364907	2380446	+	--	uncharacterized protein LOC110707921 isoform X1 [Chenopodium quinoa]	--	SubName: Full=Fgenesh protein 21 {ECO:0000313|EMBL:ABD83280.1};	--	--	--
XLOC_030721	NW_018745063.1	2993457	2996826	-	--	uncharacterized protein LOC110707921 isoform X1 [Chenopodium quinoa]	--	SubName: Full=Fgenesh protein 21 {ECO:0000313|EMBL:ABD83280.1};	--	--	--
XLOC_022211	NW_018744151.1	2084131	2088554	-	--	uncharacterized protein LOC110706823 [Chenopodium quinoa]	--	SubName: Full=Uncharacterized protein {ECO:0000313|EMBL:KNA17266.1};	--	--	--
XLOC_027783	NW_018744821.1	2697470	2697793	.	--	--	--	--	--	--	--
XLOC_014455	NW_018743373.1	1443526	1443871	.	--	--	--	--	--	--	--
XLOC_010181	NW_018743033.1	2141135	2141379	.	--	uncharacterized protein LOC110686079 [Chenopodium quinoa]	--	--	--	--	--
XLOC_018222	NW_018743858.1	4306221	4307490	+	--	--	--	--	--	--	--
XLOC_019487	NW_018743920.1	4560268	4560869	.	--	--	--	--	--	--	--
XLOC_016750	NW_018743669.1	43633	44649	.	--	probable DNA replication complex GINS protein PSF3 [Spinacia oleracea]	--	SubName: Full=Putative DVL {ECO:0000313|EMBL:OTG07193.1};	--	--	DVL family
XLOC_021169	NW_018744080.1	3962676	3962911	.	--	--	--	--	--	--	--
XLOC_022495	NW_018744239.1	2835859	2842303	+	--	uncharacterized protein LOC110776087 [Spinacia oleracea]	--	SubName: Full=Uncharacterized protein {ECO:0000313|EMBL:CCA66040.1};	--	GO:0003676,nucleic acid binding	--
XLOC_012006	NW_018743199.1	1901890	1902248	.	--	--	--	--	--	--	--
XLOC_025105	NW_018744560.1	620228	620659	.	K05666 ATP-binding cassette, subfamily C (CFTR/MRP), member 2 | (RefSeq) ABC transporter C family member 12-like (A)	polyprotein, partial [Musa acuminata subsp. malaccensis]	RecName: Full=Uncharacterized mitochondrial protein AtMg00860; AltName: Full=ORF158;	SubName: Full=Polyprotein {ECO:0000313|EMBL:CAP16620.1}; Flags: Fragment;	FOG: Transposon-encoded proteins with TYA, reverse transcriptase, integrase domains in various combinations	GO:0005739,mitochondrion	--
XLOC_022762	NW_018744239.1	8254686	8255529	.	--	--	--	--	--	--	--
XLOC_024339	NW_018744469.1	2586059	2588889	-	--	--	--	--	--	--	--
XLOC_017705	NW_018743813.1	545969	546876	-	--	--	--	--	--	--	--
XLOC_000681	NW_018742204.1	10294799	10295048	.	--	uncharacterized protein LOC110695329 [Chenopodium quinoa]	--	--	--	--	--
XLOC_024662	NW_018744502.1	7270692	7271601	.	K12874 intron-binding protein aquarius | (RefSeq) LOW QUALITY PROTEIN: intron-binding protein aquarius-like (A)	uncharacterized protein LOC110797061 [Spinacia oleracea]	--	SubName: Full=Transposon TX1 uncharacterized {ECO:0000313|EMBL:KYP43189.1};	FOG: Reverse transcriptase	--	Reverse transcriptase (RNA-dependent DNA polymerase)
XLOC_034013	NW_018745476.1	73585	74149	.	--	serine/threonine-protein kinase STY8-like [Chenopodium quinoa]	--	--	--	--	--
XLOC_031454	NW_018745174.1	2021255	2021912	.	--	--	--	--	--	--	--
XLOC_028364	NW_018744874.1	1178146	1178871	.	--	--	--	--	--	--	--
XLOC_019985	NW_018743955.1	3064348	3065339	.	--	uncharacterized protein LOC110683802 isoform X3 [Chenopodium quinoa]	--	SubName: Full=Uncharacterized protein {ECO:0000313|EMBL:KNA02738.1}; Flags: Fragment;	--	--	--
XLOC_023299	NW_018744301.1	1984406	1986823	.	--	hypothetical protein SOVF_070590 [Spinacia oleracea]	--	SubName: Full=Uncharacterized protein {ECO:0000313|EMBL:KNA18456.1};	--	--	--
XLOC_001142	NW_018742205.1	1879866	1880081	.	--	--	--	--	--	--	--
XLOC_022310	NW_018744167.1	971847	972749	+	--	--	--	--	--	--	--
XLOC_006747	NW_018742738.1	9063125	9064375	-	--	uncharacterized protein LOC110705311 [Chenopodium quinoa]	--	SubName: Full=Uncharacterized protein {ECO:0000313|EMBL:KNA06815.1};	--	--	--
XLOC_009460	NW_018742974.1	3985159	3985458	.	--	uncharacterized protein LOC110704255 isoform X2 [Chenopodium quinoa]	--	--	--	--	--
XLOC_031011	NW_018745080.1	523484	523816	.	--	--	--	--	--	--	--
XLOC_018186	NW_018743850.1	5985660	5988128	.	K09571 FK506-binding protein 4/5 [EC:5.2.1.8] | (RefSeq) 70 kDa peptidyl-prolyl isomerase-like (A)	outer envelope protein 61-like [Chenopodium quinoa]	RecName: Full=70 kDa peptidyl-prolyl isomerase; EC=5.2.1.8; AltName: Full=Peptidyl-prolyl cis-trans isomerase; Short=PPIase; AltName: Full=Rotamase;	SubName: Full=Uncharacterized protein {ECO:0000313|EMBL:JAF44412.1};	FKBP-type peptidyl-prolyl cis-trans isomerase	GO:0005516,calmodulin binding; GO:0003755,peptidyl-prolyl cis-trans isomerase activity	--
XLOC_025941	NW_018744626.1	2140153	2143013	-	K10576 ubiquitin-conjugating enzyme E2 H [EC:2.3.2.23] | (RefSeq) RING-H2 finger protein ATL47-like (A)	RING-H2 finger protein ATL48-like [Chenopodium quinoa]	RecName: Full=RING-H2 finger protein ATL48; EC=2.3.2.27 {ECO:0000305}; AltName: Full=RING-type E3 ubiquitin transferase ATL48 {ECO:0000305}; AltName: Full=YGHL1-C3HC4 RING fusion protein;	SubName: Full=Uncharacterized protein {ECO:0000313|EMBL:KNA07185.1};	Uncharacterized protein, induced by hypoxia	GO:0043161,proteasome-mediated ubiquitin-dependent protein catabolic process; GO:0016021,integral component of membrane; GO:0046872,metal ion binding; GO:0061630,ubiquitin protein ligase activity	Hypoxia induced protein conserved region
XLOC_000558	NW_018742204.1	20893653	20896801	-	--	IRK-interacting protein-like isoform X1 [Chenopodium quinoa]	--	SubName: Full=Uncharacterized protein {ECO:0000313|EMBL:KNA25427.1};	--	--	--
XLOC_001134	NW_018742205.1	1268922	1270073	.	--	uncharacterized protein LOC110738893 [Chenopodium quinoa]	--	SubName: Full=Uncharacterized protein {ECO:0000313|EMBL:KMS96306.1};	--	--	--
XLOC_024330	NW_018744469.1	4164314	4165063	+	--	--	--	--	--	--	--
XLOC_031436	NW_018745174.1	1915572	1918095	-	--	uncharacterized protein LOC110712849 [Chenopodium quinoa]	--	SubName: Full=Uncharacterized protein {ECO:0000313|EMBL:KNA22147.1};	--	--	--
XLOC_023515	NW_018744311.1	1983410	1985122	+	--	--	--	--	--	--	--
XLOC_018707	NW_018743919.1	4785215	4790711	+	K03515 DNA repair protein REV1 [EC:2.7.7.-] | (RefSeq) uncharacterized protein LOC107894697 (A)	PREDICTED: uncharacterized protein LOC107027628 [Solanum pennellii]	RecName: Full=Retrovirus-related Pol polyprotein from transposon TNT 1-94; Includes: RecName: Full=Protease; EC=3.4.23.-; Includes: RecName: Full=Reverse transcriptase; EC=2.7.7.49; Includes: RecName: Full=Endonuclease;	SubName: Full=Putative ribonuclease H-like domain-containing protein {ECO:0000313|EMBL:OTF86030.1};	FOG: Transposon-encoded proteins with TYA, reverse transcriptase, integrase domains in various combinations	GO:0004519,endonuclease activity; GO:0015074,DNA integration; GO:0004190,aspartic-type endopeptidase activity; GO:0008270,zinc ion binding; GO:0003676,nucleic acid binding; GO:0003964,RNA-directed DNA polymerase activity	GAG-pre-integrase domain
XLOC_025568	NW_018744603.1	1604329	1604577	.	--	--	--	--	--	--	--
XLOC_033159	NW_018745448.1	1575075	1591373	-	--	--	--	--	--	--	--
XLOC_008686	NW_018742914.1	7559910	7565024	+	K12447 UDP-sugar pyrophosphorylase [EC:2.7.7.64] | (RefSeq) uncharacterized protein LOC104808371 (A)	retrovirus-related Pol polyprotein from transposon TNT 1-94 [Trifolium pratense]	RecName: Full=Retrovirus-related Pol polyprotein from transposon RE1; AltName: Full=Retro element 1 {ECO:0000303|PubMed:10689195}; Short=AtRE1 {ECO:0000303|PubMed:10689195}; Includes: RecName: Full=Protease RE1; EC=3.4.23.-; Includes: RecName: Full=Reverse transcriptase RE1; EC=2.7.7.49; Includes: RecName: Full=Endonuclease RE1;	SubName: Full=Uncharacterized protein {ECO:0000313|EMBL:CAN83990.1};	FOG: Transposon-encoded proteins with TYA, reverse transcriptase, integrase domains in various combinations	GO:0006310,DNA recombination; GO:0004519,endonuclease activity; GO:0015074,DNA integration; GO:0004190,aspartic-type endopeptidase activity; GO:0003676,nucleic acid binding; GO:0003964,RNA-directed DNA polymerase activity; GO:0046872,metal ion binding	Integrase core domain
XLOC_029456	NW_018744991.1	90079	90502	.	--	--	--	--	--	--	--
XLOC_008887	NW_018742914.1	8502371	8506490	-	K11253 histone H3 | (RefSeq) uncharacterized protein LOC110788621 (A)	uncharacterized protein LOC110717599 [Chenopodium quinoa]	--	SubName: Full=Uncharacterized protein {ECO:0000313|EMBL:EPS64713.1}; Flags: Fragment;	--	GO:0008270,zinc ion binding; GO:0003676,nucleic acid binding	SWIM zinc finger
XLOC_019489	NW_018743920.1	5045869	5046171	.	K05666 ATP-binding cassette, subfamily C (CFTR/MRP), member 2 | (RefSeq) LOW QUALITY PROTEIN: uncharacterized protein LOC107414524 (A)	PREDICTED: uncharacterized protein LOC104897134 [Beta vulgaris subsp. vulgaris]	--	SubName: Full=Uncharacterized protein {ECO:0000313|EMBL:CAN72209.1};	--	GO:0015074,DNA integration; GO:0003676,nucleic acid binding	--
XLOC_022441	NW_018744187.1	1514538	1515586	.	--	--	--	--	--	--	--
XLOC_027188	NW_018744704.1	726188	765122	-	K21867 potassium channel | (RefSeq) potassium channel AKT2/3-like (A)	uncharacterized protein LOC110780952, partial [Spinacia oleracea]	--	SubName: Full=uncharacterized protein LOC107759520 {ECO:0000313|RefSeq:XP_016432970.1};	--	--	--
XLOC_030810	NW_018745068.1	189089	190089	.	--	--	--	--	--	--	--
XLOC_003430	NW_018742433.1	1200308	1200634	.	--	protein TIME FOR COFFEE-like isoform X1 [Chenopodium quinoa]	--	SubName: Full=Uncharacterized protein {ECO:0000313|EMBL:KNA15730.1};	--	--	--
XLOC_021160	NW_018744080.1	1915935	1916485	.	--	--	--	--	--	--	--
XLOC_034439	NW_018745533.1	3487109	3487918	.	--	--	--	--	--	--	--
XLOC_020083	NW_018743977.1	2738934	2741188	+	K20899 guanylate-binding protein 1/3/4/7 | (RefSeq) guanylate-binding protein 1-like (A)	PREDICTED: guanylate-binding protein 1 isoform X2 [Beta vulgaris subsp. vulgaris]	--	SubName: Full=Uncharacterized protein {ECO:0000313|EMBL:KNA16053.1};	--	GO:0003924,GTPase activity; GO:0005525,GTP binding	--
XLOC_004157	NW_018742484.1	7092804	7094869	+	--	hypothetical protein BVRB_8g190560 [Beta vulgaris subsp. vulgaris]	--	SubName: Full=Uncharacterized protein {ECO:0000313|EMBL:KMS94487.1};	--	--	GTPase-activator protein for Ras-like GTPase
XLOC_005841	NW_018742681.1	2097635	2098044	.	--	--	--	--	--	--	--
XLOC_001226	NW_018742214.1	628556	628958	.	--	--	--	--	--	--	--
XLOC_015953	NW_018743574.1	1352634	1353343	-	--	--	--	--	--	--	--
XLOC_027489	NW_018744718.1	3086155	3086853	.	--	hypothetical protein BVRB_7g168040 [Beta vulgaris subsp. vulgaris]	--	SubName: Full=Uncharacterized protein {ECO:0000313|EMBL:KMT05557.1};	--	--	--
XLOC_029466	NW_018744991.1	1796398	1797995	.	--	hypothetical protein BVRB_8g183270 [Beta vulgaris subsp. vulgaris]	--	--	--	--	--
XLOC_010951	NW_018743122.1	503673	504288	.	--	--	--	--	--	--	--
XLOC_024502	NW_018744501.1	2439459	2440144	-	--	--	--	--	--	--	--
XLOC_019210	NW_018743920.1	1740760	1741784	-	--	--	--	--	--	--	--
XLOC_015492	NW_018743522.1	103640	104220	+	--	lachrymatory-factor synthase-like [Chenopodium quinoa]	RecName: Full=Lachrymatory-factor synthase; Flags: Precursor;	SubName: Full=Uncharacterized protein {ECO:0000313|EMBL:KNA14432.1};	--	GO:0005773,vacuole	--
XLOC_018279	NW_018743863.1	609912	617390	+	--	PREDICTED: uncharacterized protein LOC104885415 [Beta vulgaris subsp. vulgaris]	--	SubName: Full=Uncharacterized protein {ECO:0000313|EMBL:KMS94664.1}; Flags: Fragment;	--	--	Domain of unknown function (DUF4216)
XLOC_017442	NW_018743783.1	4545214	4545646	.	--	--	--	--	--	--	--
XLOC_019217	NW_018743920.1	2099898	2100736	-	--	hypothetical protein SOVF_068610 [Spinacia oleracea]	--	SubName: Full=Uncharacterized protein {ECO:0000313|EMBL:KNA18672.1};	--	--	--
XLOC_021150	NW_018744080.1	924899	926024	.	--	--	--	--	--	--	--
XLOC_004862	NW_018742558.1	168420	168944	.	--	--	--	--	--	--	--
XLOC_032831	NW_018745403.1	429833	430300	.	--	--	--	--	--	--	--
XLOC_015805	NW_018743574.1	5322507	5323968	+	--	--	--	--	--	--	--
XLOC_033040	NW_018745419.1	868256	870600	+	K23280 rhamnogalacturonan I rhamnosyltransferase [EC:2.4.1.351] | (RefSeq) uncharacterized protein LOC101257103 isoform X1 (A)	uncharacterized protein LOC110804581 [Spinacia oleracea]	RecName: Full=Retrovirus-related Pol polyprotein from transposon RE2; AltName: Full=Retro element 2 {ECO:0000303|PubMed:10689195}; Short=AtRE2 {ECO:0000303|PubMed:10689195}; Includes: RecName: Full=Protease RE2; EC=3.4.23.-; Includes: RecName: Full=Reverse transcriptase RE2; EC=2.7.7.49; Includes: RecName: Full=Endonuclease RE2;	SubName: Full=uncharacterized protein LOC107769670 {ECO:0000313|RefSeq:XP_016444392.1};	FOG: Transposon-encoded proteins with TYA, reverse transcriptase, integrase domains in various combinations	GO:0006310,DNA recombination; GO:0004519,endonuclease activity; GO:0015074,DNA integration; GO:0004190,aspartic-type endopeptidase activity; GO:0003676,nucleic acid binding; GO:0003964,RNA-directed DNA polymerase activity; GO:0046872,metal ion binding	--
XLOC_014344	NW_018743343.1	12322	13109	+	--	--	--	--	--	--	--
XLOC_028796	NW_018744887.1	1271274	1274847	-	--	--	RecName: Full=Calmodulin-interacting protein 111; Short=CaM-interacting protein 111; AltName: Full=ATPase family AAA domain-containing protein CIP111;	--	--	GO:0009535,chloroplast thylakoid membrane; GO:0009507,chloroplast; GO:0016887,ATPase activity; GO:0005524,ATP binding; GO:0005516,calmodulin binding	ATPase family associated with various cellular activities (AAA)
XLOC_030530	NW_018745024.1	11597030	11598538	-	--	--	--	--	--	--	--
XLOC_033047	NW_018745419.1	252120	253156	-	--	--	--	--	--	--	--
XLOC_034727	NW_018745617.1	1312057	1316214	+	K23222 nuclease HARBI1 [EC:3.1.-.-] | (RefSeq) uncharacterized protein LOC110737589 (A)	uncharacterized protein LOC110691706 [Chenopodium quinoa]	--	--	--	--	--
XLOC_020768	NW_018744066.1	2958540	2959521	+	--	hypothetical protein BVRB_8g196160 [Beta vulgaris subsp. vulgaris]	--	SubName: Full=Uncharacterized protein {ECO:0000313|EMBL:CDP03345.1};	--	GO:0016021,integral component of membrane	--
XLOC_009459	NW_018742974.1	3104943	3106145	.	--	--	--	--	--	--	--
XLOC_021089	NW_018744080.1	1347013	1350551	-	--	uncharacterized protein LOC110691592 isoform X2 [Chenopodium quinoa]	--	--	--	--	--
XLOC_001797	NW_018742287.1	1517518	1518091	.	--	uncharacterized protein LOC110795405 isoform X1 [Spinacia oleracea]	--	--	--	--	--
XLOC_023436	NW_018744304.1	3610115	3610447	.	--	--	--	--	--	--	--
XLOC_007708	NW_018742817.1	886247	887254	-	--	--	--	--	--	--	--
XLOC_001799	NW_018742287.1	1720898	1721285	.	--	--	--	--	--	--	--
XLOC_022752	NW_018744239.1	5467931	5468995	.	--	--	--	--	--	--	--
XLOC_024646	NW_018744502.1	1340733	1341676	.	K00888 phosphatidylinositol 4-kinase A [EC:2.7.1.67] | (RefSeq) LOW QUALITY PROTEIN: phosphatidylinositol 4-kinase alpha 1-like (A)	--	RecName: Full=Phosphatidylinositol 4-kinase alpha 1; Short=PI4-kinase alpha 1; Short=PtdIns-4-kinase alpha 1; EC=2.7.1.67; AltName: Full=Phosphatidylinositol 4-OH kinase alpha1; Short=AtPI4Kalpha1; Short=PI-4Kalpha1;	--	Phosphatidylinositol 4-kinase	GO:0006468,protein phosphorylation; GO:0070273,phosphatidylinositol-4-phosphate binding; GO:0004430,1-phosphatidylinositol 4-kinase activity; GO:0070300,phosphatidic acid binding; GO:0030036,actin cytoskeleton organization; GO:0051015,actin filament binding; GO:0005546,phosphatidylinositol-4,5-bisphosphate binding; GO:0005886,plasma membrane; GO:0048471,perinuclear region of cytoplasm; GO:0048015…	--
XLOC_009457	NW_018742974.1	2467667	2468518	.	K18158 nuclear control of ATPase protein 2 | (RefSeq) protein DGS1, mitochondrial-like (A)	protein DGS1, mitochondrial-like [Chenopodium quinoa]	--	SubName: Full=Uncharacterized protein {ECO:0000313|EMBL:KNA24341.1};	--	GO:0016021,integral component of membrane	--
XLOC_002546	NW_018742390.1	4136792	4137091	.	--	--	--	--	--	--	--
XLOC_019691	NW_018743946.1	388588	390936	-	--	hypothetical protein SOVF_045390 [Spinacia oleracea]	--	SubName: Full=Uncharacterized protein {ECO:0000313|EMBL:KNA21207.1};	--	--	Peroxisomal biogenesis factor 11 (PEX11)
XLOC_033229	NW_018745448.1	3510805	3511037	.	--	--	--	--	--	--	--
XLOC_032381	NW_018745311.1	2455231	2458376	+	--	--	--	--	--	--	--
XLOC_028680	NW_018744878.1	4246868	4247823	-	--	uncharacterized protein LOC110717467 [Chenopodium quinoa]	--	SubName: Full=Uncharacterized protein {ECO:0000313|EMBL:KMS95688.1};	--	--	--
XLOC_012692	NW_018743252.1	9153377	9154323	+	--	--	--	--	--	--	--
XLOC_034811	NW_018745617.1	1101484	1101994	.	--	uncharacterized protein LOC110724097 [Chenopodium quinoa]	--	--	--	--	--
XLOC_027508	NW_018744729.1	37150	40076	.	K02950 small subunit ribosomal protein S12 | (RefSeq) uncharacterized protein LOC114171184 (A)	hypothetical protein LSAT_4X50261 [Lactuca sativa]	--	SubName: Full=Orf187 {ECO:0000313|EMBL:ARR27490.1};	--	GO:0005739,mitochondrion	--
XLOC_027068	NW_018744693.1	3299606	3300157	.	--	--	--	--	--	--	--
XLOC_001339	NW_018742241.1	198929	199868	.	--	hypothetical protein SOVF_213480 [Spinacia oleracea]	--	SubName: Full=Uncharacterized protein {ECO:0000313|EMBL:KNA02981.1};	--	--	--
XLOC_002552	NW_018742390.1	5674183	5674587	.	--	--	--	--	--	--	--
XLOC_027985	NW_018744855.1	45674	46159	+	--	--	--	--	--	--	--
XLOC_033886	NW_018745461.1	797569	800543	-	--	--	--	--	--	--	--
XLOC_018277	NW_018743863.1	344455	345315	+	K07304 peptide-methionine (S)-S-oxide reductase [EC:1.8.4.11] | (RefSeq) peptide methionine sulfoxide reductase-like (A)	peptide methionine sulfoxide reductase-like [Chenopodium quinoa]	RecName: Full=Peptide methionine sulfoxide reductase; EC=1.8.4.11; AltName: Full=Fruit-ripening protein E4; AltName: Full=Peptide-methionine (S)-S-oxide reductase; Short=Peptide Met(O) reductase; AltName: Full=Protein-methionine-S-oxide reductase;	SubName: Full=Uncharacterized protein {ECO:0000313|EMBL:KNA07794.1};	--	GO:0008113,peptide-methionine (S)-S-oxide reductase activity	--
XLOC_008946	NW_018742924.1	406804	407363	.	--	--	--	--	--	--	--
XLOC_033233	NW_018745448.1	5697736	5699482	.	--	--	--	--	--	--	--
XLOC_034913	NW_018745650.1	2658563	2659752	-	--	hypothetical protein SOVF_054620 [Spinacia oleracea]	--	SubName: Full=Uncharacterized protein {ECO:0000313|EMBL:KNA20131.1};	--	--	--
XLOC_027480	NW_018744718.1	594976	595265	.	--	--	--	--	--	--	--
XLOC_009228	NW_018742963.1	1264710	1265833	.	--	uncharacterized protein LOC110792064 [Spinacia oleracea]	--	SubName: Full=Uncharacterized protein {ECO:0000313|EMBL:KNA21396.1};	--	--	--
XLOC_016312	NW_018743593.1	767222	767539	.	--	--	--	--	--	--	--
XLOC_005895	NW_018742684.1	1593861	1598841	+	--	uncharacterized protein LOC110786409 [Spinacia oleracea]	--	SubName: Full=Uncharacterized protein {ECO:0000313|EMBL:KNA20188.1};	--	--	--
XLOC_008952	NW_018742928.1	28152	28494	.	--	--	--	--	--	--	--
XLOC_020791	NW_018744066.1	448150	449658	-	--	--	--	--	--	--	--
XLOC_018270	NW_018743858.1	478133	478913	.	--	--	--	--	--	--	--
XLOC_027487	NW_018744718.1	2611120	2612288	.	--	--	--	--	--	--	--
XLOC_020674	NW_018744062.1	565521	566022	.	--	hypothetical protein SOVF_186510 [Spinacia oleracea]	--	SubName: Full=Uncharacterized protein {ECO:0000313|EMBL:KNA05848.1};	--	--	--
XLOC_010988	NW_018743144.1	772886	773810	+	--	--	--	--	--	--	--
XLOC_031020	NW_018745080.1	2644657	2645166	.	--	--	--	--	--	--	--
XLOC_018992	NW_018743920.1	5610075	5617124	+	K23488 Ras-associated and pleckstrin homology domains-containing protein 1 | (RefSeq) ras-associated and pleckstrin homology domains-containing protein 1-like (A)	ras-associated and pleckstrin homology domains-containing protein 1-like [Chenopodium quinoa]	--	SubName: Full=Uncharacterized protein {ECO:0000313|EMBL:KNA10547.1};	--	GO:0016021,integral component of membrane	--
XLOC_019641	NW_018743943.1	404166	405419	+	--	--	--	--	--	--	--
XLOC_023713	NW_018744362.1	274676	275638	+	--	--	--	--	--	--	--
XLOC_005708	NW_018742651.1	4033771	4034016	.	--	--	--	--	--	--	--
XLOC_006849	NW_018742763.1	2185594	2188885	-	K17086 transmembrane 9 superfamily member 2/4 | (RefSeq) uncharacterized LOC101300290 (A)	uncharacterized protein LOC110694375 [Chenopodium quinoa]	--	SubName: Full=Uncharacterized protein {ECO:0000313|EMBL:EMJ28425.1}; Flags: Fragment;	--	GO:0008270,zinc ion binding	--
XLOC_007153	NW_018742772.1	15242	16005	.	--	--	--	--	--	--	--
XLOC_010065	NW_018743032.1	3094458	3096572	+	K05349 beta-glucosidase [EC:3.2.1.21] | (RefSeq) probable beta-glucosidase F (A)	hypothetical protein BVRB_9g215470 isoform A [Beta vulgaris subsp. vulgaris]	--	SubName: Full=Uncharacterized protein {ECO:0000313|EMBL:KMS94608.1}; Flags: Fragment;	--	--	Putative metallopeptidase domain
XLOC_009284	NW_018742966.1	101686	102430	-	K20769 fatty acid omega-hydroxylase [EC:1.14.-.-] | (RefSeq) cytochrome P450 94A2-like (A)	hypothetical protein BVRB_5g120610 [Beta vulgaris subsp. vulgaris]	RecName: Full=Proteinase inhibitor; AltName: Full=LUTI;	SubName: Full=Proteinase inhibitor BTIw1 {ECO:0000313|EMBL:ABB96723.1};	--	GO:0009611,response to wounding; GO:0004867,serine-type endopeptidase inhibitor activity	--
XLOC_000691	NW_018742204.1	14263567	14264981	.	--	hypothetical protein BVRB_6g141760 [Beta vulgaris subsp. vulgaris]	--	SubName: Full=Uncharacterized protein {ECO:0000313|EMBL:KMT08309.1};	--	--	--
XLOC_012146	NW_018743204.1	2035463	2036389	.	--	uncharacterized protein LOC110732525 [Chenopodium quinoa]	--	SubName: Full=Uncharacterized protein {ECO:0000313|EMBL:KNA25885.1};	--	--	--
XLOC_018767	NW_018743919.1	2865058	2870282	-	K22804 structural maintenance of chromosomes protein 6 | (RefSeq) structural maintenance of chromosomes protein 6B-like (A)	PREDICTED: uncharacterized protein LOC104896888 [Beta vulgaris subsp. vulgaris]	RecName: Full=Uncharacterized mitochondrial protein AtMg00310; AltName: Full=ORF154;	SubName: Full=Uncharacterized protein {ECO:0000313|EMBL:CCA66044.1};	FOG: Reverse transcriptase	GO:0005739,mitochondrion	--
XLOC_032835	NW_018745403.1	1384438	1385255	.	--	--	--	--	--	--	--
XLOC_019490	NW_018743920.1	5176660	5178750	.	--	neural Wiskott-Aldrich syndrome protein-like [Chenopodium quinoa]	--	SubName: Full=Uncharacterized protein {ECO:0000313|EMBL:KNA18843.1};	Protein conjugation factor involved in autophagy	GO:0016021,integral component of membrane	--
XLOC_023620	NW_018744311.1	2650447	2651566	-	--	--	--	--	--	--	--
XLOC_013977	NW_018743292.1	10127794	10128728	.	K10664 E3 ubiquitin-protein ligase ATL6/9/15/31/42/55 [EC:2.3.2.27] | (RefSeq) RING-H2 finger protein ATL11-like (A)	hypothetical protein BVRB_4g094420 [Beta vulgaris subsp. vulgaris]	RecName: Full=RING-H2 finger protein ATL11; EC=2.3.2.27 {ECO:0000305}; AltName: Full=RING-type E3 ubiquitin transferase ATL11 {ECO:0000305}; Flags: Precursor;	SubName: Full=Uncharacterized protein {ECO:0000313|EMBL:KMS98241.1};	FOG: Predicted E3 ubiquitin ligase	GO:0043161,proteasome-mediated ubiquitin-dependent protein catabolic process; GO:0016021,integral component of membrane; GO:0046872,metal ion binding; GO:0061630,ubiquitin protein ligase activity	--
XLOC_027608	NW_018744757.1	1281436	1282125	.	--	uncharacterized protein LOC110684466 [Chenopodium quinoa]	--	--	--	--	--
XLOC_025045	NW_018744537.1	1546316	1547469	.	--	--	--	--	--	--	--
XLOC_027095	NW_018744697.1	84816	86029	.	--	--	--	--	--	--	--
XLOC_006086	NW_018742684.1	161764	162615	.	--	--	--	--	--	--	--
XLOC_010955	NW_018743122.1	3566033	3567254	.	K16302 metal transporter CNNM | (RefSeq) DUF21 domain-containing protein At2g14520-like (A)	uncharacterized protein LOC110739627 [Chenopodium quinoa]	RecName: Full=Putative ribonuclease H protein At1g65750; EC=3.1.26.4;	SubName: Full=Uncharacterized protein {ECO:0000313|EMBL:CCA65997.1};	FOG: Reverse transcriptase	GO:0046872,metal ion binding; GO:0004523,RNA-DNA hybrid ribonuclease activity; GO:0003676,nucleic acid binding	--
XLOC_030578	NW_018745024.1	7019698	7020119	.	--	--	--	--	--	--	--
XLOC_031341	NW_018745170.1	5077214	5078573	.	--	U-box domain-containing protein 52-like [Chenopodium quinoa]	--	--	--	--	--
XLOC_005845	NW_018742681.1	4618268	4619581	.	--	--	--	--	--	--	--
XLOC_010048	NW_018743032.1	1487201	1488646	+	--	--	--	--	--	--	No apical meristem-associated C-terminal domain
XLOC_014569	NW_018743389.1	5220019	5225108	+	--	--	--	--	--	--	--
XLOC_023920	NW_018744367.1	7695687	7696265	.	--	--	--	--	--	--	--
XLOC_020278	NW_018743987.1	663737	664736	+	--	--	--	--	--	--	--
XLOC_015338	NW_018743514.1	757935	758573	.	--	hypothetical protein SOVF_066080 [Spinacia oleracea]	--	SubName: Full=Uncharacterized protein {ECO:0000313|EMBL:KNA18947.1};	--	GO:0016021,integral component of membrane	--
XLOC_002849	NW_018742410.1	82365	82968	.	--	hypothetical protein [Beta vulgaris]	--	SubName: Full=Uncharacterized protein {ECO:0000313|EMBL:AFM94023.1};	--	--	--
XLOC_018556	NW_018743909.1	45215	46261	.	--	trypsin inhibitor 1B-like [Chenopodium quinoa]	RecName: Full=Trypsin inhibitor 1B; AltName: Full=ETIB;	SubName: Full=Uncharacterized protein {ECO:0000313|EMBL:KNA14861.1};	--	GO:0004867,serine-type endopeptidase inhibitor activity	--
XLOC_015603	NW_018743568.1	6644	7313	.	K22020 mucin-19 | (RefSeq) uncharacterized protein LOC110926720 (A)	Regulator of rDNA transcription protein 15 [Capsicum baccatum]	--	SubName: Full=Regulator of rDNA transcription protein 15 {ECO:0000313|EMBL:PHT25513.1};	--	--	--
XLOC_027198	NW_018744704.1	1717916	1720251	-	--	uncharacterized protein LOC110686067 isoform X2 [Chenopodium quinoa]	--	SubName: Full=Embryo defective 1273, putative isoform 2 {ECO:0000313|EMBL:EOX98174.1}; Flags: Fragment;	--	GO:0016021,integral component of membrane	--
XLOC_032358	NW_018745291.1	131307	132683	.	K19525 vacuolar protein sorting-associated protein 13A/C | (RefSeq) uncharacterized protein LOC110098611 (A)	uncharacterized protein LOC110926742, partial [Helianthus annuus]	RecName: Full=RNA-directed DNA polymerase homolog; EC=2.7.7.48; AltName: Full=Reverse transcriptase homolog;	SubName: Full=Uncharacterized protein {ECO:0000313|EMBL:CAN63950.1};	FOG: Transposon-encoded proteins with TYA, reverse transcriptase, integrase domains in various combinations	GO:0003964,RNA-directed DNA polymerase activity; GO:0003968,RNA-directed 5'-3' RNA polymerase activity; GO:0005739,mitochondrion	Reverse transcriptase (RNA-dependent DNA polymerase)
XLOC_030719	NW_018745063.1	2677849	2679987	-	K03245 translation initiation factor 3 subunit J | (RefSeq) uncharacterized protein LOC110681914 (A)	uncharacterized protein LOC110696814 [Chenopodium quinoa]	--	SubName: Full=Uncharacterized protein {ECO:0000313|EMBL:CAN73272.1};	FOG: Transposon-encoded proteins with TYA, reverse transcriptase, integrase domains in various combinations	GO:0015074,DNA integration; GO:0003676,nucleic acid binding	--
XLOC_027320	NW_018744718.1	2514071	2516301	+	--	Poly [ADP-ribose]	--	SubName: Full=Uncharacterized protein {ECO:0000313|EnsemblPlants:GSMUA_Achr3P10490_001};	--	--	--
XLOC_017805	NW_018743828.1	299106	299393	.	--	--	--	--	--	--	--
XLOC_023308	NW_018744301.1	7155332	7156477	.	--	--	--	--	--	--	--
XLOC_027981	NW_018744854.1	455826	465587	+	K01303 acylaminoacyl-peptidase [EC:3.4.19.1] | (RefSeq) uncharacterized LOC101311565 (A)	LOW QUALITY PROTEIN: uncharacterized protein LOC110711169 [Chenopodium quinoa]	RecName: Full=Uncharacterized mitochondrial protein AtMg00860; AltName: Full=ORF158;	SubName: Full=DNA-directed DNA polymerase {ECO:0000313|EMBL:PIN01369.1}; EC=2.7.7.7 {ECO:0000313|EMBL:PIN01369.1};	FOG: Transposon-encoded proteins with TYA, reverse transcriptase, integrase domains in various combinations	GO:0005739,mitochondrion	gag-polyprotein putative aspartyl protease
XLOC_018692	NW_018743919.1	4102358	4103624	+	--	hypothetical protein BVRB_8g184670 [Beta vulgaris subsp. vulgaris]	--	SubName: Full=Uncharacterized protein {ECO:0000313|EMBL:KNA11393.1};	--	--	--
XLOC_020486	NW_018744041.1	276166	277691	-	K15503 serine/threonine-protein phosphatase 6 regulatory ankyrin repeat subunit B | (RefSeq) ankyrin repeat-containing protein NPR4 (A)	ankyrin repeat-containing protein At5g02620-like [Chenopodium quinoa]	RecName: Full=Ankyrin repeat-containing protein At5g02620;	SubName: Full=Uncharacterized protein {ECO:0000313|EMBL:KNA18726.1};	FOG: Ankyrin repeat	GO:0016021,integral component of membrane; GO:0005783,endoplasmic reticulum; GO:0005886,plasma membrane	--
XLOC_029755	NW_018745000.1	4720269	4720652	.	--	--	--	--	--	--	--
XLOC_005446	NW_018742616.1	3955858	3957952	.	K19037 E3 ubiquitin-protein ligase ATL23 [EC:2.3.2.27] | (RefSeq) E3 ubiquitin-protein ligase ATL23 (A)	hypothetical protein SOVF_111720 [Spinacia oleracea]	RecName: Full=E3 ubiquitin-protein ligase ATL23; EC=2.3.2.27 {ECO:0000269|PubMed:15644464, ECO:0000269|PubMed:16339806}; AltName: Full=RING-H2 finger protein ATL23; AltName: Full=RING-type E3 ubiquitin transferase ATL23 {ECO:0000305};	SubName: Full=Uncharacterized protein {ECO:0000313|EMBL:KNA13966.1};	FOG: Predicted E3 ubiquitin ligase	GO:0061630,ubiquitin protein ligase activity; GO:0016021,integral component of membrane; GO:0016567,protein ubiquitination; GO:0043161,proteasome-mediated ubiquitin-dependent protein catabolic process; GO:0046872,metal ion binding; GO:0004842,ubiquitin-protein transferase activity	--
XLOC_022687	NW_018744239.1	7091073	7094641	-	--	--	--	--	--	--	--
XLOC_019568	NW_018743937.1	476829	477273	.	--	--	--	--	--	--	--
XLOC_028752	NW_018744878.1	577456	578058	.	--	--	--	--	--	--	--
XLOC_002062	NW_018742329.1	4876967	4880224	-	K00799 glutathione S-transferase [EC:2.5.1.18] | (RefSeq) uncharacterized protein LOC110786294 (A)	uncharacterized protein LOC110686471 [Chenopodium quinoa]	--	SubName: Full=Uncharacterized protein {ECO:0000313|EMBL:EMJ17693.1};	--	GO:0003676,nucleic acid binding	--
XLOC_028114	NW_018744858.1	1691669	1693318	.	--	--	--	--	--	--	--
XLOC_026485	NW_018744633.1	1759394	1759870	.	--	--	--	--	--	--	--
XLOC_014914	NW_018743405.1	1570343	1570642	.	--	--	--	--	--	--	--
XLOC_033097	NW_018745448.1	5811300	5812295	+	--	--	--	--	--	--	--
XLOC_000155	NW_018742204.1	15660167	15667599	+	K22991 WD repeat-containing protein 45 | (RefSeq) autophagy-related protein 18d-like (A)	uncharacterized protein LOC110689450 [Chenopodium quinoa]	RecName: Full=Nuclear poly(A) polymerase 2 {ECO:0000303|PubMed:18479511}; Short=PAP(II) {ECO:0000305}; Short=Poly(A) polymerase II {ECO:0000305}; EC=2.7.7.19 {ECO:0000269|PubMed:15297145}; AltName: Full=Polynucleotide adenylyltransferase 2 {ECO:0000305};	SubName: Full=Uncharacterized protein {ECO:0000313|EMBL:KNA24680.1};	Poly(A) polymerase and related nucleotidyltransferases	GO:0005737,cytoplasm; GO:0005634,nucleus; GO:0004652,polynucleotide adenylyltransferase activity; GO:0003723,RNA binding; GO:0043631,RNA polyadenylation; GO:0006378,mRNA polyadenylation; GO:0046872,metal ion binding; GO:0005524,ATP binding	Poly(A) polymerase central domain
XLOC_009400	NW_018742969.1	584261	584549	.	--	--	--	--	--	--	--
XLOC_007768	NW_018742861.1	831995	833253	+	--	--	--	--	--	--	--
XLOC_022852	NW_018744240.1	105778	106443	.	--	--	--	--	--	--	--
XLOC_009863	NW_018743021.1	1509378	1512776	+	--	aluminum-activated malate transporter 12-like [Chenopodium quinoa]	RecName: Full=Aluminum-activated malate transporter 14; Short=AtALMT14;	SubName: Full=Uncharacterized protein {ECO:0000313|EMBL:KNA13903.1};	Predicted membrane protein	GO:0015140,malate transmembrane transporter activity; GO:0016021,integral component of membrane; GO:0009705,plant-type vacuole membrane	Aluminium activated malate transporter
XLOC_000685	NW_018742204.1	11816646	11817442	.	K04730 interleukin-1 receptor-associated kinase 1 [EC:2.7.11.1] | (RefSeq) putative receptor-like protein kinase At3g47110 (A)	LRR receptor-like serine/threonine-protein kinase EFR [Chenopodium quinoa]	RecName: Full=LRR receptor-like serine/threonine-protein kinase EFR; EC=2.7.11.1; AltName: Full=Elongation factor Tu receptor; Short=EF-Tu receptor; Flags: Precursor;	SubName: Full=Uncharacterized protein {ECO:0000313|EMBL:KNA13589.1};	--	GO:0010204,defense response signaling pathway, resistance gene-independent; GO:0002764,immune response-regulating signaling pathway; GO:0016045,detection of bacterium; GO:0016021,integral component of membrane; GO:0009626,plant-type hypersensitive response; GO:0004674,protein serine/threonine kinase activity; GO:0012505,endomembrane system; GO:0010359,regulation of anion channel activity; GO:0005…	Leucine Rich repeats (2 copies)
XLOC_021587	NW_018744111.1	2297135	2299042	.	--	--	--	--	--	--	--
XLOC_008562	NW_018742913.1	29563	30250	.	--	uncharacterized protein LOC110724428 [Chenopodium quinoa]	--	SubName: Full=Uncharacterized protein {ECO:0000313|EMBL:KNA12783.1};	--	--	--
XLOC_003374	NW_018742418.1	7976357	7976712	.	--	--	--	--	--	--	--
XLOC_035664	NW_018745684.1	7480865	7481189	.	--	uncharacterized protein LOC110716530 [Chenopodium quinoa]	--	--	--	--	--
XLOC_020313	NW_018743987.1	2496606	2496999	-	--	--	--	--	--	--	--
XLOC_008586	NW_018742914.1	1968434	1969474	+	--	uncharacterized protein LOC110701798 [Chenopodium quinoa]	--	SubName: Full=Uncharacterized protein {ECO:0000313|EMBL:CCA66054.1};	--	GO:0003676,nucleic acid binding	--
XLOC_026080	NW_018744626.1	5269564	5270161	.	--	zinc finger BED domain-containing protein RICESLEEPER 1-like [Chenopodium quinoa]	--	--	--	--	--
XLOC_028762	NW_018744878.1	1768805	1769879	.	--	uncharacterized protein LOC110724089 [Chenopodium quinoa]	--	--	--	--	--
XLOC_021408	NW_018744092.1	689926	690415	.	--	--	--	--	--	--	--
XLOC_035241	NW_018745684.1	4386442	4386961	+	--	--	--	--	--	--	--
XLOC_011453	NW_018743175.1	5225936	5227217	.	--	--	--	--	--	--	--
XLOC_014557	NW_018743389.1	4442332	4445962	+	--	uncharacterized protein LOC110691585 isoform X1 [Chenopodium quinoa]	--	--	--	--	--
XLOC_005093	NW_018742577.1	2321291	2321595	.	--	--	--	--	--	--	--
XLOC_014451	NW_018743373.1	577091	577616	.	--	--	--	--	--	--	--
XLOC_034286	NW_018745523.1	4308211	4308710	.	--	--	--	--	--	--	--
XLOC_004896	NW_018742564.1	564877	565772	.	--	uncharacterized protein LOC110717760 [Chenopodium quinoa]	--	SubName: Full=Uncharacterized protein {ECO:0000313|EMBL:KNA03301.1};	--	--	--
XLOC_016867	NW_018743691.1	3520106	3523282	-	--	hypothetical protein BVRB_019550, partial [Beta vulgaris subsp. vulgaris]	--	SubName: Full=Uncharacterized protein {ECO:0000313|EMBL:KMS64509.1}; Flags: Fragment;	--	GO:0008270,zinc ion binding	Ephrin type-A receptor 2 transmembrane domain
XLOC_033997	NW_018745470.1	1874027	1875683	-	--	--	--	--	--	--	--
XLOC_010185	NW_018743033.1	2734733	2735238	.	--	--	--	--	--	--	--
XLOC_027081	NW_018744694.1	11387	11774	.	K22020 mucin-19 | (RefSeq) uncharacterized protein LOC110926720 (A)	hypothetical protein MTR_0055s0030 [Medicago truncatula]	--	SubName: Full=Uncharacterized protein {ECO:0000313|EMBL:KEH16986.1, ECO:0000313|EnsemblPlants:KEH16986};	--	--	--
XLOC_030725	NW_018745063.1	2616782	2617990	.	K19027 zinc finger FYVE domain-containing protein 26 | (RefSeq) hypothetical protein (A)	Plant disease resistance response protein [Cynara cardunculus var. scolymus]	RecName: Full=Dirigent protein 5; Short=AtDIR5; Flags: Precursor;	RecName: Full=Dirigent protein {ECO:0000256|RuleBase:RU363099};	--	GO:1901599,(-)-pinoresinol biosynthetic process; GO:0048046,apoplast; GO:0042349,guiding stereospecific synthesis activity; GO:0016853,isomerase activity	--
XLOC_000658	NW_018742204.1	338229	338948	.	K02639 ferredoxin | (RefSeq) ferredoxin-2-like (A)	ferredoxin-2-like [Chenopodium quinoa]	RecName: Full=Ferredoxin-1, chloroplastic; AltName: Full=Ferredoxin I; Flags: Precursor;	RecName: Full=Ferredoxin {ECO:0000256|RuleBase:RU364001};	--	GO:0046872,metal ion binding; GO:0051537,2 iron, 2 sulfur cluster binding; GO:0009507,chloroplast; GO:0009055,electron transfer activity	--
XLOC_020891	NW_018744069.1	1747474	1748374	+	K20537 mitogen-activated protein kinase 7/14 [EC:2.7.11.24] | (RefSeq) mitogen-activated protein kinase 7-like (A)	uncharacterized protein LOC110729946 [Chenopodium quinoa]	--	SubName: Full=Uncharacterized protein {ECO:0000313|EMBL:CCA66040.1};	--	GO:0003676,nucleic acid binding	--
XLOC_034262	NW_018745523.1	3552011	3585082	-	K04733 interleukin-1 receptor-associated kinase 4 [EC:2.7.11.1] | (RefSeq) probable LRR receptor-like serine/threonine-protein kinase At4g29180 (A)	LOW QUALITY PROTEIN: probable LRR receptor-like serine/threonine-protein kinase At4g29180 [Chenopodium quinoa]	RecName: Full=Probable LRR receptor-like serine/threonine-protein kinase At4g29180; EC=2.7.11.1; Flags: Precursor;	SubName: Full=Uncharacterized protein {ECO:0000313|EMBL:KNA18110.1};	--	GO:0004674,protein serine/threonine kinase activity; GO:0016021,integral component of membrane; GO:0005524,ATP binding	Aida N-terminus
XLOC_023915	NW_018744367.1	5444736	5445063	.	--	--	--	--	--	--	--
XLOC_021304	NW_018744092.1	739364	743258	-	--	quinone oxidoreductase PIG3-like [Chenopodium quinoa]	--	SubName: Full=Uncharacterized protein {ECO:0000313|EMBL:KDO75778.1};	Zinc-binding oxidoreductase	GO:0016491,oxidoreductase activity	--
XLOC_029653	NW_018744996.1	3734294	3736207	.	K22733 magnesium transporter | (RefSeq) pentatricopeptide repeat-containing protein At3g12770 (A)	pentatricopeptide repeat-containing protein At4g30700-like [Chenopodium quinoa]	RecName: Full=Pentatricopeptide repeat-containing protein At4g30700; AltName: Full=Protein DYW9;	SubName: Full=Uncharacterized protein {ECO:0000313|EMBL:KNA07902.1};	FOG: PPR repeat	GO:0004519,endonuclease activity; GO:0016554,cytidine to uridine editing; GO:0080156,mitochondrial mRNA modification; GO:0005739,mitochondrion; GO:0000963,mitochondrial RNA processing; GO:0003723,RNA binding; GO:0009507,chloroplast; GO:0008270,zinc ion binding	--
XLOC_021114	NW_018744080.1	3075269	3082060	-	K12586 exosome complex component RRP43 | (RefSeq) exosome complex component RRP43 (A)	exosome complex component RRP43 [Chenopodium quinoa]	RecName: Full=Exosome complex component RRP45B {ECO:0000305}; AltName: Full=Protein ECERIFERUM 7 {ECO:0000303|PubMed:17351114}; AltName: Full=RNA-processing protein CER7; AltName: Full=RRP45 homolog B {ECO:0000305}; AltName: Full=Ribosomal RNA-processing protein 45B {ECO:0000305};	SubName: Full=Uncharacterized protein {ECO:0000313|EMBL:KNA17234.1};	Exosomal 3'-5' exoribonuclease complex, subunit Rrp43	GO:0005737,cytoplasm; GO:0034427,nuclear-transcribed mRNA catabolic process, exonucleolytic, 3'-5'; GO:0034476,U5 snRNA 3'-end processing; GO:0071028,nuclear mRNA surveillance; GO:0071035,nuclear polyadenylation-dependent rRNA catabolic process; GO:0034473,U1 snRNA 3'-end processing; GO:0005634,nucleus; GO:0071038,nuclear polyadenylation-dependent tRNA catabolic process; GO:0000176,nuclear exosom…	3' exoribonuclease family, domain 2
XLOC_006231	NW_018742720.1	1536468	1537379	-	--	uncharacterized protein LOC110712206 [Chenopodium quinoa]	--	SubName: Full=Uncharacterized protein {ECO:0000313|EMBL:EOY31402.1};	--	--	--
XLOC_005583	NW_018742630.1	3667243	3667947	.	--	--	--	--	--	--	--
XLOC_009181	NW_018742963.1	654823	658486	+	--	uncharacterized protein LOC110714495 isoform X2 [Chenopodium quinoa]	--	--	--	--	--
XLOC_010088	NW_018743032.1	2225991	2226662	.	--	--	--	--	--	--	--
XLOC_025691	NW_018744620.1	792075	792349	.	--	--	--	--	--	--	--
XLOC_000068	NW_018742204.1	6424854	6425641	+	--	--	--	--	--	--	--
XLOC_027105	NW_018744702.1	592409	597192	+	K01638 malate synthase [EC:2.3.3.9] | (RefSeq) malate synthase, glyoxysomal-like (A)	malate synthase, glyoxysomal-like [Chenopodium quinoa]	RecName: Full=Malate synthase, glyoxysomal; EC=2.3.3.9;	RecName: Full=Malate synthase {ECO:0000256|RuleBase:RU000555}; EC=2.3.3.9 {ECO:0000256|RuleBase:RU000555};	Malate synthase	GO:0006099,tricarboxylic acid cycle; GO:0009514,glyoxysome; GO:0006097,glyoxylate cycle; GO:0004474,malate synthase activity	Malate synthase
XLOC_034820	NW_018745621.1	1	585	.	--	serine/threonine-protein kinase phg2-like [Chenopodium quinoa]	--	SubName: Full=Uncharacterized protein {ECO:0000313|EMBL:KNA11928.1};	--	--	--
XLOC_018750	NW_018743919.1	2237030	2238522	-	K19996 phosphatidylinositol transfer protein SFH5 | (RefSeq) patellin-3-like (A)	patellin-3-like [Chenopodium quinoa]	RecName: Full=Patellin-2;	SubName: Full=Uncharacterized protein {ECO:0000313|EMBL:KNA21441.1};	Phosphatidylinositol transfer protein SEC14 and related proteins	GO:0005794,Golgi apparatus; GO:0008289,lipid binding; GO:0051301,cell division; GO:0002020,protease binding; GO:0005886,plasma membrane; GO:0007049,cell cycle; GO:0009507,chloroplast	--
XLOC_032911	NW_018745410.1	2320963	2323378	-	--	uncharacterized protein LOC110716638 [Chenopodium quinoa]	--	--	--	--	--
XLOC_015003	NW_018743448.1	768051	769819	+	--	--	--	--	--	--	--
XLOC_010001	NW_018743021.1	2349649	2353832	-	K14677 aminoacylase [EC:3.5.1.14] | (RefSeq) uncharacterized protein LOC107892630 (A)	uncharacterized protein LOC110730268 isoform X2 [Chenopodium quinoa]	RecName: Full=Putative ribonuclease H protein At1g65750; EC=3.1.26.4;	SubName: Full=Uncharacterized protein {ECO:0000313|EMBL:KMS99360.1};	FOG: Reverse transcriptase	GO:0046872,metal ion binding; GO:0004523,RNA-DNA hybrid ribonuclease activity; GO:0003676,nucleic acid binding	--
XLOC_001192	NW_018742209.1	72868	73076	.	--	uncharacterized protein LOC110735439 [Chenopodium quinoa]	--	--	--	--	--
XLOC_032391	NW_018745311.1	1313213	1313882	-	--	--	--	--	--	--	--
XLOC_014806	NW_018743391.1	3300598	3300954	.	K14442 ATP-dependent RNA helicase DHX36 [EC:3.6.4.13] | (RefSeq) DExH-box ATP-dependent RNA helicase DExH6-like (A)	uncharacterized protein LOC110801210 [Spinacia oleracea]	RecName: Full=Putative ribonuclease H protein At1g65750; EC=3.1.26.4;	SubName: Full=Uncharacterized protein {ECO:0000313|EMBL:CCA66009.1};	FOG: Reverse transcriptase	GO:0046872,metal ion binding; GO:0004523,RNA-DNA hybrid ribonuclease activity; GO:0003676,nucleic acid binding	--
XLOC_006797	NW_018742738.1	2245519	2246288	.	--	--	--	--	--	--	--
XLOC_020868	NW_018744066.1	1632683	1633332	.	K22378 E3 ubiquitin-protein ligase RNF181 [EC:2.3.2.27] | (RefSeq) E3 ubiquitin-protein ligase RZF1-like (A)	hypothetical protein BVRB_8g197400 [Beta vulgaris subsp. vulgaris]	RecName: Full=E3 ubiquitin-protein ligase RDUF1 {ECO:0000305}; EC=2.3.2.27 {ECO:0000305}; AltName: Full=RING and DUF1117 domain-containing protein 1 {ECO:0000305}; Short=AtRDUF1 {ECO:0000303|PubMed:22405823}; AltName: Full=RING-type E3 ubiquitin transferase RDUF1 {ECO:0000305};	SubName: Full=Uncharacterized protein {ECO:0000313|EMBL:KNA05680.1};	FOG: Predicted E3 ubiquitin ligase	GO:0005737,cytoplasm; GO:0009737,response to abscisic acid; GO:0010200,response to chitin; GO:0061630,ubiquitin protein ligase activity; GO:0005829,cytosol; GO:0009738,abscisic acid-activated signaling pathway; GO:0005634,nucleus; GO:0051865,protein autoubiquitination; GO:0042787,NA; GO:0009414,response to water deprivation; GO:0043161,proteasome-mediated ubiquitin-dependent protein catabolic pro…	--
XLOC_019570	NW_018743937.1	1917459	1919511	.	--	--	--	--	--	--	--
XLOC_035006	NW_018745651.1	87597	88131	.	--	histone H3.v1-like [Chenopodium quinoa]	--	--	--	--	--
XLOC_007473	NW_018742815.1	1678441	1680522	+	K02913 large subunit ribosomal protein L33 | (RefSeq) uncharacterized protein LOC110709072 (A)	uncharacterized protein LOC110709072 [Chenopodium quinoa]	RecName: Full=50S ribosomal protein L33, chloroplastic {ECO:0000255|HAMAP-Rule:MF_00294};	SubName: Full=Uncharacterized protein {ECO:0000313|EMBL:KNA13323.1};	Mitochondrial/chloroplast ribosomal protein L33-like	GO:0003735,structural constituent of ribosome; GO:0005840,ribosome; GO:0006412,translation; GO:0009507,chloroplast	Ribosomal protein L33
XLOC_020361	NW_018744026.1	5133480	5136608	+	K04460 serine/threonine-protein phosphatase 5 [EC:3.1.3.16] | (RefSeq) zinc finger BED domain-containing protein RICESLEEPER 2-like isoform X1 (A)	zinc finger BED domain-containing protein RICESLEEPER 2-like [Chenopodium quinoa]	RecName: Full=Putative AC transposase; AltName: Full=ORFA;	SubName: Full=Uncharacterized protein {ECO:0000313|EMBL:KNA05978.1}; Flags: Fragment;	Tam3-transposase (Ac family)	GO:0006310,DNA recombination; GO:0046983,protein dimerization activity; GO:0032196,transposition; GO:0003677,DNA binding	--
XLOC_034551	NW_018745557.1	10699	50326	-	--	--	--	--	--	--	--
XLOC_031801	NW_018745248.1	1673042	1674025	.	--	PREDICTED: uncharacterized protein LOC104897695 [Beta vulgaris subsp. vulgaris]	--	SubName: Full=Uncharacterized protein {ECO:0000313|EMBL:KNA03527.1}; Flags: Fragment;	--	GO:0003676,nucleic acid binding	Reverse transcriptase-like
XLOC_031761	NW_018745240.1	1062695	1062940	.	--	uncharacterized protein LOC110687174 [Chenopodium quinoa]	--	--	--	--	--
XLOC_002288	NW_018742356.1	151592	153268	-	--	uncharacterized protein LOC110728739 [Chenopodium quinoa]	--	SubName: Full=Uncharacterized protein {ECO:0000313|EMBL:KNA24204.1}; Flags: Fragment;	--	--	Plant transposase (Ptta/En/Spm family)
XLOC_008164	NW_018742881.1	961220	961912	.	--	--	--	--	--	--	--
XLOC_018173	NW_018743850.1	1573753	1574568	.	--	uncharacterized protein LOC110685610 [Chenopodium quinoa]	--	SubName: Full=Uncharacterized protein {ECO:0000313|EMBL:KYP39696.1};	Uncharacterized conserved protein	--	--
XLOC_010177	NW_018743033.1	1159129	1159737	.	--	--	--	--	--	--	--
XLOC_019577	NW_018743937.1	4071399	4071628	.	--	--	--	--	--	--	--
XLOC_003459	NW_018742441.1	1947116	1949591	+	--	uncharacterized protein LOC110707921 isoform X1 [Chenopodium quinoa]	--	SubName: Full=Fgenesh protein 21 {ECO:0000313|EMBL:ABD83280.1};	--	--	--
XLOC_009811	NW_018743020.1	540793	542973	.	K01537 Ca2+-transporting ATPase [EC:3.6.3.8] | (RefSeq) calcium-transporting ATPase 12, plasma membrane-type-like (A)	uncharacterized protein LOC110731175 [Chenopodium quinoa]	--	SubName: Full=uncharacterized protein LOC104215269 {ECO:0000313|RefSeq:XP_009763330.1};	--	--	--
XLOC_024359	NW_018744472.1	83234	85979	+	K10406 kinesin family member C2/C3 | (RefSeq) kinesin KP1-like (A)	hypothetical protein SOVF_104690 [Spinacia oleracea]	--	SubName: Full=Uncharacterized protein {ECO:0000313|EMBL:KNA14740.1};	--	--	Domain of unknown function (DUF4283)
XLOC_015615	NW_018743572.1	744835	745579	-	K04078 chaperonin GroES | (RefSeq) FK506-binding protein 3-like (A)	uncharacterized protein LOC110688774 [Chenopodium quinoa]	--	SubName: Full=Uncharacterized protein {ECO:0000313|EMBL:KMS96022.1};	--	--	--
XLOC_009733	NW_018743014.1	46335	46870	+	K02884 large subunit ribosomal protein L19 | (RefSeq) 50S ribosomal protein L19, chloroplastic-like (A)	50S ribosomal protein L19, chloroplastic-like [Chenopodium quinoa]	RecName: Full=50S ribosomal protein L19, chloroplastic {ECO:0000303|PubMed:10874046}; AltName: Full=CL19; AltName: Full=Chloroplastic large ribosomal subunit protein bL19c {ECO:0000303|PubMed:28007896}; Flags: Precursor;	SubName: Full=50S ribosomal protein L19, chloroplastic-like isoform X2 {ECO:0000313|RefSeq:XP_014520863.1};	Mitochondrial/chloroplast ribosomal protein L19	GO:0003735,structural constituent of ribosome; GO:0005840,ribosome; GO:0009507,chloroplast; GO:0006412,translation; GO:0019843,rRNA binding	--
XLOC_034228	NW_018745523.1	1640661	1641503	-	--	--	--	--	--	--	--
XLOC_006875	NW_018742763.1	5670532	5671844	.	K02111 F-type H+/Na+-transporting ATPase subunit alpha [EC:7.1.2.2 7.2.2.1] | (RefSeq) atpA, CDC77_pgp079; AtpA (A)	AtpA (chloroplast) [Chenopodium album]	RecName: Full=ATP synthase subunit alpha, chloroplastic {ECO:0000255|HAMAP-Rule:MF_01346}; EC=3.6.3.14 {ECO:0000255|HAMAP-Rule:MF_01346}; AltName: Full=ATP synthase F1 sector subunit alpha {ECO:0000255|HAMAP-Rule:MF_01346}; AltName: Full=F-ATPase subunit alpha {ECO:0000255|HAMAP-Rule:MF_01346};	RecName: Full=ATP synthase subunit alpha, chloroplastic {ECO:0000256|HAMAP-Rule:MF_01346}; EC=3.6.3.14 {ECO:0000256|HAMAP-Rule:MF_01346}; AltName: Full=ATP synthase F1 sector subunit alpha {ECO:0000256|HAMAP-Rule:MF_01346}; AltName: Full=F-ATPase subunit alpha {ECO:0000256|HAMAP-Rule:MF_01346};	F0F1-type ATP synthase, alpha subunit	GO:0009535,chloroplast thylakoid membrane; GO:0045261,proton-transporting ATP synthase complex, catalytic core F(1); GO:0015986,ATP synthesis coupled proton transport; GO:0005524,ATP binding; GO:0046933,proton-transporting ATP synthase activity, rotational mechanism	ATP synthase alpha/beta chain, C terminal domain
XLOC_017391	NW_018743783.1	2319511	2324849	+	K10740 replication factor A3 | (RefSeq) replication protein A 14 kDa subunit B-like (A)	replication protein A 14 kDa subunit B-like [Chenopodium quinoa]	RecName: Full=Proteasome subunit beta type-2-B; EC=3.4.25.1; AltName: Full=20S proteasome beta subunit D-2; AltName: Full=Proteasome component GA; AltName: Full=Proteasome subunit beta type-4;	RecName: Full=Proteasome subunit beta type {ECO:0000256|RuleBase:RU004203}; EC=3.4.25.1 {ECO:0000256|RuleBase:RU004203};	20S proteasome, regulatory subunit beta type PSMB2/PRE1	GO:0005737,cytoplasm; GO:0051603,proteolysis involved in cellular protein catabolic process; GO:0005634,nucleus; GO:0019774,proteasome core complex, beta-subunit complex; GO:0004298,threonine-type endopeptidase activity	--
XLOC_034955	NW_018745650.1	205907	206294	.	--	--	--	--	--	--	--
XLOC_020267	NW_018743979.1	4066893	4067099	.	K04460 serine/threonine-protein phosphatase 5 [EC:3.1.3.16] | (RefSeq) zinc finger BED domain-containing protein RICESLEEPER 2-like isoform X1 (A)	zinc finger BED domain-containing protein RICESLEEPER 3-like [Chenopodium quinoa]	RecName: Full=Putative AC9 transposase;	SubName: Full=Uncharacterized protein {ECO:0000313|EMBL:KNA23189.1}; Flags: Fragment;	Tam3-transposase (Ac family)	GO:0006310,DNA recombination; GO:0046983,protein dimerization activity; GO:0032196,transposition; GO:0003677,DNA binding	--
XLOC_023466	NW_018744311.1	463389	464598	+	K00558 DNA (cytosine-5)-methyltransferase 1 [EC:2.1.1.37] | (RefSeq) LOW QUALITY PROTEIN: DNA (cytosine-5)-methyltransferase CMT3-like (A)	PREDICTED: uncharacterized protein LOC18589643 [Theobroma cacao]	--	SubName: Full=Uncharacterized protein {ECO:0000313|EMBL:EOY32380.1};	--	GO:0016021,integral component of membrane; GO:0006979,response to oxidative stress	--
XLOC_001298	NW_018742238.1	841537	841903	.	--	--	--	--	--	--	--
XLOC_020260	NW_018743979.1	222533	222965	.	--	--	--	--	--	--	--
XLOC_025131	NW_018744577.1	34364	35675	.	--	--	--	--	--	--	--
XLOC_025126	NW_018744577.1	26405	26862	-	--	--	--	--	--	--	--
XLOC_032174	NW_018745286.1	5281949	5284171	+	K21594 translation factor GUF1, mitochondrial [EC:3.6.5.-] | (RefSeq) translation factor GUF1 homolog, chloroplastic isoform X1 (A)	PREDICTED: uncharacterized protein LOC104891911 [Beta vulgaris subsp. vulgaris]	RecName: Full=Retrovirus-related Pol polyprotein from transposon TNT 1-94; Includes: RecName: Full=Protease; EC=3.4.23.-; Includes: RecName: Full=Reverse transcriptase; EC=2.7.7.49; Includes: RecName: Full=Endonuclease;	SubName: Full=Uncharacterized protein {ECO:0000313|EMBL:CAN83015.1};	FOG: Transposon-encoded proteins with TYA, reverse transcriptase, integrase domains in various combinations	GO:0004519,endonuclease activity; GO:0015074,DNA integration; GO:0004190,aspartic-type endopeptidase activity; GO:0008270,zinc ion binding; GO:0003676,nucleic acid binding; GO:0003964,RNA-directed DNA polymerase activity	--
XLOC_017731	NW_018743814.1	237473	237895	.	--	--	--	--	--	--	--
XLOC_026075	NW_018744626.1	3975561	3975797	.	--	--	--	--	--	--	--
XLOC_000677	NW_018742204.1	8404512	8407675	.	K01303 acylaminoacyl-peptidase [EC:3.4.19.1] | (RefSeq) uncharacterized LOC101311565 (A)	uncharacterized protein LOC110682970 [Chenopodium quinoa]	RecName: Full=RNA-directed DNA polymerase homolog; EC=2.7.7.48; AltName: Full=Reverse transcriptase homolog;	SubName: Full=Uncharacterized protein {ECO:0000313|EMBL:KOM35206.1};	FOG: Transposon-encoded proteins with TYA, reverse transcriptase, integrase domains in various combinations	GO:0003964,RNA-directed DNA polymerase activity; GO:0003968,RNA-directed 5'-3' RNA polymerase activity; GO:0005739,mitochondrion	--
XLOC_002255	NW_018742345.1	5079299	5080622	-	--	--	--	--	--	--	--
XLOC_027038	NW_018744693.1	5465411	5470894	-	K02872 large subunit ribosomal protein L13Ae | (RefSeq) 60S ribosomal protein L13a-4 (A)	uncharacterized protein LOC110727541 [Chenopodium quinoa]	RecName: Full=60S ribosomal protein L13a-4;	SubName: Full=Uncharacterized protein {ECO:0000313|EMBL:KNA13343.1};	60S ribosomal protein L13a	GO:0003735,structural constituent of ribosome; GO:0022625,cytosolic large ribosomal subunit; GO:0022626,cytosolic ribosome; GO:0006412,translation; GO:0003729,mRNA binding	--
XLOC_028382	NW_018744874.1	2978236	2978899	.	K14488 SAUR family protein | (RefSeq) auxin-responsive protein SAUR21 (A)	PREDICTED: auxin-responsive protein SAUR21 [Beta vulgaris subsp. vulgaris]	RecName: Full=Auxin-responsive protein SAUR21 {ECO:0000305}; AltName: Full=Protein SMALL AUXIN UP RNA 21 {ECO:0000303|PubMed:12036261};	SubName: Full=Uncharacterized protein {ECO:0000313|EMBL:KNA20090.1};	--	GO:0040008,regulation of growth; GO:0005886,plasma membrane; GO:0007275,multicellular organism development; GO:0009734,auxin-activated signaling pathway	--
XLOC_014939	NW_018743431.1	59941	60552	.	K04460 serine/threonine-protein phosphatase 5 [EC:3.1.3.16] | (RefSeq) zinc finger BED domain-containing protein RICESLEEPER 2-like isoform X1 (A)	zinc finger BED domain-containing protein RICESLEEPER 2-like [Chenopodium quinoa]	RecName: Full=Zinc finger BED domain-containing protein RICESLEEPER 2; AltName: Full=Transposase-like protein RICESLEEPER 2;	SubName: Full=Putative Zinc finger, BED-type {ECO:0000313|EMBL:OMO85397.1};	Tam3-transposase (Ac family)	GO:0003700,DNA-binding transcription factor activity; GO:0005634,nucleus; GO:0009791,post-embryonic development; GO:0006357,regulation of transcription by RNA polymerase II; GO:0000977,RNA polymerase II regulatory region sequence-specific DNA binding; GO:0046983,protein dimerization activity; GO:0046872,metal ion binding; GO:0006351,transcription, DNA-templated	--
XLOC_013968	NW_018743292.1	7851049	7851733	.	--	--	--	--	--	--	--
XLOC_001712	NW_018742263.1	3390059	3390311	.	K05579 NAD(P)H-quinone oxidoreductase subunit H [EC:7.1.1.2] | (RefSeq) uncharacterized protein LOC112504159 (A)	hypothetical protein PhapfoPp090 [Phalaenopsis aphrodite subsp. formosana]	RecName: Full=Uncharacterized protein ORF91;	SubName: Full=Signal anchor, putative {ECO:0000313|EMBL:KEH29749.1};	--	GO:0009507,chloroplast	--
XLOC_031798	NW_018745248.1	749140	749682	.	--	--	--	--	--	--	--
XLOC_028844	NW_018744895.1	2112082	2113471	+	--	--	--	--	--	--	--
XLOC_001932	NW_018742309.1	4302682	4303129	.	--	--	--	--	--	--	--
XLOC_012730	NW_018743252.1	2757539	2763650	-	--	--	--	--	--	--	--
XLOC_023848	NW_018744367.1	2361726	2363043	-	--	--	--	--	--	--	--
XLOC_002628	NW_018742393.1	2277910	2278783	+	--	hypothetical protein BVRB_2g027710 [Beta vulgaris subsp. vulgaris]	--	--	--	--	--
XLOC_031338	NW_018745170.1	3992362	3992937	.	--	--	--	--	--	--	--
XLOC_001644	NW_018742244.1	465012	465476	.	--	--	--	--	--	--	--
XLOC_014637	NW_018743390.1	2701	3384	-	K18185 cytochrome c oxidase assembly protein subunit 23 | (RefSeq) cytochrome c oxidase-assembly factor COX23, mitochondrial-like (A)	cytochrome c oxidase-assembly factor COX23, mitochondrial-like [Chenopodium quinoa]	--	SubName: Full=Uncharacterized protein {ECO:0000313|EMBL:KNA19677.1};	Uncharacterized conserved protein	--	--
XLOC_030567	NW_018745024.1	3536046	3536288	.	--	hypothetical protein SOVF_052970 [Spinacia oleracea]	--	SubName: Full=Uncharacterized protein {ECO:0000313|EMBL:KNA20335.1};	--	--	--
XLOC_026012	NW_018744626.1	4411541	4413017	-	--	uncharacterized protein LOC110798719 [Spinacia oleracea]	--	SubName: Full=Uncharacterized protein {ECO:0000313|EMBL:KNA21107.1};	--	--	--
XLOC_020269	NW_018743979.1	4789397	4789958	.	--	uncharacterized protein LOC110693811 [Chenopodium quinoa]	--	SubName: Full=Uncharacterized protein {ECO:0000313|EMBL:KNA09493.1}; Flags: Fragment;	--	--	--
XLOC_003551	NW_018742455.1	380440	380707	-	--	--	--	--	--	--	--
XLOC_009720	NW_018742987.1	881124	881552	.	--	--	--	--	--	--	--
XLOC_033139	NW_018745448.1	9597988	9600466	+	--	SAC3 family protein B-like isoform X2 [Chenopodium quinoa]	--	SubName: Full=Uncharacterized protein {ECO:0000313|EMBL:KNA09027.1};	--	--	Domain of unknown function (DUF1984)
XLOC_034524	NW_018745542.1	32229	33034	.	K11649 SWI/SNF related-matrix-associated actin-dependent regulator of chromatin subfamily C | (RefSeq) SWI/SNF complex subunit SWI3D-like (A)	SWI/SNF complex subunit SWI3D-like [Chenopodium quinoa]	--	SubName: Full=Uncharacterized protein {ECO:0000313|EMBL:KNA19073.1};	--	GO:0005634,nucleus; GO:0008270,zinc ion binding; GO:0003677,DNA binding	--
XLOC_019303	NW_018743920.1	5125370	5126512	-	--	hypothetical protein BVRB_7g170000 [Beta vulgaris subsp. vulgaris]	--	SubName: Full=Uncharacterized protein {ECO:0000313|EMBL:KNA26121.1};	--	GO:0016021,integral component of membrane	N-terminal barrel of NtMGAM and CtMGAM, maltase-glucoamylase
XLOC_032788	NW_018745395.1	494637	495132	.	--	uncharacterized protein LOC110716154 [Chenopodium quinoa]	--	--	--	--	--
XLOC_010179	NW_018743033.1	1277443	1278297	.	--	--	--	--	--	--	--
XLOC_024673	NW_018744504.1	485651	493719	+	K08654 proprotein convertase subtilisin/kexin type 5 [EC:3.4.21.-] | (RefSeq) uncharacterized protein LOC104445957 (A)	uncharacterized protein LOC110721916 [Chenopodium quinoa]	--	SubName: Full=Uncharacterized protein {ECO:0000313|EMBL:KNA20402.1};	--	--	C1 domain
XLOC_004832	NW_018742556.1	1990454	1990739	.	K05581 NAD(P)H-quinone oxidoreductase subunit J [EC:7.1.1.2] | (RefSeq) ndhJ, CDC77_pgp061; NdhJ (A)	NADH-plastoquinone oxidoreductase subunit J (chloroplast) [Ficus racemosa]	RecName: Full=NAD(P)H-quinone oxidoreductase subunit J, chloroplastic {ECO:0000255|HAMAP-Rule:MF_01357}; EC=1.6.5.- {ECO:0000255|HAMAP-Rule:MF_01357}; AltName: Full=NAD(P)H dehydrogenase subunit J; AltName: Full=NADH-plastoquinone oxidoreductase subunit J {ECO:0000255|HAMAP-Rule:MF_01357};	RecName: Full=NAD(P)H-quinone oxidoreductase subunit J, chloroplastic {ECO:0000256|HAMAP-Rule:MF_01357}; EC=1.6.5.- {ECO:0000256|HAMAP-Rule:MF_01357}; AltName: Full=NAD(P)H dehydrogenase, subunit J {ECO:0000256|HAMAP-Rule:MF_01357}; AltName: Full=NADH-plastoquinone oxidoreductase subunit J {ECO:0000256|HAMAP-Rule:MF_01357};	NADH-ubiquinone oxidoreductase, NDUFS3/30 kDa subunit	GO:0009535,chloroplast thylakoid membrane; GO:0008137,NADH dehydrogenase (ubiquinone) activity; GO:0048038,quinone binding	--
XLOC_002119	NW_018742329.1	6859623	6860253	.	--	--	--	--	--	--	--
XLOC_011387	NW_018743175.1	5221737	5225341	-	--	unknown [Lotus japonicus]	--	SubName: Full=Uncharacterized protein {ECO:0000313|EMBL:AFK45486.1};	--	GO:0003676,nucleic acid binding	--
XLOC_011144	NW_018743175.1	3823097	3824311	+	--	--	--	--	--	--	--
XLOC_020870	NW_018744066.1	1883221	1883495	.	--	--	--	--	--	--	--
XLOC_011664	NW_018743197.1	122848	124418	.	K19525 vacuolar protein sorting-associated protein 13A/C | (RefSeq) uncharacterized protein LOC110098611 (A)	PREDICTED: uncharacterized protein LOC107406761 [Ziziphus jujuba]	RecName: Full=Uncharacterized mitochondrial protein AtMg00860; AltName: Full=ORF158;	SubName: Full=Uncharacterized protein {ECO:0000313|EMBL:CAN63950.1};	FOG: Transposon-encoded proteins with TYA, reverse transcriptase, integrase domains in various combinations	GO:0005739,mitochondrion	His(2)-Cys(2) zinc finger
XLOC_012010	NW_018743199.1	3021464	3022264	.	--	--	--	--	--	--	--
XLOC_015289	NW_018743510.1	1942299	1945058	.	K07478 putative ATPase | (RefSeq) protein NYNRIN-like (A)	uncharacterized protein LOC110704658 [Chenopodium quinoa]	--	SubName: Full=Uncharacterized protein {ECO:0000313|EMBL:KNA05820.1};	FOG: Transposon-encoded proteins with TYA, reverse transcriptase, integrase domains in various combinations	GO:0003676,nucleic acid binding	--
XLOC_020676	NW_018744062.1	900763	901514	.	--	--	--	--	--	--	--
XLOC_014039	NW_018743327.1	4347109	4349673	+	--	--	--	--	--	--	--
XLOC_028873	NW_018744895.1	2747994	2748588	-	--	--	--	--	--	--	--
XLOC_000070	NW_018742204.1	6598838	6600177	+	--	--	--	--	--	--	Domain of unknown function (DUF4512)
XLOC_015015	NW_018743448.1	1703412	1705282	+	K15190 7SK snRNA methylphosphate capping enzyme [EC:2.1.1.-] | (RefSeq) probable RNA methyltransferase At5g51130 (A)	uncharacterized protein LOC110708037 [Chenopodium quinoa]	--	SubName: Full=Uncharacterized protein {ECO:0000313|EMBL:KNA03763.1}; Flags: Fragment;	FOG: Reverse transcriptase	GO:0003676,nucleic acid binding	--
XLOC_012554	NW_018743217.1	620034	621215	.	K15692 E3 ubiquitin-protein ligase RNF13 [EC:2.3.2.27] | (RefSeq) RING-H2 finger protein ATL7 (A)	PREDICTED: RING-H2 finger protein ATL73-like [Beta vulgaris subsp. vulgaris]	RecName: Full=RING-H2 finger protein ATL80; EC=2.3.2.27 {ECO:0000305}; AltName: Full=RING-type E3 ubiquitin transferase ATL80 {ECO:0000305};	SubName: Full=Uncharacterized protein {ECO:0000313|EMBL:KNA05265.1};	FOG: Predicted E3 ubiquitin ligase	GO:0010200,response to chitin; GO:0043161,proteasome-mediated ubiquitin-dependent protein catabolic process; GO:0016021,integral component of membrane; GO:0006952,defense response; GO:0070417,cellular response to cold; GO:0005886,plasma membrane; GO:0010966,regulation of phosphate transport; GO:0046872,metal ion binding; GO:0061630,ubiquitin protein ligase activity; GO:0009909,regulation of flowe…	--
XLOC_032851	NW_018745410.1	1876348	1879877	+	K04460 serine/threonine-protein phosphatase 5 [EC:3.1.3.16] | (RefSeq) zinc finger BED domain-containing protein RICESLEEPER 2-like isoform X1 (A)	uncharacterized protein LOC110710692 [Chenopodium quinoa]	RecName: Full=Putative AC transposase; AltName: Full=ORFA;	SubName: Full=zinc finger BED domain-containing protein RICESLEEPER 2-like {ECO:0000313|RefSeq:XP_016740977.1, ECO:0000313|RefSeq:XP_016742294.1};	Tam3-transposase (Ac family)	GO:0006310,DNA recombination; GO:0046983,protein dimerization activity; GO:0032196,transposition; GO:0003677,DNA binding	hAT family C-terminal dimerisation region
XLOC_012433	NW_018743212.1	2344022	2355022	-	--	--	--	--	--	--	--
XLOC_015620	NW_018743572.1	704518	704758	.	--	--	--	--	--	--	--
XLOC_018830	NW_018743919.1	2107047	2107400	.	K19984 exocyst complex component 5 | (RefSeq) uncharacterized protein LOC113272286 (A)	zinc finger BED domain-containing protein RICESLEEPER 3-like [Chenopodium quinoa]	RecName: Full=Zinc finger BED domain-containing protein RICESLEEPER 3; AltName: Full=Transposase-like protein RICESLEEPER 3;	SubName: Full=Uncharacterized protein {ECO:0000313|EMBL:KNA22643.1};	Tam3-transposase (Ac family)	GO:0003700,DNA-binding transcription factor activity; GO:0005634,nucleus; GO:0009791,post-embryonic development; GO:0006357,regulation of transcription by RNA polymerase II; GO:0000977,RNA polymerase II regulatory region sequence-specific DNA binding; GO:0046983,protein dimerization activity; GO:0046872,metal ion binding; GO:0006351,transcription, DNA-templated	--
XLOC_013958	NW_018743292.1	5898960	5899450	.	--	--	--	--	--	--	--
XLOC_001164	NW_018742205.1	7817958	7818369	.	--	--	--	--	--	--	--
XLOC_011173	NW_018743175.1	4646587	4648158	+	--	F-box protein At4g22390-like [Spinacia oleracea]	--	SubName: Full=Uncharacterized protein {ECO:0000313|EMBL:KNA23528.1};	--	--	--
XLOC_028971	NW_018744949.1	1321171	1321395	.	K07195 exocyst complex component 7 | (RefSeq) exocyst complex component EXO70A1-like (A)	uncharacterized protein LOC110729199 [Chenopodium quinoa]	--	SubName: Full=Orf764 protein {ECO:0000313|EMBL:BAA99310.1};	FOG: Transposon-encoded proteins with TYA, reverse transcriptase, integrase domains in various combinations	GO:0015074,DNA integration; GO:0005739,mitochondrion; GO:0004523,RNA-DNA hybrid ribonuclease activity; GO:0003676,nucleic acid binding	--
XLOC_022612	NW_018744239.1	2381234	2382325	-	--	--	--	--	--	--	--
XLOC_007214	NW_018742798.1	1707263	1707508	.	--	--	--	--	--	--	--
XLOC_012194	NW_018743206.1	3066814	3068432	-	--	uncharacterized protein LOC110735538 isoform X3 [Chenopodium quinoa]	--	SubName: Full=Uncharacterized protein {ECO:0000313|EMBL:KNA09889.1};	--	GO:0005524,ATP binding	--
XLOC_018837	NW_018743919.1	4547280	4547625	.	--	--	--	--	--	--	--
XLOC_023212	NW_018744297.1	629656	629957	.	--	--	--	--	--	--	--
XLOC_028356	NW_018744874.1	114892	115121	.	--	F-box/LRR-repeat protein At2g42720-like [Chenopodium quinoa]	--	SubName: Full=Uncharacterized protein {ECO:0000313|EMBL:KMS97958.1};	--	--	--
XLOC_034965	NW_018745650.1	5394300	5394690	.	K07424 cytochrome P450 family 3 subfamily A [EC:1.14.14.1] | (RefSeq) cytochrome P450 CYP72A219-like (A)	cytochrome P450 CYP72A219-like [Chenopodium quinoa]	RecName: Full=Cytochrome P450 72A15; EC=1.14.-.-;	SubName: Full=cytochrome P450 72A15-like {ECO:0000313|RefSeq:XP_017697341.1};	Cytochrome P450 CYP4/CYP19/CYP26 subfamilies	GO:0005506,iron ion binding; GO:0016705,oxidoreductase activity, acting on paired donors, with incorporation or reduction of molecular oxygen; GO:0016021,integral component of membrane; GO:0004497,monooxygenase activity; GO:0020037,heme binding	--
XLOC_023338	NW_018744304.1	4958795	4960259	+	--	uncharacterized protein LOC110723190 [Chenopodium quinoa]	--	--	--	--	--
XLOC_029726	NW_018745000.1	4752092	4753588	-	K02943 large subunit ribosomal protein LP2 | (RefSeq) 60S acidic ribosomal protein P2-4 (A)	uncharacterized protein LOC110700719 [Chenopodium quinoa]	--	SubName: Full=Uncharacterized protein {ECO:0000313|EMBL:KNA21945.1};	--	--	--
XLOC_010626	NW_018743066.1	528886	529652	.	--	--	--	--	--	--	--
XLOC_029464	NW_018744991.1	1729204	1729842	.	--	hypothetical protein BVRB_8g183270 [Beta vulgaris subsp. vulgaris]	--	--	--	--	--
XLOC_015287	NW_018743510.1	1511158	1511466	.	--	transcription factor TCP20-like [Chenopodium quinoa]	RecName: Full=Transcription factor TCP20;	SubName: Full=Uncharacterized protein {ECO:0000313|EMBL:KMS97688.1};	--	GO:0043565,sequence-specific DNA binding; GO:0003700,DNA-binding transcription factor activity; GO:0005634,nucleus; GO:0006351,transcription, DNA-templated; GO:0003677,DNA binding; GO:0000987,proximal promoter sequence-specific DNA binding; GO:0009653,anatomical structure morphogenesis	Altered inheritance of mitochondria 5
XLOC_031563	NW_018745177.1	1761559	1763256	.	K10843 DNA excision repair protein ERCC-3 [EC:3.6.4.12] | (RefSeq) DNA repair helicase XPB1-like (A)	--	--	--	--	--	--
XLOC_002028	NW_018742329.1	1147313	1150969	-	--	uncharacterized protein LOC110740281 [Chenopodium quinoa]	--	SubName: Full=Uncharacterized protein {ECO:0000313|EMBL:KNA02738.1}; Flags: Fragment;	--	--	--
XLOC_002104	NW_018742329.1	2765030	2766796	.	--	--	--	--	--	--	--
XLOC_010122	NW_018743033.1	2631778	2637074	+	--	F-box protein CPR30-like [Chenopodium quinoa]	RecName: Full=F-box protein CPR1; AltName: Full=Protein CONSTITUTIVE EXPRESSER OF PR GENES 1; AltName: Full=Protein CONSTITUTIVE EXPRESSER OF PR GENES 30 {ECO:0000303|PubMed:19682297};	SubName: Full=Uncharacterized protein {ECO:0000313|EMBL:KNA12328.1};	--	GO:0005737,cytoplasm; GO:0005634,nucleus; GO:0031146,SCF-dependent proteasomal ubiquitin-dependent protein catabolic process; GO:0009626,plant-type hypersensitive response; GO:0031348,negative regulation of defense response; GO:0042177,negative regulation of protein catabolic process; GO:0004842,ubiquitin-protein transferase activity	--
XLOC_004971	NW_018742577.1	3203358	3204604	+	--	zinc finger BED domain-containing protein 4-like [Chenopodium quinoa]	--	SubName: Full=Uncharacterized protein {ECO:0000313|EMBL:KNA16403.1};	Tam3-transposase (Ac family)	GO:0003677,DNA binding	--
XLOC_015072	NW_018743466.1	325410	326284	+	--	--	--	--	--	--	--
XLOC_030782	NW_018745068.1	2025407	2027472	+	K03283 heat shock 70kDa protein 1/2/6/8 | (RefSeq) heat shock 70 kDa protein cognate 1-like (A)	uncharacterized protein LOC110710143 isoform X3 [Chenopodium quinoa]	--	SubName: Full=Uncharacterized protein {ECO:0000313|EMBL:KNA18169.1}; Flags: Fragment;	--	--	--
XLOC_020976	NW_018744072.1	1121422	1122549	.	--	hypothetical protein SOVF_193690 [Spinacia oleracea]	--	SubName: Full=Uncharacterized protein {ECO:0000313|EMBL:KNA05079.1};	--	GO:0016021,integral component of membrane	--
XLOC_015280	NW_018743510.1	625603	626727	.	K17086 transmembrane 9 superfamily member 2/4 | (RefSeq) uncharacterized LOC101300290 (A)	uncharacterized protein LOC110689984 isoform X2 [Chenopodium quinoa]	--	SubName: Full=Uncharacterized protein {ECO:0000313|EMBL:ONI10421.1};	--	GO:0004803,transposase activity; GO:0006313,transposition, DNA-mediated; GO:0008270,zinc ion binding; GO:0003677,DNA binding	--
XLOC_004828	NW_018742556.1	668418	669357	.	--	non-specific lipid-transfer protein 2-like [Chenopodium quinoa]	RecName: Full=Non-specific lipid-transfer protein 2 {ECO:0000303|PubMed:23913675}; AltName: Full=Allergen Api g 6.0101 {ECO:0000303|PubMed:23913675}; AltName: Allergen=Api g 6 {ECO:0000303|PubMed:23913675};	SubName: Full=Uncharacterized protein {ECO:0000313|EMBL:KNA07509.1};	--	GO:0008289,lipid binding; GO:0006869,lipid transport	--
XLOC_032553	NW_018745323.1	2593750	2596386	-	K10401 kinesin family member 18/19 | (RefSeq) uncharacterized protein LOC113463215 (A)	uncharacterized protein LOC110699536 [Chenopodium quinoa]	--	SubName: Full=Endonuclease/exonuclease/phosphatase {ECO:0000313|EMBL:OMO74878.1};	FOG: Reverse transcriptase	GO:0004519,endonuclease activity; GO:0004527,exonuclease activity	--
XLOC_018194	NW_018743858.1	399842	407251	+	K02469 DNA gyrase subunit A [EC:5.99.1.3] | (RefSeq) DNA gyrase subunit A, chloroplastic/mitochondrial-like (A)	hypothetical protein AALP_AA3G106900 [Arabis alpina]	RecName: Full=RNA-directed DNA polymerase homolog; EC=2.7.7.48; AltName: Full=Reverse transcriptase homolog;	SubName: Full=Uncharacterized protein {ECO:0000313|EMBL:KFK38387.1};	FOG: Transposon-encoded proteins with TYA, reverse transcriptase, integrase domains in various combinations	GO:0003964,RNA-directed DNA polymerase activity; GO:0003968,RNA-directed 5'-3' RNA polymerase activity; GO:0005739,mitochondrion	--
XLOC_001288	NW_018742238.1	1507446	1508206	-	--	--	--	--	--	--	--
XLOC_012837	NW_018743252.1	10779030	10780544	.	--	--	--	--	--	--	--
XLOC_022438	NW_018744187.1	326163	326740	.	--	--	--	--	--	--	--
XLOC_010430	NW_018743054.1	105070	106902	+	--	--	--	--	--	--	UL2 protein
XLOC_002084	NW_018742329.1	6816210	6818552	-	K09571 FK506-binding protein 4/5 [EC:5.2.1.8] | (RefSeq) peptidyl-prolyl cis-trans isomerase FKBP62 (A)	70 kDa peptidyl-prolyl isomerase-like [Chenopodium quinoa]	RecName: Full=70 kDa peptidyl-prolyl isomerase; EC=5.2.1.8; AltName: Full=Peptidyl-prolyl cis-trans isomerase; Short=PPIase; AltName: Full=Rotamase;	SubName: Full=Uncharacterized protein {ECO:0000313|EMBL:KNA12343.1};	--	GO:0005516,calmodulin binding; GO:0003755,peptidyl-prolyl cis-trans isomerase activity	Tetratricopeptide repeat
XLOC_030401	NW_018745024.1	1414222	1415736	-	--	--	--	--	--	--	--
XLOC_006644	NW_018742738.1	262090	267227	+	K23010 metalloendopeptidase OMA1, mitochondrial [EC:3.4.24.-] | (RefSeq) uncharacterized protein LOC110697159 (A)	uncharacterized protein LOC110697159 [Chenopodium quinoa]	--	SubName: Full=Uncharacterized protein {ECO:0000313|EMBL:KMS98944.1};	--	GO:0016021,integral component of membrane; GO:0004222,metalloendopeptidase activity	--
XLOC_012830	NW_018743252.1	8275082	8278794	.	--	--	--	--	--	--	--
XLOC_035656	NW_018745684.1	6456390	6459290	.	--	--	--	--	--	--	--
XLOC_003961	NW_018742461.1	3430020	3431066	.	--	--	--	--	--	--	--
XLOC_014721	NW_018743391.1	3138233	3140152	+	K04460 serine/threonine-protein phosphatase 5 [EC:3.1.3.16] | (RefSeq) zinc finger BED domain-containing protein RICESLEEPER 2-like isoform X1 (A)	zinc finger BED domain-containing protein DAYSLEEPER-like [Spinacia oleracea]	RecName: Full=Putative AC transposase; AltName: Full=ORFA;	SubName: Full=Uncharacterized protein {ECO:0000313|EMBL:KNA19843.1};	Tam3-transposase (Ac family)	GO:0006310,DNA recombination; GO:0046983,protein dimerization activity; GO:0032196,transposition; GO:0003677,DNA binding	hAT family C-terminal dimerisation region
XLOC_028116	NW_018744858.1	1775679	1776536	.	--	--	--	--	--	--	--
XLOC_027979	NW_018744845.1	1029400	1030073	.	--	--	--	--	--	--	--
XLOC_005444	NW_018742616.1	3193637	3194672	.	--	--	--	--	--	--	--
XLOC_022884	NW_018744268.1	3697464	3697883	+	--	--	--	--	--	--	--
XLOC_001300	NW_018742238.1	1344589	1345592	.	--	uncharacterized protein LOC110696901 [Chenopodium quinoa]	--	--	--	--	--
XLOC_004392	NW_018742484.1	6085471	6086117	.	--	--	--	--	--	--	--
XLOC_026334	NW_018744633.1	3475314	3476182	-	--	--	--	--	--	--	--
XLOC_032212	NW_018745286.1	878273	879152	-	K02973 small subunit ribosomal protein S23e | (RefSeq) 40S ribosomal protein S23-2-like (A)	hypothetical protein BAE44_0001375 [Dichanthelium oligosanthes]	RecName: Full=40S ribosomal protein S23-1; AltName: Full=S12;	SubName: Full=Uncharacterized protein {ECO:0000313|EMBL:OEL37605.1};	40S ribosomal protein S23	GO:0022626,cytosolic ribosome; GO:0022627,cytosolic small ribosomal subunit; GO:0005730,nucleolus; GO:0003735,structural constituent of ribosome; GO:0042788,polysomal ribosome; GO:0006412,translation	--
XLOC_025570	NW_018744603.1	2357576	2358157	.	--	--	--	--	--	--	--
XLOC_024265	NW_018744460.1	2097858	2100071	.	--	--	--	--	--	--	--
XLOC_002121	NW_018742329.1	7548446	7549832	.	--	--	--	--	--	--	--
XLOC_011617	NW_018743196.1	458692	459896	.	--	--	--	--	--	--	--
XLOC_017072	NW_018743697.1	86671	90684	-	K17609 nucleoredoxin [EC:1.8.1.8] | (RefSeq) probable nucleoredoxin 2 (A)	uncharacterized protein LOC110701428 [Chenopodium quinoa]	RecName: Full=Retrovirus-related Pol polyprotein from transposon TNT 1-94; Includes: RecName: Full=Protease; EC=3.4.23.-; Includes: RecName: Full=Reverse transcriptase; EC=2.7.7.49; Includes: RecName: Full=Endonuclease;	SubName: Full=Uncharacterized protein {ECO:0000313|EMBL:CAN74229.1};	FOG: Transposon-encoded proteins with TYA, reverse transcriptase, integrase domains in various combinations	GO:0004519,endonuclease activity; GO:0015074,DNA integration; GO:0004190,aspartic-type endopeptidase activity; GO:0008270,zinc ion binding; GO:0003676,nucleic acid binding; GO:0003964,RNA-directed DNA polymerase activity	Reverse transcriptase (RNA-dependent DNA polymerase)
XLOC_027234	NW_018744704.1	165547	166230	.	--	--	--	--	--	--	--
XLOC_027242	NW_018744704.1	5372171	5372511	.	--	--	--	--	--	--	--
XLOC_026438	NW_018744633.1	6011687	6014034	-	K12309 beta-galactosidase [EC:3.2.1.23] | (RefSeq) beta-galactosidase 2 (A)	PREDICTED: uncharacterized protein LOC104897263 isoform X1 [Beta vulgaris subsp. vulgaris]	RecName: Full=Beta-galactosidase 4; Short=Lactase 4; EC=3.2.1.23; Flags: Precursor;	SubName: Full=Uncharacterized protein {ECO:0000313|EMBL:KZM89244.1};	Beta-galactosidase	GO:0048046,apoplast; GO:0005975,carbohydrate metabolic process; GO:0005618,cell wall; GO:0004565,beta-galactosidase activity; GO:0005773,vacuole	Kelch motif
XLOC_028828	NW_018744890.1	143621	144229	.	--	--	--	--	--	--	--
XLOC_011390	NW_018743175.1	5263520	5266930	-	K01853 cycloartenol synthase [EC:5.4.99.8] | (RefSeq) cycloartenol synthase 2-like (A)	cycloartenol synthase 2-like [Chenopodium quinoa]	RecName: Full=Cycloartenol synthase 2; EC=5.4.99.8;	SubName: Full=Cycloartenol synthase {ECO:0000313|EMBL:PIN01960.1}; EC=5.4.99.8 {ECO:0000313|EMBL:PIN01960.1};	Oxidosqualene-lanosterol cyclase and related proteins	GO:0016871,cycloartenol synthase activity; GO:0010686,tetracyclic triterpenoid biosynthetic process	--
XLOC_012525	NW_018743212.1	4134370	4134955	.	--	--	--	--	--	--	--
XLOC_034051	NW_018745485.1	1324289	1324535	.	--	hypothetical protein BVRB_5g121040 [Beta vulgaris subsp. vulgaris]	--	SubName: Full=uncharacterized protein LOC107848195 {ECO:0000313|RefSeq:XP_016548390.1};	--	--	--
XLOC_017713	NW_018743813.1	1167658	1167976	.	--	--	--	--	--	--	--
XLOC_010423	NW_018743051.1	1377695	1378524	.	--	--	--	--	--	--	--
XLOC_012823	NW_018743252.1	4703583	4704331	.	--	--	--	--	--	--	--
XLOC_013161	NW_018743292.1	489148	492176	+	--	--	--	--	--	--	--
XLOC_011619	NW_018743196.1	2300976	2302009	.	--	--	--	--	--	--	--
XLOC_034565	NW_018745566.1	789755	792175	-	--	--	--	--	--	--	--
XLOC_034005	NW_018745470.1	952700	953207	.	--	--	--	--	--	--	--
XLOC_020388	NW_018744026.1	2441390	2441845	.	--	--	--	--	--	--	--
XLOC_012921	NW_018743283.1	667939	669370	-	--	--	--	--	--	--	--
XLOC_017620	NW_018743792.1	4183978	4185412	.	--	--	--	--	--	--	--
XLOC_002261	NW_018742345.1	7562439	7563879	-	--	--	--	--	--	--	--
XLOC_006632	NW_018742733.1	2820547	2822163	.	--	hypothetical protein BVRB_000780 [Beta vulgaris subsp. vulgaris]	--	SubName: Full=Uncharacterized protein {ECO:0000313|EMBL:KMS96273.1};	--	GO:0016021,integral component of membrane	--
XLOC_031788	NW_018745248.1	1628395	1630912	-	--	uncharacterized protein LOC110728739 [Chenopodium quinoa]	--	SubName: Full=Uncharacterized protein {ECO:0000313|EMBL:KNA04930.1}; Flags: Fragment;	--	--	--
XLOC_020200	NW_018743979.1	20832	28550	+	K04424 sterile alpha motif and leucine zipper containing kinase AZK [EC:2.7.11.25] | (RefSeq) probable serine/threonine-protein kinase SIS8 (A)	uncharacterized protein LOC110684589 [Chenopodium quinoa]	--	SubName: Full=Uncharacterized protein {ECO:0000313|EMBL:KNA04542.1};	--	GO:0005524,ATP binding; GO:0004672,protein kinase activity	--
XLOC_011564	NW_018743196.1	860384	865708	-	K05396 D-cysteine desulfhydrase [EC:4.4.1.15] | (RefSeq) D-cysteine desulfhydrase 2, mitochondrial-like (A)	D-cysteine desulfhydrase 2, mitochondrial-like [Chenopodium quinoa]	RecName: Full=D-cysteine desulfhydrase 2, mitochondrial; EC=4.4.1.15; AltName: Full=AtD-CDes1; Short=D-CDes1; Flags: Precursor;	SubName: Full=Uncharacterized protein {ECO:0000313|EMBL:KNA17040.1};	--	GO:0005739,mitochondrion; GO:0019148,D-cysteine desulfhydrase activity; GO:0009093,cysteine catabolic process; GO:0080146,L-cysteine desulfhydrase activity	--
XLOC_011004	NW_018743144.1	2022533	2023074	.	--	hypothetical protein BVRB_9g206600 [Beta vulgaris subsp. vulgaris]	--	SubName: Full=Uncharacterized protein {ECO:0000313|EMBL:ESW04661.1}; Flags: Fragment;	--	--	--
XLOC_026575	NW_018744659.1	104694	105934	-	--	--	--	--	--	--	--
XLOC_012144	NW_018743204.1	1374998	1377398	.	--	uncharacterized protein LOC110682830 [Chenopodium quinoa]	--	SubName: Full=Uncharacterized protein {ECO:0000313|EMBL:CCA66020.1};	--	GO:0003676,nucleic acid binding	--
XLOC_012839	NW_018743252.1	11360600	11362018	.	K14487 auxin responsive GH3 gene family | (RefSeq) indole-3-acetic acid-amido synthetase GH3.6-like (A)	hypothetical protein SOVF_206410, partial [Spinacia oleracea]	--	SubName: Full=Uncharacterized protein {ECO:0000313|EMBL:KNA03701.1}; Flags: Fragment;	--	--	--
XLOC_013490	NW_018743292.1	12160497	12181768	+	K10206 LL-diaminopimelate aminotransferase [EC:2.6.1.83] | (RefSeq) LL-diaminopimelate aminotransferase, chloroplastic-like (A)	LL-diaminopimelate aminotransferase, chloroplastic-like [Chenopodium quinoa]	RecName: Full=LL-diaminopimelate aminotransferase, chloroplastic; Short=AtDAP-AT; Short=DAP-AT; Short=DAP-aminotransferase; Short=LL-DAP-aminotransferase; EC=2.6.1.83 {ECO:0000269|PubMed:16361515, ECO:0000269|PubMed:17583737}; AltName: Full=Protein ABERRANT GROWTH AND DEATH 2; Flags: Precursor;	SubName: Full=Uncharacterized protein {ECO:0000313|EMBL:KNA10841.1}; Flags: Fragment;	Kynurenine aminotransferase, glutamine transaminase K	GO:0009735,response to cytokinin; GO:0010285,L,L-diaminopimelate aminotransferase activity; GO:0009862,systemic acquired resistance, salicylic acid mediated signaling pathway; GO:0008483,transaminase activity; GO:0009089,lysine biosynthetic process via diaminopimelate; GO:0030170,pyridoxal phosphate binding; GO:0009570,chloroplast stroma; GO:0005507,copper ion binding; GO:0009507,chloroplast	--
XLOC_016510	NW_018743623.1	394302	394716	.	--	--	--	--	--	--	--
XLOC_033012	NW_018745413.1	3668050	3671786	-	K04460 serine/threonine-protein phosphatase 5 [EC:3.1.3.16] | (RefSeq) zinc finger BED domain-containing protein RICESLEEPER 2-like isoform X1 (A)	zinc finger BED domain-containing protein RICESLEEPER 2-like, partial [Spinacia oleracea]	RecName: Full=Putative AC transposase; AltName: Full=ORFA;	SubName: Full=Transposase {ECO:0000313|EMBL:AGH20188.1};	Tam3-transposase (Ac family)	GO:0006310,DNA recombination; GO:0046983,protein dimerization activity; GO:0032196,transposition; GO:0003677,DNA binding	hAT family C-terminal dimerisation region
XLOC_031492	NW_018745177.1	2708405	2711365	+	--	--	--	--	--	--	--
XLOC_012340	NW_018743212.1	5863212	5864318	+	--	--	--	--	--	--	Mycoplasma virulence signal region (Myco_arth_vir_N)
XLOC_011429	NW_018743175.1	1621550	1622305	.	--	--	--	--	--	--	--
XLOC_026071	NW_018744626.1	2993054	2993910	.	K04122 ent-kaurene oxidase [EC:1.14.13.78] | (RefSeq) ent-kaurene oxidase, chloroplastic-like (A)	Retrovirus-related Pol polyprotein from transposon TNT 1-94 [Cajanus cajan]	RecName: Full=Retrovirus-related Pol polyprotein from transposon TNT 1-94; Includes: RecName: Full=Protease; EC=3.4.23.-; Includes: RecName: Full=Reverse transcriptase; EC=2.7.7.49; Includes: RecName: Full=Endonuclease;	SubName: Full=Retrovirus-related Pol polyprotein from transposon TNT 1-94 {ECO:0000313|EMBL:KYP47623.1};	FOG: Transposon-encoded proteins with TYA, reverse transcriptase, integrase domains in various combinations	GO:0004519,endonuclease activity; GO:0015074,DNA integration; GO:0004190,aspartic-type endopeptidase activity; GO:0008270,zinc ion binding; GO:0003676,nucleic acid binding; GO:0003964,RNA-directed DNA polymerase activity	gag-polypeptide of LTR copia-type
XLOC_014804	NW_018743391.1	2962326	2962706	.	K19041 E3 ubiquitin-protein ligase RNF38/44 [EC:2.3.2.27] | (RefSeq) RING-H2 finger protein ATL51-like (A)	uncharacterized protein LOC107643668 [Arachis ipaensis]	--	SubName: Full=Uncharacterized protein {ECO:0000313|EnsemblPlants:Solyc02g011880.1.1};	--	--	--
XLOC_023183	NW_018744296.1	9242	11401	+	--	uncharacterized protein LOC110686921 [Chenopodium quinoa]	--	--	--	--	--
XLOC_022130	NW_018744151.1	4208537	4209463	+	--	protein E6-like [Chenopodium quinoa]	--	--	--	--	--
XLOC_034951	NW_018745650.1	6076069	6079568	-	K20457 dihydrofolate synthase [EC:6.3.2.12] | (RefSeq) dihydrofolate synthetase-like (A)	dihydrofolate synthetase-like [Chenopodium quinoa]	RecName: Full=Dihydrofolate synthetase {ECO:0000303|PubMed:11752472}; Short=AtDFA {ECO:0000303|PubMed:11752472}; EC=6.3.2.12 {ECO:0000269|PubMed:11752472}; AltName: Full=Protein GLOBULAR ARREST 1 {ECO:0000303|PubMed:12535338}; Flags: Precursor;	SubName: Full=Folylpolyglutamate synthetase {ECO:0000313|EMBL:OMO56400.1};	--	GO:0006730,one-carbon metabolic process; GO:0008841,dihydrofolate synthase activity; GO:0009793,embryo development ending in seed dormancy; GO:0005759,mitochondrial matrix; GO:0046872,metal ion binding; GO:0046654,tetrahydrofolate biosynthetic process; GO:0005524,ATP binding	KH-domain-like of EngA bacterial GTPase enzymes, C-terminal
XLOC_010296	NW_018743050.1	3260649	3263247	+	K08341 GABA(A) receptor-associated protein | (RefSeq) autophagy-related protein 8f (A)	uncharacterized protein LOC110710970 isoform X1 [Chenopodium quinoa]	--	SubName: Full=Uncharacterized protein {ECO:0000313|EMBL:KNA19479.1};	--	--	--
XLOC_011433	NW_018743175.1	2541520	2543740	.	K01179 endoglucanase [EC:3.2.1.4] | (RefSeq) endoglucanase 8-like (A)	uncharacterized protein LOC110695135 [Chenopodium quinoa]	--	SubName: Full=Uncharacterized protein {ECO:0000313|EMBL:CCA65996.1};	FOG: Reverse transcriptase	GO:0008270,zinc ion binding; GO:0003676,nucleic acid binding	--
XLOC_030667	NW_018745054.1	2188944	2193596	-	K17604 zinc finger SWIM domain-containing protein 3 | (RefSeq) protein FAR1-RELATED SEQUENCE 8-like (A)	protein FAR-RED IMPAIRED RESPONSE 1-like [Chenopodium quinoa]	RecName: Full=Protein FAR1-RELATED SEQUENCE 5;	SubName: Full=Uncharacterized protein {ECO:0000313|EMBL:KNA16107.1}; Flags: Fragment;	--	GO:0006355,regulation of transcription, DNA-templated; GO:0005634,nucleus; GO:0008270,zinc ion binding	--
XLOC_012519	NW_018743212.1	2487191	2488374	.	K16302 metal transporter CNNM | (RefSeq) DUF21 domain-containing protein At2g14520-like (A)	uncharacterized protein LOC110739627 [Chenopodium quinoa]	RecName: Full=Putative ribonuclease H protein At1g65750; EC=3.1.26.4;	SubName: Full=Uncharacterized protein {ECO:0000313|EMBL:CCA65997.1};	FOG: Reverse transcriptase	GO:0046872,metal ion binding; GO:0004523,RNA-DNA hybrid ribonuclease activity; GO:0003676,nucleic acid binding	--
XLOC_027070	NW_018744693.1	3402079	3405083	.	--	--	--	--	--	--	--
XLOC_017417	NW_018743783.1	2200189	2206483	-	K04733 interleukin-1 receptor-associated kinase 4 [EC:2.7.11.1] | (RefSeq) probable LRR receptor-like serine/threonine-protein kinase At1g51820 (A)	PREDICTED: uncharacterized protein LOC104908875 [Beta vulgaris subsp. vulgaris]	--	SubName: Full=Uncharacterized protein {ECO:0000313|EMBL:KNA18319.1}; Flags: Fragment;	--	GO:0003676,nucleic acid binding	--
XLOC_034501	NW_018745540.1	2029838	2031622	.	K22683 aspartyl protease family protein [EC:3.4.23.-] | (RefSeq) hypothetical protein (A)	basic 7S globulin-like [Chenopodium quinoa]	RecName: Full=Basic 7S globulin; AltName: Full=SBg7S; Short=Bg; Contains: RecName: Full=Basic 7S globulin high kDa subunit; Contains: RecName: Full=Basic 7S globulin low kDa subunit; Flags: Precursor;	SubName: Full=Uncharacterized protein {ECO:0000313|EMBL:KNA22751.1};	Aspartyl protease	GO:0006508,proteolysis; GO:0004190,aspartic-type endopeptidase activity; GO:0045735,nutrient reservoir activity; GO:0042802,identical protein binding; GO:0030163,protein catabolic process	--
XLOC_012173	NW_018743206.1	552992	556278	-	--	--	--	--	--	--	--
XLOC_002164	NW_018742334.1	728749	730585	-	--	--	--	--	--	--	--
XLOC_014431	NW_018743373.1	1025872	1034457	-	--	uncharacterized protein LOC110735947 [Chenopodium quinoa]	--	SubName: Full=uncharacterized protein LOC107805438 {ECO:0000313|RefSeq:XP_016484966.1};	--	--	--
XLOC_019475	NW_018743920.1	1671219	1672086	.	--	--	--	--	--	--	--
XLOC_030218	NW_018745024.1	5930327	5934372	+	--	uncharacterized protein LOC110738552 [Chenopodium quinoa]	--	SubName: Full=Uncharacterized protein {ECO:0000313|EMBL:KNA09889.1};	--	GO:0005524,ATP binding	DNA-directed RNA polymerase III subunit Rpc31
XLOC_004894	NW_018742564.1	65915	68050	.	K01179 endoglucanase [EC:3.2.1.4] | (RefSeq) endoglucanase 8-like (A)	uncharacterized protein LOC110691155 [Chenopodium quinoa]	--	SubName: Full=Uncharacterized protein {ECO:0000313|EMBL:KNA02685.1};	FOG: Reverse transcriptase	--	--
XLOC_026832	NW_018744676.1	303856	304230	.	--	--	--	--	--	--	--
XLOC_006673	NW_018742738.1	9204730	9212341	+	--	uncharacterized protein LOC110699414 [Chenopodium quinoa]	--	SubName: Full=Uncharacterized protein {ECO:0000313|EMBL:KMS96089.1};	--	--	Preprotein translocase subunit
XLOC_015297	NW_018743510.1	3519861	3520222	.	--	hypothetical protein VITISV_032357 [Vitis vinifera]	--	SubName: Full=Uncharacterized protein {ECO:0000313|EMBL:CAN63950.1};	--	GO:0015074,DNA integration; GO:0005634,nucleus; GO:0004190,aspartic-type endopeptidase activity; GO:0003676,nucleic acid binding	--
XLOC_000206	NW_018742204.1	19316436	19317697	+	--	uncharacterized protein LOC110686084 [Chenopodium quinoa]	--	SubName: Full=Uncharacterized protein {ECO:0000313|EMBL:KNA05827.1};	--	GO:0003676,nucleic acid binding	--
XLOC_025522	NW_018744593.1	7201294	7201776	.	--	EPIDERMAL PATTERNING FACTOR-like protein 5 [Chenopodium quinoa]	RecName: Full=EPIDERMAL PATTERNING FACTOR-like protein 5 {ECO:0000303|PubMed:19435754}; Short=EPF-like protein 5; Contains: RecName: Full=CHALLAH-LIKE1 {ECO:0000303|PubMed:21862708}; Flags: Precursor;	SubName: Full=Uncharacterized protein {ECO:0000313|EMBL:KMS97771.1};	--	GO:0010374,stomatal complex development; GO:0005576,extracellular region; GO:0010052,guard cell differentiation	--
XLOC_024255	NW_018744460.1	1208469	1208723	.	--	--	--	--	--	--	--
XLOC_021732	NW_018744128.1	2022402	2023518	+	--	--	--	--	--	--	--
XLOC_013941	NW_018743292.1	84640	85642	.	K01056 peptidyl-tRNA hydrolase, PTH1 family [EC:3.1.1.29] | (RefSeq) peptidyl-tRNA hydrolase, mitochondrial isoform X1 (A)	peptidyl-tRNA hydrolase, mitochondrial isoform X2 [Chenopodium quinoa]	RecName: Full=Peptidyl-tRNA hydrolase, mitochondrial; EC=3.1.1.29; AltName: Full=M-PTH; AltName: Full=Mitochondrial CRS2-like protein; AltName: Full=Mitochondrial RNA splicing factor; Flags: Precursor;	SubName: Full=Uncharacterized protein {ECO:0000313|EMBL:KNA22701.1};	--	GO:0005739,mitochondrion; GO:0004045,aminoacyl-tRNA hydrolase activity; GO:0008380,RNA splicing; GO:0030529,NA; GO:0006397,mRNA processing	--
XLOC_027079	NW_018744693.1	7276943	7277561	.	--	--	--	--	--	--	--
XLOC_026137	NW_018744633.1	3473652	3474507	+	--	--	--	--	--	--	--
XLOC_029633	NW_018744996.1	3599059	3600489	-	--	--	--	--	--	--	PMP-22/EMP/MP20/Claudin tight junction
XLOC_030189	NW_018745024.1	3114037	3117488	+	--	defensin-like protein 1 [Spinacia oleracea]	RecName: Full=Defensin-like protein 6; AltName: Full=Low-molecular-weight cysteine-rich protein 74; Short=Protein LCR74; AltName: Full=Plant defensin 2.5; Flags: Precursor;	SubName: Full=Uncharacterized protein {ECO:0000313|EMBL:KNA10879.1};	--	GO:0006952,defense response; GO:0050832,defense response to fungus; GO:0005576,extracellular region; GO:0031640,killing of cells of other organism	--
XLOC_013008	NW_018743285.1	1160523	1161944	+	K12447 UDP-sugar pyrophosphorylase [EC:2.7.7.64] | (RefSeq) UDP-sugar pyrophosphorylase-like isoform X1 (A)	uncharacterized protein LOC110686079 [Chenopodium quinoa]	--	SubName: Full=Putative ribonuclease H-like domain-containing protein {ECO:0000313|EMBL:OTF86030.1};	FOG: Transposon-encoded proteins with TYA, reverse transcriptase, integrase domains in various combinations	GO:0015074,DNA integration; GO:0003676,nucleic acid binding	--
XLOC_002359	NW_018742372.1	1728609	1729458	.	--	--	--	--	--	--	--
XLOC_028773	NW_018744878.1	3644185	3644635	.	--	--	--	--	--	--	--
XLOC_015290	NW_018743510.1	2434798	2435224	.	--	--	--	--	--	--	--
XLOC_017240	NW_018743697.1	1418275	1418545	.	--	--	--	--	--	--	--
XLOC_000718	NW_018742204.1	19532542	19532783	.	--	--	--	--	--	--	--
XLOC_005838	NW_018742681.1	345874	346313	.	--	protein FAR1-RELATED SEQUENCE 5-like [Chenopodium quinoa]	--	--	--	--	--
XLOC_003376	NW_018742418.1	9033538	9033936	.	K16040 trans-resveratrol di-O-methyltransferase [EC:2.1.1.240] | (RefSeq) trans-resveratrol di-O-methyltransferase-like (A)	trans-resveratrol di-O-methyltransferase-like [Chenopodium quinoa]	RecName: Full=8-hydroxyquercetin 8-O-methyltransferase; EC=2.1.1.88; AltName: Full=Flavonol 8-O-methyltransferase;	SubName: Full=6a-hydroxymaackiain methyltransferase family protein-like 9 {ECO:0000313|EMBL:APR63993.1};	Hydroxyindole-O-methyltransferase and related SAM-dependent methyltransferases	GO:0030761,8-hydroxyquercitin 8-O-methyltransferase activity; GO:0046983,protein dimerization activity; GO:0008171,O-methyltransferase activity; GO:0009812,flavonoid metabolic process; GO:0032259,methylation	--
XLOC_013545	NW_018743292.1	793586	796488	-	--	uncharacterized protein LOC110695981 [Chenopodium quinoa]	--	RecName: Full=COX assembly mitochondrial protein {ECO:0000256|RuleBase:RU364104};	--	GO:0005739,mitochondrion	Cytochrome c oxidase biogenesis protein Cmc1 like
XLOC_016173	NW_018743574.1	7785549	7788199	-	K04460 serine/threonine-protein phosphatase 5 [EC:3.1.3.16] | (RefSeq) zinc finger BED domain-containing protein RICESLEEPER 2-like isoform X1 (A)	zinc finger BED domain-containing protein RICESLEEPER 2-like [Spinacia oleracea]	RecName: Full=Putative AC transposase; AltName: Full=ORFA;	SubName: Full=Transposase {ECO:0000313|EMBL:AGH20188.1};	Tam3-transposase (Ac family)	GO:0006310,DNA recombination; GO:0046983,protein dimerization activity; GO:0032196,transposition; GO:0003677,DNA binding	Domain of unknown function (DUF4413)
XLOC_003588	NW_018742455.1	2101638	2102415	.	--	--	--	--	--	--	--
XLOC_017341	NW_018743741.1	15073	15816	.	--	F-box/kelch-repeat protein At3g23880-like [Chenopodium quinoa]	--	--	--	--	--
XLOC_010913	NW_018743099.1	1761094	1761567	.	--	--	--	--	--	--	--
XLOC_032705	NW_018745382.1	63676	64174	.	--	--	--	--	--	--	--
XLOC_016241	NW_018743575.1	576069	576332	.	--	--	--	--	--	--	--
XLOC_027126	NW_018744702.1	612534	617762	-	--	uncharacterized protein LOC110806062 [Spinacia oleracea]	--	SubName: Full=Uncharacterized protein {ECO:0000313|EMBL:CCA66040.1};	--	GO:0003676,nucleic acid binding	--
XLOC_006350	NW_018742726.1	962514	963012	.	--	--	--	--	--	--	--
XLOC_004178	NW_018742484.1	7576821	7577921	+	--	hypothetical protein SOVF_027090 [Spinacia oleracea]	--	SubName: Full=Uncharacterized protein {ECO:0000313|EMBL:KNA23181.1};	--	--	Molybdopterin oxidoreductase Fe4S4 domain
XLOC_011427	NW_018743175.1	448188	448543	.	--	--	--	--	--	--	--
XLOC_035666	NW_018745684.1	8172783	8173213	.	--	--	--	--	--	--	--
XLOC_034273	NW_018745523.1	204345	206452	.	--	--	--	--	--	--	CHCH-CHCH-like Cx9C, IMS import disulfide relay-system,
XLOC_003133	NW_018742418.1	1660232	1661875	-	--	uncharacterized protein LOC110694168 [Chenopodium quinoa]	--	SubName: Full=Uncharacterized protein {ECO:0000313|EMBL:KNA23567.1};	--	GO:0016021,integral component of membrane	--
XLOC_016321	NW_018743602.1	137701	138345	.	--	hypothetical protein SOVF_082550 [Spinacia oleracea]	--	SubName: Full=Uncharacterized protein {ECO:0000313|EMBL:KNA17171.1};	--	--	--
XLOC_002866	NW_018742412.1	608492	609701	-	--	--	--	--	--	--	--
XLOC_025456	NW_018744593.1	892010	894335	-	--	DNA damage-inducible protein 1-like [Spinacia oleracea]	--	--	--	--	--
XLOC_006465	NW_018742733.1	3103860	3104146	+	--	--	--	--	--	--	--
XLOC_033238	NW_018745448.1	8086763	8087363	.	--	--	--	--	--	--	--
XLOC_027953	NW_018744835.1	1349621	1350254	.	K04733 interleukin-1 receptor-associated kinase 4 [EC:2.7.11.1] | (RefSeq) wall-associated receptor kinase 3-like isoform X1 (A)	uncharacterized protein LOC110703590 [Chenopodium quinoa]	--	SubName: Full=Uncharacterized protein {ECO:0000313|EMBL:CAN80919.1};	FOG: Transposon-encoded proteins with TYA, reverse transcriptase, integrase domains in various combinations	GO:0015074,DNA integration; GO:0003676,nucleic acid binding	--
XLOC_000482	NW_018742204.1	17891343	17930845	-	--	hypothetical protein SOVF_204540 [Spinacia oleracea]	RecName: Full=Antimicrobial peptide 2; Short=AMP2; Contains: RecName: Full=Antimicrobial peptide 1; Short=AMP1; Flags: Precursor;	SubName: Full=Uncharacterized protein {ECO:0000313|EMBL:KNA03932.1};	--	GO:0050832,defense response to fungus; GO:0031640,killing of cells of other organism; GO:0008061,chitin binding; GO:0042742,defense response to bacterium	Chitin recognition protein
XLOC_007548	NW_018742815.1	361828	362833	-	--	--	--	--	--	--	--
XLOC_033769	NW_018745457.1	9818	10333	.	--	--	--	--	--	--	--
XLOC_029545	NW_018744996.1	3117797	3121006	+	--	uncharacterized protein LOC110691571 [Chenopodium quinoa]	--	SubName: Full=Uncharacterized protein {ECO:0000313|EMBL:KNA16730.1};	--	--	--
XLOC_004992	NW_018742577.1	4094686	4095979	+	--	--	--	--	--	--	--
XLOC_032579	NW_018745323.1	2415266	2415774	.	--	--	--	--	--	--	--
XLOC_032113	NW_018745281.1	403154	403933	.	K00799 glutathione S-transferase [EC:2.5.1.18] | (RefSeq) uncharacterized protein LOC110786294 (A)	uncharacterized protein LOC110692199 [Chenopodium quinoa]	--	SubName: Full=Uncharacterized protein {ECO:0000313|EMBL:CCA66040.1};	--	GO:0003676,nucleic acid binding	Reverse transcriptase-like
XLOC_001014	NW_018742205.1	2484091	2484706	-	--	--	--	--	--	--	--
XLOC_009239	NW_018742966.1	252029	253416	+	K02958 small subunit ribosomal protein S15e | (RefSeq) 40S ribosomal protein S15-like (A)	uncharacterized protein LOC110703051 [Chenopodium quinoa]	RecName: Full=40S ribosomal protein S15;	SubName: Full=Uncharacterized protein {ECO:0000313|EMBL:PIA34129.1};	40S ribosomal protein S15	GO:0003735,structural constituent of ribosome; GO:0000028,ribosomal small subunit assembly; GO:0022627,cytosolic small ribosomal subunit; GO:0003723,RNA binding; GO:0006412,translation	Ribosomal protein S19
XLOC_012989	NW_018743284.1	344529	345035	.	--	uncharacterized protein LOC110706987 [Chenopodium quinoa]	--	SubName: Full=Uncharacterized protein {ECO:0000313|EMBL:KNA23859.1};	--	GO:0016021,integral component of membrane	--
XLOC_022956	NW_018744284.1	3099424	3101825	-	K17604 zinc finger SWIM domain-containing protein 3 | (RefSeq) protein FAR1-RELATED SEQUENCE 8-like (A)	protein FAR-RED IMPAIRED RESPONSE 1-like [Chenopodium quinoa]	RecName: Full=Protein FAR-RED IMPAIRED RESPONSE 1;	SubName: Full=Uncharacterized protein {ECO:0000313|EnsemblPlants:HORVU6Hr1G055990.2};	--	GO:0009639,response to red or far red light; GO:0009585,red, far-red light phototransduction; GO:0003700,DNA-binding transcription factor activity; GO:0005634,nucleus; GO:0010218,response to far red light; GO:0042753,positive regulation of circadian rhythm; GO:0008270,zinc ion binding; GO:0010017,red or far-red light signaling pathway; GO:0010018,far-red light signaling pathway; GO:0045893,positi…	MULE transposase domain
XLOC_009808	NW_018743020.1	518219	523913	-	--	uncharacterized protein LOC110722582 [Chenopodium quinoa]	--	--	--	--	--
XLOC_015165	NW_018743503.1	568528	569064	.	--	--	--	--	--	--	--
XLOC_004534	NW_018742523.1	957434	957725	.	--	--	--	--	--	--	--
XLOC_000724	NW_018742204.1	20506124	20506643	.	--	--	--	--	--	--	--
XLOC_003361	NW_018742418.1	5521238	5522592	.	--	uncharacterized protein LOC110690552 [Chenopodium quinoa]	--	SubName: Full=Uncharacterized protein {ECO:0000313|EMBL:KNA13168.1};	--	--	--
XLOC_027063	NW_018744693.1	2295731	2296507	.	--	--	--	--	--	--	--
XLOC_019701	NW_018743946.1	1394690	1409237	-	K04733 interleukin-1 receptor-associated kinase 4 [EC:2.7.11.1] | (RefSeq) probable serine/threonine-protein kinase DDB_G0282963 (A)	PREDICTED: uncharacterized protein LOC104902763 [Beta vulgaris subsp. vulgaris]	--	SubName: Full=Putative ovule protein {ECO:0000313|EMBL:JAP23388.1};	FOG: Transposon-encoded proteins with TYA, reverse transcriptase, integrase domains in various combinations	--	--
XLOC_005469	NW_018742630.1	1922533	1923926	+	--	--	--	--	--	--	--
XLOC_014316	NW_018743331.1	6851859	6852330	.	--	--	--	--	--	--	--
XLOC_024734	NW_018744517.1	59902	60280	.	--	--	--	--	--	--	--
XLOC_006792	NW_018742738.1	164856	165966	.	--	--	--	--	--	--	--
XLOC_034822	NW_018745621.1	13572	13959	.	--	hypothetical protein SOVF_119290 [Spinacia oleracea]	--	SubName: Full=Uncharacterized protein {ECO:0000313|EMBL:KNA13162.1};	--	--	Procyclic acidic repetitive protein (PARP)
XLOC_028375	NW_018744874.1	2578510	2579027	.	--	--	--	--	--	--	--
XLOC_014192	NW_018743331.1	91804	93090	-	--	uncharacterized protein LOC110720177 [Chenopodium quinoa]	--	SubName: Full=Uncharacterized protein {ECO:0000313|EMBL:KMS97991.1};	--	--	--
XLOC_008567	NW_018742914.1	676893	679473	+	K00799 glutathione S-transferase [EC:2.5.1.18] | (RefSeq) glutathione S-transferase-like (A)	glutathione S-transferase-like [Chenopodium quinoa]	RecName: Full=Glutathione S-transferase F10; Short=AtGSTF10; EC=2.5.1.18; AltName: Full=AtGSTF4; AltName: Full=GST class-phi member 10; AltName: Full=Protein EARLY RESPONSE TO DEHYDRATION 13;	SubName: Full=glutathione S-transferase-like {ECO:0000313|RefSeq:XP_019054394.1};	Glutathione S-transferase	GO:0005737,cytoplasm; GO:0004364,glutathione transferase activity; GO:0009507,chloroplast; GO:0006749,glutathione metabolic process; GO:0005618,cell wall; GO:0005829,cytosol; GO:0048046,apoplast; GO:0005773,vacuole; GO:0009407,toxin catabolic process; GO:0009414,response to water deprivation; GO:0005886,plasma membrane; GO:0046686,response to cadmium ion; GO:0005507,copper ion binding; GO:0043295…	--
XLOC_029641	NW_018744996.1	383632	384442	.	--	uncharacterized protein LOC110736825 [Chenopodium quinoa]	--	--	--	--	--
XLOC_006706	NW_018742738.1	14067377	14070228	+	--	--	--	--	--	--	--
XLOC_009230	NW_018742963.1	2010236	2011155	.	--	--	--	--	--	--	--
XLOC_019174	NW_018743920.1	469671	472716	-	--	--	--	--	--	--	--
XLOC_018325	NW_018743880.1	241818	242054	.	K17080 prohibitin 1 | (RefSeq) prohibitin-3, mitochondrial-like (A)	prohibitin-3, mitochondrial-like [Chenopodium quinoa]	RecName: Full=Prohibitin-3, mitochondrial; Short=Atphb3; AltName: Full=Protein ENHANCED ETHYLENE RESPONSE 3;	SubName: Full=Uncharacterized protein {ECO:0000313|EMBL:KNA14350.1};	Prohibitin	GO:0009733,response to auxin; GO:0005730,nucleolus; GO:0005773,vacuole; GO:0071731,response to nitric oxide; GO:0016021,integral component of membrane; GO:0016020,membrane; GO:0005739,mitochondrion; GO:0009723,response to ethylene; GO:0051782,negative regulation of cell division; GO:0051301,cell division; GO:0005886,plasma membrane; GO:0009651,response to salt stress; GO:0048527,lateral root deve…	--
XLOC_028760	NW_018744878.1	1564290	1564825	.	--	--	--	--	--	--	--
XLOC_028800	NW_018744887.1	1479083	1480435	.	--	uncharacterized protein LOC110730268 isoform X1 [Chenopodium quinoa]	--	--	--	--	--
XLOC_004542	NW_018742523.1	4612263	4612523	.	K03283 heat shock 70kDa protein 1/2/6/8 | (RefSeq) heat shock 70 kDa protein 18-like (A)	hypothetical protein SOVF_046450, partial [Spinacia oleracea]	RecName: Full=Putative AC9 transposase;	SubName: Full=Uncharacterized protein {ECO:0000313|EMBL:KNA21090.1}; Flags: Fragment;	Tam3-transposase (Ac family)	GO:0006310,DNA recombination; GO:0046983,protein dimerization activity; GO:0032196,transposition; GO:0003677,DNA binding	--
XLOC_020551	NW_018744041.1	743967	746555	.	K01188 beta-glucosidase [EC:3.2.1.21] | (RefSeq) uncharacterized protein LOC106394339 (A)	uncharacterized protein LOC110729176 [Chenopodium quinoa]	RecName: Full=Uncharacterized mitochondrial protein AtMg00310; AltName: Full=ORF154;	SubName: Full=Uncharacterized protein {ECO:0000313|EMBL:KNA09954.1};	FOG: Reverse transcriptase	GO:0005739,mitochondrion	--
XLOC_000705	NW_018742204.1	17500643	17503606	.	--	--	--	--	--	--	--
XLOC_028767	NW_018744878.1	3437977	3438234	.	K23222 nuclease HARBI1 [EC:3.1.-.-] | (RefSeq) protein ALP1-like (A)	protein ALP1-like [Spinacia oleracea]	--	SubName: Full=Uncharacterized protein {ECO:0000313|EMBL:KJB82345.1}; Flags: Fragment;	--	--	--
XLOC_021566	NW_018744100.1	441375	441895	.	--	--	--	--	--	--	--
XLOC_012796	NW_018743252.1	10047844	10050156	-	--	uncharacterized protein LOC110682251 [Chenopodium quinoa]	--	SubName: Full=Uncharacterized protein {ECO:0000313|EMBL:KNA17564.1};	--	--	--
XLOC_026277	NW_018744633.1	409622	413750	-	--	--	--	--	--	--	--
XLOC_008560	NW_018742907.1	1307778	1308388	.	--	--	--	--	--	--	--
XLOC_004809	NW_018742556.1	2048421	2049844	-	K23280 rhamnogalacturonan I rhamnosyltransferase [EC:2.4.1.351] | (RefSeq) uncharacterized protein LOC101257103 isoform X1 (A)	uncharacterized protein LOC110711386 [Chenopodium quinoa]	--	SubName: Full=Putative ovule protein {ECO:0000313|EMBL:JAP23388.1};	--	--	GAG-pre-integrase domain
XLOC_015480	NW_018743518.1	264270	264824	.	--	--	--	--	--	--	--
XLOC_020901	NW_018744069.1	1778437	1779425	-	--	--	--	--	--	--	--
XLOC_005088	NW_018742577.1	1892833	1893755	.	K06676 condensin complex subunit 2 | (RefSeq) condensin complex subunit 2-like (A)	uncharacterized protein LOC110723887 [Chenopodium quinoa]	--	SubName: Full=Uncharacterized protein {ECO:0000313|EMBL:KNA11253.1};	--	GO:0016021,integral component of membrane	--
XLOC_010885	NW_018743099.1	921703	922636	-	--	--	--	--	--	--	--
XLOC_029490	NW_018744996.1	854574	857549	+	--	--	--	--	--	--	--
XLOC_016160	NW_018743574.1	7292429	7293875	-	--	--	--	--	--	--	--
XLOC_015581	NW_018743555.1	2086607	2088573	-	--	--	--	--	--	--	--
XLOC_032938	NW_018745410.1	6475334	6476249	.	--	--	--	--	--	--	--
XLOC_019898	NW_018743955.1	4645200	4648160	-	K01179 endoglucanase [EC:3.2.1.4] | (RefSeq) endoglucanase 8-like (A)	PREDICTED: uncharacterized protein LOC109135380 [Beta vulgaris subsp. vulgaris]	--	SubName: Full=Uncharacterized protein {ECO:0000313|EMBL:KMS97428.1};	FOG: Reverse transcriptase	--	--
XLOC_017793	NW_018743828.1	1071540	1072049	-	--	--	--	--	--	--	--
XLOC_027143	NW_018744702.1	1597240	1598708	.	K11294 nucleolin | (RefSeq) nucleolin-like (A)	uncharacterized protein LOC110708126 [Chenopodium quinoa]	--	SubName: Full=Uncharacterized protein {ECO:0000313|EMBL:CCA66035.1};	FOG: Reverse transcriptase	GO:0008270,zinc ion binding; GO:0003676,nucleic acid binding	--
XLOC_020191	NW_018743977.1	4194567	4194795	.	--	--	--	--	--	--	--
XLOC_004375	NW_018742484.1	2429824	2430674	.	--	--	--	--	--	--	--
XLOC_031670	NW_018745195.1	673495	673846	.	K13128 zinc finger CCHC domain-containing protein 8 | (RefSeq) uncharacterized protein LOC110685974 (A)	uncharacterized protein LOC110685974 [Chenopodium quinoa]	--	SubName: Full=Uncharacterized protein {ECO:0000313|EMBL:KNA09159.1};	--	GO:0008270,zinc ion binding; GO:0003676,nucleic acid binding	--
XLOC_016157	NW_018743574.1	7288928	7290034	-	--	--	--	--	--	--	--
XLOC_030121	NW_018745004.1	6631	6919	.	--	--	--	--	--	--	--
XLOC_033750	NW_018745454.1	1950720	1951049	.	--	--	--	--	--	--	--
XLOC_018540	NW_018743906.1	2279654	2282941	-	K02989 small subunit ribosomal protein S5e | (RefSeq) 40S ribosomal protein S5-like (A)	40S ribosomal protein S5-like [Cajanus cajan]	RecName: Full=40S ribosomal protein S5; Flags: Fragment;	SubName: Full=Uncharacterized protein {ECO:0000313|EMBL:KNA18203.1}; Flags: Fragment;	Ribosomal protein S7	GO:0003735,structural constituent of ribosome; GO:0015935,small ribosomal subunit; GO:0003723,RNA binding; GO:0006412,translation	Domain of unknown function (DUF4791)
XLOC_012599	NW_018743218.1	3463288	3463540	.	--	--	--	--	--	--	--
XLOC_022034	NW_018744143.1	1077408	1078028	.	--	uncharacterized protein LOC110800035 [Spinacia oleracea]	--	SubName: Full=Uncharacterized protein {ECO:0000313|EMBL:KNA03778.1};	--	--	Wound-induced protein
XLOC_031677	NW_018745207.1	295256	299909	+	K02111 F-type H+/Na+-transporting ATPase subunit alpha [EC:7.1.2.2 7.2.2.1] | (RefSeq) atpA, CDC77_pgp079; AtpA (A)	AtpA (chloroplast) [Chenopodium quinoa]	RecName: Full=ATP synthase subunit alpha, chloroplastic {ECO:0000255|HAMAP-Rule:MF_01346}; EC=3.6.3.14 {ECO:0000255|HAMAP-Rule:MF_01346}; AltName: Full=ATP synthase F1 sector subunit alpha {ECO:0000255|HAMAP-Rule:MF_01346}; AltName: Full=F-ATPase subunit alpha {ECO:0000255|HAMAP-Rule:MF_01346};	RecName: Full=ATP synthase subunit alpha, chloroplastic {ECO:0000256|HAMAP-Rule:MF_01346}; EC=3.6.3.14 {ECO:0000256|HAMAP-Rule:MF_01346}; AltName: Full=ATP synthase F1 sector subunit alpha {ECO:0000256|HAMAP-Rule:MF_01346}; AltName: Full=F-ATPase subunit alpha {ECO:0000256|HAMAP-Rule:MF_01346};	F0F1-type ATP synthase, alpha subunit	GO:0009535,chloroplast thylakoid membrane; GO:0045261,proton-transporting ATP synthase complex, catalytic core F(1); GO:0015986,ATP synthesis coupled proton transport; GO:0005524,ATP binding; GO:0046933,proton-transporting ATP synthase activity, rotational mechanism	--
XLOC_028750	NW_018744878.1	233303	235077	.	K14766 nucleolar protein 14 | (RefSeq) nucleolar protein 14-like (A)	copia LTR rider [Solanum lycopersicum]	RecName: Full=Retrovirus-related Pol polyprotein from transposon TNT 1-94; Includes: RecName: Full=Protease; EC=3.4.23.-; Includes: RecName: Full=Reverse transcriptase; EC=2.7.7.49; Includes: RecName: Full=Endonuclease;	SubName: Full=Copia LTR rider {ECO:0000313|EMBL:ABO36622.1};	FOG: Transposon-encoded proteins with TYA, reverse transcriptase, integrase domains in various combinations	GO:0004519,endonuclease activity; GO:0015074,DNA integration; GO:0004190,aspartic-type endopeptidase activity; GO:0008270,zinc ion binding; GO:0003676,nucleic acid binding; GO:0003964,RNA-directed DNA polymerase activity	--
XLOC_032038	NW_018745281.1	1106843	1111251	-	--	hypothetical protein SOVF_062390 [Spinacia oleracea]	--	SubName: Full=Uncharacterized protein {ECO:0000313|EMBL:KNA19351.1};	--	GO:0003676,nucleic acid binding	--
XLOC_029681	NW_018745000.1	5531820	5534378	+	--	ubiquitin receptor RAD23c-like [Chenopodium quinoa]	--	--	--	--	--
XLOC_005457	NW_018742630.1	937975	938306	+	K15083 DNA repair protein RAD16 | (RefSeq) DNA repair protein RAD16-like (A)	uncharacterized protein LOC110730561 isoform X3 [Chenopodium quinoa]	--	SubName: Full=Uncharacterized protein {ECO:0000313|EMBL:KMS95688.1};	--	--	--
XLOC_008328	NW_018742899.1	2814992	2815721	.	--	--	--	--	--	--	--
XLOC_009402	NW_018742969.1	696936	697291	.	--	--	--	--	--	--	--
XLOC_005763	NW_018742669.1	301606	302583	+	--	--	--	--	--	--	--
XLOC_022666	NW_018744239.1	5039394	5042061	-	--	--	--	--	--	--	--
XLOC_033092	NW_018745448.1	4386665	4394820	+	--	--	--	--	--	--	--
XLOC_016215	NW_018743574.1	8485611	8485822	.	--	--	--	--	--	--	--
XLOC_024607	NW_018744502.1	5343650	5346294	-	K14442 ATP-dependent RNA helicase DHX36 [EC:3.6.4.13] | (RefSeq) DExH-box ATP-dependent RNA helicase DExH6-like (A)	PREDICTED: uncharacterized protein LOC109135189 [Beta vulgaris subsp. vulgaris]	RecName: Full=Putative ribonuclease H protein At1g65750; EC=3.1.26.4;	SubName: Full=Uncharacterized protein {ECO:0000313|EMBL:KNA19524.1};	FOG: Reverse transcriptase	GO:0046872,metal ion binding; GO:0004523,RNA-DNA hybrid ribonuclease activity; GO:0003676,nucleic acid binding	--
XLOC_013249	NW_018743292.1	2730341	2732381	+	K23222 nuclease HARBI1 [EC:3.1.-.-] | (RefSeq) putative nuclease HARBI1 (A)	uncharacterized protein LOC110684605 [Chenopodium quinoa]	--	SubName: Full=Uncharacterized protein {ECO:0000313|EnsemblPlants:Bo1g040060.1};	--	GO:0016788,hydrolase activity, acting on ester bonds	--
XLOC_029874	NW_018745003.1	3409509	3411008	+	K18660 malonyl-CoA/methylmalonyl-CoA synthetase [EC:6.2.1.-] | (RefSeq) malonate--CoA ligase-like (A)	uncharacterized protein LOC110699455 [Chenopodium quinoa]	--	SubName: Full=Uncharacterized protein {ECO:0000313|EMBL:KNA09127.1}; Flags: Fragment;	FOG: Transposon-encoded proteins with TYA, reverse transcriptase, integrase domains in various combinations	GO:0008270,zinc ion binding; GO:0003676,nucleic acid binding	--
XLOC_003305	NW_018742418.1	8810907	8814550	-	K04460 serine/threonine-protein phosphatase 5 [EC:3.1.3.16] | (RefSeq) zinc finger BED domain-containing protein RICESLEEPER 2-like isoform X1 (A)	zinc finger BED domain-containing protein RICESLEEPER 2-like [Chenopodium quinoa]	RecName: Full=Zinc finger BED domain-containing protein RICESLEEPER 2; AltName: Full=Transposase-like protein RICESLEEPER 2;	SubName: Full=Uncharacterized protein {ECO:0000313|EMBL:EMJ14584.1};	Tam3-transposase (Ac family)	GO:0003700,DNA-binding transcription factor activity; GO:0005634,nucleus; GO:0009791,post-embryonic development; GO:0006357,regulation of transcription by RNA polymerase II; GO:0000977,RNA polymerase II regulatory region sequence-specific DNA binding; GO:0046983,protein dimerization activity; GO:0046872,metal ion binding; GO:0006351,transcription, DNA-templated	BED zinc finger
XLOC_020648	NW_018744062.1	1360671	1362794	-	K12196 vacuolar protein-sorting-associated protein 4 | (RefSeq) protein SUPPRESSOR OF K(+) TRANSPORT GROWTH DEFECT 1 (A)	Os02g0159900 [Oryza sativa Japonica Group]	RecName: Full=Protein SUPPRESSOR OF K(+) TRANSPORT GROWTH DEFECT 1 {ECO:0000303|PubMed:17468262}; Short=AtSKD1 {ECO:0000303|PubMed:17468262}; EC=3.6.4.6 {ECO:0000269|PubMed:17468262, ECO:0000269|PubMed:20663085, ECO:0000269|PubMed:24385429}; AltName: Full=Protein VACUOLAR PROTEIN SORTING 4 {ECO:0000303|PubMed:17468262};	SubName: Full=Os02g0159900 protein {ECO:0000313|EMBL:BAF07879.2};	AAA+-type ATPase	GO:0007032,endosome organization; GO:0016787,hydrolase activity; GO:0016192,vesicle-mediated transport; GO:0007033,vacuole organization; GO:0010091,trichome branching; GO:0005771,multivesicular body; GO:0009506,plasmodesma; GO:0005737,cytoplasm; GO:0055075,potassium ion homeostasis; GO:0005524,ATP binding; GO:0015031,protein transport; GO:0055078,sodium ion homeostasis; GO:0005634,nucleus; GO:000…	ATPase family associated with various cellular activities (AAA)
XLOC_007407	NW_018742810.1	1441165	1442331	.	--	--	--	--	--	--	--
XLOC_031256	NW_018745170.1	975862	977907	-	--	uncharacterized protein At1g04910-like [Chenopodium quinoa]	--	SubName: Full=Uncharacterized protein {ECO:0000313|EMBL:KNA19777.1};	--	GO:0006004,fucose metabolic process; GO:0016021,integral component of membrane; GO:0016757,transferase activity, transferring glycosyl groups	--
XLOC_028759	NW_018744878.1	1402955	1403886	.	K00799 glutathione S-transferase [EC:2.5.1.18] | (RefSeq) uncharacterized protein LOC110786294 (A)	uncharacterized protein LOC110708919 [Chenopodium quinoa]	--	SubName: Full=Uncharacterized protein {ECO:0000313|EMBL:CCA66050.1};	FOG: Reverse transcriptase	GO:0003676,nucleic acid binding	Reverse transcriptase-like
XLOC_012150	NW_018743204.1	3474184	3474557	.	--	--	--	--	--	--	--
XLOC_003428	NW_018742433.1	56251	56838	.	--	--	--	--	--	--	--
XLOC_015101	NW_018743476.1	3115974	3118693	-	--	--	--	--	--	--	--
XLOC_014740	NW_018743391.1	820069	821880	-	--	hypothetical protein SOVF_162230 [Spinacia oleracea]	--	SubName: Full=Uncharacterized protein {ECO:0000313|EMBL:KNA08479.1};	--	--	--
XLOC_013419	NW_018743292.1	8734754	8737683	+	--	--	--	--	--	--	--
XLOC_003351	NW_018742418.1	4046546	4046914	.	K04460 serine/threonine-protein phosphatase 5 [EC:3.1.3.16] | (RefSeq) serine/threonine-protein phosphatase with EF-hands pef-1 (A)	serine/threonine-protein phosphatase 7 long form homolog [Chenopodium quinoa]	RecName: Full=Serine/threonine-protein phosphatase 7 long form homolog; EC=3.1.3.16; AltName: Full=Protein MAIN-LIKE 3 {ECO:0000303|PubMed:24635680};	SubName: Full=Uncharacterized protein {ECO:0000313|EMBL:CAN80287.1};	--	GO:0005634,nucleus; GO:0046872,metal ion binding; GO:0004721,phosphoprotein phosphatase activity	--
XLOC_029585	NW_018744996.1	996702	997998	-	--	--	--	--	--	--	--
XLOC_020185	NW_018743977.1	3737233	3738914	.	--	uncharacterized protein LOC110728660 [Chenopodium quinoa]	--	--	--	--	--
XLOC_024451	NW_018744501.1	941485	942128	+	--	--	--	--	--	--	--
XLOC_016468	NW_018743616.1	3137243	3137472	.	--	--	--	--	--	--	--
XLOC_015210	NW_018743510.1	3349811	3350548	+	--	--	--	--	--	--	--
XLOC_030932	NW_018745080.1	1229617	1232850	-	K17767 AH receptor-interacting protein | (RefSeq) peptidyl-prolyl cis-trans isomerase FKBP62-like (A)	uncharacterized protein LOC110714482 [Chenopodium quinoa]	RecName: Full=Peptidyl-prolyl cis-trans isomerase FKBP62; Short=PPIase FKBP62; EC=5.2.1.8; AltName: Full=70 kDa peptidyl-prolyl isomerase; AltName: Full=FK506-binding protein 62; Short=AtFKBP62; AltName: Full=Immunophilin FKBP62; AltName: Full=Peptidylprolyl isomerase ROF1; AltName: Full=Protein ROTAMASE FKBP 1; AltName: Full=Rotamase;	SubName: Full=Uncharacterized protein {ECO:0000313|EMBL:KNA07995.1};	FKBP-type peptidyl-prolyl cis-trans isomerase	GO:0005737,cytoplasm; GO:0005634,nucleus; GO:0005528,FK506 binding; GO:0005516,calmodulin binding; GO:0003755,peptidyl-prolyl cis-trans isomerase activity; GO:0061077,chaperone-mediated protein folding; GO:0070370,cellular heat acclimation	--
XLOC_031679	NW_018745207.1	287599	289166	.	K20000 maturase K | (RefSeq) matK, CDC77_pgp083; maturase K (A)	maturase K (chloroplast) [Chenopodium quinoa]	RecName: Full=Maturase K {ECO:0000255|HAMAP-Rule:MF_01390}; AltName: Full=Intron maturase {ECO:0000255|HAMAP-Rule:MF_01390};	RecName: Full=Maturase K {ECO:0000256|HAMAP-Rule:MF_01390, ECO:0000256|SAAS:SAAS00959639}; AltName: Full=Intron maturase {ECO:0000256|HAMAP-Rule:MF_01390};	--	GO:0009507,chloroplast; GO:0008033,tRNA processing; GO:0003723,RNA binding; GO:0006397,mRNA processing	--
XLOC_017843	NW_018743850.1	593044	595843	+	--	hypothetical protein SOVF_206590 [Spinacia oleracea]	--	SubName: Full=Uncharacterized protein {ECO:0000313|EMBL:KNA03699.1};	--	--	--
XLOC_021992	NW_018744143.1	960208	961453	-	--	nucleolin-like [Chenopodium quinoa]	RecName: Full=B-box domain protein 30 {ECO:0000303|PubMed:19920209}; Short=AtBBX30 {ECO:0000303|PubMed:19920209}; AltName: Full=Microprotein 1A {ECO:0000303|PubMed:27015278};	SubName: Full=Uncharacterized protein {ECO:0000313|EMBL:KMS98388.1};	--	GO:0030674,protein binding, bridging; GO:0005634,nucleus; GO:0007623,circadian rhythm; GO:0008270,zinc ion binding; GO:0009909,regulation of flower development	--
XLOC_016159	NW_018743574.1	7291266	7292367	-	K05349 beta-glucosidase [EC:3.2.1.21] | (RefSeq) probable beta-glucosidase F (A)	hypothetical protein BVRB_9g215470 isoform A [Beta vulgaris subsp. vulgaris]	--	SubName: Full=Uncharacterized protein {ECO:0000313|EMBL:KMS94608.1}; Flags: Fragment;	--	--	--
XLOC_002650	NW_018742393.1	116857	122627	-	--	--	--	--	--	--	--
XLOC_019492	NW_018743920.1	8035095	8035740	.	--	probable DNA replication complex GINS protein PSF3 [Spinacia oleracea]	--	SubName: Full=Uncharacterized protein {ECO:0000313|EMBL:BAT91846.1};	--	--	--
XLOC_019748	NW_018743955.1	1043590	1046614	+	--	--	--	--	--	--	--
XLOC_022757	NW_018744239.1	5773404	5773886	.	--	--	--	--	--	--	--
XLOC_032922	NW_018745410.1	4554387	4560226	-	K04460 serine/threonine-protein phosphatase 5 [EC:3.1.3.16] | (RefSeq) zinc finger BED domain-containing protein RICESLEEPER 2-like isoform X1 (A)	zinc finger BED domain-containing protein RICESLEEPER 2-like, partial [Spinacia oleracea]	RecName: Full=Putative AC transposase; AltName: Full=ORFA;	SubName: Full=Transposase {ECO:0000313|EMBL:AGH20188.1};	Tam3-transposase (Ac family)	GO:0006310,DNA recombination; GO:0046983,protein dimerization activity; GO:0032196,transposition; GO:0003677,DNA binding	Domain of unknown function (DUF4413)
XLOC_024842	NW_018744537.1	3230798	3231607	+	--	--	--	--	--	--	--
XLOC_033034	NW_018745413.1	2516743	2517553	.	--	--	--	--	--	--	--
XLOC_002550	NW_018742390.1	5361626	5362055	.	--	--	--	--	--	--	--
XLOC_024650	NW_018744502.1	1776407	1777734	.	K17767 AH receptor-interacting protein | (RefSeq) peptidyl-prolyl cis-trans isomerase FKBP62-like (A)	uncharacterized protein LOC110714482 [Chenopodium quinoa]	RecName: Full=Peptidyl-prolyl cis-trans isomerase FKBP62; Short=PPIase FKBP62; EC=5.2.1.8; AltName: Full=70 kDa peptidyl-prolyl isomerase; AltName: Full=FK506-binding protein 62; Short=AtFKBP62; AltName: Full=Immunophilin FKBP62; AltName: Full=Peptidylprolyl isomerase ROF1; AltName: Full=Protein ROTAMASE FKBP 1; AltName: Full=Rotamase;	SubName: Full=Uncharacterized protein {ECO:0000313|EMBL:KMS96588.1};	FKBP-type peptidyl-prolyl cis-trans isomerase	GO:0005737,cytoplasm; GO:0005634,nucleus; GO:0005528,FK506 binding; GO:0005516,calmodulin binding; GO:0003755,peptidyl-prolyl cis-trans isomerase activity; GO:0061077,chaperone-mediated protein folding; GO:0070370,cellular heat acclimation	--
XLOC_002557	NW_018742390.1	8106829	8107101	.	--	--	--	--	--	--	--
XLOC_025053	NW_018744537.1	3116431	3118659	.	K00326 cytochrome-b5 reductase [EC:1.6.2.2] | (RefSeq) NADH-cytochrome b5 reductase-like protein (A)	uncharacterized protein At1g15400-like [Spinacia oleracea]	RecName: Full=MAPK kinase substrate protein At1g80180;	SubName: Full=Uncharacterized protein {ECO:0000313|EMBL:KJB70584.1};	--	GO:0010375,stomatal complex patterning; GO:0005886,plasma membrane	--
XLOC_031579	NW_018745188.1	410463	411184	-	--	--	--	--	--	--	--
XLOC_034111	NW_018745523.1	314445	419461	+	K04460 serine/threonine-protein phosphatase 5 [EC:3.1.3.16] | (RefSeq) zinc finger BED domain-containing protein RICESLEEPER 2-like isoform X1 (A)	zinc finger BED domain-containing protein RICESLEEPER 1-like [Chenopodium quinoa]	RecName: Full=Putative AC transposase; AltName: Full=ORFA;	SubName: Full=Uncharacterized protein {ECO:0000313|EMBL:KNA06017.1}; Flags: Fragment;	Tam3-transposase (Ac family)	GO:0006310,DNA recombination; GO:0046983,protein dimerization activity; GO:0032196,transposition; GO:0003677,DNA binding	--
XLOC_021066	NW_018744080.1	5282544	5283696	+	--	--	--	--	--	--	--
XLOC_020414	NW_018744041.1	240936	242000	+	--	factor Xa inhibitor BuXI-like [Chenopodium quinoa]	RecName: Full=Factor Xa inhibitor BuXI;	SubName: Full=Uncharacterized protein {ECO:0000313|EMBL:KNA14861.1};	--	GO:0005576,extracellular region; GO:0004867,serine-type endopeptidase inhibitor activity	--
XLOC_024657	NW_018744502.1	6266595	6267512	.	--	--	--	--	--	--	--
XLOC_001344	NW_018742241.1	612161	612621	.	--	PREDICTED: uncharacterized protein LOC104900520 [Beta vulgaris subsp. vulgaris]	RecName: Full=Precursor of CEP14 {ECO:0000303|PubMed:24179096}; Short=PCEP14 {ECO:0000303|PubMed:24179096}; Contains: RecName: Full=C-terminally encoded peptide 14 {ECO:0000303|PubMed:24179096}; Short=CEP14 {ECO:0000303|PubMed:24179096}; Flags: Precursor;	SubName: Full=Uncharacterized protein {ECO:0000313|EMBL:EEE86238.1};	--	GO:0005179,hormone activity; GO:2000280,regulation of root development; GO:0048046,apoplast; GO:0006970,response to osmotic stress; GO:1902025,nitrate import; GO:0010037,response to carbon dioxide; GO:0007275,multicellular organism development	Fatty acid hydroxylase superfamily
XLOC_025861	NW_018744626.1	6225135	6226109	+	--	--	--	--	--	--	--
XLOC_029489	NW_018744996.1	801279	802714	+	--	--	--	--	--	--	--
XLOC_027466	NW_018744718.1	3467322	3468260	-	--	PREDICTED: WAT1-related protein At1g25270-like [Beta vulgaris subsp. vulgaris]	--	SubName: Full=WAT1-related protein {ECO:0000313|EMBL:OEL31875.1};	--	GO:0022857,transmembrane transporter activity; GO:0016021,integral component of membrane	--
XLOC_011989	NW_018743199.1	4705247	4707677	-	--	uncharacterized protein LOC110704766 [Chenopodium quinoa]	--	SubName: Full=Uncharacterized protein {ECO:0000313|EMBL:KNA24913.1};	--	--	--
XLOC_011354	NW_018743175.1	4288907	4292284	-	--	--	--	--	--	--	--
XLOC_016317	NW_018743593.1	2114483	2114717	.	--	--	--	--	--	--	--
XLOC_018272	NW_018743858.1	1907359	1907614	.	--	--	--	--	--	--	--
XLOC_033162	NW_018745448.1	2486226	2494447	-	--	--	--	--	--	--	--
XLOC_024509	NW_018744501.1	1316650	1318673	.	--	hypothetical protein [Beta vulgaris]	--	SubName: Full=Uncharacterized protein {ECO:0000313|EMBL:ACY01933.1};	FOG: Transposon-encoded proteins with TYA, reverse transcriptase, integrase domains in various combinations	--	ATHILA ORF-1 family
XLOC_007145	NW_018742770.1	2018531	2018855	.	K05387 glutamate receptor, ionotropic, plant | (RefSeq) glutamate receptor 2.9-like (A)	glutamate receptor 2.5-like [Chenopodium quinoa]	--	SubName: Full=Uncharacterized protein {ECO:0000313|EMBL:KNA15274.1};	--	GO:0016021,integral component of membrane; GO:0004970,ionotropic glutamate receptor activity	--
XLOC_029148	NW_018744988.1	2907533	2909263	+	--	uncharacterized protein LOC110735210 [Chenopodium quinoa]	--	--	--	--	--
XLOC_007601	NW_018742815.1	2730102	2736492	-	K13217 pre-mRNA-processing factor 39 | (RefSeq) uncharacterized protein LOC114183870 isoform X1 (A)	PREDICTED: uncharacterized protein LOC107062574 [Solanum tuberosum]	RecName: Full=Retrovirus-related Pol polyprotein from transposon TNT 1-94; Includes: RecName: Full=Protease; EC=3.4.23.-; Includes: RecName: Full=Reverse transcriptase; EC=2.7.7.49; Includes: RecName: Full=Endonuclease;	SubName: Full=Uncharacterized protein {ECO:0000313|EMBL:CAN68148.1};	FOG: Transposon-encoded proteins with TYA, reverse transcriptase, integrase domains in various combinations	GO:0004519,endonuclease activity; GO:0015074,DNA integration; GO:0004190,aspartic-type endopeptidase activity; GO:0008270,zinc ion binding; GO:0003676,nucleic acid binding; GO:0003964,RNA-directed DNA polymerase activity	--
XLOC_011458	NW_018743175.1	5967115	5968233	.	K01537 Ca2+-transporting ATPase [EC:3.6.3.8] | (RefSeq) calcium-transporting ATPase 12, plasma membrane-type-like (A)	uncharacterized protein LOC110725106 [Chenopodium quinoa]	--	SubName: Full=Uncharacterized protein {ECO:0000313|EMBL:CAN78544.1};	--	--	--
XLOC_002806	NW_018742410.1	170759	171444	-	--	--	--	--	--	--	--
XLOC_024507	NW_018744501.1	611215	612081	.	K01179 endoglucanase [EC:3.2.1.4] | (RefSeq) endoglucanase 8-like (A)	uncharacterized protein LOC110719113 [Chenopodium quinoa]	--	SubName: Full=Uncharacterized protein {ECO:0000313|EMBL:CCA65996.1};	FOG: Reverse transcriptase	GO:0008270,zinc ion binding; GO:0003676,nucleic acid binding	--
XLOC_017440	NW_018743783.1	1658926	1659341	.	--	--	--	--	--	--	--
XLOC_021152	NW_018744080.1	1080427	1082015	.	K01188 beta-glucosidase [EC:3.2.1.21] | (RefSeq) beta-glucosidase 12-like (A)	polygalacturonase inhibitor 1-like [Chenopodium quinoa]	RecName: Full=Polygalacturonase inhibitor; AltName: Full=Polygalacturonase-inhibiting protein; Short=PGIG; Flags: Precursor;	SubName: Full=Polygalacturonase inhibitor {ECO:0000313|EMBL:KEH22129.1};	--	GO:0048046,apoplast; GO:0005618,cell wall	--
XLOC_033869	NW_018745461.1	494580	496861	-	--	uncharacterized protein LOC110711654 isoform X1 [Chenopodium quinoa]	--	SubName: Full=Uncharacterized protein {ECO:0000313|EMBL:KNA13295.1};	--	--	--
XLOC_009781	NW_018743014.1	641284	644496	-	--	--	--	--	--	--	--
XLOC_030104	NW_018745003.1	2340422	2340657	.	--	--	--	--	--	--	--
XLOC_018089	NW_018743850.1	4578495	4581832	-	K09527 DnaJ homolog subfamily C member 7 | (RefSeq) TPR repeat-containing thioredoxin TTL1-like (A)	TPR repeat-containing thioredoxin TTL1-like [Chenopodium quinoa]	--	SubName: Full=Uncharacterized protein {ECO:0000313|EMBL:KNA21874.1};	--	GO:0045454,cell redox homeostasis; GO:0005623,cell	Protein of unknown function (DUF1523)
XLOC_008147	NW_018742881.1	1677104	1679069	-	--	uncharacterized protein LOC110730007 [Chenopodium quinoa]	--	SubName: Full=Uncharacterized protein {ECO:0000313|EMBL:KNA17427.1};	--	--	--
XLOC_021642	NW_018744113.1	1355501	1355833	.	--	--	--	--	--	--	--
XLOC_016896	NW_018743691.1	1334613	1334987	.	--	uncharacterized protein LOC110727647 [Chenopodium quinoa]	--	SubName: Full=Endonuclease/exonuclease/phosphatase family protein {ECO:0000313|EMBL:KEH40872.1};	--	GO:0004519,endonuclease activity; GO:0004527,exonuclease activity	--
XLOC_000271	NW_018742204.1	21613880	21616191	+	--	uncharacterized protein LOC110692716 [Chenopodium quinoa]	--	SubName: Full=Uncharacterized protein {ECO:0000313|EMBL:KNA23962.1};	--	--	--
XLOC_034484	NW_018745540.1	1911421	1912895	-	--	--	--	--	--	--	--
XLOC_028222	NW_018744874.1	2680688	2690506	+	K01303 acylaminoacyl-peptidase [EC:3.4.19.1] | (RefSeq) uncharacterized LOC101311565 (A)	PREDICTED: uncharacterized protein LOC104887336 [Beta vulgaris subsp. vulgaris]	RecName: Full=Uncharacterized mitochondrial protein AtMg00860; AltName: Full=ORF158;	SubName: Full=Transposon Ty3-G Gag-Pol polyprotein {ECO:0000313|EMBL:KYP35881.1}; Flags: Fragment;	FOG: Transposon-encoded proteins with TYA, reverse transcriptase, integrase domains in various combinations	GO:0005739,mitochondrion	--
XLOC_027848	NW_018744830.1	859342	862867	-	K07204 regulatory associated protein of mTOR | (RefSeq) regulatory-associated protein of TOR 1-like isoform X1 (A)	regulatory-associated protein of TOR 1-like isoform X3 [Chenopodium quinoa]	RecName: Full=Regulatory-associated protein of TOR 1; AltName: Full=Protein RAPTOR 1; Short=OsRAPTOR1;	SubName: Full=Uncharacterized protein {ECO:0000313|EMBL:KNA04893.1};	Guanine nucleotide binding protein MIP1	GO:0005737,cytoplasm; GO:0030674,protein binding, bridging; GO:0071230,cellular response to amino acid stimulus; GO:0031931,TORC1 complex; GO:0030307,positive regulation of cell growth; GO:0031929,TOR signaling; GO:0008361,regulation of cell size; GO:0009267,cellular response to starvation; GO:0071902,positive regulation of protein serine/threonine kinase activity; GO:0010506,regulation of autoph…	--
XLOC_029581	NW_018744996.1	992007	992242	-	--	uncharacterized protein LOC110784818 [Spinacia oleracea]	--	SubName: Full=Uncharacterized protein {ECO:0000313|EMBL:KNA20687.1}; Flags: Fragment;	--	GO:0008234,cysteine-type peptidase activity	--
XLOC_020181	NW_018743977.1	1885740	1886906	.	--	--	--	--	--	--	--
XLOC_017447	NW_018743787.1	1180112	1215062	+	K09571 FK506-binding protein 4/5 [EC:5.2.1.8] | (RefSeq) peptidyl-prolyl cis-trans isomerase FKBP42 (A)	peptidyl-prolyl cis-trans isomerase FKBP42-like [Chenopodium quinoa]	RecName: Full=Peptidyl-prolyl cis-trans isomerase FKBP42; Short=PPIase FKBP42; EC=5.2.1.8; AltName: Full=42 kDa peptidyl-prolyl isomerase; AltName: Full=FK506-binding protein 42; Short=AtFKBP42; AltName: Full=Immunophilin FKBP42; AltName: Full=Protein TWISTED DWARF 1; AltName: Full=Protein ULTRACURVATA 2; AltName: Full=Rotamase;	SubName: Full=Uncharacterized protein {ECO:0000313|EMBL:KMT14268.1};	FKBP-type peptidyl-prolyl cis-trans isomerase	GO:0005783,endoplasmic reticulum; GO:0009734,auxin-activated signaling pathway; GO:0016021,integral component of membrane; GO:0005774,vacuolar membrane; GO:0048366,leaf development; GO:0005516,calmodulin binding; GO:0003755,peptidyl-prolyl cis-trans isomerase activity; GO:0005886,plasma membrane	--
XLOC_021146	NW_018744080.1	5150515	5151678	-	--	--	--	--	--	--	--
XLOC_005651	NW_018742651.1	4165818	4166919	+	K03020 DNA-directed RNA polymerases I and III subunit RPAC2 | (RefSeq) uncharacterized protein LOC8082797 isoform X1 (A)	uncharacterized protein LOC110777923 [Spinacia oleracea]	--	SubName: Full=Uncharacterized protein {ECO:0000313|EMBL:EEF47316.1};	--	--	--
XLOC_007803	NW_018742861.1	177760	180173	.	--	--	--	--	--	--	--
XLOC_017691	NW_018743812.1	548868	550575	.	--	uncharacterized protein LOC110707921 isoform X1 [Chenopodium quinoa]	--	SubName: Full=Fgenesh protein 21 {ECO:0000313|EMBL:ABD83280.1};	--	--	--
XLOC_000370	NW_018742204.1	5730271	5731357	-	--	hypothetical protein SOVF_014360 [Spinacia oleracea]	--	SubName: Full=Uncharacterized protein {ECO:0000313|EMBL:KNA24567.1};	--	--	--
XLOC_012990	NW_018743284.1	666302	667550	.	K17609 nucleoredoxin [EC:1.8.1.8] | (RefSeq) probable nucleoredoxin 1 (A)	probable nucleoredoxin 1 [Chenopodium quinoa]	RecName: Full=Probable nucleoredoxin 1; Short=AtNrx1; EC=1.8.1.8;	SubName: Full=Uncharacterized protein {ECO:0000313|EMBL:KNA14410.1};	Thioredoxin, nucleoredoxin and related proteins	GO:0009860,pollen tube growth; GO:0080092,regulation of pollen tube growth; GO:0005829,cytosol; GO:0047134,protein-disulfide reductase activity; GO:0010183,pollen tube guidance; GO:0046686,response to cadmium ion; GO:0045454,cell redox homeostasis; GO:0004791,thioredoxin-disulfide reductase activity	--
XLOC_015105	NW_018743476.1	966306	967931	.	K19525 vacuolar protein sorting-associated protein 13A/C | (RefSeq) uncharacterized protein LOC110098611 (A)	LOW QUALITY PROTEIN: uncharacterized protein LOC105647934, partial [Jatropha curcas]	RecName: Full=RNA-directed DNA polymerase homolog; EC=2.7.7.48; AltName: Full=Reverse transcriptase homolog;	SubName: Full=Uncharacterized protein {ECO:0000313|EMBL:CAN63950.1};	FOG: Transposon-encoded proteins with TYA, reverse transcriptase, integrase domains in various combinations	GO:0003964,RNA-directed DNA polymerase activity; GO:0003968,RNA-directed 5'-3' RNA polymerase activity; GO:0005739,mitochondrion	--
XLOC_020318	NW_018743987.1	172472	172881	.	--	--	--	--	--	--	--
XLOC_033222	NW_018745448.1	468554	468881	.	--	--	--	--	--	--	--
XLOC_008509	NW_018742907.1	48161	51279	-	--	uncharacterized protein LOC110729004 [Chenopodium quinoa]	--	SubName: Full=Uncharacterized protein {ECO:0000313|EMBL:KNA23765.1};	--	--	--
XLOC_022759	NW_018744239.1	6106238	6106996	.	--	--	--	--	--	--	--
XLOC_014799	NW_018743391.1	1713345	1714368	.	--	uncharacterized protein LOC110796057 [Spinacia oleracea]	--	SubName: Full=Uncharacterized protein {ECO:0000313|EMBL:KNA04191.1}; Flags: Fragment;	--	--	--
XLOC_025322	NW_018744582.1	1953016	1954404	.	--	--	--	--	--	--	--
XLOC_015151	NW_018743503.1	2439552	2440251	-	--	uncharacterized protein LOC110703938 [Chenopodium quinoa]	--	SubName: Full=Transposon-like protein {ECO:0000313|EMBL:ABM55245.1};	--	--	--
XLOC_016540	NW_018743649.1	1260371	1260602	.	--	uncharacterized protein LOC110696901 [Chenopodium quinoa]	--	--	--	--	--
XLOC_031570	NW_018745177.1	3695826	3696456	.	--	DUF724 domain-containing protein 1-like isoform X2 [Chenopodium quinoa]	--	SubName: Full=Uncharacterized protein {ECO:0000313|EMBL:KNA19620.1};	--	--	Agenet domain
XLOC_029068	NW_018744955.1	955185	955892	.	K07904 Ras-related protein Rab-11A | (RefSeq) ras-related protein Rab11D-like (A)	LOW QUALITY PROTEIN: uncharacterized protein LOC110705264 [Chenopodium quinoa]	RecName: Full=Serine/threonine-protein phosphatase 7 long form homolog; EC=3.1.3.16; AltName: Full=Protein MAIN-LIKE 3 {ECO:0000303|PubMed:24635680};	SubName: Full=Uncharacterized protein {ECO:0000313|EMBL:ESQ30762.1};	--	GO:0005634,nucleus; GO:0046872,metal ion binding; GO:0004721,phosphoprotein phosphatase activity	--
XLOC_024957	NW_018744537.1	2322567	2323102	-	--	LRR receptor-like serine/threonine-protein kinase FLS2 [Chenopodium quinoa]	--	--	--	--	--
XLOC_006892	NW_018742764.1	74763	75186	.	--	--	--	--	--	--	--
XLOC_001834	NW_018742292.1	351791	352175	.	--	--	--	--	--	--	--
[truncated: 1,448 more rows]
