# Supplementary material for: Integrating transcriptomics and metabolomics to analyze quinoa (Chenopodium quinoa Willd.) responses to drought stress and rewatering
Source: Front Plant Sci. 2022 Oct 26;13:988861. doi: 10.3389/fpls.2022.988861 (PMC9645111; doi:10.3389/fpls.2022.988861)
Supplement: Supplementary file 1 [file DataSheet_1.zip › Supplementary materials/Supplementary Table 3.xlsx]

## Sheet: Table s1
Table S3 Comparison of differential metabolites between groups
group name	All sig diff	down regulated	up regulated
Drought-Control_vs_Drought	215	131	84
Rewater-Control_vs_Drought-Control	19	4	15
Rewater-Control_vs_Rewater	192	108	84
Rewater_vs_Drought	132	65	67
