# Supplementary material for: Integrating transcriptomics and metabolomics to analyze quinoa (Chenopodium quinoa Willd.) responses to drought stress and rewatering
Source: Front Plant Sci. 2022 Oct 26;13:988861. doi: 10.3389/fpls.2022.988861 (PMC9645111; doi:10.3389/fpls.2022.988861)
Supplement: Supplementary file 1 [file DataSheet_1.zip › Supplementary materials/Supplementary Table 4.xlsx]

## Sheet: Sheet1
Table S4 Summary of RNA-seq quality
Sample	Raw Reads	Clean Reads	Clean Base(G)	Error Rate(%)	Q20(%)	Q30(%)	GC Content(%)
DC1	44329448	42074938	6.31	0.02	98.51	95.34	43.74
DC2	44756392	42842622	6.43	0.02	98.53	95.43	43.66
DC3	44814400	43385370	6.51	0.02	98.65	95.74	43.61
DR1	43506278	41641092	6.25	0.02	98.59	95.65	43.27
DR2	45291124	43876430	6.58	0.02	98.27	94.75	43.2
DR3	44310092	42712244	6.41	0.02	98.65	95.77	43.29
RC1	43581138	41899762	6.28	0.02	98.53	95.41	43.68
RC2	44243028	42682078	6.4	0.02	98.62	95.74	43.72
RC3	43516688	41780204	6.27	0.02	98.11	94.27	43.74
RW1	47449084	45944888	6.89	0.02	98.44	95.27	43.87
RW2	44215450	42401472	6.36	0.02	98.64	95.79	43.9
RW3	44319916	42443648	6.37	0.02	98.54	95.49	43.89
