# Supplementary material for: Integrating transcriptomics and metabolomics to analyze quinoa (Chenopodium quinoa Willd.) responses to drought stress and rewatering
Source: Front Plant Sci. 2022 Oct 26;13:988861. doi: 10.3389/fpls.2022.988861 (PMC9645111; doi:10.3389/fpls.2022.988861)
Supplement: Supplementary file 1 [file DataSheet_1.zip › Supplementary materials/Supplementary Table 5.xlsx]

## Sheet: Sheet1
Table S5
ID	Annotation
gene-LOC110681584	K01303 acylaminoacyl-peptidase [EC:3.4.19.1] | (RefSeq) uncharacterized LOC101311565 (A)
gene-LOC110681585	K07478 putative ATPase | (RefSeq) protein NYNRIN-like (A)
gene-LOC110681591	K03029 26S proteasome regulatory subunit N10 | (RefSeq) 26S proteasome non-ATPase regulatory subunit 4 homolog (A)
gene-LOC110681593	K00854 xylulokinase [EC:2.7.1.17] | (RefSeq) xylulose kinase-like (A)
gene-LOC110681594	K15892 farnesol kinase [EC:2.7.1.216] | (RefSeq) farnesol kinase, chloroplastic-like (A)
gene-LOC110681596	K00815 tyrosine aminotransferase [EC:2.6.1.5] | (RefSeq) probable aminotransferase TAT2 (A)
gene-LOC110681597	K23452 UDP-glucosyltransferase 85A [EC:2.4.1.-] | (RefSeq) 7-deoxyloganetin glucosyltransferase-like (A)
gene-LOC110681598	K00901 diacylglycerol kinase (ATP) [EC:2.7.1.107] | (RefSeq) diacylglycerol kinase 5-like (A)
gene-LOC110681599	K14300 nuclear pore complex protein Nup133 | (RefSeq) nuclear pore complex protein NUP133 (A)
gene-LOC110681600	K15255 ATP-dependent DNA helicase PIF1 [EC:3.6.4.12] | (RefSeq) uncharacterized protein LOC110690153 (A)
gene-LOC110681602	K03686 molecular chaperone DnaJ | (RefSeq) chaperone protein dnaJ A7A, chloroplastic-like isoform X1 (A)
gene-LOC110681603	K09533 DnaJ homolog subfamily C member 13 | (RefSeq) LOW QUALITY PROTEIN: dnaJ homolog subfamily C GRV2-like (A)
gene-LOC110681606	K16279 E3 ubiquitin-protein ligase KEG [EC:2.7.11.1 2.3.2.27] | (RefSeq) uncharacterized LOC102661557 (A)
gene-LOC110681607	K16279 E3 ubiquitin-protein ligase KEG [EC:2.7.11.1 2.3.2.27] | (RefSeq) uncharacterized LOC102661557 (A)
gene-LOC110681608	K13675 UDP-glucose:O-linked fucose beta-1,3-glucosyltransferase [EC:2.4.1.-] | (RefSeq) uncharacterized LOC103415141 (A)
gene-LOC110681609	K00799 glutathione S-transferase [EC:2.5.1.18] | (RefSeq) uncharacterized protein LOC106406178 (A)
gene-LOC110681610	K01426 amidase [EC:3.5.1.4] | (RefSeq) putative amidase C869.01 (A)
gene-LOC110681611	K09494 T-complex protein 1 subunit beta | (RefSeq) uncharacterized LOC106798578 (A)
gene-LOC110681612	K04565 superoxide dismutase, Cu-Zn family [EC:1.15.1.1] | (RefSeq) nitronate monooxygenase-like (A)
gene-LOC110681613	K15718 linoleate 9S-lipoxygenase [EC:1.13.11.58] | (RefSeq) probable linoleate 9S-lipoxygenase 5 (A)
gene-LOC110681614	K14016 ubiquitin fusion degradation protein 1 | (RefSeq) uncharacterized protein LOC110683892 (A)
gene-LOC110681615	K09422 transcription factor MYB, plant | (RefSeq) transcription factor MYB35-like (A)
gene-LOC110681616	K03013 DNA-directed RNA polymerases I, II, and III subunit RPABC1 | (RefSeq) DNA-directed RNA polymerase V subunit 5C-like (A)
gene-LOC110681617	K02925 large subunit ribosomal protein L3e | (RefSeq) uncharacterized LOC107870717 (A)
gene-LOC110681618	K09494 T-complex protein 1 subunit beta | (RefSeq) uncharacterized LOC106798578 (A)
gene-LOC110681619	K13993 HSP20 family protein | (RefSeq) hsp22; low molecular weight heat shock protein precursor (A)
gene-LOC110681620	K02995 small subunit ribosomal protein S8e | (RefSeq) 40S ribosomal protein S8-like (A)
gene-LOC110681621	K15718 linoleate 9S-lipoxygenase [EC:1.13.11.58] | (RefSeq) probable linoleate 9S-lipoxygenase 4 (A)
gene-LOC110681622	K04078 chaperonin GroES | (RefSeq) 10 kDa chaperonin, mitochondrial-like (A)
gene-LOC110681623	K09494 T-complex protein 1 subunit beta | (RefSeq) uncharacterized LOC106798578 (A)
gene-LOC110681627	K04733 interleukin-1 receptor-associated kinase 4 [EC:2.7.11.1] | (RefSeq) probable LRR receptor-like serine/threonine-protein kinase RFK1 isoform X1 (A)
gene-LOC110681628	K10760 adenylate dimethylallyltransferase (cytokinin synthase) [EC:2.5.1.27 2.5.1.112] | (RefSeq) adenylate isopentenyltransferase 5, chloroplastic-like (A)
gene-LOC110681631	K04733 interleukin-1 receptor-associated kinase 4 [EC:2.7.11.1] | (RefSeq) cysteine-rich receptor-like protein kinase 26 (A)
gene-LOC110681632	K04733 interleukin-1 receptor-associated kinase 4 [EC:2.7.11.1] | (RefSeq) cysteine-rich receptor-like protein kinase 10 isoform X1 (A)
gene-LOC110681633	K01369 legumain [EC:3.4.22.34] | (RefSeq) vacuolar-processing enzyme gamma-isozyme-like (A)
gene-LOC110681635	K04733 interleukin-1 receptor-associated kinase 4 [EC:2.7.11.1] | (RefSeq) proline-rich receptor-like protein kinase PERK15 (A)
gene-LOC110681638	K19043 E3 ubiquitin-protein ligase RHF [EC:2.3.2.27] | (RefSeq) E3 ubiquitin-protein ligase RHF2A-like isoform X1 (A)
gene-LOC110681639	K11254 histone H4 | (RefSeq) histone H4 (A)
gene-LOC110681640	K07198 5'-AMP-activated protein kinase, catalytic alpha subunit [EC:2.7.11.11] | (RefSeq) CBL-interacting serine/threonine-protein kinase 24-like (A)
gene-LOC110681641	K10393 kinesin family member 2/24 | (RefSeq) kinesin-13A-like (A)
gene-LOC110681642	K09494 T-complex protein 1 subunit beta | (RefSeq) uncharacterized LOC106798578 (A)
gene-LOC110681643	K17604 zinc finger SWIM domain-containing protein 3 | (RefSeq) protein FAR1-RELATED SEQUENCE 8-like (A)
gene-LOC110681644	K09775 uncharacterized protein | (RefSeq) uncharacterized protein LOC111283728 isoform X1 (A)
gene-LOC110681645	K04733 interleukin-1 receptor-associated kinase 4 [EC:2.7.11.1] | (RefSeq) LOC109756686; wall-associated receptor kinase 4-like (A)
gene-LOC110681646	K00020 3-hydroxyisobutyrate dehydrogenase [EC:1.1.1.31] | (RefSeq) 6-phosphogluconate dehydrogenase-like protein (A)
gene-LOC110681647	K01303 acylaminoacyl-peptidase [EC:3.4.19.1] | (RefSeq) uncharacterized LOC101311565 (A)
gene-LOC110681648	K15718 linoleate 9S-lipoxygenase [EC:1.13.11.58] | (RefSeq) probable linoleate 9S-lipoxygenase 5 (A)
gene-LOC110681649	K15255 ATP-dependent DNA helicase PIF1 [EC:3.6.4.12] | (RefSeq) ATP-dependent DNA helicase PIF1-like (A)
gene-LOC110681650	K01303 acylaminoacyl-peptidase [EC:3.4.19.1] | (RefSeq) uncharacterized LOC101311565 (A)
gene-LOC110681651	K00799 glutathione S-transferase [EC:2.5.1.18] | (RefSeq) uncharacterized protein LOC106406178 (A)
gene-LOC110681652	K18195 rhamnogalacturonan endolyase [EC:4.2.2.23] | (RefSeq) uncharacterized protein LOC104807150 isoform X1 (A)
gene-LOC110681653	K03013 DNA-directed RNA polymerases I, II, and III subunit RPABC1 | (RefSeq) DNA-directed RNA polymerase V subunit 5C-like (A)
gene-LOC110681654	K14396 polyadenylate-binding protein 2 | (RefSeq) polyadenylate-binding protein 2-like (A)
gene-LOC110681663	K05681 ATP-binding cassette, subfamily G (WHITE), member 2 | (RefSeq) hypothetical protein (A)
gene-LOC110681667	K14638 solute carrier family 15 (peptide/histidine transporter), member 3/4 | (RefSeq) protein NRT1/ PTR FAMILY 4.3-like (A)
gene-LOC110681670	K06679 mitotic spindle assembly checkpoint protein MAD1 | (RefSeq) mitotic spindle checkpoint protein MAD1-like (A)
gene-LOC110681672	K09775 uncharacterized protein | (RefSeq) uncharacterized protein LOC111283728 isoform X1 (A)
gene-LOC110681673	K01626 3-deoxy-7-phosphoheptulonate synthase [EC:2.5.1.54] | (RefSeq) phospho-2-dehydro-3-deoxyheptonate aldolase 2, chloroplastic-like (A)
gene-LOC110681676	K18195 rhamnogalacturonan endolyase [EC:4.2.2.23] | (RefSeq) uncharacterized protein LOC104807150 isoform X1 (A)
gene-LOC110681677	K20043 clathrin coat assembly protein AP180 | (RefSeq) putative clathrin assembly protein At4g02650 (A)
gene-LOC110681681	K00430 peroxidase [EC:1.11.1.7] | (RefSeq) peroxidase 55-like (A)
gene-LOC110681683	K02575 MFS transporter, NNP family, nitrate/nitrite transporter | (RefSeq) high affinity nitrate transporter 2.5-like (A)
gene-LOC110681684	K18801 glucuronoxylan 4-O-methyltransferase [EC:2.1.1.112] | (RefSeq) hypothetical protein (A)
gene-LOC110681686	K22832 1,3-beta-glucanosyltransferase GAS1 [EC:2.4.1.-] | (RefSeq) PLASMODESMATA CALLOSE-BINDING PROTEIN 3 (A)
gene-LOC110681687	K06180 23S rRNA pseudouridine1911/1915/1917 synthase [EC:5.4.99.23] | (RefSeq) pentatricopeptide repeat-containing protein At1g20230 isoform X1 (A)
gene-LOC110681689	K10863 aprataxin [EC:3.1.11.7 3.1.11.8 3.1.12.2] | (RefSeq) basic helix-loop-helix family protein (A)
gene-LOC110681690	K19040 E3 ubiquitin-protein ligase ATL10/75/76/77/78 [EC:2.3.2.27] | (RefSeq) RING-H2 finger protein ATL78-like (A)
gene-LOC110681691	K07466 replication factor A1 | (RefSeq) uncharacterized protein LOC110721230 (A)
gene-LOC110681692	K17744 L-galactose dehydrogenase [EC:1.1.1.316] | (RefSeq) L-galactose dehydrogenase-like (A)
gene-LOC110681693	K03006 DNA-directed RNA polymerase II subunit RPB1 [EC:2.7.7.6] | (RefSeq) early nodulin-like protein 2 (A)
gene-LOC110681694	K09874 aquaporin NIP | (RefSeq) nodulin-26-like (A)
gene-LOC110681695	K09874 aquaporin NIP | (RefSeq) aquaporin NIP1-1-like (A)
gene-LOC110681696	K14432 ABA responsive element binding factor | (RefSeq) ABSCISIC ACID-INSENSITIVE 5-like protein 2 (A)
gene-LOC110681697	K03094 S-phase kinase-associated protein 1 | (RefSeq) SKP1-like protein 1A (A)
gene-LOC110681701	K03036 26S proteasome regulatory subunit N6 | (RefSeq) hypothetical protein (A)
gene-LOC110681702	K09260 MADS-box transcription enhancer factor 2A | (RefSeq) MADS-box protein JOINTLESS-like (A)
gene-LOC110681703	K20279 synaptojanin [EC:3.1.3.36] | (RefSeq) type I inositol polyphosphate 5-phosphatase 10-like (A)
gene-LOC110681710	K00235 succinate dehydrogenase (ubiquinone) iron-sulfur subunit [EC:1.3.5.1] | (RefSeq) succinate dehydrogenase [ubiquinone] iron-sulfur subunit 3, mitochondrial-like (A)
gene-LOC110681712	K19791 iron transport multicopper oxidase | (RefSeq) L-ascorbate oxidase homolog (A)
gene-LOC110681713	K03327 multidrug resistance protein, MATE family | (RefSeq) protein DETOXIFICATION 49-like (A)
gene-LOC110681714	K23094 2-carboxy-1,4-naphthoquinone phytyltransferase [EC:2.5.1.130] | (RefSeq) 2-carboxy-1,4-naphthoquinone phytyltransferase, chloroplastic-like isoform X1 (A)
gene-LOC110681715	K09286 EREBP-like factor | (RefSeq) hypothetical protein (A)
gene-LOC110681718	K01193 beta-fructofuranosidase [EC:3.2.1.26] | (RefSeq) LOC109747879; beta-fructofuranosidase, insoluble isoenzyme 3-like (A)
gene-LOC110681722	K01762 1-aminocyclopropane-1-carboxylate synthase [EC:4.4.1.14] | (RefSeq) 1-aminocyclopropane-1-carboxylate synthase 9-like (A)
gene-LOC110681724	K14963 COMPASS component SWD3 | (RefSeq) transcription factor bHLH18-like (A)
gene-LOC110681726	K13201 nucleolysin TIA-1/TIAR | (RefSeq) oligouridylate-binding protein 1-like isoform X1 (A)
gene-LOC110681727	K04733 interleukin-1 receptor-associated kinase 4 [EC:2.7.11.1] | (RefSeq) probable serine/threonine-protein kinase PBL3 (A)
gene-LOC110681728	K10352 myosin heavy chain | (RefSeq) uncharacterized protein At3g49055-like (A)
gene-LOC110681733	K04733 interleukin-1 receptor-associated kinase 4 [EC:2.7.11.1] | (RefSeq) putative wall-associated receptor kinase-like 11 (A)
gene-LOC110681734	K04733 interleukin-1 receptor-associated kinase 4 [EC:2.7.11.1] | (RefSeq) putative wall-associated receptor kinase-like 11 (A)
gene-LOC110681735	K03013 DNA-directed RNA polymerases I, II, and III subunit RPABC1 | (RefSeq) DNA-directed RNA polymerase V subunit 5C-like (A)
gene-LOC110681736	K03013 DNA-directed RNA polymerases I, II, and III subunit RPABC1 | (RefSeq) DNA-directed RNA polymerase V subunit 5C-like (A)
gene-LOC110681737	K03013 DNA-directed RNA polymerases I, II, and III subunit RPABC1 | (RefSeq) DNA-directed RNA polymerase V subunit 5C-like (A)
gene-LOC110681739	K19613 leucine-rich repeat protein SHOC2 | (RefSeq) putative disease resistance protein RGA3 (A)
gene-LOC110681740	K15255 ATP-dependent DNA helicase PIF1 [EC:3.6.4.12] | (RefSeq) uncharacterized protein LOC4335569 isoform X1 (A)
gene-LOC110681741	K10738 DNA helicase MCM9 [EC:3.6.4.12] | (RefSeq) probable DNA helicase MCM9 (A)
gene-LOC110681742	K19613 leucine-rich repeat protein SHOC2 | (RefSeq) putative disease resistance protein RGA3 (A)
gene-LOC110681743	K13366 polyamine oxidase [EC:1.5.3.14 1.5.3.16 1.5.3.-] | (RefSeq) polyamine oxidase-like (A)
gene-LOC110681744	K19613 leucine-rich repeat protein SHOC2 | (RefSeq) putative disease resistance protein RGA3 (A)
gene-LOC110681746	K00799 glutathione S-transferase [EC:2.5.1.18] | (RefSeq) uncharacterized protein LOC110786294 (A)
gene-LOC110681747	K22804 structural maintenance of chromosomes protein 6 | (RefSeq) structural maintenance of chromosomes protein 6B-like (A)
gene-LOC110681748	K20929 glyoxal/methylglyoxal oxidase [EC:1.2.3.15] | (RefSeq) aldehyde oxidase GLOX-like (A)
gene-LOC110681749	K07478 putative ATPase | (RefSeq) protein NYNRIN-like (A)
gene-LOC110681750	K17604 zinc finger SWIM domain-containing protein 3 | (RefSeq) protein FAR1-RELATED SEQUENCE 5-like (A)
gene-LOC110681752	K03319 divalent anion:Na+ symporter, DASS family | (RefSeq) dicarboxylate transporter 2, chloroplastic-like (A)
gene-LOC110681753	K04733 interleukin-1 receptor-associated kinase 4 [EC:2.7.11.1] | (RefSeq) wall-associated receptor kinase 3-like isoform X1 (A)
gene-LOC110681754	K07305 peptide-methionine (R)-S-oxide reductase [EC:1.8.4.12] | (RefSeq) uncharacterized mitochondrial protein AtMg00810-like (A)
gene-LOC110681755	K08857 NIMA (never in mitosis gene a)-related kinase 1/4/5 [EC:2.7.11.1] | (RefSeq) serine/threonine-protein kinase Nek6-like (A)
gene-LOC110681756	K22696 protein-lysine N-methyltransferase EEF2KMT [EC:2.1.1.-] | (RefSeq) uncharacterized protein LOC108202480 isoform X1 (A)
gene-LOC110681757	K03106 signal recognition particle subunit SRP54 [EC:3.6.5.4] | (RefSeq) signal recognition particle 54 kDa protein 2-like (A)
gene-LOC110681758	K15255 ATP-dependent DNA helicase PIF1 [EC:3.6.4.12] | (RefSeq) uncharacterized protein LOC110681758 (A)
gene-LOC110681760	K22184 bromodomain-containing protein 9 | (RefSeq) uncharacterized protein LOC110681760 (A)
gene-LOC110681761	K16815 calcium-independent phospholipase A2-gamma | (RefSeq) hypothetical protein (A)
gene-LOC110681762	K02925 large subunit ribosomal protein L3e | (RefSeq) uncharacterized LOC107870717 (A)
gene-LOC110681763	K12619 5'-3' exoribonuclease 2 [EC:3.1.13.-] | (RefSeq) 5'-3' exoribonuclease 3-like (A)
gene-LOC110681764	K10260 F-box and WD-40 domain protein 7 | (RefSeq) predicted protein (A)
gene-LOC110681765	K07393 glutathionyl-hydroquinone reductase [EC:1.8.5.7] | (RefSeq) uncharacterized protein LOC110775499 (A)
gene-LOC110681766	K12472 epidermal growth factor receptor substrate 15 | (RefSeq) filaggrin-like (A)
gene-LOC110681768	K12524 bifunctional aspartokinase / homoserine dehydrogenase 1 [EC:2.7.2.4 1.1.1.3] | (RefSeq) bifunctional aspartokinase/homoserine dehydrogenase, chloroplastic-like (A)
gene-LOC110681770	K03283 heat shock 70kDa protein 1/2/6/8 | (RefSeq) heat shock 70 kDa protein 18-like (A)
gene-LOC110681771	K14652 3,4-dihydroxy 2-butanone 4-phosphate synthase / GTP cyclohydrolase II [EC:4.1.99.12 3.5.4.25] | (RefSeq) bifunctional riboflavin biosynthesis protein RIBA 1, chloroplastic-like (A)
gene-LOC110681773	K12847 U4/U6.U5 tri-snRNP-associated protein 2 | (RefSeq) U4/U6.U5 tri-snRNP-associated protein 2-like (A)
gene-LOC110681774	K04077 chaperonin GroEL | (RefSeq) chaperonin CPN60-2, mitochondrial-like (A)
gene-LOC110681775	K15255 ATP-dependent DNA helicase PIF1 [EC:3.6.4.12] | (RefSeq) ATP-dependent DNA helicase PIF1-like (A)
gene-LOC110681776	K04733 interleukin-1 receptor-associated kinase 4 [EC:2.7.11.1] | (RefSeq) wall-associated receptor kinase 2-like (A)
gene-LOC110681777	K19613 leucine-rich repeat protein SHOC2 | (RefSeq) disease resistance protein RGA2 isoform X1 (A)
gene-LOC110681778	K11253 histone H3 | (RefSeq) uncharacterized protein LOC110788621 (A)
gene-LOC110681779	K17604 zinc finger SWIM domain-containing protein 3 | (RefSeq) uncharacterized LOC104456899 (A)
gene-LOC110681780	K11294 nucleolin | (RefSeq) nucleolin-like (A)
gene-LOC110681784	K21444 poly(rC)-binding protein 3/4 | (RefSeq) KH domain-containing protein HEN4-like (A)
gene-LOC110681785	K23280 rhamnogalacturonan I rhamnosyltransferase [EC:2.4.1.351] | (RefSeq) uncharacterized protein LOC101257103 isoform X1 (A)
gene-LOC110681788	K08869 aarF domain-containing kinase | (RefSeq) predicted protein (A)
gene-LOC110681790	K23222 nuclease HARBI1 [EC:3.1.-.-] | (RefSeq) protein ALP1-like (A)
gene-LOC110681791	K17604 zinc finger SWIM domain-containing protein 3 | (RefSeq) protein FAR1-RELATED SEQUENCE 5-like (A)
gene-LOC110681792	K11294 nucleolin | (RefSeq) nucleolin-like (A)
gene-LOC110681793	K16613 ornithine decarboxylase antizyme 2 | (RefSeq) uncharacterized protein LOC104246085 (A)
gene-LOC110681795	K17604 zinc finger SWIM domain-containing protein 3 | (RefSeq) protein FAR1-RELATED SEQUENCE 5-like (A)
gene-LOC110681797	K01613 phosphatidylserine decarboxylase [EC:4.1.1.65] | (RefSeq) phosphatidylserine decarboxylase proenzyme 3-like (A)
gene-LOC110681800	K15430 tRNA (guanine10-N2)-methyltransferase [EC:2.1.1.214] | (RefSeq) tRNA (guanine(10)-N2)-methyltransferase homolog (A)
gene-LOC110681801	K14498 serine/threonine-protein kinase SRK2 [EC:2.7.11.1] | (RefSeq) Serine/threonine-protein kinase SAPK10 (A)
gene-LOC110681802	K00521 ferric-chelate reductase [EC:1.16.1.7] | (RefSeq) ferric reduction oxidase 7, chloroplastic-like (A)
gene-LOC110681805	K12472 epidermal growth factor receptor substrate 15 | (RefSeq) epidermal growth factor receptor substrate 15-like 1 (A)
gene-LOC110681806	K00963 UTP--glucose-1-phosphate uridylyltransferase [EC:2.7.7.9] | (RefSeq) UTP--glucose-1-phosphate uridylyltransferase (A)
gene-LOC110681807	K00963 UTP--glucose-1-phosphate uridylyltransferase [EC:2.7.7.9] | (RefSeq) UTP--glucose-1-phosphate uridylyltransferase (A)
gene-LOC110681808	K01919 glutamate--cysteine ligase [EC:6.3.2.2] | (RefSeq) glutamate--cysteine ligase, chloroplastic-like (A)
gene-LOC110681810	K15559 regulator of Ty1 transposition protein 103 | (RefSeq) UPF0400 protein C337.03-like isoform X1 (A)
gene-LOC110681813	K15400 omega-hydroxypalmitate O-feruloyl transferase [EC:2.3.1.188] | (RefSeq) omega-hydroxypalmitate O-feruloyl transferase-like (A)
gene-LOC110681814	K17260 actin-related protein 2 | (RefSeq) actin-related protein 2-like isoform X1 (A)
gene-LOC110681815	K00726 alpha-1,3-mannosyl-glycoprotein beta-1,2-N-acetylglucosaminyltransferase [EC:2.4.1.101] | (RefSeq) alpha-1,3-mannosyl-glycoprotein 2-beta-N-acetylglucosaminyltransferase-like (A)
gene-LOC110681816	K17964 leucine-rich PPR motif-containing protein, mitochondrial | (RefSeq) pentatricopeptide repeat-containing protein At5g61990, mitochondrial (A)
gene-LOC110681818	K16221 transcription factor TCP21 (protein CCA1 HIKING EXPEDITION) | (RefSeq) transcription factor TCP7 (A)
gene-LOC110681819	K03252 translation initiation factor 3 subunit C | (RefSeq) eukaryotic translation initiation factor 3 subunit C-like (A)
gene-LOC110681820	K10403 kinesin family member 22 | (RefSeq) kinesin-like protein KIN-10C isoform X1 (A)
gene-LOC110681821	K23490 cytochrome b5 | (RefSeq) metal-nicotianamine transporter YSL3-like (A)
gene-LOC110681824	K14771 U3 small nucleolar RNA-associated protein 19 | (RefSeq) nucleolar complex protein 4 homolog B-like (A)
gene-LOC110681825	K00059 3-oxoacyl-[acyl-carrier protein] reductase [EC:1.1.1.100] | (RefSeq) uncharacterized protein LOC112507113 (A)
gene-LOC110681826	K13415 protein brassinosteroid insensitive 1 [EC:2.7.10.1 2.7.11.1] | (RefSeq) uncharacterized LOC103401427 (A)
gene-LOC110681827	K15333 tRNA guanosine-2'-O-methyltransferase [EC:2.1.1.34] | (RefSeq) uncharacterized protein LOC104224633 (A)
gene-LOC110681828	K04733 interleukin-1 receptor-associated kinase 4 [EC:2.7.11.1] | (RefSeq) U-box domain-containing protein 33-like isoform X1 (A)
gene-LOC110681829	K04733 interleukin-1 receptor-associated kinase 4 [EC:2.7.11.1] | (RefSeq) U-box domain-containing protein 33-like isoform X1 (A)
gene-LOC110681830	K19613 leucine-rich repeat protein SHOC2 | (RefSeq) putative disease resistance protein RGA3 (A)
gene-LOC110681832	K03301 ATP:ADP antiporter, AAA family | (RefSeq) uncharacterized protein LOC110681832 (A)
gene-LOC110681833	K17614 dual specificity phosphatase 3 [EC:3.1.3.16 3.1.3.48] | (RefSeq) phosphoglucan phosphatase LSF2, chloroplastic-like (A)
gene-LOC110681834	K22804 structural maintenance of chromosomes protein 6 | (RefSeq) structural maintenance of chromosomes protein 6B-like (A)
gene-LOC110681835	K06901 putative MFS transporter, AGZA family, xanthine/uracil permease | (RefSeq) adenine/guanine permease AZG1-like (A)
gene-LOC110681836	K12761 carbon catabolite-derepressing protein kinase [EC:2.7.11.1] | (RefSeq) CBL-interacting protein kinase 2-like (A)
gene-LOC110681837	K14442 ATP-dependent RNA helicase DHX36 [EC:3.6.4.13] | (RefSeq) DExH-box ATP-dependent RNA helicase DExH6-like (A)
gene-LOC110681841	K05387 glutamate receptor, ionotropic, plant | (RefSeq) glutamate receptor 3.2-like isoform X1 (A)
gene-LOC110681843	K17604 zinc finger SWIM domain-containing protein 3 | (RefSeq) protein FAR1-RELATED SEQUENCE 5-like (A)
gene-LOC110681844	K00430 peroxidase [EC:1.11.1.7] | (RefSeq) peroxidase 55-like (A)
gene-LOC110681846	K14794 ribosomal RNA-processing protein 12 | (RefSeq) hypothetical protein (A)
gene-LOC110681847	K03452 magnesium/proton exchanger | (RefSeq) uncharacterized LOC18613571 (A)
gene-LOC110681848	K12669 oligosaccharyltransferase complex subunit gamma | (RefSeq) T23J18.22 (A)
gene-LOC110681849	K11094 U2 small nuclear ribonucleoprotein B'' | (RefSeq) U2 small nuclear ribonucleoprotein B''-like isoform X1 (A)
gene-LOC110681850	K11094 U2 small nuclear ribonucleoprotein B'' | (RefSeq) U2 small nuclear ribonucleoprotein B''-like isoform X1 (A)
gene-LOC110681851	K11094 U2 small nuclear ribonucleoprotein B'' | (RefSeq) U2 small nuclear ribonucleoprotein B''-like isoform X1 (A)
gene-LOC110681860	K04733 interleukin-1 receptor-associated kinase 4 [EC:2.7.11.1] | (RefSeq) wall-associated receptor kinase 5-like (A)
gene-LOC110681861	K04733 interleukin-1 receptor-associated kinase 4 [EC:2.7.11.1] | (RefSeq) wall-associated receptor kinase 5-like (A)
gene-LOC110681862	K17604 zinc finger SWIM domain-containing protein 3 | (RefSeq) protein FAR1-RELATED SEQUENCE 8-like (A)
gene-LOC110681863	K13457 disease resistance protein RPM1 | (RefSeq) putative disease resistance protein At1g50180 (A)
gene-LOC110681864	K00872 homoserine kinase [EC:2.7.1.39] | (RefSeq) homoserine kinase-like (A)
gene-LOC110681865	K13457 disease resistance protein RPM1 | (RefSeq) putative disease resistance protein At1g50180 (A)
gene-LOC110681866	K15503 serine/threonine-protein phosphatase 6 regulatory ankyrin repeat subunit B | (RefSeq) uncharacterized protein LOC105161922 (A)
gene-LOC110681867	K15503 serine/threonine-protein phosphatase 6 regulatory ankyrin repeat subunit B | (RefSeq) uncharacterized protein LOC105161922 (A)
gene-LOC110681868	K13457 disease resistance protein RPM1 | (RefSeq) putative disease resistance protein At1g50180 (A)
gene-LOC110681870	K11094 U2 small nuclear ribonucleoprotein B'' | (RefSeq) U2 small nuclear ribonucleoprotein B''-like isoform X1 (A)
gene-LOC110681872	K17710 pentatricopeptide repeat domain-containing protein 1 | (RefSeq) putative pentatricopeptide repeat-containing protein At2g02150 (A)
gene-LOC110681873	K02959 small subunit ribosomal protein S16 | (RefSeq) 30S ribosomal protein S16-2, chloroplastic/mitochondrial-like (A)
gene-LOC110681874	K19040 E3 ubiquitin-protein ligase ATL10/75/76/77/78 [EC:2.3.2.27] | (RefSeq) RING-H2 finger protein ATL78 (A)
gene-LOC110681875	K11279 nucleosome assembly protein 1-like 1 | (RefSeq) nucleosome assembly protein 1;3-like (A)
gene-LOC110681876	K17710 pentatricopeptide repeat domain-containing protein 1 | (RefSeq) LOW QUALITY PROTEIN: putative pentatricopeptide repeat-containing protein At2g02150 (A)
gene-LOC110681877	K22415 zinc finger CCCH domain-containing protein 11 | (RefSeq) zinc finger CCCH domain-containing protein 17-like (A)
gene-LOC110681878	K01869 leucyl-tRNA synthetase [EC:6.1.1.4] | (RefSeq) uncharacterized LOC105351367 (A)
gene-LOC110681879	K14439 SWI/SNF-related matrix-associated actin-dependent regulator of chromatin subfamily A containing DEAD/H box 1 [EC:3.6.4.12] | (RefSeq) protein CHROMATIN REMODELING 19-like (A)
gene-LOC110681880	K22410 PR domain zinc finger protein 16 | (RefSeq) protein indeterminate-domain 2-like (A)
gene-LOC110681882	K08150 MFS transporter, SP family, solute carrier family 2 (myo-inositol transporter), member 13 | (RefSeq) inositol transporter 4-like (A)
gene-LOC110681883	K20784 arabinosyltransferase [EC:2.4.2.-] | (RefSeq) hypothetical protein (A)
gene-LOC110681884	K06963 tRNA acetyltransferase TAN1 | (RefSeq) hypothetical protein (A)
gene-LOC110681886	K03963 NADH dehydrogenase (ubiquinone) 1 beta subcomplex subunit 7 | (RefSeq) NADH dehydrogenase [ubiquinone] 1 beta subcomplex subunit 7-like (A)
gene-LOC110681887	K09529 DnaJ homolog subfamily C member 9 | (RefSeq) hypothetical protein (A)
gene-LOC110681890	K14638 solute carrier family 15 (peptide/histidine transporter), member 3/4 | (RefSeq) protein NRT1/ PTR FAMILY 8.3-like (A)
gene-LOC110681893	K01580 glutamate decarboxylase [EC:4.1.1.15] | (RefSeq) glutamate decarboxylase-like (A)
gene-LOC110681894	K02540 DNA replication licensing factor MCM2 [EC:3.6.4.12] | (RefSeq) DNA replication licensing factor MCM2-like (A)
gene-LOC110681895	K01580 glutamate decarboxylase [EC:4.1.1.15] | (RefSeq) glutamate decarboxylase 4-like (A)
gene-LOC110681896	K20793 N-alpha-acetyltransferase 50 [EC:2.3.1.258] | (RefSeq) uncharacterized LOC103427988 (A)
gene-LOC110681898	K03549 KUP system potassium uptake protein | (RefSeq) probable potassium transporter 17 (A)
gene-LOC110681900	K05349 beta-glucosidase [EC:3.2.1.21] | (RefSeq) probable beta-glucosidase F (A)
gene-LOC110681902	K11650 SWI/SNF-related matrix-associated actin-dependent regulator of chromatin subfamily D | (RefSeq) SWI/SNF complex component SNF12 homolog (A)
gene-LOC110681903	K11253 histone H3 | (RefSeq) uncharacterized protein LOC110788621 (A)
gene-LOC110681904	K04733 interleukin-1 receptor-associated kinase 4 [EC:2.7.11.1] | (RefSeq) probable receptor-like protein kinase At1g30570 (A)
gene-LOC110681905	K20301 trafficking protein particle complex subunit 2 | (RefSeq) trafficking protein particle complex subunit 2-like protein (A)
gene-LOC110681907	K15102 solute carrier family 25 (mitochondrial phosphate transporter), member 3 | (RefSeq) mitochondrial phosphate carrier protein 1, mitochondrial-like (A)
gene-LOC110681908	K20478 golgin subfamily B member 1 | (RefSeq) hypothetical protein (A)
gene-LOC110681910	K13415 protein brassinosteroid insensitive 1 [EC:2.7.10.1 2.7.11.1] | (RefSeq) systemin receptor SR160-like (A)
gene-LOC110681912	K07408 cytochrome P450 family 1 subfamily A polypeptide 1 [EC:1.14.14.1] | (RefSeq) cytochrome P450 89A2 (A)
gene-LOC110681913	K07408 cytochrome P450 family 1 subfamily A polypeptide 1 [EC:1.14.14.1] | (RefSeq) cytochrome P450 89A2-like (A)
gene-LOC110681914	K03245 translation initiation factor 3 subunit J | (RefSeq) eukaryotic translation initiation factor 3 subunit J-A-like (A)
gene-LOC110681915	K15255 ATP-dependent DNA helicase PIF1 [EC:3.6.4.12] | (RefSeq) uncharacterized protein LOC4335569 isoform X1 (A)
gene-LOC110681916	K13412 calcium-dependent protein kinase [EC:2.7.11.1] | (RefSeq) calcium-dependent protein kinase 26-like (A)
gene-LOC110681917	K07466 replication factor A1 | (RefSeq) replication protein A 70 kDa DNA-binding subunit D-like isoform X1 (A)
gene-LOC110681918	K22766 fidgetin-like protein 1 [EC:3.6.4.-] | (RefSeq) ATPase family AAA domain-containing protein FIGL1-like (A)
gene-LOC110681919	K14677 aminoacylase [EC:3.5.1.14] | (RefSeq) hypothetical protein (A)
gene-LOC110681920	K00387 sulfite oxidase [EC:1.8.3.1] | (RefSeq) LOW QUALITY PROTEIN: sulfite oxidase-like (A)
gene-LOC110681921	K03798 cell division protease FtsH [EC:3.4.24.-] | (RefSeq) ATP-dependent zinc metalloprotease FTSH 6, chloroplastic-like (A)
gene-LOC110681924	K02996 small subunit ribosomal protein S9 | (RefSeq) uncharacterized protein LOC110658166 (A)
gene-LOC110681925	K11368 enhancer of yellow 2 transcription factor | (RefSeq) transcription and mRNA export factor SUS1-like (A)
gene-LOC110681926	K12605 CCR4-NOT transcription complex subunit 2 | (RefSeq) probable NOT transcription complex subunit VIP2 isoform X1 (A)
gene-LOC110681928	K11816 indole-3-pyruvate monooxygenase [EC:1.14.13.168] | (RefSeq) flavin containing monooxygenase YUCCA8-like protein (A)
gene-LOC110681929	K10808 ribonucleoside-diphosphate reductase subunit M2 [EC:1.17.4.1] | (RefSeq) ribonucleoside-diphosphate reductase small chain-like (A)
gene-LOC110681931	K07408 cytochrome P450 family 1 subfamily A polypeptide 1 [EC:1.14.14.1] | (RefSeq) premnaspirodiene oxygenase-like (A)
gene-LOC110681932	K16903 L-tryptophan---pyruvate aminotransferase [EC:2.6.1.99] | (RefSeq) tryptophan aminotransferase-related protein 1-like isoform X1 (A)
gene-LOC110681934	K02899 large subunit ribosomal protein L27 | (RefSeq) 50S ribosomal protein L27, chloroplastic-like (A)
gene-LOC110681935	K15272 solute carrier family 35 (UDP-sugar transporter), member A1/2/3 | (RefSeq) CMP-sialic acid transporter 4-like isoform X1 (A)
gene-LOC110681936	K07342 protein transport protein SEC61 subunit gamma and related proteins | (RefSeq) protein transport protein Sec61 subunit gamma-1-like (A)
gene-LOC110681937	K22382 WD repeat-containing protein 26 | (RefSeq) uncharacterized WD repeat-containing protein C343.04c-like (A)
gene-LOC110681938	K02717 photosystem II oxygen-evolving enhancer protein 2 | (RefSeq) oxygen-evolving enhancer protein 2, chloroplastic-like (A)
gene-LOC110681939	K18466 vacuolar protein sorting-associated protein 26 | (RefSeq) vacuolar protein sorting-associated protein 26A (A)
gene-LOC110681940	K22455 estrogen receptor-binding fragment-associated gene 9 protein | (RefSeq) uncharacterized protein At3g61260 (A)
gene-LOC110681941	K22989 integral membrane protein GPR137 | (RefSeq) tobamovirus multiplication protein 1-like isoform X1 (A)
gene-LOC110681942	K20027 palmitoyltransferase ZDHHC1/11 [EC:2.3.1.225] | (RefSeq) probable protein S-acyltransferase 19 (A)
gene-LOC110681943	K16871 4-aminobutyrate---pyruvate transaminase [EC:2.6.1.96] | (RefSeq) gamma aminobutyrate transaminase 3, chloroplastic-like (A)
gene-LOC110681944	K16871 4-aminobutyrate---pyruvate transaminase [EC:2.6.1.96] | (RefSeq) gamma aminobutyrate transaminase 3, chloroplastic-like (A)
gene-LOC110681947	K17604 zinc finger SWIM domain-containing protein 3 | (RefSeq) protein FAR1-RELATED SEQUENCE 6-like (A)
gene-LOC110681950	K00968 choline-phosphate cytidylyltransferase [EC:2.7.7.15] | (RefSeq) choline-phosphate cytidylyltransferase 2-like (A)
gene-LOC110681951	K00423 L-ascorbate oxidase [EC:1.10.3.3] | (RefSeq) L-ascorbate oxidase (A)
gene-LOC110681953	K15747 beta-ring hydroxylase [EC:1.14.-.-] | (RefSeq) predicted protein (A)
gene-LOC110681954	K13431 signal recognition particle receptor subunit alpha | (RefSeq) signal recognition particle receptor subunit alpha-like (A)
gene-LOC110681955	K22262 WD repeat and FYVE domain-containing protein 3 | (RefSeq) protein SPIRRIG (A)
gene-LOC110681956	K17964 leucine-rich PPR motif-containing protein, mitochondrial | (RefSeq) pentatricopeptide repeat-containing protein At5g39710 (A)
gene-LOC110681960	K01900 succinyl-CoA synthetase beta subunit [EC:6.2.1.4 6.2.1.5] | (RefSeq) succinate--CoA ligase [ADP-forming] subunit beta, mitochondrial (A)
gene-LOC110681961	K16296 serine carboxypeptidase-like clade I [EC:3.4.16.-] | (RefSeq) serine carboxypeptidase-like 15 (A)
gene-LOC110681963	K05933 aminocyclopropanecarboxylate oxidase [EC:1.14.17.4] | (RefSeq) 1-aminocyclopropane-1-carboxylate oxidase (A)
gene-LOC110681964	K13183 ATP-dependent RNA helicase DDX50 [EC:3.6.4.13] | (RefSeq) DEAD-box ATP-dependent RNA helicase 3, chloroplastic (A)
gene-LOC110681966	K01213 galacturan 1,4-alpha-galacturonidase [EC:3.2.1.67] | (RefSeq) exopolygalacturonase-like (A)
gene-LOC110681967	K04799 flap endonuclease-1 [EC:3.-.-.-] | (RefSeq) flap endonuclease 1 isoform X1 (A)
gene-LOC110681968	K14831 protein MAK16 | (RefSeq) protein mak16-like (A)
gene-LOC110681969	K12120 phytochrome A | (RefSeq) phytochrome A-like (A)
gene-LOC110681970	K11000 callose synthase [EC:2.4.1.-] | (RefSeq) callose synthase 5-like isoform X1 (A)
gene-LOC110681971	K04421 mitogen-activated protein kinase kinase kinase 3 [EC:2.7.11.25] | (RefSeq) mitogen-activated protein kinase kinase kinase 3-like (A)
gene-LOC110681972	K15340 DNA cross-link repair 1A protein | (RefSeq) protein artemis-like isoform X1 (A)
gene-LOC110681973	K09680 type II pantothenate kinase [EC:2.7.1.33] | (RefSeq) uncharacterized protein At2g17340-like (A)
gene-LOC110681974	K17065 dynamin 1-like protein [EC:3.6.5.5] | (RefSeq) hypothetical protein (A)
gene-LOC110681975	K02045 sulfate transport system ATP-binding protein [EC:3.6.3.25] | (RefSeq) CysA protein (A)
gene-LOC110681976	K02864 large subunit ribosomal protein L10 | (RefSeq) 50S ribosomal protein L10, chloroplastic-like (A)
gene-LOC110681977	K20798 small RNA 2'-O-methyltransferase [EC:2.1.1.-] | (RefSeq) small RNA 2'-O-methyltransferase-like (A)
gene-LOC110681978	K15356 GDP-mannose transporter | (RefSeq) GDP-mannose transporter GONST1-like isoform X1 (A)
gene-LOC110681979	K02701 photosystem I subunit PsaN | (RefSeq) photosystem I reaction center subunit N, chloroplastic-like (A)
gene-LOC110681980	K06170 presenilin enhancer 2 | (RefSeq) probable gamma-secretase subunit PEN-2 (A)
gene-LOC110681982	K11799 WD repeat-containing protein 21A | (RefSeq) uncharacterized protein LOC110681982 (A)
gene-LOC110681983	K16290 xylem cysteine proteinase [EC:3.4.22.-] | (RefSeq) cysteine protease XCP2-like (A)
gene-LOC110681984	K07910 Ras-related protein Rab-18 | (RefSeq) ras-related protein RABC1 (A)
gene-LOC110681985	K00764 amidophosphoribosyltransferase [EC:2.4.2.14] | (RefSeq) amidophosphoribosyltransferase, chloroplastic-like (A)
gene-LOC110681987	K15271 ATP-dependent DNA helicase HFM1/MER3 [EC:3.6.4.12] | (RefSeq) LOW QUALITY PROTEIN: DExH-box ATP-dependent RNA helicase DExH17 (A)
gene-LOC110681988	K05681 ATP-binding cassette, subfamily G (WHITE), member 2 | (RefSeq) ABC transporter G family member 5 (A)
gene-LOC110681990	K00166 2-oxoisovalerate dehydrogenase E1 component alpha subunit [EC:1.2.4.4] | (RefSeq) 2-oxoisovalerate dehydrogenase subunit alpha 2, mitochondrial-like (A)
gene-LOC110681992	K11407 histone deacetylase 6 [EC:3.5.1.98] | (RefSeq) histone deacetylase 5 (A)
gene-LOC110681993	K22565 COMM domain containing 9 | (RefSeq) pentatricopeptide repeat-containing protein At5g50390, chloroplastic (A)
gene-LOC110681994	K15422 3'(2'), 5'-bisphosphate nucleotidase / inositol polyphosphate 1-phosphatase [EC:3.1.3.7 3.1.3.57] | (RefSeq) SAL1 phosphatase-like (A)
gene-LOC110681995	K12472 epidermal growth factor receptor substrate 15 | (RefSeq) filaggrin-like (A)
gene-LOC110681999	K07466 replication factor A1 | (RefSeq) uncharacterized protein LOC110681999 (A)
gene-LOC110682001	K17427 large subunit ribosomal protein L46 | (RefSeq) 39S ribosomal protein L46, mitochondrial-like isoform X1 (A)
gene-LOC110682002	K22733 magnesium transporter | (RefSeq) hypothetical protein (A)
gene-LOC110682004	K23280 rhamnogalacturonan I rhamnosyltransferase [EC:2.4.1.351] | (RefSeq) uncharacterized protein At1g04910-like (A)
gene-LOC110682006	K03798 cell division protease FtsH [EC:3.4.24.-] | (RefSeq) probable inactive ATP-dependent zinc metalloprotease FTSHI 4, chloroplastic (A)
gene-LOC110682007	K17710 pentatricopeptide repeat domain-containing protein 1 | (RefSeq) pentatricopeptide repeat-containing protein At5g24830 (A)
gene-LOC110682008	K13354 solute carrier family 25 (peroxisomal adenine nucleotide transporter), member 17 | (RefSeq) peroxisomal nicotinamide adenine dinucleotide carrier-like isoform X1 (A)
gene-LOC110682009	K04460 serine/threonine-protein phosphatase 5 [EC:3.1.3.16] | (RefSeq) zinc finger BED domain-containing protein RICESLEEPER 2-like isoform X1 (A)
gene-LOC110682010	K10751 chromatin assembly factor 1 subunit B | (RefSeq) chromatin assembly factor 1 subunit FAS2-like (A)
gene-LOC110682011	K16573 gamma-tubulin complex component 6 | (RefSeq) uncharacterized LOC103722329 (A)
gene-LOC110682012	K14677 aminoacylase [EC:3.5.1.14] | (RefSeq) aminoacylase-1-like (A)
gene-LOC110682013	K22909 zinc finger CCCH domain-containing protein 13 | (RefSeq) zinc finger C-x8-C-x5-C-x3-H type protein, putative (A)
gene-LOC110682014	K10838 xeroderma pigmentosum group C-complementing protein | (RefSeq) DNA repair protein RAD4-like (A)
gene-LOC110682015	K20890 xylan alpha-glucuronosyltransferase [EC:2.4.1.-] | (RefSeq) UDP-glucuronate:xylan alpha-glucuronosyltransferase 1-like (A)
gene-LOC110682016	K01051 pectinesterase [EC:3.1.1.11] | (RefSeq) hypothetical protein (A)
gene-LOC110682017	K04733 interleukin-1 receptor-associated kinase 4 [EC:2.7.11.1] | (RefSeq) LOC109756686; wall-associated receptor kinase 4-like (A)
gene-LOC110682019	K11643 chromodomain-helicase-DNA-binding protein 4 [EC:3.6.4.12] | (RefSeq) SNF2 super family (A)
gene-LOC110682020	K20725 MAP kinase substrate 1 | (RefSeq) protein MKS1-like (A)
gene-LOC110682022	K20241 WD repeat-containing protein 44 | (RefSeq) WD repeat-containing protein 44-like (A)
gene-LOC110682023	K08332 vacuolar protein 8 | (RefSeq) hypothetical protein (A)
gene-LOC110682025	K09131 uncharacterized protein | (RefSeq) UPF0235 protein C15orf40 homolog (A)
gene-LOC110682027	K08331 autophagy-related protein 13 | (RefSeq) autophagy-related protein 13b-like (A)
gene-LOC110682028	K08269 serine/threonine-protein kinase ULK2 [EC:2.7.11.1] | (RefSeq) serine/threonine-protein kinase ATG1t-like isoform X1 (A)
gene-LOC110682029	K19040 E3 ubiquitin-protein ligase ATL10/75/76/77/78 [EC:2.3.2.27] | (RefSeq) RING-H2 finger protein ATL78-like (A)
gene-LOC110682030	K19040 E3 ubiquitin-protein ligase ATL10/75/76/77/78 [EC:2.3.2.27] | (RefSeq) RING-H2 finger protein ATL78-like (A)
gene-LOC110682031	K19040 E3 ubiquitin-protein ligase ATL10/75/76/77/78 [EC:2.3.2.27] | (RefSeq) RING-H2 finger protein ATL78-like (A)
gene-LOC110682032	K19040 E3 ubiquitin-protein ligase ATL10/75/76/77/78 [EC:2.3.2.27] | (RefSeq) RING-H2 finger protein ATL78-like (A)
gene-LOC110682033	K19040 E3 ubiquitin-protein ligase ATL10/75/76/77/78 [EC:2.3.2.27] | (RefSeq) RING-H2 finger protein ATL78-like (A)
gene-LOC110682035	K19026 spatacsin | (RefSeq) uncharacterized protein LOC110682035 isoform X1 (A)
gene-LOC110682037	K17637 exocyst complex component 2 | (RefSeq) exocyst complex component SEC5A-like (A)
gene-LOC110682038	K22075 BolA-like protein 3 | (RefSeq) bola-like protein (A)
gene-LOC110682039	K01051 pectinesterase [EC:3.1.1.11] | (RefSeq) probable pectinesterase/pectinesterase inhibitor 58 (A)
gene-LOC110682040	K14818 ribosome assembly protein SQT1 | (RefSeq) hypothetical protein (A)
gene-LOC110682044	K14677 aminoacylase [EC:3.5.1.14] | (RefSeq) aminoacylase-1-like (A)
gene-LOC110682046	K17573 meiosis arrest female protein 1 | (RefSeq) uncharacterized LOC102584209 (A)
gene-LOC110682048	K15382 solute carrier family 50 (sugar transporter) | (RefSeq) GMSWEET51; protein MAIN-LIKE 1 (A)
gene-LOC110682049	K00083 cinnamyl-alcohol dehydrogenase [EC:1.1.1.195] | (RefSeq) probable mannitol dehydrogenase (A)
gene-LOC110682050	K09286 EREBP-like factor | (RefSeq) RAP2.6; related to AP2 6 (A)
gene-LOC110682051	K19613 leucine-rich repeat protein SHOC2 | (RefSeq) putative disease resistance protein RGA1 (A)
gene-LOC110682052	K10807 ribonucleoside-diphosphate reductase subunit M1 [EC:1.17.4.1] | (RefSeq) ribonucleoside-diphosphate reductase large subunit (A)
gene-LOC110682054	K13091 RNA-binding protein 39 | (RefSeq) RNA-binding protein 39-like (A)
gene-LOC110682055	K14948 polypyrimidine tract-binding protein 2 | (RefSeq) polypyrimidine tract-binding protein homolog 3-like (A)
gene-LOC110682056	K14525 ribonucleases P/MRP protein subunit RPP25 [EC:3.1.26.5] | (RefSeq) ribonuclease P protein subunit p25-like protein (A)
gene-LOC110682057	K02925 large subunit ribosomal protein L3e | (RefSeq) 60S ribosomal protein L3 (A)
gene-LOC110682058	K13124 mitogen-activated protein kinase organizer 1 | (RefSeq) WD repeat domain-containing protein 83-like (A)
gene-LOC110682059	K16675 palmitoyltransferase ZDHHC9/14/18 [EC:2.3.1.225] | (RefSeq) protein S-acyltransferase 8-like (A)
gene-LOC110682060	K11851 ubiquitin carboxyl-terminal hydrolase 30 [EC:3.4.19.12] | (RefSeq) LOW QUALITY PROTEIN: ubiquitin carboxyl-terminal hydrolase 27-like (A)
gene-LOC110682061	K11097 small nuclear ribonucleoprotein E | (RefSeq) small nuclear ribonucleoprotein E-like (A)
gene-LOC110682062	K10882 crossover junction endonuclease EME1 [EC:3.1.22.-] | (RefSeq) crossover junction endonuclease EME1B-like isoform X1 (A)
gene-LOC110682063	K02150 V-type H+-transporting ATPase subunit E | (RefSeq) TSL-kinase interacting protein 1-like isoform X1 (A)
gene-LOC110682064	K15285 solute carrier family 35, member E3 | (RefSeq) UDP-rhamnose/UDP-galactose transporter 4-like (A)
gene-LOC110682065	K06228 fused [EC:2.7.11.1] | (RefSeq) serine/threonine-protein kinase TIO (A)
gene-LOC110682066	K13415 protein brassinosteroid insensitive 1 [EC:2.7.10.1 2.7.11.1] | (RefSeq) systemin receptor SR160-like (A)
gene-LOC110682067	K13424 WRKY transcription factor 33 | (RefSeq) probable WRKY transcription factor 33 (A)
gene-LOC110682071	K22484 transcriptional regulator CBF1 | (RefSeq) transcription factor bHLH106-like (A)
gene-LOC110682072	K05310 ethanolamine phosphate transferase 2 subunit G [EC:2.7.-.-] | (RefSeq) GPI ethanolamine phosphate transferase 2-like isoform X1 (A)
gene-LOC110682073	K10405 kinesin family member C1 | (RefSeq) kinesin-like protein KIN-14B (A)
gene-LOC110682074	K09260 MADS-box transcription enhancer factor 2A | (RefSeq) MADS-box protein SVP (A)
gene-LOC110682075	K10703 very-long-chain (3R)-3-hydroxyacyl-CoA dehydratase [EC:4.2.1.134] | (RefSeq) very-long-chain (3R)-3-hydroxyacyl-CoA dehydratase PASTICCINO 2-like (A)
gene-LOC110682076	K14677 aminoacylase [EC:3.5.1.14] | (RefSeq) aminoacylase-1-like isoform X1 (A)
gene-LOC110682077	K16075 magnesium transporter | (RefSeq) magnesium transporter MRS2-I-like (A)
gene-LOC110682078	K22047 mechanosensitive ion channel protein 1/2/3 | (RefSeq) mechanosensitive ion channel protein 2, chloroplastic-like (A)
gene-LOC110682079	K10352 myosin heavy chain | (RefSeq) uncharacterized protein At4g38062-like (A)
gene-LOC110682080	K23280 rhamnogalacturonan I rhamnosyltransferase [EC:2.4.1.351] | (RefSeq) O-fucosyltransferase 3-like (A)
gene-LOC110682083	K20478 golgin subfamily B member 1 | (RefSeq) uncharacterized protein LOC104242089 isoform X1 (A)
gene-LOC110682085	K14611 solute carrier family 23 (nucleobase transporter), member 1/2 | (RefSeq) nucleobase-ascorbate transporter 11-like (A)
gene-LOC110682087	K05894 12-oxophytodienoic acid reductase [EC:1.3.1.42] | (RefSeq) artemisinic aldehyde Delta(11(13)) reductase-like isoform X1 (A)
gene-LOC110682089	K20628 expansin | (RefSeq) expansin-A8 (A)
gene-LOC110682091	K04733 interleukin-1 receptor-associated kinase 4 [EC:2.7.11.1] | (RefSeq) putative U-box domain-containing protein 50 (A)
gene-LOC110682092	K09285 AP2-like factor, ANT lineage | (RefSeq) AP2-like ethylene-responsive transcription factor AIL6 (A)
gene-LOC110682094	K04733 interleukin-1 receptor-associated kinase 4 [EC:2.7.11.1] | (RefSeq) receptor-like cytosolic serine/threonine-protein kinase RBK1 (A)
gene-LOC110682095	K21444 poly(rC)-binding protein 3/4 | (RefSeq) KH domain-containing protein HEN4-like (A)
gene-LOC110682096	K01662 1-deoxy-D-xylulose-5-phosphate synthase [EC:2.2.1.7] | (RefSeq) probable 1-deoxy-D-xylulose-5-phosphate synthase 2, chloroplastic (A)
gene-LOC110682097	K17710 pentatricopeptide repeat domain-containing protein 1 | (RefSeq) pentatricopeptide repeat-containing protein At1g20230-like (A)
gene-LOC110682098	K05278 flavonol synthase [EC:1.14.11.23] | (RefSeq) flavonol synthase/flavanone 3-hydroxylase (A)
gene-LOC110682099	K05282 gibberellin 20-oxidase [EC:1.14.11.12] | (RefSeq) gibberellin 20 oxidase 1-D-like (A)
gene-LOC110682100	K01885 glutamyl-tRNA synthetase [EC:6.1.1.17] | (RefSeq) glutamate--tRNA ligase, chloroplastic/mitochondrial-like (A)
gene-LOC110682101	K18789 xylogalacturonan beta-1,3-xylosyltransferase [EC:2.4.2.41] | (RefSeq) probable glycosyltransferase At5g11130 (A)
gene-LOC110682102	K14326 regulator of nonsense transcripts 1 [EC:3.6.4.-] | (RefSeq) uncharacterized protein LOC111904613 (A)
gene-LOC110682103	K17065 dynamin 1-like protein [EC:3.6.5.5] | (RefSeq) dynamin-related protein 3B-like (A)
gene-LOC110682104	K00140 malonate-semialdehyde dehydrogenase (acetylating) / methylmalonate-semialdehyde dehydrogenase [EC:1.2.1.18 1.2.1.27] | (RefSeq) methylmalonate-semialdehyde dehydrogenase [acylating], mitochondrial-like isoform X1 (A)
gene-LOC110682105	K03437 RNA methyltransferase, TrmH family | (RefSeq) uncharacterized protein LOC110682105 (A)
gene-LOC110682106	K22758 coiled-coil-helix-coiled-coil-helix domain-containing protein 2 | (RefSeq) coiled-coil-helix-coiled-coil-helix domain-containing protein 10, mitochondrial (A)
gene-LOC110682107	K10406 kinesin family member C2/C3 | (RefSeq) kinesin-like protein KIN-14R (A)
gene-LOC110682108	K20043 clathrin coat assembly protein AP180 | (RefSeq) putative clathrin assembly protein At5g35200 (A)
gene-LOC110682109	K18442 brefeldin A-inhibited guanine nucleotide-exchange protein | (RefSeq) brefeldin A-inhibited guanine nucleotide-exchange protein 1-like isoform X1 (A)
gene-LOC110682110	K11375 elongator complex protein 4 | (RefSeq) elongator complex protein 4-like (A)
gene-LOC110682111	K23232 8-hydroxygeraniol dehydrogenase [EC:1.1.1.324] | (RefSeq) probable mannitol dehydrogenase (A)
gene-LOC110682112	K23232 8-hydroxygeraniol dehydrogenase [EC:1.1.1.324] | (RefSeq) probable mannitol dehydrogenase (A)
gene-LOC110682113	K01381 saccharopepsin [EC:3.4.23.25] | (RefSeq) aspartic proteinase-like protein 1 (A)
gene-LOC110682114	K14838 nucleolar protein 15 | (RefSeq) uncharacterized RNA-binding protein C1827.05c-like (A)
gene-LOC110682116	K01381 saccharopepsin [EC:3.4.23.25] | (RefSeq) aspartic proteinase-like protein 1 (A)
gene-LOC110682117	K00430 peroxidase [EC:1.11.1.7] | (RefSeq) peroxidase 64-like (A)
gene-LOC110682118	K00430 peroxidase [EC:1.11.1.7] | (RefSeq) peroxidase 64-like (A)
gene-LOC110682119	K23151 methyltransferase-like protein 23 [EC:2.1.1.-] | (RefSeq) methyltransferase-like protein 23 (A)
gene-LOC110682120	K14964 Set1/Ash2 histone methyltransferase complex subunit ASH2 | (RefSeq) ASH2-like; hypothetical protein (A)
gene-LOC110682121	K18757 la-related protein 1 | (RefSeq) la-related protein 1C-like (A)
gene-LOC110682122	K15271 ATP-dependent DNA helicase HFM1/MER3 [EC:3.6.4.12] | (RefSeq) DExH-box ATP-dependent RNA helicase DExH17 (A)
gene-LOC110682123	K03094 S-phase kinase-associated protein 1 | (RefSeq) uncharacterized protein LOC110609464 isoform X1 (A)
gene-LOC110682124	K00021 hydroxymethylglutaryl-CoA reductase (NADPH) [EC:1.1.1.34] | (RefSeq) 3-hydroxy-3-methylglutaryl-coenzyme A reductase-like (A)
gene-LOC110682126	K04733 interleukin-1 receptor-associated kinase 4 [EC:2.7.11.1] | (RefSeq) IDP2408; uncharacterized protein LOC100272597 isoform X1 (A)
gene-LOC110682128	K07088 uncharacterized protein | (RefSeq) uncharacterized LOC100832965 (A)
gene-LOC110682129	K09338 homeobox-leucine zipper protein | (RefSeq) homeobox-leucine zipper protein ATHB-40-like (A)
gene-LOC110682130	K00108 choline dehydrogenase [EC:1.1.99.1] | (RefSeq) protein HOTHEAD-like (A)
gene-LOC110682131	K04460 serine/threonine-protein phosphatase 5 [EC:3.1.3.16] | (RefSeq) serine/threonine-protein phosphatase 7-like (A)
gene-LOC110682133	K00021 hydroxymethylglutaryl-CoA reductase (NADPH) [EC:1.1.1.34] | (RefSeq) 3-hydroxy-3-methylglutaryl-coenzyme A reductase 1-like (A)
gene-LOC110682135	K10884 ATP-dependent DNA helicase 2 subunit 1 | (RefSeq) ATP-dependent DNA helicase 2 subunit KU70-like isoform X1 (A)
gene-LOC110682136	K20308 trafficking protein particle complex subunit 11 | (RefSeq) trafficking protein particle complex subunit 11-like (A)
gene-LOC110682138	K19613 leucine-rich repeat protein SHOC2 | (RefSeq) predicted protein (A)
gene-LOC110682139	K15102 solute carrier family 25 (mitochondrial phosphate transporter), member 3 | (RefSeq) mitochondrial phosphate carrier protein 1, mitochondrial-like (A)
gene-LOC110682140	K08150 MFS transporter, SP family, solute carrier family 2 (myo-inositol transporter), member 13 | (Kazusa) Lj4g3v0119930.1; - (A)
gene-LOC110682141	K17604 zinc finger SWIM domain-containing protein 3 | (RefSeq) LOC109756079; protein FAR1-RELATED SEQUENCE 5-like (A)
gene-LOC110682142	K13095 splicing factor 1 | (RefSeq) branchpoint-bridging protein-like (A)
gene-LOC110682143	K08472 mlo protein | (RefSeq) MLO-like protein 10 isoform X1 (A)
gene-LOC110682144	K19040 E3 ubiquitin-protein ligase ATL10/75/76/77/78 [EC:2.3.2.27] | (RefSeq) hypothetical protein (A)
gene-LOC110682145	K05349 beta-glucosidase [EC:3.2.1.21] | (RefSeq) probable beta-glucosidase F (A)
gene-LOC110682146	K07088 uncharacterized protein | (RefSeq) protein PIN-LIKES 7-like (A)
gene-LOC110682147	K14568 rRNA small subunit pseudouridine methyltransferase Nep1 [EC:2.1.1.260] | (RefSeq) ribosomal RNA small subunit methyltransferase nep-1 (A)
gene-LOC110682148	K07088 uncharacterized protein | (RefSeq) protein PIN-LIKES 7-like (A)
gene-LOC110682149	K15078 structure-specific endonuclease subunit SLX1 [EC:3.6.1.-] | (RefSeq) putative disease resistance protein RGA4 (A)
gene-LOC110682150	K12585 exosome complex exonuclease DIS3/RRP44 [EC:3.1.13.-] | (RefSeq) exosome complex exonuclease RRP44 homolog A-like (A)
gene-LOC110682151	K14788 ribosome biogenesis protein ENP2 | (RefSeq) nucleolar protein 10-like (A)
gene-LOC110682152	K12859 U5 snRNP protein, DIM1 family | (RefSeq) thioredoxin-like protein YLS8 isoform X1 (A)
gene-LOC110682153	K08852 serine/threonine-protein kinase/endoribonuclease IRE1 [EC:2.7.11.1 3.1.26.-] | (RefSeq) serine/threonine-protein kinase/endoribonuclease IRE1a-like (A)
gene-LOC110682155	K05387 glutamate receptor, ionotropic, plant | (RefSeq) glutamate receptor 3.6-like (A)
gene-LOC110682156	K02867 large subunit ribosomal protein L11 | (RefSeq) uncharacterized protein LOC110682156 (A)
gene-LOC110682157	K14209 solute carrier family 36 (proton-coupled amino acid transporter) | (RefSeq) amino acid transporter AVT3C-like (A)
gene-LOC110682158	K08832 serine/threonine-protein kinase SRPK3 [EC:2.7.11.1] | (RefSeq) SRSF protein kinase 1-like (A)
gene-LOC110682159	K13963 serpin B | (RefSeq) uncharacterized protein LOC111242705 (A)
gene-LOC110682162	K08739 DNA mismatch repair protein MLH3 | (RefSeq) DNA mismatch repair protein MLH3-like isoform X1 (A)
gene-LOC110682163	K10278 F-box and leucine-rich repeat protein 12 | (RefSeq) putative F-box/FBD/LRR-repeat protein At5g44950 (A)
gene-LOC110682164	K03858 phosphatidylinositol N-acetylglucosaminyltransferase subunit H | (RefSeq) uncharacterized protein LOC110682164 (A)
gene-LOC110682165	K18490 homeobox protein OTX2 | (RefSeq) WUSCHEL-related homeobox 13 (A)
gene-LOC110682167	K19041 E3 ubiquitin-protein ligase RNF38/44 [EC:2.3.2.27] | (RefSeq) E3 ubiquitin-protein ligase MBR2 (A)
gene-LOC110682168	K14431 transcription factor TGA | (RefSeq) transcription factor TGA4-like isoform X1 (A)
gene-LOC110682169	K10656 E3 ubiquitin-protein ligase MARCH1/8 [EC:2.3.2.27] | (RefSeq) E3 ubiquitin-protein ligase MARCH8-like (A)
gene-LOC110682170	K15559 regulator of Ty1 transposition protein 103 | (RefSeq) regulation of nuclear pre-mRNA domain-containing protein 1A-like (A)
gene-LOC110682171	K06123 1-acylglycerone phosphate reductase [EC:1.1.1.101] | (RefSeq) hypothetical protein (A)
gene-LOC110682172	K12875 apoptotic chromatin condensation inducer in the nucleus | (RefSeq) actin cytoskeleton-regulatory complex protein PAN1-like (A)
gene-LOC110682173	K17785 mitofilin | (RefSeq) MICOS complex subunit MIC60-like (A)
gene-LOC110682174	K08332 vacuolar protein 8 | (RefSeq) hypothetical protein (A)
gene-LOC110682175	K17292 tubulin-specific chaperone A | (RefSeq) tubulin-folding cofactor A-like (A)
gene-LOC110682176	K01379 cathepsin D [EC:3.4.23.5] | (RefSeq) aspartic proteinase-like protein 1 isoform X2 (A)
gene-LOC110682177	K01802 peptidylprolyl isomerase [EC:5.2.1.8] | (RefSeq) photosynthetic NDH subunit of lumenal location 4, chloroplastic-like (A)
gene-LOC110682178	K10752 histone-binding protein RBBP4 | (RefSeq) heavy metal-associated isoprenylated plant protein 26-like (A)
gene-LOC110682179	K19791 iron transport multicopper oxidase | (RefSeq) LOW QUALITY PROTEIN: L-ascorbate oxidase (A)
gene-LOC110682180	K09260 MADS-box transcription enhancer factor 2A | (RefSeq) agamous-like MADS-box protein AGL104 (A)
gene-LOC110682181	K20309 trafficking protein particle complex subunit 12 | (RefSeq) trafficking protein particle complex subunit 12-like (A)
gene-LOC110682183	K23222 nuclease HARBI1 [EC:3.1.-.-] | (RefSeq) protein ALP1-like (A)
gene-LOC110682184	K15032 mTERF domain-containing protein, mitochondrial | (RefSeq) transcription termination factor MTERF6, chloroplastic/mitochondrial-like (A)
gene-LOC110682185	K00031 isocitrate dehydrogenase [EC:1.1.1.42] | (RefSeq) isocitrate dehydrogenase [NADP]-like (A)
gene-LOC110682186	K01858 myo-inositol-1-phosphate synthase [EC:5.5.1.4] | (RefSeq) inositol-3-phosphate synthase-like (A)
gene-LOC110682188	K00232 acyl-CoA oxidase [EC:1.3.3.6] | (RefSeq) acyl-coenzyme A oxidase 2, peroxisomal-like (A)
gene-LOC110682189	K03029 26S proteasome regulatory subunit N10 | (RefSeq) 26S proteasome non-ATPase regulatory subunit 4 homolog (A)
gene-LOC110682192	K09286 EREBP-like factor | (RefSeq) ethylene-responsive transcription factor ERF060-like (A)
gene-LOC110682193	K03457 nucleobase:cation symporter-1, NCS1 family | (RefSeq) pentatricopeptide repeat-containing protein At4g38150 isoform X1 (A)
gene-LOC110682194	K01087 trehalose 6-phosphate phosphatase [EC:3.1.3.12] | (RefSeq) probable trehalose-phosphate phosphatase I (A)
gene-LOC110682197	K09527 DnaJ homolog subfamily C member 7 | (RefSeq) inactive TPR repeat-containing thioredoxin TTL3 (A)
gene-LOC110682198	K07152 protein SCO1/2 | (RefSeq) protein SCO1 homolog 2, mitochondrial-like isoform X1 (A)
gene-LOC110682204	K12394 AP-1 complex subunit sigma 1/2 | (RefSeq) AP-1 complex subunit sigma-2 (A)
gene-LOC110682205	K17098 annexin D | (RefSeq) annexin D2-like (A)
gene-LOC110682206	K21596 calmodulin-binding transcription activator | (RefSeq) calmodulin-binding transcription activator 3-like (A)
gene-LOC110682208	K01953 asparagine synthase (glutamine-hydrolysing) [EC:6.3.5.4] | (RefSeq) asparagine synthetase [glutamine-hydrolyzing] 2-like (A)
gene-LOC110682209	K15272 solute carrier family 35 (UDP-sugar transporter), member A1/2/3 | (RefSeq) CMP-sialic acid transporter 5-like (A)
gene-LOC110682211	K02892 large subunit ribosomal protein L23 | (RefSeq) uncharacterized protein LOC110717831 (A)
gene-LOC110682212	K07893 Ras-related protein Rab-6A | (RefSeq) ras-related protein RABH1e-like (A)
gene-LOC110682214	K08819 cyclin-dependent kinase 12/13 [EC:2.7.11.22 2.7.11.23] | (RefSeq) cyclin-dependent kinase C-1-like (A)
gene-LOC110682215	K20715 phototropin [EC:2.7.11.1] | (RefSeq) phototropin-2-like (A)
gene-LOC110682216	K14684 solute carrier family 25 (mitochondrial phosphate transporter), member 23/24/25/41 | (RefSeq) probable mitochondrial adenine nucleotide transporter BTL3 (A)
gene-LOC110682217	K21596 calmodulin-binding transcription activator | (RefSeq) calmodulin-binding transcription activator 3-like isoform X1 (A)
gene-LOC110682218	K11842 ubiquitin carboxyl-terminal hydrolase 12/46 [EC:3.4.19.12] | (RefSeq) ubiquitin carboxyl-terminal hydrolase 4-like (A)
gene-LOC110682219	K02904 large subunit ribosomal protein L29 | (RefSeq) 50S ribosomal protein L29, chloroplastic (A)
gene-LOC110682220	K09422 transcription factor MYB, plant | (RefSeq) transcription factor MYB16-like (A)
gene-LOC110682222	K22410 PR domain zinc finger protein 16 | (RefSeq) protein indeterminate-domain 2-like (A)
gene-LOC110682223	K04733 interleukin-1 receptor-associated kinase 4 [EC:2.7.11.1] | (RefSeq) LRR receptor kinase SERK2-like (A)
gene-LOC110682224	K13082 bifunctional dihydroflavonol 4-reductase/flavanone 4-reductase [EC:1.1.1.219 1.1.1.234] | (RefSeq) bifunctional dihydroflavonol 4-reductase/flavanone 4-reductase-like (A)
gene-LOC110682225	K22369 epoxide hydrolase 4 [EC:3.3.-.-] | (RefSeq) uncharacterized protein LOC112274780 (A)
gene-LOC110682226	K06630 14-3-3 protein epsilon | (RefSeq) probable methyltransferase PMT5 (A)
gene-LOC110682229	K12581 CCR4-NOT transcription complex subunit 7/8 | (RefSeq) probable CCR4-associated factor 1 homolog 7 (A)
gene-LOC110682233	K13082 bifunctional dihydroflavonol 4-reductase/flavanone 4-reductase [EC:1.1.1.219 1.1.1.234] | (RefSeq) bifunctional dihydroflavonol 4-reductase/flavanone 4-reductase-like (A)
gene-LOC110682234	K17605 serine/threonine-protein phosphatase 2A activator | (RefSeq) serine/threonine-protein phosphatase 2A activator 2-like isoform X1 (A)
gene-LOC110682235	K05681 ATP-binding cassette, subfamily G (WHITE), member 2 | (RefSeq) hypothetical protein (A)
gene-LOC110682236	K16055 trehalose 6-phosphate synthase/phosphatase [EC:2.4.1.15 3.1.3.12] | (Kazusa) Lj0g3v0314949.2; - (A)
gene-LOC110682237	K14396 polyadenylate-binding protein 2 | (RefSeq) polyadenylate-binding protein 2-like (A)
gene-LOC110682238	K11717 cysteine desulfurase / selenocysteine lyase [EC:2.8.1.7 4.4.1.16] | (RefSeq) hypothetical protein (A)
gene-LOC110682239	K15631 molybdenum cofactor sulfurtransferase [EC:2.8.1.9] | (RefSeq) hypothetical protein (A)
gene-LOC110682240	K01354 oligopeptidase B [EC:3.4.21.83] | (RefSeq) hypothetical protein (A)
gene-LOC110682241	K23408 cell division cycle-associated protein 7 | (RefSeq) cell division cycle-associated protein 7-like (A)
gene-LOC110682242	K00679 phospholipid:diacylglycerol acyltransferase [EC:2.3.1.158] | (RefSeq) hypothetical protein (A)
gene-LOC110682243	K20043 clathrin coat assembly protein AP180 | (RefSeq) putative clathrin assembly protein At5g35200 (A)
gene-LOC110682244	K14307 nucleoporin p58/p45 | (RefSeq) nuclear pore complex protein NUP58-like (A)
gene-LOC110682245	K22533 protein Lines | (RefSeq) uncharacterized protein LOC110682245 isoform X1 (A)
gene-LOC110682246	K20802 (R)-mandelonitrile lyase [EC:4.1.2.10] | (RefSeq) alpha-hydroxynitrile lyase (A)
gene-LOC110682247	K20802 (R)-mandelonitrile lyase [EC:4.1.2.10] | (RefSeq) alpha-hydroxynitrile lyase isoform X1 (A)
gene-LOC110682248	K19730 autophagy-related protein 101 | (RefSeq) autophagy-related protein 101-like (A)
gene-LOC110682249	K20043 clathrin coat assembly protein AP180 | (RefSeq) putative clathrin assembly protein At5g35200 (A)
gene-LOC110682250	K19791 iron transport multicopper oxidase | (RefSeq) L-ascorbate oxidase homolog (A)
gene-LOC110682252	K04121 ent-kaurene synthase [EC:4.2.3.19] | (RefSeq) ent-kaur-16-ene synthase, chloroplastic-like (A)
gene-LOC110682253	K19791 iron transport multicopper oxidase | (RefSeq) L-ascorbate oxidase homolog (A)
gene-LOC110682254	K19791 iron transport multicopper oxidase | (RefSeq) L-ascorbate oxidase homolog (A)
gene-LOC110682255	K06180 23S rRNA pseudouridine1911/1915/1917 synthase [EC:5.4.99.23] | (RefSeq) pentatricopeptide repeat-containing protein At1g20230 isoform X1 (A)
gene-LOC110682256	K14652 3,4-dihydroxy 2-butanone 4-phosphate synthase / GTP cyclohydrolase II [EC:4.1.99.12 3.5.4.25] | (RefSeq) bifunctional riboflavin biosynthesis protein RIBA 1, chloroplastic-like (A)
gene-LOC110682257	K14498 serine/threonine-protein kinase SRK2 [EC:2.7.11.1] | (RefSeq) serine/threonine-protein kinase SRK2I-like (A)
gene-LOC110682258	K15223 upstream activation factor subunit UAF30 | (RefSeq) upstream activation factor subunit spp27-like (A)
gene-LOC110682259	K14491 two-component response regulator ARR-B family | (RefSeq) two-component response regulator ARR12-like (A)
gene-LOC110682260	K04420 mitogen-activated protein kinase kinase kinase 2 [EC:2.7.11.25] | (RefSeq) uncharacterized LOC103407149 (A)
gene-LOC110682261	K04733 interleukin-1 receptor-associated kinase 4 [EC:2.7.11.1] | (RefSeq) probable receptor-like protein kinase At1g49730 (A)
gene-LOC110682262	K13944 LOB domain-containing protein 16 | (RefSeq) LOB domain-containing protein 16-like (A)
gene-LOC110682263	K04420 mitogen-activated protein kinase kinase kinase 2 [EC:2.7.11.25] | (RefSeq) mitogen-activated protein kinase kinase kinase YODA (A)
gene-LOC110682264	K02897 large subunit ribosomal protein L25 | (RefSeq) uncharacterized protein LOC110682264 (A)
gene-LOC110682265	K05864 peptidyl-prolyl isomerase D [EC:5.2.1.8] | (RefSeq) peptidyl-prolyl cis-trans isomerase CYP40-like (A)
gene-LOC110682266	K15634 probable phosphoglycerate mutase [EC:5.4.2.12] | (RefSeq) phosphoglycerate mutase-like protein 4 isoform X1 (A)
gene-LOC110682267	K15634 probable phosphoglycerate mutase [EC:5.4.2.12] | (RefSeq) phosphoglycerate mutase-like protein 4 isoform X1 (A)
gene-LOC110682268	K15634 probable phosphoglycerate mutase [EC:5.4.2.12] | (RefSeq) phosphoglycerate mutase-like protein 4 isoform X1 (A)
gene-LOC110682269	K15634 probable phosphoglycerate mutase [EC:5.4.2.12] | (RefSeq) phosphoglycerate mutase-like protein 4 (A)
gene-LOC110682270	K15634 probable phosphoglycerate mutase [EC:5.4.2.12] | (RefSeq) phosphoglycerate mutase-like protein 4 (A)
gene-LOC110682273	K15634 probable phosphoglycerate mutase [EC:5.4.2.12] | (RefSeq) phosphoglycerate mutase-like protein 4 (A)
gene-LOC110682274	K00924 kinase [EC:2.7.1.-] | (RefSeq) CDPK-related kinase 5-like (A)
gene-LOC110682279	K03006 DNA-directed RNA polymerase II subunit RPB1 [EC:2.7.7.6] | (RefSeq) DNA-directed RNA polymerase II subunit RPB1-like (A)
gene-LOC110682282	K16815 calcium-independent phospholipase A2-gamma | (RefSeq) hypothetical protein (A)
gene-LOC110682287	K17710 pentatricopeptide repeat domain-containing protein 1 | (RefSeq) pentatricopeptide repeat-containing protein At5g39350 isoform X1 (A)
gene-LOC110682290	K14016 ubiquitin fusion degradation protein 1 | (RefSeq) B3 domain-containing protein At3g19184-like (A)
gene-LOC110682291	K14016 ubiquitin fusion degradation protein 1 | (RefSeq) B3 domain-containing protein At3g19184-like (A)
gene-LOC110682292	K14016 ubiquitin fusion degradation protein 1 | (RefSeq) B3 domain-containing protein At3g19184-like (A)
gene-LOC110682294	K13448 calcium-binding protein CML | (RefSeq) calmodulin-like protein 1 (A)
gene-LOC110682296	K03257 translation initiation factor 4A | (RefSeq) eukaryotic initiation factor 4A (A)
gene-LOC110682298	K22909 zinc finger CCCH domain-containing protein 13 | (RefSeq) uncharacterized protein LOC109846301 (A)
gene-LOC110682299	K09286 EREBP-like factor | (RefSeq) ethylene-responsive transcription factor RAP2-3-like (A)
gene-LOC110682300	K22262 WD repeat and FYVE domain-containing protein 3 | (RefSeq) protein SPIRRIG (A)
gene-LOC110682301	K09843 (+)-abscisic acid 8'-hydroxylase [EC:1.14.14.137] | (RefSeq) abscisic acid 8'-hydroxylase 4-like (A)
gene-LOC110682302	K00558 DNA (cytosine-5)-methyltransferase 1 [EC:2.1.1.37] | (RefSeq) DNA (cytosine-5)-methyltransferase 1-like (A)
gene-LOC110682303	K13545 red chlorophyll catabolite reductase [EC:1.3.7.12] | (RefSeq) red chlorophyll catabolite reductase, chloroplastic-like (A)
gene-LOC110682304	K09419 heat shock transcription factor, other eukaryote | (RefSeq) heat shock factor protein HSF24-like (A)
gene-LOC110682305	K13168 splicing factor, arginine/serine-rich 16 | (RefSeq) CLK4-associating serine/arginine rich protein-like (A)
gene-LOC110682306	K08332 vacuolar protein 8 | (RefSeq) hypothetical protein (A)
gene-LOC110682307	K13648 alpha-1,4-galacturonosyltransferase [EC:2.4.1.43] | (RefSeq) galacturonosyltransferase 8-like (A)
gene-LOC110682308	K09838 zeaxanthin epoxidase [EC:1.14.15.21] | (RefSeq) zeaxanthin epoxidase, chloroplastic-like isoform X1 (A)
gene-LOC110682311	K14411 RNA-binding protein Musashi | (RefSeq) heterogeneous nuclear ribonucleoprotein D-like (A)
gene-LOC110682313	K18801 glucuronoxylan 4-O-methyltransferase [EC:2.1.1.112] | (RefSeq) glucuronoxylan 4-O-methyltransferase 3-like (A)
gene-LOC110682314	K04733 interleukin-1 receptor-associated kinase 4 [EC:2.7.11.1] | (RefSeq) probable serine/threonine-protein kinase At1g01540 (A)
gene-LOC110682316	K15502 serine/threonine-protein phosphatase 6 regulatory ankyrin repeat subunit A | (RefSeq) ankyrin-3-like isoform X1 (A)
gene-LOC110682317	K20716 mitogen-activated protein kinase kinase kinase 17/18 | (RefSeq) mitogen-activated protein kinase kinase kinase 2-like (A)
gene-LOC110682318	K19042 E3 ubiquitin-protein ligase BOI and related proteins [EC:2.3.2.27] | (RefSeq) uncharacterized protein LOC110606851 (A)
gene-LOC110682319	K02320 DNA polymerase alpha subunit A [EC:2.7.7.7] | (RefSeq) DNA polymerase alpha catalytic subunit-like (A)
gene-LOC110682320	K00763 nicotinate phosphoribosyltransferase [EC:6.3.4.21] | (RefSeq) nicotinate phosphoribosyltransferase 2-like (A)
gene-LOC110682321	K04733 interleukin-1 receptor-associated kinase 4 [EC:2.7.11.1] | (RefSeq) uncharacterized protein LOC110761908 (A)
gene-LOC110682322	K00588 caffeoyl-CoA O-methyltransferase [EC:2.1.1.104] | (RefSeq) caffeoyl-CoA O-methyltransferase 1-like (A)
gene-LOC110682324	K10268 F-box and leucine-rich repeat protein 2/20 | (RefSeq) uncharacterized F-box/LRR-repeat protein C02F5.7-like (A)
gene-LOC110682326	K10352 myosin heavy chain | (RefSeq) filament-like plant protein 4 (A)
gene-LOC110682327	K13717 OTU domain-containing protein 3 [EC:3.4.19.12] | (RefSeq) OTU domain-containing protein 3-like isoform X1 (A)
gene-LOC110682328	K00588 caffeoyl-CoA O-methyltransferase [EC:2.1.1.104] | (RefSeq) caffeoyl-CoA O-methyltransferase 5-like (A)
gene-LOC110682329	K09284 AP2-like factor, euAP2 lineage | (RefSeq) floral homeotic protein APETALA 2-like (A)
gene-LOC110682330	K14595 abscisate beta-glucosyltransferase [EC:2.4.1.263] | (RefSeq) UDP-glucosyltransferase 73B2 (A)
gene-LOC110682331	K09286 EREBP-like factor | (RefSeq) ethylene-responsive transcription factor ERF010-like (A)
gene-LOC110682332	K19525 vacuolar protein sorting-associated protein 13A/C | (RefSeq) uncharacterized protein LOC110682332 isoform X1 (A)
gene-LOC110682334	K14011 UBX domain-containing protein 6 | (RefSeq) plant UBX domain-containing protein 2-like (A)
gene-LOC110682336	K23260 scopoletin glucosyltransferase [EC:2.4.1.128] | (RefSeq) soyasapogenol B glucuronide galactosyltransferase-like (A)
gene-LOC110682337	K10577 ubiquitin-conjugating enzyme E2 I | (RefSeq) SUMO-conjugating enzyme SCE1-like (A)
gene-LOC110682338	K04733 interleukin-1 receptor-associated kinase 4 [EC:2.7.11.1] | (RefSeq) probable inactive receptor kinase At5g58300 (A)
gene-LOC110682339	K06901 putative MFS transporter, AGZA family, xanthine/uracil permease | (RefSeq) Adenine/guanine permease AZG1 (A)
gene-LOC110682340	K05542 tRNA-dihydrouridine synthase 1 [EC:1.3.1.88] | (RefSeq) tRNA-dihydrouridine(16/17) synthase [NAD(P)(+)]-like (A)
gene-LOC110682343	K13425 WRKY transcription factor 22 | (RefSeq) probable WRKY transcription factor 27 (A)
gene-LOC110682344	K20871 putative beta-1,4-xylosyltransferase IRX14 [EC:2.4.2.-] | (RefSeq) probable beta-1,4-xylosyltransferase IRX14 (A)
gene-LOC110682345	K01365 cathepsin L [EC:3.4.22.15] | (RefSeq) cysteine proteinase COT44-like (A)
gene-LOC110682347	K01110 phosphatidylinositol-3,4,5-trisphosphate 3-phosphatase and dual-specificity protein phosphatase PTEN [EC:3.1.3.16 3.1.3.48 3.1.3.67] | (RefSeq) phosphatidylinositol 3,4,5-trisphosphate 3-phosphatase and protein-tyrosine-phosphatase PTEN2A-like (A)
gene-LOC110682348	K14570 RNA exonuclease 1 [EC:3.1.-.-] | (RefSeq) small RNA degrading nuclease 1-like (A)
gene-LOC110682349	K10268 F-box and leucine-rich repeat protein 2/20 | (RefSeq) F-box protein At1g47056-like (A)
gene-LOC110682350	K14505 cyclin D3, plant | (RefSeq) cyclin-D3-1-like (A)
gene-LOC110682351	K07937 ADP-ribosylation factor 1 | (RefSeq) ADP-ribosylation factor 1-like (A)
gene-LOC110682352	K22889 trichothecene 3-O-acetyltransferase [EC:2.3.1.-] | (RefSeq) uncharacterized acetyltransferase At3g50280-like (A)
gene-LOC110682353	K10436 microtubule-associated protein, RP/EB family | (RefSeq) microtubule-associated protein RP/EB family member 1C-like (A)
gene-LOC110682354	K04733 interleukin-1 receptor-associated kinase 4 [EC:2.7.11.1] | (RefSeq) receptor protein kinase-like protein At4g34220 (A)
gene-LOC110682355	K14300 nuclear pore complex protein Nup133 | (RefSeq) nuclear pore complex protein NUP133 (A)
gene-LOC110682358	K01534 Cd2+/Zn2+-exporting ATPase [EC:3.6.3.3 7.2.2.12] | (RefSeq) probable cadmium/zinc-transporting ATPase HMA1, chloroplastic (A)
gene-LOC110682359	K09422 transcription factor MYB, plant | (RefSeq) transcription factor MYB44-like (A)
gene-LOC110682360	K11339 mortality factor 4-like protein 1 | (RefSeq) protein MRG1-like isoform X1 (A)
gene-LOC110682361	K22889 trichothecene 3-O-acetyltransferase [EC:2.3.1.-] | (RefSeq) uncharacterized acetyltransferase At3g50280-like (A)
gene-LOC110682362	K13260 isoflavone/4'-methoxyisoflavone 2'-hydroxylase [EC:1.14.14.90 1.14.14.89] | (RefSeq) cytochrome P450 81E8-like isoform X1 (A)
gene-LOC110682364	K17086 transmembrane 9 superfamily member 2/4 | (RefSeq) uncharacterized LOC101300290 (A)
gene-LOC110682365	K13201 nucleolysin TIA-1/TIAR | (RefSeq) oligouridylate-binding protein 1-like isoform X1 (A)
gene-LOC110682366	K04508 transducin (beta)-like 1 | (RefSeq) WD40 repeat-containing protein HOS15-like (A)
gene-LOC110682367	K03452 magnesium/proton exchanger | (RefSeq) uncharacterized LOC18613571 (A)
gene-LOC110682368	K14487 auxin responsive GH3 gene family | (RefSeq) probable indole-3-acetic acid-amido synthetase GH3.1 isoform X1 (A)
gene-LOC110682372	K21398 natural resistance-associated macrophage protein 2 | (RefSeq) metal transporter Nramp3-like (A)
gene-LOC110682373	K01931 protein neuralized [EC:2.3.2.27] | (RefSeq) hypothetical protein (A)
gene-LOC110682374	K08867 WNK lysine deficient protein kinase [EC:2.7.11.1] | (RefSeq) serine/threonine-protein kinase WNK1-like (A)
gene-LOC110682375	K00924 kinase [EC:2.7.1.-] | (RefSeq) aspartic proteinase-like protein 2 (A)
gene-LOC110682376	K08332 vacuolar protein 8 | (RefSeq) U-box domain-containing protein 4-like (A)
gene-LOC110682377	K03860 phosphatidylinositol glycan, class Q | (RefSeq) N-acetylglucosaminyl-phosphatidylinositol biosynthetic protein gpi1-like (A)
gene-LOC110682378	K03860 phosphatidylinositol glycan, class Q | (RefSeq) N-acetylglucosaminyl-phosphatidylinositol biosynthetic protein gpi1-like (A)
gene-LOC110682379	K16547 protein NEDD1 | (RefSeq) protein NEDD1-like (A)
gene-LOC110682382	K15223 upstream activation factor subunit UAF30 | (RefSeq) upstream activation factor subunit spp27-like (A)
gene-LOC110682383	K23002 RNA polymerase II-associated protein 3 | (RefSeq) tetratricopeptide repeat (TPR)-containing protein (A)
gene-LOC110682386	K05605 3-hydroxyisobutyryl-CoA hydrolase [EC:3.1.2.4] | (RefSeq) 3-hydroxyisobutyryl-CoA hydrolase-like protein 3, mitochondrial (A)
gene-LOC110682388	K15406 wax-ester synthase / diacylglycerol O-acyltransferase [EC:2.3.1.75 2.3.1.20] | (RefSeq) O-acyltransferase WSD1 (A)
gene-LOC110682389	K15333 tRNA guanosine-2'-O-methyltransferase [EC:2.1.1.34] | (RefSeq) uncharacterized LOC105043884 (A)
gene-LOC110682393	K17604 zinc finger SWIM domain-containing protein 3 | (RefSeq) protein FAR1-RELATED SEQUENCE 8-like (A)
gene-LOC110682394	K09503 DnaJ homolog subfamily A member 2 | (RefSeq) dnaJ protein homolog (A)
gene-LOC110682396	K03327 multidrug resistance protein, MATE family | (RefSeq) protein DETOXIFICATION 18-like (A)
gene-LOC110682398	K15406 wax-ester synthase / diacylglycerol O-acyltransferase [EC:2.3.1.75 2.3.1.20] | (RefSeq) O-acyltransferase WSD1 (A)
gene-LOC110682400	K00472 prolyl 4-hydroxylase [EC:1.14.11.2] | (RefSeq) probable prolyl 4-hydroxylase 9 (A)
gene-LOC110682403	K00700 1,4-alpha-glucan branching enzyme [EC:2.4.1.18] | (RefSeq) 1,4-alpha-glucan-branching enzyme, chloroplastic/amyloplastic-like (A)
gene-LOC110682404	K10727 chromatin licensing and DNA replication factor 1 | (RefSeq) CDT1-like protein a, chloroplastic (A)
gene-LOC110682405	K03097 casein kinase II subunit alpha [EC:2.7.11.1] | (RefSeq) casein kinase II subunit alpha-2-like (A)
gene-LOC110682408	K03063 26S proteasome regulatory subunit T3 | (RefSeq) 26S protease regulatory subunit 6B homolog (A)
gene-LOC110682410	K00430 peroxidase [EC:1.11.1.7] | (RefSeq) peroxidase 50-like (A)
gene-LOC110682413	K14494 DELLA protein | (RefSeq) DELLA protein DWARF8 (A)
gene-LOC110682416	K01455 formamidase [EC:3.5.1.49] | (RefSeq) uncharacterized protein LOC110682416 isoform X1 (A)
gene-LOC110682417	K12486 stromal membrane-associated protein | (RefSeq) probable ADP-ribosylation factor GTPase-activating protein AGD13 (A)
gene-LOC110682418	K03097 casein kinase II subunit alpha [EC:2.7.11.1] | (RefSeq) casein kinase II subunit alpha-like (A)
gene-LOC110682420	K03063 26S proteasome regulatory subunit T3 | (RefSeq) 26S protease regulatory subunit 6B homolog (A)
gene-LOC110682421	K20362 protein transport protein YIF1 | (RefSeq) protein YIF1B-A-like (A)
gene-LOC110682422	K02184 formin 2 | (RefSeq) formin-like protein 1 (A)
gene-LOC110682423	K19891 glucan endo-1,3-beta-glucosidase 1/2/3 [EC:3.2.1.39] | (RefSeq) hypothetical protein (A)
gene-LOC110682424	K02987 small subunit ribosomal protein S4e | (RefSeq) BTB/POZ and TAZ domain-containing protein 3-like (A)
gene-LOC110682425	K18811 cyclin D5, plant | (RefSeq) cyclin-D5-1-like (A)
gene-LOC110682426	K04733 interleukin-1 receptor-associated kinase 4 [EC:2.7.11.1] | (RefSeq) L-type lectin-domain containing receptor kinase IX.2-like (A)
gene-LOC110682427	K11492 condensin-2 complex subunit G2 | (RefSeq) uncharacterized protein LOC110682427 (A)
gene-LOC110682428	K01537 P-type Ca2+ transporter type 2C [EC:7.2.2.10] | (RefSeq) calcium-transporting ATPase 2, plasma membrane-type-like (A)
gene-LOC110682429	K12655 OTU domain-containing protein 5 [EC:3.4.19.12] | (RefSeq) Ovarian tumour, otubain (A)
gene-LOC110682430	K15040 voltage-dependent anion channel protein 2 | (RefSeq) mitochondrial outer membrane protein porin 2-like (A)
gene-LOC110682431	K02898 large subunit ribosomal protein L26e | (RefSeq) 60S ribosomal protein L26-1 (A)
gene-LOC110682433	K17604 zinc finger SWIM domain-containing protein 3 | (RefSeq) protein FAR1-RELATED SEQUENCE 5-like (A)
gene-LOC110682434	K00860 adenylylsulfate kinase [EC:2.7.1.25] | (RefSeq) adenylyl-sulfate kinase 3-like isoform X1 (A)
gene-LOC110682436	K10598 peptidyl-prolyl cis-trans isomerase-like 2 [EC:5.2.1.8] | (RefSeq) peptidyl-prolyl cis-trans isomerase CYP65-like (A)
gene-LOC110682437	K10661 E3 ubiquitin-protein ligase MARCH6 [EC:2.3.2.27] | (RefSeq) probable E3 ubiquitin ligase SUD1 (A)
gene-LOC110682438	K14494 DELLA protein | (RefSeq) DELLA protein GAI-like (A)
gene-LOC110682441	K17710 pentatricopeptide repeat domain-containing protein 1 | (RefSeq) pentatricopeptide repeat-containing protein At2g18940, chloroplastic (A)
gene-LOC110682442	K07955 ADP-ribosylation factor-like protein 8 | (RefSeq) ADP-ribosylation factor-like protein 8a (A)
gene-LOC110682443	K14682 amino-acid N-acetyltransferase [EC:2.3.1.1] | (RefSeq) probable amino-acid acetyltransferase NAGS2, chloroplastic isoform X1 (A)
gene-LOC110682444	K13863 solute carrier family 7 (cationic amino acid transporter), member 1 | (RefSeq) uncharacterized protein LOC110638420 (A)
gene-LOC110682445	K13126 polyadenylate-binding protein | (RefSeq) polyadenylate-binding protein 2-like (A)
gene-LOC110682447	K05349 beta-glucosidase [EC:3.2.1.21] | (RefSeq) uncharacterized protein LOC110682447 (A)
gene-LOC110682448	K05349 beta-glucosidase [EC:3.2.1.21] | (RefSeq) uncharacterized protein LOC110682448 (A)
gene-LOC110682451	K07297 adiponectin receptor | (RefSeq) heptahelical transmembrane protein 4-like (A)
gene-LOC110682452	K08238 xyloglucan 6-xylosyltransferase [EC:2.4.2.39] | (RefSeq) probable xyloglucan 6-xylosyltransferase 5 (A)
gene-LOC110682453	K12761 carbon catabolite-derepressing protein kinase [EC:2.7.11.1] | (RefSeq) CBL-interacting serine/threonine-protein kinase 11 (A)
gene-LOC110682459	K09060 plant G-box-binding factor | (RefSeq) G-box-binding factor 1-like isoform X1 (A)
gene-LOC110682460	K21554 CREB3 regulatory factor | (RefSeq) B3 domain-containing transcription factor VRN1-like (A)
gene-LOC110682462	K22382 WD repeat-containing protein 26 | (RefSeq) WD repeat-containing protein 26 homolog (A)
gene-LOC110682463	K13420 LRR receptor-like serine/threonine-protein kinase FLS2 [EC:2.7.11.1] | (RefSeq) DNA-damage-repair/toleration protein DRT100-like (A)
gene-LOC110682464	K09285 AP2-like factor, ANT lineage | (RefSeq) AP2-like ethylene-responsive transcription factor ANT (A)
gene-LOC110682465	K04733 interleukin-1 receptor-associated kinase 4 [EC:2.7.11.1] | (RefSeq) probably inactive leucine-rich repeat receptor-like protein kinase At5g48380 (A)
gene-LOC110682466	K10878 meiotic recombination protein SPO11 | (RefSeq) DNA topoisomerase 6 subunit A-like (A)
gene-LOC110682467	K01889 phenylalanyl-tRNA synthetase alpha chain [EC:6.1.1.20] | (RefSeq) phenylalanine--tRNA ligase, chloroplastic/mitochondrial-like (A)
gene-LOC110682468	K14810 ATP-dependent RNA helicase DDX56/DBP9 [EC:3.6.4.13] | (RefSeq) DEAD-box ATP-dependent RNA helicase 16-like (A)
gene-LOC110682469	K01176 alpha-amylase [EC:3.2.1.1] | (RefSeq) pentatricopeptide repeat-containing protein At2g04860 (A)
gene-LOC110682470	K00511 squalene monooxygenase [EC:1.14.14.17] | (RefSeq) squalene epoxidase 3-like (A)
gene-LOC110682471	K17964 leucine-rich PPR motif-containing protein, mitochondrial | (RefSeq) pentatricopeptide repeat-containing protein At1g79540 (A)
gene-LOC110682472	K16302 metal transporter CNNM | (RefSeq) DUF21 domain-containing protein At2g14520-like (A)
gene-LOC110682473	K20178 vacuolar protein sorting-associated protein 8 | (RefSeq) hypothetical protein (A)
gene-LOC110682474	K01188 beta-glucosidase [EC:3.2.1.21] | (RefSeq) hypothetical protein (A)
gene-LOC110682477	K02941 large subunit ribosomal protein LP0 | (RefSeq) 60S acidic ribosomal protein P0-like (A)
gene-LOC110682478	K09422 transcription factor MYB, plant | (RefSeq) transcription factor RAX3-like (A)
gene-LOC110682479	K00234 succinate dehydrogenase (ubiquinone) flavoprotein subunit [EC:1.3.5.1] | (RefSeq) succinate dehydrogenase [ubiquinone] flavoprotein subunit, mitochondrial-like (A)
gene-LOC110682480	K14494 DELLA protein | (RefSeq) DELLA protein GAI-like (A)
gene-LOC110682481	K00384 thioredoxin reductase (NADPH) [EC:1.8.1.9] | (RefSeq) thioredoxin reductase 1-like (A)
gene-LOC110682482	K14399 polyribonucleotide 5'-hydroxyl-kinase [EC:2.7.1.78] | (RefSeq) Clp1-domain-containing protein (A)
gene-LOC110682484	K20183 Vam6/Vps39-like protein vacuolar protein sorting-associated protein 39 | (RefSeq) vam6/Vps39-like protein (A)
gene-LOC110682485	K21805 protein N-lysine methyltransferase METTL21C [EC:2.1.1.-] | (RefSeq) protein N-lysine methyltransferase METTL21A-like (A)
gene-LOC110682486	K23260 scopoletin glucosyltransferase [EC:2.4.1.128] | (RefSeq) scopoletin glucosyltransferase-like (A)
gene-LOC110682487	K02886 large subunit ribosomal protein L2 | (RefSeq) hypothetical protein (A)
gene-LOC110682489	K12399 AP-3 complex subunit sigma | (RefSeq) AP-3 complex subunit sigma-like (A)
gene-LOC110682490	K07943 ADP-ribosylation factor-like protein 2 | (RefSeq) ADP-ribosylation factor-like protein 2 (A)
gene-LOC110682491	K14544 U3 small nucleolar RNA-associated protein 22 | (RefSeq) nucleolar protein 6-like (A)
gene-LOC110682492	K21630 GATA-type zinc finger protein 1 | (RefSeq) hypothetical protein (A)
gene-LOC110682493	K08145 MFS transporter, SP family, solute carrier family 2 (facilitated glucose transporter), member 8 | (RefSeq) sugar transporter ERD6-like 6 (A)
gene-LOC110682494	K22369 epoxide hydrolase 4 [EC:3.3.-.-] | (RefSeq) uncharacterized protein LOC104235966 (A)
gene-LOC110682495	K15777 4,5-DOPA dioxygenase extradiol [EC:1.13.11.-] | (RefSeq) uncharacterized protein LOC110630336 (A)
gene-LOC110682496	K23260 scopoletin glucosyltransferase [EC:2.4.1.128] | (RefSeq) scopoletin glucosyltransferase-like (A)
gene-LOC110682498	K17681 ATPase family AAA domain-containing protein 3A/B | (RefSeq) ATPase family AAA domain-containing protein 3-like isoform X1 (A)
gene-LOC110682499	K15397 3-ketoacyl-CoA synthase [EC:2.3.1.199] | (RefSeq) 3-ketoacyl-CoA synthase 17-like (A)
gene-LOC110682500	K10260 F-box and WD-40 domain protein 7 | (RefSeq) predicted protein (A)
gene-LOC110682501	K19600 tubby-related protein 1 | (RefSeq) hypothetical protein (A)
gene-LOC110682502	K05909 laccase [EC:1.10.3.2] | (RefSeq) laccase-11-like (A)
gene-LOC110682503	K01792 glucose-6-phosphate 1-epimerase [EC:5.1.3.15] | (RefSeq) putative glucose-6-phosphate 1-epimerase (A)
gene-LOC110682504	K08486 syntaxin 1B/2/3 | (RefSeq) syntaxin-112-like (A)
gene-LOC110682506	K02201 pantetheine-phosphate adenylyltransferase [EC:2.7.7.3] | (RefSeq) phosphopantetheine adenylyltransferase (A)
gene-LOC110682507	K00430 peroxidase [EC:1.11.1.7] | (RefSeq) peroxidase 27-like (A)
gene-LOC110682509	K13699 abhydrolase domain-containing protein 5 [EC:2.3.1.51] | (RefSeq) hydrolase, alpha/beta fold family protein (A)
gene-LOC110682510	K16275 E3 ubiquitin-protein ligase BAH [EC:2.3.2.27] | (RefSeq) probable E3 ubiquitin-protein ligase BAH1-like 1 (A)
gene-LOC110682511	K21952 CASK-interacting protein | (RefSeq) ankyrin repeat-containing protein BDA1-like (A)
gene-LOC110682513	K01726 gamma-carbonic anhydrase [EC:4.2.1.-] | (RefSeq) gamma carbonic anhydrase 1, mitochondrial-like (A)
gene-LOC110682514	K01726 gamma-carbonic anhydrase [EC:4.2.1.-] | (RefSeq) gamma carbonic anhydrase 1, mitochondrial-like (A)
gene-LOC110682515	K18801 glucuronoxylan 4-O-methyltransferase [EC:2.1.1.112] | (RefSeq) hypothetical protein (A)
gene-LOC110682516	K01507 inorganic pyrophosphatase [EC:3.6.1.1] | (RefSeq) soluble inorganic pyrophosphatase-like (A)
gene-LOC110682517	K11883 RNA-binding protein NOB1 | (RefSeq) uncharacterized protein LOC106316952 (A)
gene-LOC110682519	K18626 trichohyalin | (RefSeq) auxilin-like protein 1 (A)
gene-LOC110682521	K00430 peroxidase [EC:1.11.1.7] | (RefSeq) probable peroxidase 61 (A)
gene-LOC110682522	K03595 GTPase | (RefSeq) uncharacterized protein LOC110682522 (A)
gene-LOC110682523	K07252 dolichyldiphosphatase [EC:3.6.1.43] | (RefSeq) lipid phosphate phosphatase epsilon 2, chloroplastic-like (A)
gene-LOC110682524	K07252 dolichyldiphosphatase [EC:3.6.1.43] | (RefSeq) lipid phosphate phosphatase epsilon 2, chloroplastic-like (A)
gene-LOC110682525	K07252 dolichyldiphosphatase [EC:3.6.1.43] | (RefSeq) lipid phosphate phosphatase epsilon 2, chloroplastic-like (A)
gene-LOC110682526	K03006 DNA-directed RNA polymerase II subunit RPB1 [EC:2.7.7.6] | (RefSeq) leucine-rich repeat extensin-like protein 1 (A)
gene-LOC110682528	K21483 salicylate 1-O-methyltransferase [EC:2.1.1.274] | (RefSeq) salicylate carboxymethyltransferase-like (A)
gene-LOC110682529	K04733 interleukin-1 receptor-associated kinase 4 [EC:2.7.11.1] | (RefSeq) probable serine/threonine-protein kinase PIX7 (A)
gene-LOC110682530	K08900 mitochondrial chaperone BCS1 | (RefSeq) AAA-ATPase At3g50940-like (A)
gene-LOC110682531	K08900 mitochondrial chaperone BCS1 | (RefSeq) AAA-ATPase At3g50940-like (A)
gene-LOC110682532	K02433 aspartyl-tRNA(Asn)/glutamyl-tRNA(Gln) amidotransferase subunit A [EC:6.3.5.6 6.3.5.7] | (RefSeq) Glutamyl-tRNA(Gln) amidotransferase subunit A (A)
gene-LOC110682534	K16292 KDEL-tailed cysteine endopeptidase [EC:3.4.22.-] | (RefSeq) hypothetical protein (A)
gene-LOC110682536	K09060 plant G-box-binding factor | (RefSeq) bZIP transcription factor 68-like (A)
gene-LOC110682537	K01772 protoporphyrin/coproporphyrin ferrochelatase [EC:4.99.1.1 4.99.1.9] | (RefSeq) LOW QUALITY PROTEIN: ferrochelatase-1, chloroplastic-like (A)
gene-LOC110682540	K06180 23S rRNA pseudouridine1911/1915/1917 synthase [EC:5.4.99.23] | (RefSeq) pentatricopeptide repeat-containing protein At1g20230 isoform X1 (A)
gene-LOC110682542	K01110 phosphatidylinositol-3,4,5-trisphosphate 3-phosphatase and dual-specificity protein phosphatase PTEN [EC:3.1.3.16 3.1.3.48 3.1.3.67] | (RefSeq) phosphatidylinositol 3,4,5-trisphosphate 3-phosphatase and protein-tyrosine-phosphatase PTEN2A-like (A)
gene-LOC110682543	K00430 peroxidase [EC:1.11.1.7] | (RefSeq) peroxidase 72-like (A)
gene-LOC110682544	K00430 peroxidase [EC:1.11.1.7] | (RefSeq) peroxidase 72-like (A)
gene-LOC110682545	K00430 peroxidase [EC:1.11.1.7] | (RefSeq) peroxidase 72-like (A)
gene-LOC110682546	K00430 peroxidase [EC:1.11.1.7] | (RefSeq) peroxidase 72-like (A)
gene-LOC110682547	K02882 large subunit ribosomal protein L18Ae | (RefSeq) 60S ribosomal protein L18a-like (A)
gene-LOC110682548	K08726 soluble epoxide hydrolase / lipid-phosphate phosphatase [EC:3.3.2.10 3.1.3.76] | (RefSeq) hypothetical protein (A)
gene-LOC110682549	K15115 solute carrier family 25 (mitochondrial folate transporter), member 32 | (RefSeq) folate transporter 1, chloroplastic-like isoform X1 (A)
gene-LOC110682550	K10761 tRNA(His) guanylyltransferase [EC:2.7.7.79] | (RefSeq) tRNA(His) guanylyltransferase 2-like isoform X1 (A)
gene-LOC110682551	K05909 laccase [EC:1.10.3.2] | (RefSeq) laccase-11-like (A)
gene-LOC110682552	K10688 ubiquitin-conjugating enzyme E2 W [EC:2.3.2.25] | (RefSeq) probable ubiquitin-conjugating enzyme E2 16 (A)
gene-LOC110682553	K18171 COX assembly mitochondrial protein 1 | (RefSeq) hypothetical protein (A)
gene-LOC110682554	K18204 D-2-hydroxyglutarate dehydrogenase [EC:1.1.99.39] | (RefSeq) D-2-hydroxyglutarate dehydrogenase, mitochondrial-like (A)
gene-LOC110682555	K14441 ribosomal protein S12 methylthiotransferase [EC:2.8.4.4] | (RefSeq) hypothetical protein (A)
gene-LOC110682556	K12637 3-epi-6-deoxocathasterone 23-monooxygenase [EC:1.14.14.147] | (RefSeq) 3-epi-6-deoxocathasterone 23-monooxygenase-like (A)
gene-LOC110682557	K14191 18S rRNA (adenine1779-N6/adenine1780-N6)-dimethyltransferase [EC:2.1.1.183] | (RefSeq) ribosomal RNA small subunit methyltransferase, mitochondrial-like (A)
gene-LOC110682558	K12309 beta-galactosidase [EC:3.2.1.23] | (RefSeq) LOW QUALITY PROTEIN: beta-galactosidase 2 (A)
gene-LOC110682559	K20726 transmembrane protein 222 | (RefSeq) protein RTE1-HOMOLOG-like (A)
gene-LOC110682560	K03671 thioredoxin 1 | (RefSeq) thioredoxin H1-like (A)
gene-LOC110682561	K20222 importin-5 | (RefSeq) hypothetical protein (A)
gene-LOC110682563	K17604 zinc finger SWIM domain-containing protein 3 | (RefSeq) protein FAR1-RELATED SEQUENCE 5-like (A)
gene-LOC110682564	K17604 zinc finger SWIM domain-containing protein 3 | (RefSeq) protein FAR1-RELATED SEQUENCE 5-like (A)
gene-LOC110682565	K11423 histone-lysine N-methyltransferase SETD2 [EC:2.1.1.43] | (RefSeq) uncharacterized protein LOC110759580 isoform X1 (A)
gene-LOC110682566	K05402 toll-interacting protein | (RefSeq) POPTRDRAFT_649601; hypothetical protein (A)
gene-LOC110682568	K23452 UDP-glucosyltransferase 85A [EC:2.4.1.-] | (RefSeq) linamarin synthase 2-like (A)
gene-LOC110682570	K20929 glyoxal/methylglyoxal oxidase [EC:1.2.3.15] | (RefSeq) aldehyde oxidase GLOX-like (A)
gene-LOC110682571	K04122 ent-kaurene oxidase [EC:1.14.14.86] | (RefSeq) ent-kaurene oxidase, chloroplastic-like (A)
gene-LOC110682572	K08176 MFS transporter, PHS family, inorganic phosphate transporter | (RefSeq) uncharacterized protein LOC109813542 (A)
gene-LOC110682573	K09494 T-complex protein 1 subunit beta | (RefSeq) uncharacterized LOC106798578 (A)
gene-LOC110682574	K14505 cyclin D3, plant | (RefSeq) cyclin-D3-1-like (A)
gene-LOC110682575	K09260 MADS-box transcription enhancer factor 2A | (RefSeq) floral homeotic protein GLOBOSA-like (A)
gene-LOC110682576	K01265 methionyl aminopeptidase [EC:3.4.11.18] | (RefSeq) methionine aminopeptidase 1D, chloroplastic/mitochondrial-like (A)
gene-LOC110682577	K17604 zinc finger SWIM domain-containing protein 3 | (RefSeq) protein FAR1-RELATED SEQUENCE 5-like (A)
gene-LOC110682578	K17604 zinc finger SWIM domain-containing protein 3 | (RefSeq) protein FAR1-RELATED SEQUENCE 5-like (A)
gene-LOC110682579	K22378 E3 ubiquitin-protein ligase RNF181 [EC:2.3.2.27] | (RefSeq) RING-H2 finger protein ATL74 (A)
gene-LOC110682580	K17604 zinc finger SWIM domain-containing protein 3 | (RefSeq) protein FAR1-RELATED SEQUENCE 5-like (A)
gene-LOC110682583	K03011 DNA-directed RNA polymerase II subunit RPB3 | (RefSeq) DNA-directed RNA polymerases II, IV and V subunit 3-like (A)
gene-LOC110682584	K06901 putative MFS transporter, AGZA family, xanthine/uracil permease | (RefSeq) Adenine/guanine permease AZG1 (A)
gene-LOC110682585	K05933 aminocyclopropanecarboxylate oxidase [EC:1.14.17.4] | (RefSeq) ACO31; acc oxidase (A)
gene-LOC110682586	K03327 multidrug resistance protein, MATE family | (RefSeq) protein DETOXIFICATION 19-like (A)
gene-LOC110682587	K06901 putative MFS transporter, AGZA family, xanthine/uracil permease | (RefSeq) Adenine/guanine permease AZG1 (A)
gene-LOC110682588	K13484 5-hydroxyisourate hydrolase / 2-oxo-4-hydroxy-4-carboxy-5-ureidoimidazoline decarboxylase [EC:3.5.2.17 4.1.1.97] | (RefSeq) uric acid degradation bifunctional protein TTL (A)
gene-LOC110682589	K23222 nuclease HARBI1 [EC:3.1.-.-] | (RefSeq) uncharacterized protein LOC110682589 (A)
gene-LOC110682590	K17604 zinc finger SWIM domain-containing protein 3 | (RefSeq) protein FAR1-RELATED SEQUENCE 5-like (A)
gene-LOC110682591	K13692 UDP-glucose:(indol-3-yl)acetate beta-D-glucosyltransferase [EC:2.4.1.121] | (RefSeq) UDP-glycosyltransferase 84B2-like (A)
gene-LOC110682592	K02925 large subunit ribosomal protein L3e | (RefSeq) uncharacterized LOC107870717 (A)
gene-LOC110682593	K03327 multidrug resistance protein, MATE family | (RefSeq) protein DETOXIFICATION 19-like (A)
gene-LOC110682595	K08857 NIMA (never in mitosis gene a)-related kinase 1/4/5 [EC:2.7.11.1] | (RefSeq) serine/threonine-protein kinase Nek6-like (A)
gene-LOC110682597	K01303 acylaminoacyl-peptidase [EC:3.4.19.1] | (RefSeq) uncharacterized LOC101311565 (A)
gene-LOC110682598	K13066 caffeic acid 3-O-methyltransferase [EC:2.1.1.68] | (RefSeq) caffeic acid 3-O-methyltransferase-like (A)
gene-LOC110682599	K22804 structural maintenance of chromosomes protein 6 | (RefSeq) structural maintenance of chromosomes protein 6B-like (A)
gene-LOC110682601	K21596 calmodulin-binding transcription activator | (RefSeq) calmodulin-binding transcription activator 6-like (A)
gene-LOC110682602	K00924 kinase [EC:2.7.1.-] | (RefSeq) receptor protein kinase CLAVATA1-like (A)
gene-LOC110682603	K21952 CASK-interacting protein | (RefSeq) ankyrin repeat-containing protein BDA1-like (A)
gene-LOC110682606	K08900 mitochondrial chaperone BCS1 | (RefSeq) AAA-ATPase At2g18193-like (A)
gene-LOC110682607	K04460 serine/threonine-protein phosphatase 5 [EC:3.1.3.16] | (RefSeq) serine/threonine-protein phosphatase with EF-hands pef-1 (A)
gene-LOC110682608	K23222 nuclease HARBI1 [EC:3.1.-.-] | (RefSeq) uncharacterized protein LOC110686351 (A)
gene-LOC110682610	K23222 nuclease HARBI1 [EC:3.1.-.-] | (RefSeq) putative nuclease HARBI1 (A)
gene-LOC110682631	K20178 vacuolar protein sorting-associated protein 8 | (RefSeq) uncharacterized LOC107864957 (A)
gene-LOC110682632	K23222 nuclease HARBI1 [EC:3.1.-.-] | (RefSeq) protein ALP1-like (A)
gene-LOC110682633	K17086 transmembrane 9 superfamily member 2/4 | (RefSeq) uncharacterized LOC101300290 (A)
gene-LOC110682634	K02925 large subunit ribosomal protein L3e | (RefSeq) uncharacterized LOC107870717 (A)
gene-LOC110682635	K14300 nuclear pore complex protein Nup133 | (RefSeq) nuclear pore complex protein NUP133 (A)
gene-LOC110682636	K18328 lariat debranching enzyme [EC:3.1.-.-] | (RefSeq) lariat debranching enzyme isoform X1 (A)
gene-LOC110682637	K11423 histone-lysine N-methyltransferase SETD2 [EC:2.1.1.43] | (RefSeq) uncharacterized protein LOC103965265 isoform X1 (A)
gene-LOC110682638	K11593 eukaryotic translation initiation factor 2C | (RefSeq) protein argonaute 3-like (A)
gene-LOC110682641	K13415 protein brassinosteroid insensitive 1 [EC:2.7.10.1 2.7.11.1] | (RefSeq) protein BRASSINOSTEROID INSENSITIVE 1 (A)
gene-LOC110682643	K17604 zinc finger SWIM domain-containing protein 3 | (RefSeq) LOW QUALITY PROTEIN: uncharacterized protein LOC111898448 (A)
gene-LOC110682644	K20537 mitogen-activated protein kinase 7/14 [EC:2.7.11.24] | (RefSeq) mitogen-activated protein kinase 7-like (A)
gene-LOC110682645	K00924 kinase [EC:2.7.1.-] | (RefSeq) receptor protein kinase CLAVATA1-like (A)
gene-LOC110682653	K09285 AP2-like factor, ANT lineage | (RefSeq) AP2-like ethylene-responsive transcription factor At1g79700 (A)
gene-LOC110682654	K14514 ethylene-insensitive protein 3 | (RefSeq) ETHYLENE INSENSITIVE 3-like 1 protein (A)
gene-LOC110682655	K20279 synaptojanin [EC:3.1.3.36] | (RefSeq) type I inositol polyphosphate 5-phosphatase 10-like (A)
gene-LOC110682656	K13201 nucleolysin TIA-1/TIAR | (RefSeq) oligouridylate-binding protein 1-like isoform X1 (A)
gene-LOC110682657	K19347 SUN domain-containing protein 1/2 | (RefSeq) protein SAD1/UNC-84 domain protein 2-like (A)
gene-LOC110682660	K11423 histone-lysine N-methyltransferase SETD2 [EC:2.1.1.43] | (RefSeq) uncharacterized protein LOC103336235 isoform X1 (A)
gene-LOC110682662	K15271 ATP-dependent DNA helicase HFM1/MER3 [EC:3.6.4.12] | (RefSeq) DExH-box ATP-dependent RNA helicase DExH17 (A)
gene-LOC110682665	K01733 threonine synthase [EC:4.2.3.1] | (RefSeq) threonine synthase, chloroplastic-like (A)
gene-LOC110682666	K11420 euchromatic histone-lysine N-methyltransferase [EC:2.1.1.43] | (RefSeq) histone-lysine N-methyltransferase, H3 lysine-9 specific SUVH1-like (A)
gene-LOC110682667	K22939 immediate early response 3-interacting protein 1 | (RefSeq) protein transport protein yos1-like (A)
gene-LOC110682669	K15730 cytosolic prostaglandin-E synthase [EC:5.3.99.3] | (RefSeq) uncharacterized protein At3g03773-like isoform X1 (A)
gene-LOC110682671	K10871 RAD51-like protein 3 | (RefSeq) DNA repair protein RAD51 homolog 4-like (A)
gene-LOC110682678	K18460 exportin-7 | (RefSeq) exportin-7-like isoform X1 (A)
gene-LOC110682679	K00006 glycerol-3-phosphate dehydrogenase (NAD+) [EC:1.1.1.8] | (RefSeq) glycerol-3-phosphate dehydrogenase [NAD(+)]-like (A)
gene-LOC110682682	K04460 serine/threonine-protein phosphatase 5 [EC:3.1.3.16] | (RefSeq) zinc finger BED domain-containing protein RICESLEEPER 2-like isoform X1 (A)
gene-LOC110682687	K01303 acylaminoacyl-peptidase [EC:3.4.19.1] | (RefSeq) uncharacterized LOC101311565 (A)
gene-LOC110682688	K01303 acylaminoacyl-peptidase [EC:3.4.19.1] | (RefSeq) uncharacterized LOC101311565 (A)
gene-LOC110682689	K14006 protein transport protein SEC23 | (RefSeq) protein transport protein SEC23-like (A)
gene-LOC110682692	K09494 T-complex protein 1 subunit beta | (RefSeq) uncharacterized LOC106798578 (A)
gene-LOC110682693	K02925 large subunit ribosomal protein L3e | (RefSeq) uncharacterized LOC107870717 (A)
gene-LOC110682695	K01674 carbonic anhydrase [EC:4.2.1.1] | (RefSeq) LOC109772606; alpha carbonic anhydrase 1, chloroplastic-like (A)
gene-LOC110682696	K13422 transcription factor MYC2 | (RefSeq) uncharacterized protein LOC112027245 (A)
gene-LOC110682698	K01051 pectinesterase [EC:3.1.1.11] | (RefSeq) probable pectinesterase 66 (A)
gene-LOC110682701	K23404 transmembrane anterior posterior transformation protein 1 | (RefSeq) protein POLLEN DEFECTIVE IN GUIDANCE 1-like (A)
gene-LOC110682702	K16219 protein N-terminal methyltransferase [EC:2.1.1.244] | (RefSeq) alpha N-terminal protein methyltransferase 1-like (A)
gene-LOC110682703	K14793 ribosomal RNA-processing protein 9 | (RefSeq) U3 snoRNP-associated protein-like EMB2271 isoform X1 (A)
gene-LOC110682704	K14317 nuclear pore complex protein Nup214 | (RefSeq) nuclear pore complex protein NUP1-like (A)
gene-LOC110682705	K01537 Ca2+-transporting ATPase [EC:3.6.3.8] | (RefSeq) calcium-transporting ATPase 12, plasma membrane-type-like (A)
gene-LOC110682706	K12447 UDP-sugar pyrophosphorylase [EC:2.7.7.64] | (RefSeq) uncharacterized protein LOC104808371 (A)
gene-LOC110682707	K23222 nuclease HARBI1 [EC:3.1.-.-] | (RefSeq) protein ALP1-like isoform X1 (A)
gene-LOC110682708	K07300 Ca2+:H+ antiporter | (RefSeq) vacuolar cation/proton exchanger 3-like (A)
gene-LOC110682711	K14552 NET1-associated nuclear protein 1 (U3 small nucleolar RNA-associated protein 17) | (RefSeq) WD repeat-containing protein 75-like (A)
gene-LOC110682713	K17604 zinc finger SWIM domain-containing protein 3 | (RefSeq) protein FAR1-RELATED SEQUENCE 8-like (A)
gene-LOC110682715	K17604 zinc finger SWIM domain-containing protein 3 | (RefSeq) protein FAR1-RELATED SEQUENCE 8-like (A)
gene-LOC110682718	K00679 phospholipid:diacylglycerol acyltransferase [EC:2.3.1.158] | (RefSeq) hypothetical protein (A)
gene-LOC110682719	K05894 12-oxophytodienoic acid reductase [EC:1.3.1.42] | (RefSeq) putative 12-oxophytodienoate reductase 11 (A)
gene-LOC110682720	K17604 zinc finger SWIM domain-containing protein 3 | (RefSeq) POPTRDRAFT_570489; hypothetical protein (A)
gene-LOC110682729	K20619 cytochrome P450 family 78 subfamily A | (RefSeq) cytochrome P450 78A7-like (A)
gene-LOC110682732	K17604 zinc finger SWIM domain-containing protein 3 | (RefSeq) protein FAR1-RELATED SEQUENCE 8-like isoform X1 (A)
gene-LOC110682733	K17604 zinc finger SWIM domain-containing protein 3 | (RefSeq) protein FAR1-RELATED SEQUENCE 8-like (A)
gene-LOC110682734	K10770 alkylated DNA repair protein alkB homolog 8 [EC:1.14.11.- 2.1.1.229] | (RefSeq) alkylated DNA repair protein alkB homolog 8-like (A)
gene-LOC110682736	K13947 auxin efflux carrier family | (RefSeq) auxin efflux carrier component 1-like (A)
gene-LOC110682737	K01674 carbonic anhydrase [EC:4.2.1.1] | (RefSeq) alpha carbonic anhydrase 7-like (A)
gene-LOC110682738	K01874 methionyl-tRNA synthetase [EC:6.1.1.10] | (RefSeq) methionine--tRNA ligase, cytoplasmic-like (A)
gene-LOC110682740	K23222 nuclease HARBI1 [EC:3.1.-.-] | (RefSeq) uncharacterized protein LOC110682740 (A)
gene-LOC110682741	K20929 glyoxal/methylglyoxal oxidase [EC:1.2.3.15] | (RefSeq) aldehyde oxidase GLOX-like (A)
gene-LOC110682742	K17604 zinc finger SWIM domain-containing protein 3 | (RefSeq) protein FAR1-RELATED SEQUENCE 8-like isoform X1 (A)
gene-LOC110682743	K07735 putative transcriptional regulator | (RefSeq) uncharacterized protein LOC110682743 (A)
gene-LOC110682744	K08819 cyclin-dependent kinase 12/13 [EC:2.7.11.22 2.7.11.23] | (RefSeq) probable serine/threonine-protein kinase At1g54610 (A)
gene-LOC110682746	K00759 adenine phosphoribosyltransferase [EC:2.4.2.7] | (RefSeq) uncharacterized protein LOC107609884 (A)
gene-LOC110682747	K00232 acyl-CoA oxidase [EC:1.3.3.6] | (RefSeq) uncharacterized protein LOC107952742 isoform X1 (A)
gene-LOC110682748	K11491 condensin-2 complex subunit D3 | (RefSeq) condensin-2 complex subunit D3-like (A)
gene-LOC110682749	K23558 plant 3beta-hydroxysteroid-4alpha-carboxylate 3-dehydrogenase [EC:1.1.1.418] | (RefSeq) 3beta-hydroxysteroid- dehydrogenase/decarboxylase-like isoform X1 (A)
gene-LOC110682750	K17609 nucleoredoxin [EC:1.8.1.8] | (RefSeq) probable nucleoredoxin 1 (A)
gene-LOC110682751	K04733 interleukin-1 receptor-associated kinase 4 [EC:2.7.11.1] | (RefSeq) L-type lectin-domain containing receptor kinase IX.2-like (A)
gene-LOC110682752	K12617 DNA topoisomerase 2-associated protein PAT1 | (RefSeq) protein PAT1 homolog 1-like (A)
gene-LOC110682753	K13800 UMP-CMP kinase [EC:2.7.4.14] | (RefSeq) UMP-CMP kinase 3-like isoform X1 (A)
gene-LOC110682755	K09260 MADS-box transcription enhancer factor 2A | (RefSeq) MADS-box transcription factor 26-like (A)
gene-LOC110682757	K17604 zinc finger SWIM domain-containing protein 3 | (RefSeq) protein FAR1-RELATED SEQUENCE 8-like isoform X1 (A)
gene-LOC110682758	K14556 U3 small nucleolar RNA-associated protein 12 | (RefSeq) WD repeat-containing protein 3-like (A)
gene-LOC110682760	K05894 12-oxophytodienoic acid reductase [EC:1.3.1.42] | (RefSeq) 12-oxophytodienoate reductase 2 (A)
gene-LOC110682763	K05894 12-oxophytodienoic acid reductase [EC:1.3.1.42] | (RefSeq) putative 12-oxophytodienoate reductase 11 isoform X1 (A)
gene-LOC110682764	K05894 12-oxophytodienoic acid reductase [EC:1.3.1.42] | (RefSeq) 12-oxophytodienoate reductase 1-like (A)
gene-LOC110682765	K17964 leucine-rich PPR motif-containing protein, mitochondrial | (RefSeq) putative pentatricopeptide repeat-containing protein At1g19290 (A)
gene-LOC110682766	K20628 expansin | (RefSeq) expansin-A32-like (A)
gene-LOC110682767	K01006 pyruvate, orthophosphate dikinase [EC:2.7.9.1] | (RefSeq) pyruvate, phosphate dikinase, chloroplastic-like isoform X1 (A)
gene-LOC110682769	K20556 cytochrome P450 family 76 subfamily C | (RefSeq) uncharacterized protein LOC110934093 (A)
gene-LOC110682770	K13201 nucleolysin TIA-1/TIAR | (RefSeq) oligouridylate-binding protein 1-like isoform X1 (A)
gene-LOC110682772	K03233 elongation factor 1-gamma | (RefSeq) elongation factor 1-gamma 2-like (A)
gene-LOC110682773	K03233 elongation factor 1-gamma | (RefSeq) elongation factor 1-gamma 1-like (A)
gene-LOC110682774	K09264 MADS-box transcription factor, plant | (RAP-DB) Os01g0201700; Similar to M23 protein (Fragment). (A)
gene-LOC110682777	K14328 regulator of nonsense transcripts 3 | (RefSeq) regulator of nonsense transcripts UPF3-like isoform X1 (A)
gene-LOC110682778	K12873 bud site selection protein 31 | (RefSeq) protein BUD31 homolog 2 (A)
gene-LOC110682779	K13544 pheophorbidase [EC:3.1.1.82] | (RefSeq) pheophorbidase isoform X1 (A)
gene-LOC110682780	K09651 rhomboid domain-containing protein 1 [EC:3.4.21.-] | (RefSeq) rhomboid-like protein 14, mitochondrial (A)
gene-LOC110682781	K13617 protein phosphatase methylesterase 1 [EC:3.1.1.89] | (RefSeq) protein phosphatase methylesterase 1-like (A)
gene-LOC110682783	K03063 26S proteasome regulatory subunit T3 | (RefSeq) 26S protease regulatory subunit 6B homolog (A)
gene-LOC110682785	K13619 phospholipase DDHD1 [EC:3.1.1.-] | (RefSeq) Phospholipase DDHD1 (A)
gene-LOC110682789	K11262 acetyl-CoA carboxylase / biotin carboxylase 1 [EC:6.4.1.2 6.3.4.14 2.1.3.15] | (RefSeq) acetyl-CoA carboxylase 1-like (A)
gene-LOC110682791	K14769 U3 small nucleolar RNA-associated protein 11 | (RefSeq) probable U3 small nucleolar RNA-associated protein 11 (A)
gene-LOC110682792	K21852 dedicator of cytokinesis protein 6/7/8 | (RefSeq) guanine nucleotide exchange factor SPIKE 1-like isoform X1 (A)
gene-LOC110682796	K03650 tRNA modification GTPase [EC:3.6.-.-] | (RefSeq) uncharacterized protein LOC110682796 (A)
gene-LOC110682797	K17470 sulfate transporter 1, high-affinity | (RefSeq) sulfate transporter 1.2-like (A)
gene-LOC110682798	K14513 ethylene-insensitive protein 2 | (RefSeq) ethylene-insensitive protein 2-like (A)
gene-LOC110682799	K12821 pre-mRNA-processing factor 40 | (RefSeq) pre-mRNA-processing protein 40A-like isoform X1 (A)
gene-LOC110682801	K23222 nuclease HARBI1 [EC:3.1.-.-] | (RefSeq) putative nuclease HARBI1 (A)
gene-LOC110682802	K10752 histone-binding protein RBBP4 | (RefSeq) heavy metal-associated isoprenylated plant protein 26-like (A)
gene-LOC110682804	K20478 golgin subfamily B member 1 | (RefSeq) putative leucine-rich repeat-containing protein DDB_G0290503 isoform X1 (A)
gene-LOC110682805	K09422 transcription factor MYB, plant | (RefSeq) transcription factor MYB117-like (A)
gene-LOC110682809	K10206 LL-diaminopimelate aminotransferase [EC:2.6.1.83] | (RefSeq) aminotransferase ALD1-like (A)
gene-LOC110682810	K00010 myo-inositol 2-dehydrogenase / D-chiro-inositol 1-dehydrogenase [EC:1.1.1.18 1.1.1.369] | (RefSeq) probable myo-inositol dehydrogenase (A)
gene-LOC110682811	K00602 phosphoribosylaminoimidazolecarboxamide formyltransferase / IMP cyclohydrolase [EC:2.1.2.3 3.5.4.10] | (RefSeq) uncharacterized protein LOC110682811 (A)
gene-LOC110682812	K02991 small subunit ribosomal protein S6e | (RefSeq) 40S ribosomal protein S6-like (A)
gene-LOC110682814	K13418 somatic embryogenesis receptor kinase 1 [EC:2.7.10.1 2.7.11.1] | (RefSeq) somatic embryogenesis receptor kinase 2 (A)
gene-LOC110682815	K10734 GINS complex subunit 3 | (RefSeq) DNA replication complex GINS protein PSF3-like (A)
gene-LOC110682817	K17604 zinc finger SWIM domain-containing protein 3 | (RefSeq) protein FAR1-RELATED SEQUENCE 8-like (A)
gene-LOC110682818	K15032 mTERF domain-containing protein, mitochondrial | (RefSeq) transcription termination factor MTERF4, chloroplastic-like (A)
gene-LOC110682819	K15718 linoleate 9S-lipoxygenase [EC:1.13.11.58] | (RefSeq) probable linoleate 9S-lipoxygenase 5 (A)
gene-LOC110682820	K17086 transmembrane 9 superfamily member 2/4 | (RefSeq) uncharacterized LOC101300290 (A)
gene-LOC110682821	K17604 zinc finger SWIM domain-containing protein 3 | (RefSeq) protein FAR1-RELATED SEQUENCE 5-like (A)
gene-LOC110682822	K08867 WNK lysine deficient protein kinase [EC:2.7.11.1] | (RefSeq) probable serine/threonine-protein kinase WNK9 (A)
gene-LOC110682823	K15803 (-)-germacrene D synthase [EC:4.2.3.75] | (RefSeq) (-)-germacrene D synthase-like (A)
gene-LOC110682825	K03362 F-box and WD-40 domain protein 1/11 | (RefSeq) protein JINGUBANG-like (A)
gene-LOC110682826	K15718 linoleate 9S-lipoxygenase [EC:1.13.11.58] | (RefSeq) probable linoleate 9S-lipoxygenase 5 (A)
gene-LOC110682827	K17609 nucleoredoxin [EC:1.8.1.8] | (RefSeq) probable nucleoredoxin 1 (A)
gene-LOC110682828	K20929 glyoxal/methylglyoxal oxidase [EC:1.2.3.15] | (RefSeq) aldehyde oxidase GLOX-like (A)
gene-LOC110682829	K04733 interleukin-1 receptor-associated kinase 4 [EC:2.7.11.1] | (RefSeq) receptor-like kinase LIP1 isoform X1 (A)
gene-LOC110682830	K22804 structural maintenance of chromosomes protein 6 | (RefSeq) structural maintenance of chromosomes protein 6B-like (A)
gene-LOC110682831	K15718 linoleate 9S-lipoxygenase [EC:1.13.11.58] | (RefSeq) probable linoleate 9S-lipoxygenase 4 (A)
gene-LOC110682832	K18789 xylogalacturonan beta-1,3-xylosyltransferase [EC:2.4.2.41] | (RefSeq) probable glycosyltransferase At3g42180 (A)
gene-LOC110682833	K23222 nuclease HARBI1 [EC:3.1.-.-] | (RefSeq) putative nuclease HARBI1 (A)
gene-LOC110682834	K17086 transmembrane 9 superfamily member 2/4 | (RefSeq) uncharacterized LOC101300290 (A)
gene-LOC110682835	K23222 nuclease HARBI1 [EC:3.1.-.-] | (RefSeq) putative nuclease HARBI1 (A)
gene-LOC110682836	K17604 zinc finger SWIM domain-containing protein 3 | (RefSeq) protein FAR1-RELATED SEQUENCE 5-like (A)
gene-LOC110682837	K22733 magnesium transporter | (RefSeq) probable magnesium transporter NIPA1 (A)
gene-LOC110682840	K14175 (3S,6E)-nerolidol synthase [EC:4.2.3.48] | (RefSeq) (3S,6E)-nerolidol synthase 1-like (A)
gene-LOC110682842	K20929 glyoxal/methylglyoxal oxidase [EC:1.2.3.15] | (RefSeq) aldehyde oxidase GLOX-like (A)
gene-LOC110682843	K21554 CREB3 regulatory factor | (RefSeq) B3 domain-containing transcription factor VRN1-like (A)
gene-LOC110682844	K17604 zinc finger SWIM domain-containing protein 3 | (RefSeq) protein FAR1-RELATED SEQUENCE 5-like (A)
gene-LOC110682845	K01535 H+-transporting ATPase [EC:7.1.2.1] | (RefSeq) plasma membrane ATPase 1-like (A)
gene-LOC110682846	K14857 AdoMet-dependent rRNA methyltransferase SPB1 [EC:2.1.1.-] | (RefSeq) putative rRNA methyltransferase (A)
gene-LOC110682847	K15255 ATP-dependent DNA helicase PIF1 [EC:3.6.4.12] | (RefSeq) ATP-dependent DNA helicase PIF1-like (A)
gene-LOC110682848	K14175 (3S,6E)-nerolidol synthase [EC:4.2.3.48] | (RefSeq) (3S,6E)-nerolidol synthase 1-like (A)
gene-LOC110682849	K13201 nucleolysin TIA-1/TIAR | (RefSeq) oligouridylate-binding protein 1-like isoform X1 (A)
gene-LOC110682851	K21596 calmodulin-binding transcription activator | (RefSeq) uncharacterized LOC107794376 (A)
gene-LOC110682852	K11643 chromodomain-helicase-DNA-binding protein 4 [EC:3.6.4.12] | (RefSeq) CHD3-type chromatin-remodeling factor PICKLE-like (A)
gene-LOC110682853	K12741 heterogeneous nuclear ribonucleoprotein A1/A3 | (RefSeq) pre-mRNA polyadenylation factor fip-1-like (A)
gene-LOC110682855	K05666 ATP-binding cassette, subfamily C (CFTR/MRP), member 2 | (RefSeq) ABC transporter C family member 10-like (A)
gene-LOC110682857	K15718 linoleate 9S-lipoxygenase [EC:1.13.11.58] | (RefSeq) probable linoleate 9S-lipoxygenase 5 (A)
gene-LOC110682858	K04733 interleukin-1 receptor-associated kinase 4 [EC:2.7.11.1] | (RefSeq) wall-associated receptor kinase-like 20 (A)
gene-LOC110682861	K21596 calmodulin-binding transcription activator | (RefSeq) uncharacterized LOC107794376 (A)
gene-LOC110682862	K01303 acylaminoacyl-peptidase [EC:3.4.19.1] | (RefSeq) uncharacterized LOC101311565 (A)
gene-LOC110682864	K01188 beta-glucosidase [EC:3.2.1.21] | (RefSeq) uncharacterized protein LOC106394339 (A)
gene-LOC110682869	K11649 SWI/SNF related-matrix-associated actin-dependent regulator of chromatin subfamily C | (RefSeq) F-box and associated interaction domain protein (A)
gene-LOC110682871	K03549 KUP system potassium uptake protein | (RefSeq) potassium transporter 19-like (A)
gene-LOC110682872	K11843 ubiquitin carboxyl-terminal hydrolase 14 [EC:3.4.19.12] | (RefSeq) FBD-associated F-box protein At4g10400-like (A)
gene-LOC110682873	K01303 acylaminoacyl-peptidase [EC:3.4.19.1] | (RefSeq) uncharacterized LOC101311565 (A)
gene-LOC110682874	K01303 acylaminoacyl-peptidase [EC:3.4.19.1] | (RefSeq) uncharacterized LOC101311565 (A)
gene-LOC110682875	K14857 AdoMet-dependent rRNA methyltransferase SPB1 [EC:2.1.1.-] | (RefSeq) putative rRNA methyltransferase (A)
gene-LOC110682877	K04733 interleukin-1 receptor-associated kinase 4 [EC:2.7.11.1] | (RefSeq) G-type lectin S-receptor-like serine/threonine-protein kinase At1g11330 (A)
gene-LOC110682878	K08669 HtrA serine peptidase 2 [EC:3.4.21.108] | (RefSeq) putative protease Do-like 14 (A)
gene-LOC110682881	K20002 SNARE-associated protein Snapin | (RefSeq) uncharacterized protein LOC110682881 (A)
gene-LOC110682883	K17710 pentatricopeptide repeat domain-containing protein 1 | (RefSeq) pentatricopeptide repeat-containing protein At1g79080, chloroplastic-like (A)
gene-LOC110682884	K03283 heat shock 70kDa protein 1/2/6/8 | (RefSeq) probable mediator of RNA polymerase II transcription subunit 37c (A)
gene-LOC110682885	K03283 heat shock 70kDa protein 1/2/6/8 | (RefSeq) heat shock cognate 70 kDa protein 2 (A)
gene-LOC110682886	K03283 heat shock 70kDa protein 1/2/6/8 | (RefSeq) heat shock cognate 70 kDa protein 2-like (A)
gene-LOC110682888	K09286 EREBP-like factor | (RefSeq) ethylene-responsive transcription factor RAP2-11 (A)
gene-LOC110682889	K17108 non-lysosomal glucosylceramidase [EC:3.2.1.45] | (RefSeq) non-lysosomal glucosylceramidase-like (A)
gene-LOC110682890	K14317 nuclear pore complex protein Nup214 | (RefSeq) nuclear pore complex protein NUP214-like (A)
gene-LOC110682891	K01213 galacturan 1,4-alpha-galacturonidase [EC:3.2.1.67] | (RefSeq) exopolygalacturonase (A)
gene-LOC110682892	K21772 transcriptional activator protein Pur-alpha | (RefSeq) transcription factor Pur-alpha 1-like (A)
gene-LOC110682893	K00167 2-oxoisovalerate dehydrogenase E1 component beta subunit [EC:1.2.4.4] | (RefSeq) 2-oxoisovalerate dehydrogenase subunit beta 1, mitochondrial-like (A)
gene-LOC110682894	K20102 YTH domain-containing family protein | (RefSeq) uncharacterized protein LOC110790428 (A)
gene-LOC110682895	K08869 aarF domain-containing kinase | (RefSeq) uncharacterized protein LOC110710472 (A)
gene-LOC110682896	K15030 translation initiation factor 3 subunit M | (RefSeq) uncharacterized LOC103856145 (A)
gene-LOC110682897	K04567 lysyl-tRNA synthetase, class II [EC:6.1.1.6] | (RefSeq) lysine--tRNA ligase, chloroplastic/mitochondrial-like isoform X1 (A)
gene-LOC110682898	K17679 ATP-dependent RNA helicase MSS116, mitochondrial [EC:3.6.4.13] | (RefSeq) probable DEAD-box ATP-dependent RNA helicase 48 (A)
gene-LOC110682899	K08585 calpain, invertebrate [EC:3.4.22.-] | (RefSeq) calpain-type cysteine protease DEK1-like (A)
gene-LOC110682900	K15164 mediator of RNA polymerase II transcription subunit 13 | (RefSeq) mediator of RNA polymerase II transcription subunit 13-like (A)
gene-LOC110682902	K15104 solute carrier family 25 (mitochondrial oxoglutarate transporter), member 11 | (RefSeq) mitochondrial dicarboxylate/tricarboxylate transporter DTC-like (A)
gene-LOC110682903	K02356 elongation factor P | (RefSeq) chloroplast translation elongation factor P (A)
gene-LOC110682904	K04733 interleukin-1 receptor-associated kinase 4 [EC:2.7.11.1] | (RefSeq) G-type lectin S-receptor-like serine/threonine-protein kinase At1g11330 isoform X1 (A)
gene-LOC110682905	K07374 tubulin alpha | (RefSeq) tubulin alpha-3 chain (A)
gene-LOC110682906	K20222 importin-5 | (RefSeq) importin-5-like (A)
gene-LOC110682907	K01056 peptidyl-tRNA hydrolase, PTH1 family [EC:3.1.1.29] | (RefSeq) peptidyl-tRNA hydrolase, mitochondrial-like (A)
gene-LOC110682908	K15255 ATP-dependent DNA helicase PIF1 [EC:3.6.4.12] | (RefSeq) uncharacterized protein LOC110690153 (A)
gene-LOC110682909	K02925 large subunit ribosomal protein L3e | (RefSeq) uncharacterized LOC107870717 (A)
gene-LOC110682910	K17604 zinc finger SWIM domain-containing protein 3 | (RefSeq) LOW QUALITY PROTEIN: uncharacterized protein LOC111898448 (A)
gene-LOC110682911	K08332 vacuolar protein 8 | (RefSeq) U-box domain-containing protein 4-like (A)
gene-LOC110682912	K14857 AdoMet-dependent rRNA methyltransferase SPB1 [EC:2.1.1.-] | (RefSeq) putative rRNA methyltransferase (A)
gene-LOC110682913	K04733 interleukin-1 receptor-associated kinase 4 [EC:2.7.11.1] | (RefSeq) G-type lectin S-receptor-like serine/threonine-protein kinase At1g11330 (A)
gene-LOC110682914	K13201 nucleolysin TIA-1/TIAR | (RefSeq) oligouridylate-binding protein 1-like isoform X1 (A)
gene-LOC110682915	K17086 transmembrane 9 superfamily member 2/4 | (RefSeq) uncharacterized LOC101300290 (A)
gene-LOC110682916	K23222 nuclease HARBI1 [EC:3.1.-.-] | (RefSeq) uncharacterized protein LOC106339918 (A)
gene-LOC110682917	K17604 zinc finger SWIM domain-containing protein 3 | (RefSeq) protein FAR1-RELATED SEQUENCE 5 isoform X3 (A)
gene-LOC110682918	K17604 zinc finger SWIM domain-containing protein 3 | (RAP-DB) Os01g0852650; FAR1 DNA binding domain domain containing protein. (A)
gene-LOC110682919	K12874 intron-binding protein aquarius | (RefSeq) LOW QUALITY PROTEIN: intron-binding protein aquarius-like (A)
gene-LOC110682920	K23222 nuclease HARBI1 [EC:3.1.-.-] | (RefSeq) putative nuclease HARBI1 (A)
gene-LOC110682921	K22696 protein-lysine N-methyltransferase EEF2KMT [EC:2.1.1.-] | (RefSeq) uncharacterized protein LOC108202480 isoform X1 (A)
gene-LOC110682922	K01303 acylaminoacyl-peptidase [EC:3.4.19.1] | (RefSeq) uncharacterized LOC101311565 (A)
gene-LOC110682923	K04733 interleukin-1 receptor-associated kinase 4 [EC:2.7.11.1] | (RefSeq) G-type lectin S-receptor-like serine/threonine-protein kinase At1g11330 (A)
gene-LOC110682924	K01535 H+-transporting ATPase [EC:7.1.2.1] | (RefSeq) plasma membrane ATPase 2-like (A)
gene-LOC110682925	K01303 acylaminoacyl-peptidase [EC:3.4.19.1] | (RefSeq) uncharacterized LOC101311565 (A)
gene-LOC110682926	K22696 protein-lysine N-methyltransferase EEF2KMT [EC:2.1.1.-] | (RefSeq) uncharacterized protein LOC108202480 isoform X1 (A)
gene-LOC110682927	K02995 small subunit ribosomal protein S8e | (RefSeq) 40S ribosomal protein S8-like (A)
gene-LOC110682928	K23222 nuclease HARBI1 [EC:3.1.-.-] | (RefSeq) uncharacterized protein LOC110682928 (A)
gene-LOC110682929	K04802 proliferating cell nuclear antigen | (RefSeq) proliferating cell nuclear antigen 2 (A)
gene-LOC110682930	K08176 MFS transporter, PHS family, inorganic phosphate transporter | (RefSeq) uncharacterized protein LOC109813542 (A)
gene-LOC110682931	K11253 histone H3 | (RefSeq) uncharacterized protein LOC110629262 (A)
gene-LOC110682932	K01051 pectinesterase [EC:3.1.1.11] | (RefSeq) probable pectinesterase 15 (A)
gene-LOC110682949	K21554 CREB3 regulatory factor | (RefSeq) B3 domain-containing transcription factor VRN1-like (A)
gene-LOC110682957	K14514 ethylene-insensitive protein 3 | (RefSeq) ETHYLENE INSENSITIVE 3-like 3 protein isoform X1 (A)
gene-LOC110682958	K15333 tRNA guanosine-2'-O-methyltransferase [EC:2.1.1.34] | (RefSeq) uncharacterized protein LOC104224633 (A)
gene-LOC110682960	K03868 RING-box protein 1 [EC:2.3.2.32] | (RefSeq) RING/U-box superfamily protein (A)
gene-LOC110682961	K04733 interleukin-1 receptor-associated kinase 4 [EC:2.7.11.1] | (Kazusa) Lj4g3v2213630.2; - (A)
gene-LOC110682962	K01366 cathepsin H [EC:3.4.22.16] | (RefSeq) thiol protease aleurain-like (A)
gene-LOC110682964	K16609 tubulin--tyrosine ligase-like protein 12 | (RefSeq) tubulin--tyrosine ligase-like protein 12 isoform X1 (A)
gene-LOC110682966	K15082 DNA repair protein RAD7 | (RefSeq) F-box/LRR-repeat protein 14-like (A)
gene-LOC110682967	K20793 N-alpha-acetyltransferase 50 [EC:2.3.1.258] | (RefSeq) uncharacterized LOC103427988 (A)
gene-LOC110682968	K23280 rhamnogalacturonan I rhamnosyltransferase [EC:2.4.1.351] | (RefSeq) hypothetical protein (A)
gene-LOC110682970	K01303 acylaminoacyl-peptidase [EC:3.4.19.1] | (RefSeq) uncharacterized LOC101311565 (A)
gene-LOC110682972	K06685 MOB kinase activator 1 | (RefSeq) MOB kinase activator-like 1A isoform X1 (A)
gene-LOC110682973	K12501 homogentisate solanesyltransferase [EC:2.5.1.117] | (RefSeq) uncharacterized protein LOC105162468 isoform X1 (A)
gene-LOC110682980	K00430 peroxidase [EC:1.11.1.7] | (RefSeq) peroxidase 2-like (A)
gene-LOC110682981	K22684 metacaspase-1 [EC:3.4.22.-] | (RefSeq) putative metacaspase (A)
gene-LOC110682988	K20161 DENN domain-containing protein 2 | (RefSeq) uncharacterized protein LOC111798885 (A)
gene-LOC110682989	K15176 RNA polymerase-associated protein CTR9 | (RefSeq) protein CTR9 homolog (A)
gene-LOC110682990	K22382 WD repeat-containing protein 26 | (RefSeq) WD repeat-containing protein 26 homolog (A)
gene-LOC110682994	K07424 cytochrome P450 family 3 subfamily A [EC:1.14.14.1] | (RefSeq) 11-oxo-beta-amyrin 30-oxidase (A)
gene-LOC110682995	K03026 DNA-directed RNA polymerase III subunit RPC4 | (RefSeq) DNA-directed RNA polymerase III subunit RPC4-like (A)
gene-LOC110682996	K13528 mediator of RNA polymerase II transcription subunit 20 | (RefSeq) mediator of RNA polymerase II transcription subunit 20a-like isoform X1 (A)
gene-LOC110682998	K09422 transcription factor MYB, plant | (RefSeq) transcription repressor MYB6-like (A)
gene-LOC110682999	K13346 peroxin-10 | (RefSeq) stress-response A/B barrel domain-containing protein UP3 (A)
gene-LOC110683001	K02985 small subunit ribosomal protein S3e | (RefSeq) 40S ribosomal protein S3-3-like (A)
gene-LOC110683002	K07466 replication factor A1 | (RefSeq) replication protein A 70 kDa DNA-binding subunit A-like (A)
gene-LOC110683003	K22048 mechanosensitive ion channel protein 4/5/6/7/8/9/10 | (RefSeq) mechanosensitive ion channel protein 10-like (A)
gene-LOC110683004	K22048 mechanosensitive ion channel protein 4/5/6/7/8/9/10 | (RefSeq) mechanosensitive ion channel protein 10-like (A)
gene-LOC110683005	K19041 E3 ubiquitin-protein ligase RNF38/44 [EC:2.3.2.27] | (RefSeq) RING-H2 finger protein ATL33-like (A)
gene-LOC110683006	K12191 charged multivesicular body protein 2A | (RefSeq) vacuolar protein sorting-associated protein 2 homolog 1-like (A)
gene-LOC110683009	K13566 omega-amidase [EC:3.5.1.3] | (RefSeq) omega-amidase, chloroplastic-like (A)
gene-LOC110683010	K06630 14-3-3 protein epsilon | (RefSeq) uncharacterized protein LOC110789589 (A)
gene-LOC110683011	K00679 phospholipid:diacylglycerol acyltransferase [EC:2.3.1.158] | (RefSeq) phospholipid:diacylglycerol acyltransferase 1-like (A)
gene-LOC110683013	K08064 nuclear transcription factor Y, alpha | (RefSeq) nuclear transcription factor Y subunit A-7-like (A)
gene-LOC110683014	K13105 proline-rich protein PRCC | (RefSeq) proline-rich protein PRCC-like (A)
gene-LOC110683015	K06889 uncharacterized protein | (RefSeq) protein bem46-like (A)
gene-LOC110683016	K06889 uncharacterized protein | (RefSeq) protein bem46-like isoform X1 (A)
gene-LOC110683018	K22378 E3 ubiquitin-protein ligase RNF181 [EC:2.3.2.27] | (RefSeq) E3 ubiquitin-protein ligase SGR9, amyloplastic (A)
gene-LOC110683019	K21026 acetylajmaline esterase [EC:3.1.1.80] | (RefSeq) GDSL esterase/lipase At1g28610-like isoform X1 (A)
gene-LOC110683020	K23222 nuclease HARBI1 [EC:3.1.-.-] | (RefSeq) uncharacterized protein LOC110710903 (A)
gene-LOC110683021	K02925 large subunit ribosomal protein L3e | (RefSeq) uncharacterized LOC107870717 (A)
gene-LOC110683023	K21026 acetylajmaline esterase [EC:3.1.1.80] | (RefSeq) GDSL esterase/lipase At1g28610-like isoform X1 (A)
gene-LOC110683024	K10357 myosin V | (RefSeq) myosin-17-like (A)
gene-LOC110683027	K05747 Wiskott-Aldrich syndrome protein | (RefSeq) formin-like protein 20 (A)
gene-LOC110683028	K15263 cell growth-regulating nucleolar protein | (RefSeq) UBP1-associated proteins 1C-like isoform X1 (A)
gene-LOC110683029	K23260 scopoletin glucosyltransferase [EC:2.4.1.128] | (RefSeq) scopoletin glucosyltransferase-like (A)
gene-LOC110683031	K14397 cleavage and polyadenylation specificity factor subunit 5 | (RefSeq) pre-mRNA cleavage factor Im 25 kDa subunit 1-like (A)
gene-LOC110683032	K20603 mitogen-activated protein kinase kinase 2 [EC:2.7.12.2] | (RefSeq) LOW QUALITY PROTEIN: mitogen-activated protein kinase kinase 2-like (A)
gene-LOC110683034	K14497 protein phosphatase 2C [EC:3.1.3.16] | (RefSeq) probable protein phosphatase 2C 50 (A)
gene-LOC110683035	K06063 SNW domain-containing protein 1 | (RefSeq) SNW/SKI-interacting protein-like (A)
gene-LOC110683037	K23222 nuclease HARBI1 [EC:3.1.-.-] | (RefSeq) protein ALP1-like (A)
gene-LOC110683038	K04733 interleukin-1 receptor-associated kinase 4 [EC:2.7.11.1] | (RefSeq) U-box domain-containing protein 52-like isoform X1 (A)
gene-LOC110683039	K13484 5-hydroxyisourate hydrolase / 2-oxo-4-hydroxy-4-carboxy-5-ureidoimidazoline decarboxylase [EC:3.5.2.17 4.1.1.97] | (RefSeq) L10-interacting MYB domain-containing protein-like (A)
gene-LOC110683040	K06444 lycopene epsilon-cyclase [EC:5.5.1.18] | (RefSeq) lycopene epsilon cyclase, chloroplastic-like (A)
gene-LOC110683041	K15718 linoleate 9S-lipoxygenase [EC:1.13.11.58] | (RefSeq) probable linoleate 9S-lipoxygenase 5 (A)
gene-LOC110683042	K09422 transcription factor MYB, plant | (RefSeq) telomere repeat-binding factor 5-like (A)
gene-LOC110683043	K13459 disease resistance protein RPS2 | (RefSeq) disease resistance protein RPS2-like (A)
gene-LOC110683044	K13175 THO complex subunit 6 | (RefSeq) THO complex subunit 6-like (A)
gene-LOC110683045	K11155 diacylglycerol O-acyltransferase 1 [EC:2.3.1.20 2.3.1.75 2.3.1.76] | (RefSeq) diacylglycerol O-acyltransferase 1A-like (A)
gene-LOC110683046	K02218 casein kinase 1 [EC:2.7.11.1] | (RefSeq) casein kinase 1-like protein 2 (A)
gene-LOC110683047	K04733 interleukin-1 receptor-associated kinase 4 [EC:2.7.11.1] | (RefSeq) uncharacterized protein LOC110908553 (A)
gene-LOC110683049	K17604 zinc finger SWIM domain-containing protein 3 | (RefSeq) uncharacterized LOC104456899 (A)
gene-LOC110683050	K00134 glyceraldehyde 3-phosphate dehydrogenase [EC:1.2.1.12] | (RefSeq) serine/threonine-protein phosphatase 7 long form homolog (A)
gene-LOC110683051	K14508 regulatory protein NPR1 | (RefSeq) BTB/POZ domain and ankyrin repeat-containing protein NPR1-like (A)
gene-LOC110683052	K09419 heat shock transcription factor, other eukaryote | (RefSeq) heat stress transcription factor A-7a-like (A)
gene-LOC110683053	K15446 tRNA:m4X modification enzyme [EC:2.1.1.225] | (RefSeq) uncharacterized protein LOC110683053 isoform X1 (A)
gene-LOC110683054	K03787 5'-nucleotidase [EC:3.1.3.5] | (RefSeq) uncharacterized protein LOC110683054 (A)
gene-LOC110683056	K01303 acylaminoacyl-peptidase [EC:3.4.19.1] | (RefSeq) uncharacterized LOC101311565 (A)
gene-LOC110683057	K03327 multidrug resistance protein, MATE family | (RefSeq) protein DETOXIFICATION 16-like (A)
gene-LOC110683058	K03553 recombination protein RecA | (RefSeq) DNA repair protein recA homolog 3, mitochondrial-like isoform X1 (A)
gene-LOC110683059	K05349 beta-glucosidase [EC:3.2.1.21] | (RefSeq) probable beta-glucosidase F (A)
gene-LOC110683060	K12818 ATP-dependent RNA helicase DHX8/PRP22 [EC:3.6.4.13] | (RefSeq) probable pre-mRNA-splicing factor ATP-dependent RNA helicase DEAH5 (A)
gene-LOC110683062	K06889 uncharacterized protein | (RefSeq) uncharacterized protein LOC110683062 isoform X1 (A)
gene-LOC110683063	K03327 multidrug resistance protein, MATE family | (RefSeq) LOW QUALITY PROTEIN: ethionine resistance-conferring protein 1-like (A)
gene-LOC110683064	K06889 uncharacterized protein | (RefSeq) uncharacterized protein LOC110683064 (A)
gene-LOC110683065	K06889 uncharacterized protein | (RefSeq) mycophenolic acid acyl-glucuronide esterase, mitochondrial-like (A)
gene-LOC110683068	K00521 ferric-chelate reductase [EC:1.16.1.7] | (RefSeq) ferric reduction oxidase 7, chloroplastic-like (A)
gene-LOC110683069	K20818 KxDL motif-containing protein 1 | (RefSeq) kxDL motif-containing protein 1-like (A)
gene-LOC110683071	K02871 large subunit ribosomal protein L13 | (RefSeq) uncharacterized protein LOC110683071 (A)
gene-LOC110683072	K01148 poly(A)-specific ribonuclease [EC:3.1.13.4] | (RefSeq) LOC109744586; uncharacterized CRM domain-containing protein At3g25440, chloroplastic isoform X1 (A)
gene-LOC110683073	K17262 tubulin-specific chaperone B | (RefSeq) tubulin-folding cofactor B-like (A)
gene-LOC110683074	K22696 protein-lysine N-methyltransferase EEF2KMT [EC:2.1.1.-] | (RefSeq) uncharacterized protein LOC108202480 isoform X1 (A)
gene-LOC110683075	K15718 linoleate 9S-lipoxygenase [EC:1.13.11.58] | (RefSeq) probable linoleate 9S-lipoxygenase 5 (A)
gene-LOC110683076	K00279 cytokinin dehydrogenase [EC:1.5.99.12] | (RefSeq) cytokinin dehydrogenase 3-like (A)
gene-LOC110683079	K01537 P-type Ca2+ transporter type 2C [EC:7.2.2.10] | (RefSeq) putative calcium-transporting ATPase 13, plasma membrane-type (A)
gene-LOC110683081	K17604 zinc finger SWIM domain-containing protein 3 | (RefSeq) LOC109756079; protein FAR1-RELATED SEQUENCE 5-like (A)
gene-LOC110683084	K04733 interleukin-1 receptor-associated kinase 4 [EC:2.7.11.1] | (RefSeq) receptor-like serine/threonine-protein kinase ALE2 isoform X1 (A)
gene-LOC110683085	K10752 histone-binding protein RBBP4 | (RefSeq) WD-40 repeat-containing protein MSI4-like (A)
gene-LOC110683086	K04733 interleukin-1 receptor-associated kinase 4 [EC:2.7.11.1] | (RefSeq) probable serine/threonine-protein kinase PBL16 (A)
gene-LOC110683088	K17964 leucine-rich PPR motif-containing protein, mitochondrial | (RefSeq) hypothetical protein (A)
gene-LOC110683091	K05349 beta-glucosidase [EC:3.2.1.21] | (RefSeq) probable beta-glucosidase F (A)
gene-LOC110683093	K17972 N-terminal acetyltransferase B complex catalytic subunit [EC:2.3.1.254] | (RefSeq) N-terminal acetyltransferase B complex catalytic subunit NAA20 (A)
gene-LOC110683094	K09837 carotenoid epsilon hydroxylase [EC:1.14.14.158] | (RefSeq) carotene epsilon-monooxygenase, chloroplastic-like (A)
gene-LOC110683095	K13066 caffeic acid 3-O-methyltransferase [EC:2.1.1.68] | (RefSeq) COMT1-2; caffeic acid O-methyltransferase (A)
gene-LOC110683098	K03327 multidrug resistance protein, MATE family | (RefSeq) protein DETOXIFICATION 19-like (A)
gene-LOC110683099	K00924 kinase [EC:2.7.1.-] | (RefSeq) receptor protein kinase CLAVATA1-like (A)
gene-LOC110683100	K13457 disease resistance protein RPM1 | (RefSeq) disease resistance protein RPM1-like (A)
gene-LOC110683103	K04460 serine/threonine-protein phosphatase 5 [EC:3.1.3.16] | (RefSeq) serine/threonine-protein phosphatase with EF-hands pef-1 (A)
gene-LOC110683104	K11423 histone-lysine N-methyltransferase SETD2 [EC:2.1.1.43] | (RefSeq) uncharacterized protein LOC103965265 isoform X1 (A)
gene-LOC110683106	K01303 acylaminoacyl-peptidase [EC:3.4.19.1] | (RefSeq) uncharacterized LOC101311565 (A)
gene-LOC110683113	K11253 histone H3 | (RefSeq) histone H3.3-like (A)
gene-LOC110683116	K17086 transmembrane 9 superfamily member 2/4 | (RefSeq) uncharacterized LOC101300290 (A)
gene-LOC110683117	K01303 acylaminoacyl-peptidase [EC:3.4.19.1] | (RefSeq) uncharacterized LOC101311565 (A)
gene-LOC110683118	K01303 acylaminoacyl-peptidase [EC:3.4.19.1] | (RefSeq) uncharacterized LOC101311565 (A)
gene-LOC110683120	K01303 acylaminoacyl-peptidase [EC:3.4.19.1] | (RefSeq) uncharacterized LOC101311565 (A)
gene-LOC110683123	K05278 flavonol synthase [EC:1.14.11.23] | (RefSeq) flavonol synthase/flavanone 3-hydroxylase (A)
gene-LOC110683124	K03283 heat shock 70kDa protein 1/2/6/8 | (RefSeq) heat shock 70 kDa protein 18-like (A)
gene-LOC110683126	K00963 UTP--glucose-1-phosphate uridylyltransferase [EC:2.7.7.9] | (RefSeq) uncharacterized LOC105775510 (A)
gene-LOC110683128	K17604 zinc finger SWIM domain-containing protein 3 | (RefSeq) protein FAR1-RELATED SEQUENCE 6 (A)
gene-LOC110683129	K00963 UTP--glucose-1-phosphate uridylyltransferase [EC:2.7.7.9] | (RefSeq) uncharacterized LOC105775510 (A)
gene-LOC110683130	K08517 vesicle transport protein SEC22 | (RefSeq) 25.3 kDa vesicle transport protein-like (A)
gene-LOC110683131	K08857 NIMA (never in mitosis gene a)-related kinase 1/4/5 [EC:2.7.11.1] | (RefSeq) serine/threonine-protein kinase Nek6-like (A)
gene-LOC110683133	K00799 glutathione S-transferase [EC:2.5.1.18] | (RefSeq) uncharacterized protein LOC110786294 (A)
gene-LOC110683135	K13201 nucleolysin TIA-1/TIAR | (RefSeq) oligouridylate-binding protein 1-like isoform X1 (A)
gene-LOC110683136	K00924 kinase [EC:2.7.1.-] | (RefSeq) receptor protein kinase CLAVATA1-like (A)
gene-LOC110683137	K10875 DNA repair and recombination protein RAD54 and RAD54-like protein [EC:3.6.4.-] | (RefSeq) uncharacterized protein LOC110929169 (A)
gene-LOC110683140	K07466 replication factor A1 | (RefSeq) uncharacterized protein LOC110116371 (A)
gene-LOC110683142	K00430 peroxidase [EC:1.11.1.7] | (RefSeq) peroxidase 4-like (A)
gene-LOC110683143	K00430 peroxidase [EC:1.11.1.7] | (RefSeq) peroxidase 4-like (A)
gene-LOC110683146	K04733 interleukin-1 receptor-associated kinase 4 [EC:2.7.11.1] | (RefSeq) putative receptor-like protein kinase At5g39000 (A)
gene-LOC110683148	K00799 glutathione S-transferase [EC:2.5.1.18] | (RefSeq) uncharacterized protein LOC110786294 (A)
gene-LOC110683149	K03362 F-box and WD-40 domain protein 1/11 | (RefSeq) protein JINGUBANG-like (A)
gene-LOC110683150	K21596 calmodulin-binding transcription activator | (RefSeq) uncharacterized LOC107794376 (A)
gene-LOC110683154	K09286 EREBP-like factor | (RefSeq) ethylene-responsive transcription factor TINY-like (A)
gene-LOC110683155	K01609 indole-3-glycerol phosphate synthase [EC:4.1.1.48] | (RefSeq) indole-3-glycerol phosphate synthase, chloroplastic-like isoform X1 (A)
gene-LOC110683157	K17913 carlactone synthase / all-trans-10'-apo-beta-carotenal 13,14-cleaving dioxygenase [EC:1.13.11.69 1.13.11.70] | (RefSeq) carotenoid cleavage dioxygenase 8 homolog B, chloroplastic-like (A)
gene-LOC110683159	K19613 leucine-rich repeat protein SHOC2 | (RefSeq) disease resistance protein RGA2-like (A)
gene-LOC110683160	K02925 large subunit ribosomal protein L3e | (RefSeq) uncharacterized LOC107870717 (A)
gene-LOC110683162	K13457 disease resistance protein RPM1 | (RefSeq) putative disease resistance protein At1g50180 (A)
gene-LOC110683163	K15078 structure-specific endonuclease subunit SLX1 [EC:3.6.1.-] | (RefSeq) putative disease resistance protein RGA3 (A)
gene-LOC110683164	K14304 nuclear pore complex protein Nup85 | (RefSeq) nuclear pore complex protein NUP85-like (A)
gene-LOC110683165	K10614 E3 ubiquitin-protein ligase HERC3 [EC:2.3.2.26] | (RefSeq) ultraviolet-B receptor UVR8-like (A)
gene-LOC110683167	K14313 nuclear pore complex protein Nup53 | (RefSeq) uncharacterized protein LOC113341555 (A)
gene-LOC110683170	K09494 T-complex protein 1 subunit beta | (RefSeq) uncharacterized LOC106798578 (A)
gene-LOC110683171	K00549 5-methyltetrahydropteroyltriglutamate--homocysteine methyltransferase [EC:2.1.1.14] | (RefSeq) 5-methyltetrahydropteroyltriglutamate-- homocysteine methyltransferase (A)
gene-LOC110683173	K00549 5-methyltetrahydropteroyltriglutamate--homocysteine methyltransferase [EC:2.1.1.14] | (RefSeq) 5-methyltetrahydropteroyltriglutamate--homocysteine methyltransferase-like (A)
gene-LOC110683175	K17583 nucleolar MIF4G domain-containing protein 1 | (RefSeq) nucleolar MIF4G domain-containing protein 1-like isoform X1 (A)
gene-LOC110683178	K11086 small nuclear ribonucleoprotein B and B' | (RefSeq) small nuclear ribonucleoprotein-associated protein B-like (A)
gene-LOC110683179	K01303 acylaminoacyl-peptidase [EC:3.4.19.1] | (RefSeq) uncharacterized LOC101311565 (A)
gene-LOC110683180	K02138 F-type H+-transporting ATPase subunit d | (RefSeq) ATP synthase subunit d, mitochondrial (A)
gene-LOC110683181	K03834 tyrosine-specific transport protein | (Kazusa) Lj0g3v0269489.1; - (A)
gene-LOC110683183	K13993 HSP20 family protein | (RefSeq) 17.5 kDa class I heat shock protein (A)
gene-LOC110683184	K17098 annexin D | (RefSeq) annexin-like protein RJ4 (A)
gene-LOC110683186	K10614 E3 ubiquitin-protein ligase HERC3 [EC:2.3.2.26] | (RefSeq) ultraviolet-B receptor UVR8 (A)
gene-LOC110683187	K05391 cyclic nucleotide gated channel, plant | (RefSeq) probable cyclic nucleotide-gated ion channel 5 (A)
gene-LOC110683188	K00549 5-methyltetrahydropteroyltriglutamate--homocysteine methyltransferase [EC:2.1.1.14] | (RefSeq) protein QUIRKY-like (A)
gene-LOC110683189	K05349 beta-glucosidase [EC:3.2.1.21] | (RefSeq) uncharacterized protein LOC110683189 (A)
gene-LOC110683190	K02985 small subunit ribosomal protein S3e | (RefSeq) 40S ribosomal protein S3-1 (A)
gene-LOC110683193	K22855 EEF1A lysine methyltransferase 1 [EC:2.1.1.-] | (RefSeq) EEF1A lysine methyltransferase 1-like (A)
gene-LOC110683195	K17964 leucine-rich PPR motif-containing protein, mitochondrial | (RefSeq) uncharacterized protein LOC109237110 (A)
gene-LOC110683197	K08486 syntaxin 1B/2/3 | (RefSeq) syntaxin-132-like (A)
gene-LOC110683199	K13126 polyadenylate-binding protein | (RefSeq) uncharacterized protein LOC112511000 (A)
gene-LOC110683201	K01188 beta-glucosidase [EC:3.2.1.21] | (RefSeq) uncharacterized protein LOC106394339 (A)
gene-LOC110683202	K17604 zinc finger SWIM domain-containing protein 3 | (RefSeq) protein FAR1-RELATED SEQUENCE 5-like (A)
gene-LOC110683203	K17604 zinc finger SWIM domain-containing protein 3 | (RefSeq) protein FAR1-RELATED SEQUENCE 5-like (A)
gene-LOC110683204	K23222 nuclease HARBI1 [EC:3.1.-.-] | (RefSeq) uncharacterized LOC104908129 (A)
gene-LOC110683206	K15382 solute carrier family 50 (sugar transporter) | (RefSeq) GMSWEET51; protein MAIN-LIKE 1 (A)
gene-LOC110683207	K15078 structure-specific endonuclease subunit SLX1 [EC:3.6.1.-] | (RefSeq) putative disease resistance protein RGA3 (A)
gene-LOC110683210	K17604 zinc finger SWIM domain-containing protein 3 | (RefSeq) uncharacterized protein LOC111484064 isoform X1 (A)
gene-LOC110683211	K19199 histone-lysine N-methyltransferase SETD3 [EC:2.1.1.43] | (RefSeq) uncharacterized protein LOC110684701 (A)
gene-LOC110683212	K23222 nuclease HARBI1 [EC:3.1.-.-] | (RefSeq) uncharacterized protein LOC110708151 (A)
gene-LOC110683214	K17604 zinc finger SWIM domain-containing protein 3 | (RefSeq) protein FAR1-RELATED SEQUENCE 8-like (A)
gene-LOC110683217	K01303 acylaminoacyl-peptidase [EC:3.4.19.1] | (RefSeq) uncharacterized LOC101311565 (A)
gene-LOC110683220	K10393 kinesin family member 2/24 | (RefSeq) kinesin-13A-like (A)
gene-LOC110683221	K17506 protein phosphatase 1L [EC:3.1.3.16] | (RefSeq) probable protein phosphatase 2C 2 (A)
gene-LOC110683223	K05929 phosphoethanolamine N-methyltransferase [EC:2.1.1.103] | (RefSeq) phosphoethanolamine N-methyltransferase (A)
gene-LOC110683224	K15503 serine/threonine-protein phosphatase 6 regulatory ankyrin repeat subunit B | (RefSeq) uncharacterized protein LOC105165041 (A)
gene-LOC110683226	K15503 serine/threonine-protein phosphatase 6 regulatory ankyrin repeat subunit B | (RefSeq) uncharacterized protein LOC105165041 (A)
gene-LOC110683227	K15503 serine/threonine-protein phosphatase 6 regulatory ankyrin repeat subunit B | (RefSeq) uncharacterized protein LOC105165041 (A)
gene-LOC110683228	K15503 serine/threonine-protein phosphatase 6 regulatory ankyrin repeat subunit B | (RefSeq) uncharacterized protein LOC105165041 (A)
gene-LOC110683229	K15503 serine/threonine-protein phosphatase 6 regulatory ankyrin repeat subunit B | (RefSeq) uncharacterized protein LOC105165041 (A)
gene-LOC110683230	K15503 serine/threonine-protein phosphatase 6 regulatory ankyrin repeat subunit B | (RefSeq) uncharacterized protein LOC105165041 (A)
gene-LOC110683231	K15503 serine/threonine-protein phosphatase 6 regulatory ankyrin repeat subunit B | (RefSeq) uncharacterized protein LOC105165041 (A)
gene-LOC110683233	K09494 T-complex protein 1 subunit beta | (RefSeq) T-complex protein 1 subunit delta-like (A)
gene-LOC110683235	K17795 mitochondrial import inner membrane translocase subunit TIM17 | (RefSeq) mitochondrial import inner membrane translocase subunit TIM17-1-like (A)
gene-LOC110683236	K08081 tropinone reductase I [EC:1.1.1.206] | (RefSeq) tropinone reductase homolog At5g06060-like (A)
gene-LOC110683238	K01674 carbonic anhydrase [EC:4.2.1.1] | (RefSeq) LOC109772606; alpha carbonic anhydrase 1, chloroplastic-like (A)
gene-LOC110683240	K01188 beta-glucosidase [EC:3.2.1.21] | (RefSeq) uncharacterized protein LOC106394339 (A)
gene-LOC110683241	K03006 DNA-directed RNA polymerase II subunit RPB1 [EC:2.7.7.6] | (RefSeq) LOW QUALITY PROTEIN: DNA-directed RNA polymerase II subunit 1-like (A)
gene-LOC110683242	K15718 linoleate 9S-lipoxygenase [EC:1.13.11.58] | (RefSeq) probable linoleate 9S-lipoxygenase 5 (A)
gene-LOC110683243	K14175 (3S,6E)-nerolidol synthase [EC:4.2.3.48] | (RefSeq) (3S,6E)-nerolidol synthase 1-like (A)
gene-LOC110683244	K01303 acylaminoacyl-peptidase [EC:3.4.19.1] | (RefSeq) uncharacterized LOC101311565 (A)
gene-LOC110683245	K13201 nucleolysin TIA-1/TIAR | (RefSeq) oligouridylate-binding protein 1-like isoform X1 (A)
gene-LOC110683246	K03950 NADH dehydrogenase (ubiquinone) 1 alpha subcomplex subunit 6 | (RefSeq) NADH dehydrogenase [ubiquinone] 1 alpha subcomplex subunit 6-like (A)
gene-LOC110683247	K14677 aminoacylase [EC:3.5.1.14] | (RefSeq) uncharacterized protein LOC107892630 (A)
gene-LOC110683250	K00006 glycerol-3-phosphate dehydrogenase (NAD+) [EC:1.1.1.8] | (RefSeq) glycerol-3-phosphate dehydrogenase [NAD(+)] 2, chloroplastic-like isoform X1 (A)
gene-LOC110683253	K13606 chlorophyll(ide) b reductase [EC:1.1.1.294] | (RefSeq) chlorophyll(ide) b reductase NOL, chloroplastic-like isoform X1 (A)
gene-LOC110683255	K02542 DNA replication licensing factor MCM6 [EC:3.6.4.12] | (RefSeq) DNA replication licensing factor MCM6-like (A)
gene-LOC110683256	K19706 dihydroceramide fatty acyl 2-hydroxylase [EC:1.14.18.7] | (RefSeq) dihydroceramide fatty acyl 2-hydroxylase FAH1-like (A)
gene-LOC110683258	K22696 protein-lysine N-methyltransferase EEF2KMT [EC:2.1.1.-] | (RefSeq) uncharacterized protein LOC108202480 isoform X1 (A)
gene-LOC110683260	K10268 F-box and leucine-rich repeat protein 2/20 | (Kazusa) Lj0g3v0059869.1; - (A)
gene-LOC110683264	K17604 zinc finger SWIM domain-containing protein 3 | (RefSeq) LOC109756079; protein FAR1-RELATED SEQUENCE 5-like (A)
gene-LOC110683265	K22804 structural maintenance of chromosomes protein 6 | (RefSeq) structural maintenance of chromosomes protein 6B-like (A)
gene-LOC110683268	K00231 protoporphyrinogen/coproporphyrinogen III oxidase [EC:1.3.3.4 1.3.3.15] | (RefSeq) protoporphyrinogen oxidase 1, chloroplastic-like (A)
gene-LOC110683269	K03580 ATP-dependent helicase HepA [EC:3.6.4.-] | (RefSeq) protein CHROMATIN REMODELING 4-like (A)
gene-LOC110683270	K23222 nuclease HARBI1 [EC:3.1.-.-] | (RefSeq) uncharacterized protein LOC110775500 (A)
gene-LOC110683271	K01880 glycyl-tRNA synthetase [EC:6.1.1.14] | (RefSeq) glycine--tRNA ligase, mitochondrial 1-like (A)
gene-LOC110683272	K03452 magnesium/proton exchanger | (RefSeq) uncharacterized LOC18613571 (A)
gene-LOC110683273	K00133 aspartate-semialdehyde dehydrogenase [EC:1.2.1.11] | (RefSeq) F10B6.22 (A)
gene-LOC110683274	K00133 aspartate-semialdehyde dehydrogenase [EC:1.2.1.11] | (RefSeq) F10B6.22 (A)
gene-LOC110683275	K00133 aspartate-semialdehyde dehydrogenase [EC:1.2.1.11] | (RefSeq) F10B6.22 (A)
gene-LOC110683276	K08516 synaptobrevin homolog YKT6 | (RefSeq) VAMP-like protein YKT61 (A)
gene-LOC110683280	K11322 enhancer of polycomb-like protein | (RefSeq) uncharacterized LOC102721193 (A)
gene-LOC110683286	K23222 nuclease HARBI1 [EC:3.1.-.-] | (RefSeq) protein ALP1-like (A)
gene-LOC110683287	K17604 zinc finger SWIM domain-containing protein 3 | (RefSeq) protein FAR1-RELATED SEQUENCE 5-like (A)
gene-LOC110683289	K14686 solute carrier family 31 (copper transporter), member 1 | (RefSeq) copper transporter 6-like (A)
gene-LOC110683290	K14686 solute carrier family 31 (copper transporter), member 1 | (RefSeq) copper transporter 6-like (A)
gene-LOC110683291	K14292 trimethylguanosine synthase [EC:2.1.1.-] | (RefSeq) uncharacterized LOC107850838 (A)
gene-LOC110683293	K01953 asparagine synthase (glutamine-hydrolysing) [EC:6.3.5.4] | (RefSeq) asparagine synthetase [glutamine-hydrolyzing] 1-like (A)
gene-LOC110683294	K13993 HSP20 family protein | (RefSeq) HSP20-like chaperones superfamily protein (A)
gene-LOC110683297	K03695 ATP-dependent Clp protease ATP-binding subunit ClpB | (RefSeq) chaperone protein ClpB1-like (A)
gene-LOC110683300	K15255 ATP-dependent DNA helicase PIF1 [EC:3.6.4.12] | (RefSeq) ATP-dependent DNA helicase PIF2-like (A)
gene-LOC110683301	K03695 ATP-dependent Clp protease ATP-binding subunit ClpB | (RefSeq) chaperone protein ClpB1-like (A)
gene-LOC110683302	K15333 tRNA guanosine-2'-O-methyltransferase [EC:2.1.1.34] | (RefSeq) uncharacterized protein LOC104224633 (A)
gene-LOC110683303	K15333 tRNA guanosine-2'-O-methyltransferase [EC:2.1.1.34] | (RefSeq) uncharacterized protein LOC104224633 (A)
gene-LOC110683304	K14568 rRNA small subunit pseudouridine methyltransferase Nep1 [EC:2.1.1.260] | (RefSeq) uncharacterized protein LOC110101229 (A)
gene-LOC110683307	K00943 dTMP kinase [EC:2.7.4.9] | (RefSeq) thymidylate kinase-like (A)
gene-LOC110683308	K00770 1,4-beta-D-xylan synthase [EC:2.4.2.24] | (RefSeq) cellulose synthase-like protein D5 (A)
gene-LOC110683309	K23222 nuclease HARBI1 [EC:3.1.-.-] | (RefSeq) protein ALP1-like (A)
gene-LOC110683310	K14638 solute carrier family 15 (peptide/histidine transporter), member 3/4 | (RefSeq) protein NRT1/ PTR FAMILY 5.10-like (A)
gene-LOC110683311	K01381 saccharopepsin [EC:3.4.23.25] | (RefSeq) aspartic proteinase CDR1-like (A)
gene-LOC110683312	K20929 glyoxal/methylglyoxal oxidase [EC:1.2.3.15] | (RefSeq) aldehyde oxidase GLOX-like (A)
gene-LOC110683313	K14857 AdoMet-dependent rRNA methyltransferase SPB1 [EC:2.1.1.-] | (RefSeq) putative rRNA methyltransferase (A)
gene-LOC110683314	K20716 mitogen-activated protein kinase kinase kinase 17/18 | (RefSeq) mitogen-activated protein kinase kinase kinase A-like (A)
gene-LOC110683316	K00423 L-ascorbate oxidase [EC:1.10.3.3] | (RefSeq) L-ascorbate oxidase (A)
gene-LOC110683318	K03283 heat shock 70kDa protein 1/2/6/8 | (RefSeq) heat shock 70 kDa protein-like (A)
gene-LOC110683319	K03283 heat shock 70kDa protein 1/2/6/8 | (RefSeq) heat shock 70 kDa protein 3-like (A)
gene-LOC110683321	K22686 pro-apoptotic serine protease NMA111 [EC:3.4.21.-] | (RefSeq) retrovirus-related Pol polyprotein from transposon TNT 1-94 isoform X1 (A)
gene-LOC110683322	K14400 pre-mRNA cleavage complex 2 protein Pcf11 | (RefSeq) LOW QUALITY PROTEIN: uncharacterized protein LOC111982967 (A)
gene-LOC110683323	K12355 coniferyl-aldehyde dehydrogenase [EC:1.2.1.68] | (RefSeq) aldehyde dehydrogenase family 2 member C4-like (A)
gene-LOC110683324	K23222 nuclease HARBI1 [EC:3.1.-.-] | (RefSeq) putative nuclease HARBI1 (A)
gene-LOC110683326	K22733 magnesium transporter | (RefSeq) uncharacterized protein LOC102612526 (A)
gene-LOC110683328	K14488 SAUR family protein | (RefSeq) auxin-responsive protein SAUR71-like (A)
gene-LOC110683329	K01870 isoleucyl-tRNA synthetase [EC:6.1.1.5] | (RefSeq) hypothetical protein (A)
gene-LOC110683330	K15255 ATP-dependent DNA helicase PIF1 [EC:3.6.4.12] | (RefSeq) uncharacterized protein LOC110690153 (A)
gene-LOC110683331	K15255 ATP-dependent DNA helicase PIF1 [EC:3.6.4.12] | (RefSeq) ATP-dependent DNA helicase pfh1-like (A)
gene-LOC110683332	K05909 laccase [EC:1.10.3.2] | (RefSeq) laccase-2-like (A)
gene-LOC110683333	K05909 laccase [EC:1.10.3.2] | (RefSeq) laccase-17-like (A)
gene-LOC110683334	K14709 solute carrier family 39 (zinc transporter), member 1/2/3 | (RefSeq) zinc transporter 1-like (A)
gene-LOC110683335	K16283 E3 ubiquitin-protein ligase SDIR1 [EC:2.3.2.27] | (RefSeq) E3 ubiquitin-protein ligase SDIR1-like (A)
gene-LOC110683336	K17943 pumilio RNA-binding family | (RefSeq) pumilio homolog 1-like (A)
gene-LOC110683338	K14491 two-component response regulator ARR-B family | (RefSeq) RR5-2; hypothetical protein (A)
gene-LOC110683339	K15718 linoleate 9S-lipoxygenase [EC:1.13.11.58] | (RefSeq) probable linoleate 9S-lipoxygenase 5 (A)
gene-LOC110683340	K06180 23S rRNA pseudouridine1911/1915/1917 synthase [EC:5.4.99.23] | (RefSeq) pentatricopeptide repeat-containing protein At1g20230 isoform X1 (A)
gene-LOC110683342	K03686 molecular chaperone DnaJ | (RefSeq) dnaJ homolog subfamily B member 8 isoform X1 (A)
gene-LOC110683344	K04733 interleukin-1 receptor-associated kinase 4 [EC:2.7.11.1] | (RefSeq) L-type lectin-domain containing receptor kinase IV.2-like (A)
gene-LOC110683345	K04733 interleukin-1 receptor-associated kinase 4 [EC:2.7.11.1] | (RefSeq) L-type lectin-domain containing receptor kinase IV.2-like (A)
gene-LOC110683346	K04733 interleukin-1 receptor-associated kinase 4 [EC:2.7.11.1] | (RefSeq) L-type lectin-domain containing receptor kinase IV.1-like (A)
gene-LOC110683347	K04733 interleukin-1 receptor-associated kinase 4 [EC:2.7.11.1] | (RefSeq) L-type lectin-domain containing receptor kinase IV.2-like (A)
gene-LOC110683348	K04733 interleukin-1 receptor-associated kinase 4 [EC:2.7.11.1] | (RefSeq) L-type lectin-domain containing receptor kinase IV.1-like (A)
gene-LOC110683350	K04733 interleukin-1 receptor-associated kinase 4 [EC:2.7.11.1] | (RefSeq) L-type lectin-domain containing receptor kinase IV.1-like (A)
gene-LOC110683351	K04733 interleukin-1 receptor-associated kinase 4 [EC:2.7.11.1] | (RefSeq) L-type lectin-domain containing receptor kinase IV.1-like (A)
gene-LOC110683352	K04733 interleukin-1 receptor-associated kinase 4 [EC:2.7.11.1] | (RefSeq) L-type lectin-domain containing receptor kinase IV.1-like (A)
gene-LOC110683355	K04733 interleukin-1 receptor-associated kinase 4 [EC:2.7.11.1] | (RefSeq) receptor like protein kinase S.3-like (A)
gene-LOC110683357	K03122 transcription initiation factor TFIIA large subunit | (RefSeq) transcription initiation factor IIA large subunit-like (A)
gene-LOC110683358	K13171 serine/arginine repetitive matrix protein 1 | (RefSeq) serine/arginine repetitive matrix protein 1-like isoform X1 (A)
gene-LOC110683359	K08081 tropinone reductase I [EC:1.1.1.206] | (RefSeq) tropinone reductase homolog At5g06060-like (A)
gene-LOC110683361	K08081 tropinone reductase I [EC:1.1.1.206] | (RefSeq) tropinone reductase homolog At5g06060-like isoform X1 (A)
gene-LOC110683362	K08081 tropinone reductase I [EC:1.1.1.206] | (RefSeq) senescence-associated protein 13-like (A)
gene-LOC110683363	K08081 tropinone reductase I [EC:1.1.1.206] | (RefSeq) tropinone reductase homolog At2g29360-like (A)
gene-LOC110683364	K14497 protein phosphatase 2C [EC:3.1.3.16] | (RefSeq) probable protein phosphatase 2C 24 (A)
gene-LOC110683365	K01945 phosphoribosylamine---glycine ligase [EC:6.3.4.13] | (RefSeq) phosphoribosylamine--glycine ligase-like (A)
gene-LOC110683366	K14424 methylsterol monooxygenase 2 | (RefSeq) methylsterol monooxygenase 2-2 (A)
gene-LOC110683367	K03248 translation initiation factor 3 subunit G | (RefSeq) eukaryotic translation initiation factor 3 subunit G-like (A)
gene-LOC110683368	K22733 magnesium transporter | (RefSeq) hypothetical protein (A)
gene-LOC110683370	K03015 DNA-directed RNA polymerase II subunit RPB7 | (RefSeq) DNA-directed RNA polymerase II subunit RPB7 (A)
gene-LOC110683372	K06269 serine/threonine-protein phosphatase PP1 catalytic subunit [EC:3.1.3.16] | (RefSeq) serine/threonine-protein phosphatase PP1 isozyme 2-like (A)
gene-LOC110683373	K22804 structural maintenance of chromosomes protein 6 | (RefSeq) structural maintenance of chromosomes protein 6B-like (A)
gene-LOC110683374	K17412 small subunit ribosomal protein S34 | (RefSeq) uncharacterized protein LOC104799412 (A)
gene-LOC110683375	K03020 DNA-directed RNA polymerases I and III subunit RPAC2 | (RefSeq) DNA-directed RNA polymerases I and III subunit RPAC2-like (A)
gene-LOC110683376	K14500 BR-signaling kinase [EC:2.7.11.1] | (RefSeq) probable serine/threonine-protein kinase At5g41260 (A)
gene-LOC110683377	K17778 mitochondrial import inner membrane translocase subunit TIM10 | (RefSeq) mitochondrial import inner membrane translocase subunit TIM10-like (A)
gene-LOC110683379	K00699 glucuronosyltransferase [EC:2.4.1.17] | (RefSeq) UDP-glycosyltransferase 76B1-like (A)
gene-LOC110683381	K00799 glutathione S-transferase [EC:2.5.1.18] | (RefSeq) glutathione S-transferase U7-like (A)
gene-LOC110683385	K15333 tRNA guanosine-2'-O-methyltransferase [EC:2.1.1.34] | (RefSeq) uncharacterized protein LOC104224633 (A)
gene-LOC110683386	K15333 tRNA guanosine-2'-O-methyltransferase [EC:2.1.1.34] | (RefSeq) uncharacterized protein LOC104224633 (A)
gene-LOC110683387	K03253 translation initiation factor 3 subunit B | (RefSeq) eukaryotic translation initiation factor 3 subunit B-like (A)
gene-LOC110683388	K03253 translation initiation factor 3 subunit B | (RefSeq) eukaryotic translation initiation factor 3 subunit B-like (A)
gene-LOC110683389	K07375 tubulin beta | (RefSeq) tubulin beta-2 chain-like (A)
gene-LOC110683391	K19984 exocyst complex component 5 | (RefSeq) uncharacterized protein LOC113272286 (A)
gene-LOC110683392	K12349 neutral ceramidase [EC:3.5.1.23] | (RefSeq) neutral ceramidase 2-like (A)
gene-LOC110683393	K01689 enolase [EC:4.2.1.11] | (RefSeq) cytosolic enolase 3-like (A)
gene-LOC110683394	K15286 solute carrier family 35, member E4 | (RefSeq) plastidic phosphate translocator (A)
gene-LOC110683395	K04802 proliferating cell nuclear antigen | (RefSeq) proliferating cell nuclear antigen (A)
gene-LOC110683397	K15103 solute carrier family 25 (mitochondrial uncoupling protein), member 8/9 | (RefSeq) mitochondrial uncoupling protein 2-like isoform X1 (A)
gene-LOC110683398	K03006 DNA-directed RNA polymerase II subunit RPB1 [EC:2.7.7.6] | (RefSeq) early nodulin-like protein 2 isoform X1 (A)
gene-LOC110683399	K12599 antiviral helicase SKI2 [EC:3.6.4.-] | (RefSeq) DExH-box ATP-dependent RNA helicase DExH11-like (A)
gene-LOC110683400	K07179 RIO kinase 2 [EC:2.7.11.1] | (RefSeq) serine/threonine-protein kinase rio2-like (A)
gene-LOC110683402	K00799 glutathione S-transferase [EC:2.5.1.18] | (RefSeq) probable glutathione S-transferase (A)
gene-LOC110683403	K00799 glutathione S-transferase [EC:2.5.1.18] | (RefSeq) probable glutathione S-transferase (A)
gene-LOC110683404	K12897 transformer-2 protein | (RefSeq) scaffold attachment factor B1-like (A)
gene-LOC110683405	K00688 glycogen phosphorylase [EC:2.4.1.1] | (RefSeq) alpha-glucan phosphorylase, H isozyme-like (A)
gene-LOC110683406	K08193 MFS transporter, ACS family, solute carrier family 17 (sodium-dependent inorganic phosphate cotransporter), other | (RefSeq) probable anion transporter 4, chloroplastic (A)
gene-LOC110683407	K04733 interleukin-1 receptor-associated kinase 4 [EC:2.7.11.1] | (RefSeq) calmodulin-binding receptor-like cytoplasmic kinase 2 (A)
gene-LOC110683408	K14857 AdoMet-dependent rRNA methyltransferase SPB1 [EC:2.1.1.-] | (RefSeq) putative rRNA methyltransferase (A)
gene-LOC110683409	K17362 acyl-coenzyme A thioesterase 13 [EC:3.1.2.-] | (RefSeq) acyl-coenzyme A thioesterase 13-like isoform X1 (A)
gene-LOC110683413	K17362 acyl-coenzyme A thioesterase 13 [EC:3.1.2.-] | (RefSeq) acyl-coenzyme A thioesterase 13-like (A)
gene-LOC110683414	K02470 DNA gyrase subunit B [EC:5.99.1.3] | (RefSeq) DNA gyrase subunit B (A)
gene-LOC110683416	K05909 laccase [EC:1.10.3.2] | (RefSeq) laccase-4-like (A)
gene-LOC110683417	K08869 aarF domain-containing kinase | (RefSeq) predicted protein (A)
gene-LOC110683418	K05349 beta-glucosidase [EC:3.2.1.21] | (RefSeq) uncharacterized protein LOC110683418 isoform X1 (A)
gene-LOC110683419	K04564 superoxide dismutase, Fe-Mn family [EC:1.15.1.1] | (RefSeq) superoxide dismutase [Fe] 3, chloroplastic-like isoform X1 (A)
gene-LOC110683420	K17604 zinc finger SWIM domain-containing protein 3 | (RefSeq) protein FAR1-RELATED SEQUENCE 8-like (A)
gene-LOC110683421	K03798 cell division protease FtsH [EC:3.4.24.-] | (RefSeq) ATP-dependent zinc metalloprotease FTSH 7, chloroplastic-like (A)
gene-LOC110683422	K03147 phosphomethylpyrimidine synthase [EC:4.1.99.17] | (RefSeq) phosphomethylpyrimidine synthase, chloroplastic-like isoform X1 (A)
gene-LOC110683423	K02926 large subunit ribosomal protein L4 | (RefSeq) 50S ribosomal protein L4, chloroplastic isoform X1 (A)
gene-LOC110683424	K15235 josephin [EC:3.4.19.12] | (RefSeq) josephin-like protein (A)
gene-LOC110683426	K03249 translation initiation factor 3 subunit F | (RefSeq) eukaryotic translation initiation factor 3 subunit F-like (A)
gene-LOC110683428	K15401 long-chain fatty acid omega-monooxygenase [EC:1.14.14.80] | (RefSeq) cytochrome P450 86A1-like (A)
gene-LOC110683429	K08193 MFS transporter, ACS family, solute carrier family 17 (sodium-dependent inorganic phosphate cotransporter), other | (RefSeq) sodium-dependent phosphate transport protein 1, chloroplastic-like (A)
gene-LOC110683430	K23222 nuclease HARBI1 [EC:3.1.-.-] | (RefSeq) uncharacterized LOC103863354 (A)
gene-LOC110683432	K15356 GDP-mannose transporter | (RefSeq) GDP-mannose transporter GONST2-like (A)
gene-LOC110683434	K02213 cell division control protein 6 | (RefSeq) cell division control protein 6 homolog B-like isoform X1 (A)
gene-LOC110683435	K02941 large subunit ribosomal protein LP0 | (RefSeq) 60S acidic ribosomal protein P0-like (A)
gene-LOC110683436	K01657 anthranilate synthase component I [EC:4.1.3.27] | (RefSeq) anthranilate synthase alpha subunit 2, chloroplastic-like (A)
gene-LOC110683437	K01303 acylaminoacyl-peptidase [EC:3.4.19.1] | (RefSeq) uncharacterized LOC101311565 (A)
gene-LOC110683438	K02941 large subunit ribosomal protein LP0 | (RefSeq) 60S acidic ribosomal protein P0-like (A)
gene-LOC110683440	K01657 anthranilate synthase component I [EC:4.1.3.27] | (RefSeq) anthranilate synthase alpha subunit 2, chloroplastic-like (A)
gene-LOC110683441	K03137 transcription initiation factor TFIIE subunit beta | (RefSeq) general transcription factor IIE subunit 2-like (A)
gene-LOC110683442	K03809 NAD(P)H dehydrogenase (quinone) [EC:1.6.5.2] | (RefSeq) probable NAD(P)H dehydrogenase (quinone) FQR1-like 3 isoform X1 (A)
gene-LOC110683443	K18441 cytohesin | (RefSeq) pleckstrin homology domain-containing protein 1-like (A)
gene-LOC110683444	K13107 RNA-binding motif protein, X-linked 2 | (RefSeq) zinc finger CCCH domain-containing protein 42-like (A)
gene-LOC110683445	K22267 starch-binding domain-containing protein 1 | (RefSeq) uncharacterized protein LOC112513125 isoform X1 (A)
gene-LOC110683446	K05761 villin 1 | (RefSeq) villin-1 (A)
gene-LOC110683448	K01114 phospholipase C [EC:3.1.4.3] | (RefSeq) non-specific phospholipase C1-like (A)
gene-LOC110683449	K03320 ammonium transporter, Amt family | (RefSeq) ammonium transporter 1 member 3-like (A)
gene-LOC110683450	K11778 ditrans,polycis-polyprenyl diphosphate synthase [EC:2.5.1.87] | (RefSeq) LOW QUALITY PROTEIN: dehydrodolichyl diphosphate synthase 2-like (A)
gene-LOC110683452	K10140 DNA damage-binding protein 2 | (RefSeq) protein DAMAGED DNA-BINDING 2-like (A)
gene-LOC110683453	K05681 ATP-binding cassette, subfamily G (WHITE), member 2 | (RefSeq) ppabcg9; ATP-binding cassette transporter, subfamily G, member 9, group WBC protein PpABCG9 (A)
gene-LOC110683454	K22419 Delta4-3-oxosteroid 5beta-reductase [EC:1.3.1.3] | (RefSeq) 3-oxo-Delta(4,5)-steroid 5-beta-reductase (A)
gene-LOC110683455	K07300 Ca2+:H+ antiporter | (RefSeq) vacuolar cation/proton exchanger 3-like isoform X1 (A)
gene-LOC110683456	K08176 MFS transporter, PHS family, inorganic phosphate transporter | (RefSeq) uncharacterized protein LOC109813542 (A)
gene-LOC110683457	K19517 1D-myo-inositol 3-kinase [EC:2.7.1.64] | (RefSeq) inositol 3-kinase-like (A)
gene-LOC110683461	K01931 protein neuralized [EC:2.3.2.27] | (RefSeq) hypothetical protein (A)
gene-LOC110683462	K01802 peptidylprolyl isomerase [EC:5.2.1.8] | (RefSeq) peptidyl-prolyl cis-trans isomerase CYP19-4 (A)
gene-LOC110683464	K13667 protein glucosyltransferase [EC:2.4.1.-] | (RefSeq) O-glucosyltransferase rumi (A)
gene-LOC110683465	K06215 pyridoxal 5'-phosphate synthase pdxS subunit [EC:4.3.3.6] | (RefSeq) probable pyridoxal 5'-phosphate synthase subunit PDX1 (A)
gene-LOC110683466	K05857 phosphatidylinositol phospholipase C, delta [EC:3.1.4.11] | (RefSeq) phosphoinositide phospholipase C 4-like (A)
gene-LOC110683467	K18195 rhamnogalacturonan endolyase [EC:4.2.2.23] | (RefSeq) probable rhamnogalacturonate lyase B (A)
gene-LOC110683468	K05857 phosphatidylinositol phospholipase C, delta [EC:3.1.4.11] | (RefSeq) phosphoinositide phospholipase C 4-like (A)
gene-LOC110683469	K05857 phosphatidylinositol phospholipase C, delta [EC:3.1.4.11] | (RefSeq) phosphoinositide phospholipase C 1-like (A)
gene-LOC110683470	K05857 phosphatidylinositol phospholipase C, delta [EC:3.1.4.11] | (RefSeq) phosphoinositide phospholipase C 1-like (A)
gene-LOC110683471	K05857 phosphatidylinositol phospholipase C, delta [EC:3.1.4.11] | (RefSeq) phosphoinositide phospholipase C 2-like (A)
gene-LOC110683473	K02963 small subunit ribosomal protein S18 | (RefSeq) 30S ribosomal protein S18-like (A)
gene-LOC110683474	K03695 ATP-dependent Clp protease ATP-binding subunit ClpB | (RefSeq) uncharacterized LOC101503259 (A)
gene-LOC110683478	K23048 RING finger protein unkempt | (RefSeq) zinc finger CCCH domain-containing protein 66-like (A)
gene-LOC110683480	K14833 nucleolar complex protein 2 | (RefSeq) nucleolar complex protein 2 homolog (A)
gene-LOC110683481	K08332 vacuolar protein 8 | (RefSeq) U-box domain-containing protein 44-like (A)
gene-LOC110683482	K17871 NADH:ubiquinone reductase (non-electrogenic) [EC:1.6.5.9] | (RefSeq) internal alternative NAD(P)H-ubiquinone oxidoreductase A1, mitochondrial-like (A)
gene-LOC110683483	K12834 PHD finger-like domain-containing protein 5A | (RefSeq) PHD finger-like domain-containing protein 5B (A)
gene-LOC110683484	K17604 zinc finger SWIM domain-containing protein 3 | (RefSeq) protein FAR1-RELATED SEQUENCE 5-like (A)
gene-LOC110683489	K00232 acyl-CoA oxidase [EC:1.3.3.6] | (RefSeq) uncharacterized protein LOC107952742 isoform X1 (A)
gene-LOC110683490	K03549 KUP system potassium uptake protein | (RAP-DB) Os07g0509200, HIGH-AFFINITY_POTASSIUM(K+)_TRANSPORTER_14, HAK14; Similar to Potassium transporter 7 (AtPOT7) (AtHAK7). (A)
gene-LOC110683491	K17604 zinc finger SWIM domain-containing protein 3 | (RefSeq) protein FAR1-RELATED SEQUENCE 5-like (A)
gene-LOC110683492	K16573 gamma-tubulin complex component 6 | (RefSeq) uncharacterized LOC103722329 (A)
gene-LOC110683493	K09699 2-oxoisovalerate dehydrogenase E2 component (dihydrolipoyl transacylase) [EC:2.3.1.168] | (RefSeq) multiple organellar RNA editing factor 3, mitochondrial-like (A)
gene-LOC110683494	K17506 protein phosphatase 1L [EC:3.1.3.16] | (RefSeq) probable protein phosphatase 2C 25 (A)
gene-LOC110683495	K04646 clathrin heavy chain | (RefSeq) clathrin heavy chain 1-like (A)
gene-LOC110683496	K22817 non-structural maintenance of chromosomes element 1 [EC:2.3.2.27] | (RefSeq) LOW QUALITY PROTEIN: non-structural maintenance of chromosomes element 1 homolog (A)
gene-LOC110683497	K03007 DNA-directed RNA polymerases I, II, and III subunit RPABC5 | (RefSeq) DNA-directed RNA polymerase subunit 10-like protein (A)
gene-LOC110683499	K02908 large subunit ribosomal protein L30e | (RefSeq) 60S ribosomal protein L30 (A)
gene-LOC110683500	K01537 Ca2+-transporting ATPase [EC:3.6.3.8] | (RefSeq) calcium-transporting ATPase 9, plasma membrane-type-like (A)
gene-LOC110683501	K17604 zinc finger SWIM domain-containing protein 3 | (RefSeq) protein FAR1-RELATED SEQUENCE 5-like isoform X1 (A)
gene-LOC110683502	K03120 transcription initiation factor TFIID TATA-box-binding protein | (RefSeq) TATA-box-binding protein-like isoform X1 (A)
gene-LOC110683503	K12524 bifunctional aspartokinase / homoserine dehydrogenase 1 [EC:2.7.2.4 1.1.1.3] | (RefSeq) bifunctional aspartokinase/homoserine dehydrogenase 1, chloroplastic-like (A)
gene-LOC110683504	K15095 (+)-neomenthol dehydrogenase [EC:1.1.1.208] | (RefSeq) (+)-neomenthol dehydrogenase-like (A)
gene-LOC110683506	K00799 glutathione S-transferase [EC:2.5.1.18] | (RefSeq) uncharacterized protein LOC110786294 (A)
gene-LOC110683507	K02690 photosystem I P700 chlorophyll a apoprotein A2 | (RefSeq) uncharacterized protein LOC111440173 (A)
gene-LOC110683510	K03361 F-box and WD-40 domain protein CDC4 | (RefSeq) uncharacterized protein LOC111994658 (A)
gene-LOC110683511	K00679 phospholipid:diacylglycerol acyltransferase [EC:2.3.1.158] | (RefSeq) hypothetical protein (A)
gene-LOC110683512	K01510 apyrase [EC:3.6.1.5] | (RefSeq) probable apyrase 6 (A)
gene-LOC110683513	K10960 geranylgeranyl diphosphate/geranylgeranyl-bacteriochlorophyllide a reductase [EC:1.3.1.83 1.3.1.111] | (RefSeq) geranylgeranyl diphosphate reductase, chloroplastic-like (A)
gene-LOC110683514	K00326 cytochrome-b5 reductase [EC:1.6.2.2] | (RefSeq) NADH--cytochrome b5 reductase 1-like isoform X1 (A)
gene-LOC110683517	K10523 speckle-type POZ protein | (RefSeq) BTB/POZ and MATH domain-containing protein 4-like (A)
gene-LOC110683518	K06955 uncharacterized protein | (RefSeq) uncharacterized protein LOC110683518 (A)
gene-LOC110683519	K15376 gephyrin [EC:2.10.1.1 2.7.7.75] | (RefSeq) molybdopterin biosynthesis protein CNX1-like (A)
gene-LOC110683520	K01728 pectate lyase [EC:4.2.2.2] | (RefSeq) probable pectate lyase 4 (A)
gene-LOC110683521	K16297 serine carboxypeptidase-like clade II [EC:3.4.16.-] | (RefSeq) serine carboxypeptidase II-3-like (A)
gene-LOC110683523	K16297 serine carboxypeptidase-like clade II [EC:3.4.16.-] | (RefSeq) serine carboxypeptidase II-3-like (A)
gene-LOC110683524	K00549 5-methyltetrahydropteroyltriglutamate--homocysteine methyltransferase [EC:2.1.1.14] | (RefSeq) 5-methyltetrahydropteroyltriglutamate-- homocysteine methyltransferase-like (A)
gene-LOC110683525	K16573 gamma-tubulin complex component 6 | (RefSeq) uncharacterized protein LOC110683525 (A)
gene-LOC110683526	K10393 kinesin family member 2/24 | (RefSeq) kinesin-13A-like (A)
gene-LOC110683527	K13993 HSP20 family protein | (RefSeq) inactive protein RESTRICTED TEV MOVEMENT 2-like (A)
gene-LOC110683528	K09842 abscisic-aldehyde oxidase [EC:1.2.3.14] | (RefSeq) abscisic-aldehyde oxidase-like (A)
gene-LOC110683529	K06669 structural maintenance of chromosome 3 (chondroitin sulfate proteoglycan 6) | (RefSeq) structural maintenance of chromosomes protein 3-like (A)
gene-LOC110683530	K05349 beta-glucosidase [EC:3.2.1.21] | (RefSeq) uncharacterized protein LOC110683530 (A)
gene-LOC110683531	K08864 tousled-like kinase [EC:2.7.11.1] | (RefSeq) serine/threonine-protein kinase TOUSLED-like isoform X1 (A)
gene-LOC110683532	K08864 tousled-like kinase [EC:2.7.11.1] | (RefSeq) serine/threonine-protein kinase TOUSLED-like (A)
gene-LOC110683533	K08864 tousled-like kinase [EC:2.7.11.1] | (RefSeq) serine/threonine-protein kinase TOUSLED-like (A)
gene-LOC110683535	K18195 rhamnogalacturonan endolyase [EC:4.2.2.23] | (RefSeq) uncharacterized protein LOC104807150 isoform X1 (A)
gene-LOC110683536	K11838 ubiquitin carboxyl-terminal hydrolase 7 [EC:3.4.19.12] | (RefSeq) ubiquitin carboxyl-terminal hydrolase 12-like (A)
gene-LOC110683537	K09250 cellular nucleic acid-binding protein | (RefSeq) zinc finger CCHC domain-containing protein 7 (A)
gene-LOC110683539	K10400 kinesin family member 15 | (RefSeq) kinesin-like protein KIN-12E isoform X1 (A)
gene-LOC110683540	K14536 ribosome assembly protein 1 [EC:3.6.5.-] | (RefSeq) elongation factor-like GTPase 1 isoform X1 (A)
gene-LOC110683541	K09571 FK506-binding protein 4/5 [EC:5.2.1.8] | (RefSeq) LOW QUALITY PROTEIN: 70 kDa peptidyl-prolyl isomerase (A)
gene-LOC110683543	K19043 E3 ubiquitin-protein ligase RHF [EC:2.3.2.27] | (RefSeq) E3 ubiquitin-protein ligase RHF2A-like isoform X1 (A)
gene-LOC110683544	K11423 histone-lysine N-methyltransferase SETD2 [EC:2.1.1.43] | (RefSeq) uncharacterized protein LOC110759580 isoform X1 (A)
gene-LOC110683547	K01633 7,8-dihydroneopterin aldolase/epimerase/oxygenase [EC:4.1.2.25 5.1.99.8 1.13.11.81] | (RefSeq) uncharacterized protein LOC107406659 isoform X1 (A)
gene-LOC110683548	K22066 BolA-like protein 1 | (RefSeq) protein BOLA4, chloroplastic/mitochondrial (A)
gene-LOC110683549	K21407 adipocyte plasma membrane-associated protein | (RefSeq) protein STRICTOSIDINE SYNTHASE-LIKE 3-like (A)
gene-LOC110683553	K21343 ubiquitin carboxyl-terminal hydrolase 15 [EC:3.4.19.12] | (RefSeq) ubiquitin carboxyl-terminal hydrolase 8 (A)
gene-LOC110683555	K09503 DnaJ homolog subfamily A member 2 | (RefSeq) dnaJ protein homolog ANJ1 (A)
gene-LOC110683556	K04733 interleukin-1 receptor-associated kinase 4 [EC:2.7.11.1] | (RefSeq) probable receptor-like protein kinase At1g49730 isoform X1 (A)
gene-LOC110683557	K14411 RNA-binding protein Musashi | (RefSeq) protein gar2 (A)
gene-LOC110683558	K09775 uncharacterized protein | (RefSeq) uncharacterized protein LOC111283728 isoform X1 (A)
gene-LOC110683559	K07277 outer membrane protein insertion porin family | (RefSeq) outer envelope protein 80, chloroplastic-like (A)
gene-LOC110683560	K14539 large subunit GTPase 1 [EC:3.6.1.-] | (RefSeq) GTPase LSG1-2-like (A)
gene-LOC110683561	K09498 T-complex protein 1 subunit zeta | (RefSeq) T-complex protein 1 subunit zeta 1-like (A)
gene-LOC110683562	K01090 protein phosphatase [EC:3.1.3.16] | (RefSeq) serine/threonine-protein phosphatase BSL1 (A)
gene-LOC110683563	K09528 DnaJ homolog subfamily C member 8 | (RefSeq) J domain-containing protein spf31-like (A)
gene-LOC110683564	K09528 DnaJ homolog subfamily C member 8 | (RefSeq) protein FAF-like, chloroplastic (A)
gene-LOC110683565	K10260 F-box and WD-40 domain protein 7 | (RefSeq) predicted protein (A)
gene-LOC110683568	K16670 homeobox protein Meis2 | (RefSeq) homeobox protein BEL1 homolog (A)
gene-LOC110683569	K15601 lysine-specific demethylase 3 [EC:1.14.11.-] | (RefSeq) lysine-specific demethylase JMJ25 (A)
gene-LOC110683571	K08867 WNK lysine deficient protein kinase [EC:2.7.11.1] | (RefSeq) hypothetical protein (A)
gene-LOC110683572	K03695 ATP-dependent Clp protease ATP-binding subunit ClpB | (RefSeq) chaperone protein ClpB1-like (A)
gene-LOC110683574	K11407 histone deacetylase 6 [EC:3.5.1.98] | (RefSeq) histone deacetylase 5-like (A)
gene-LOC110683575	K14442 ATP-dependent RNA helicase DHX36 [EC:3.6.4.13] | (RefSeq) DExH-box ATP-dependent RNA helicase DExH3-like (A)
gene-LOC110683577	K19589 release factor glutamine methyltransferase [EC:2.1.1.297] | (RefSeq) SLOW growth protein (A)
gene-LOC110683578	K08857 NIMA (never in mitosis gene a)-related kinase 1/4/5 [EC:2.7.11.1] | (RefSeq) serine/threonine-protein kinase Nek5-like (A)
gene-LOC110683580	K20891 beta-glucuronosyltransferase [EC:2.4.1.-] | (Kazusa) Lj3g3v2769490.1; - (A)
gene-LOC110683582	K12619 5'-3' exoribonuclease 2 [EC:3.1.13.-] | (RefSeq) 5'-3' exoribonuclease 3-like (A)
gene-LOC110683583	K06620 transcription factor E2F3 | (RefSeq) transcription factor E2FB-like (A)
gene-LOC110683584	K06620 transcription factor E2F3 | (RefSeq) transcription factor E2FB-like (A)
gene-LOC110683586	K12581 CCR4-NOT transcription complex subunit 7/8 | (RefSeq) probable CCR4-associated factor 1 homolog 11 (A)
gene-LOC110683587	K10704 ubiquitin-conjugating enzyme E2 variant | (RefSeq) ubiquitin-conjugating enzyme E2 variant 1D (A)
gene-LOC110683590	K00521 ferric-chelate reductase [EC:1.16.1.7] | (RefSeq) ferric reduction oxidase 7, chloroplastic-like (A)
gene-LOC110683592	K13035 beta-cyano-L-alanine hydratase/nitrilase [EC:3.5.5.4 4.2.1.65] | (RefSeq) bifunctional nitrilase/nitrile hydratase NIT4A-like (A)
gene-LOC110683597	K14332 photosystem I subunit PsaO | (RefSeq) photosystem I subunit O-like (A)
gene-LOC110683600	K12611 mRNA-decapping enzyme 1B [EC:3.-.-.-] | (RefSeq) mRNA-decapping enzyme-like protein (A)
gene-LOC110683601	K12655 OTU domain-containing protein 5 [EC:3.4.19.12] | (RefSeq) OTU domain-containing protein 5-like (A)
gene-LOC110683604	K00521 ferric-chelate reductase [EC:1.16.1.7] | (RefSeq) ferric reduction oxidase 7, chloroplastic-like (A)
gene-LOC110683605	K08515 vesicle-associated membrane protein 7 | (RefSeq) vesicle-associated membrane protein 714-like (A)
gene-LOC110683613	K17964 leucine-rich PPR motif-containing protein, mitochondrial | (RefSeq) pentatricopeptide repeat-containing protein At5g61990, mitochondrial (A)
gene-LOC110683617	K03686 molecular chaperone DnaJ | (RefSeq) uncharacterized protein LOC107900121 (A)
gene-LOC110683620	K13963 serpin B | (RefSeq) uncharacterized protein LOC111242705 (A)
gene-LOC110683624	K15078 structure-specific endonuclease subunit SLX1 [EC:3.6.1.-] | (RefSeq) putative disease resistance protein RGA3 isoform X1 (A)
gene-LOC110683626	K19613 leucine-rich repeat protein SHOC2 | (RefSeq) disease resistance protein RGA2-like (A)
gene-LOC110683628	K08851 TP53 regulating kinase and related kinases [EC:2.7.11.1] | (RefSeq) pentatricopeptide repeat-containing protein At5g61370, mitochondrial-like (A)
gene-LOC110683629	K02925 large subunit ribosomal protein L3e | (RefSeq) uncharacterized LOC107870717 (A)
gene-LOC110683630	K02986 small subunit ribosomal protein S4 | (RefSeq) ribosomal protein S4, mitochondrial (A)
gene-LOC110683632	K22909 zinc finger CCCH domain-containing protein 13 | (RefSeq) uncharacterized protein LOC113322141 (A)
gene-LOC110683633	K08493 vesicle transport through interaction with t-SNAREs 1 | (RefSeq) vesicle transport v-SNARE 13-like (A)
gene-LOC110683634	K00791 tRNA dimethylallyltransferase [EC:2.5.1.75] | (RefSeq) tRNA dimethylallyltransferase 2-like (A)
gene-LOC110683635	K19748 RAB6-interacting golgin | (RefSeq) uncharacterized protein LOC110683635 isoform X1 (A)
gene-LOC110683636	K17604 zinc finger SWIM domain-containing protein 3 | (RefSeq) protein FAR1-RELATED SEQUENCE 8-like (A)
gene-LOC110683637	K04733 interleukin-1 receptor-associated kinase 4 [EC:2.7.11.1] | (RefSeq) inactive protein kinase SELMODRAFT_444075-like isoform X1 (A)
gene-LOC110683640	K01303 acylaminoacyl-peptidase [EC:3.4.19.1] | (RefSeq) uncharacterized LOC101311565 (A)
gene-LOC110683643	K04733 interleukin-1 receptor-associated kinase 4 [EC:2.7.11.1] | (RefSeq) putative receptor-like protein kinase At4g00960 (A)
gene-LOC110683644	K01303 acylaminoacyl-peptidase [EC:3.4.19.1] | (RefSeq) uncharacterized LOC101311565 (A)
gene-LOC110683645	K03283 heat shock 70kDa protein 1/2/6/8 | (RefSeq) hypothetical protein (A)
gene-LOC110683646	K04077 chaperonin GroEL | (RefSeq) chaperonin CPN60-2, mitochondrial-like (A)
gene-LOC110683647	K04733 interleukin-1 receptor-associated kinase 4 [EC:2.7.11.1] | (RefSeq) protein STRUBBELIG-RECEPTOR FAMILY 3 (A)
gene-LOC110683648	K14175 (3S,6E)-nerolidol synthase [EC:4.2.3.48] | (RefSeq) (3S,6E)-nerolidol synthase 1-like (A)
gene-LOC110683649	K11253 histone H3 | (RefSeq) uncharacterized protein LOC110788621 (A)
gene-LOC110683650	K01303 acylaminoacyl-peptidase [EC:3.4.19.1] | (RefSeq) uncharacterized LOC101311565 (A)
gene-LOC110683651	K17604 zinc finger SWIM domain-containing protein 3 | (RefSeq) protein FAR1-RELATED SEQUENCE 8-like (A)
gene-LOC110683652	K04733 interleukin-1 receptor-associated kinase 4 [EC:2.7.11.1] | (RefSeq) receptor-like kinase LIP1 isoform X1 (A)
gene-LOC110683653	K18195 rhamnogalacturonan endolyase [EC:4.2.2.23] | (RefSeq) uncharacterized protein LOC104807150 isoform X1 (A)
gene-LOC110683654	K20178 vacuolar protein sorting-associated protein 8 | (RefSeq) uncharacterized LOC107864957 (A)
gene-LOC110683655	K14400 pre-mRNA cleavage complex 2 protein Pcf11 | (RefSeq) LOW QUALITY PROTEIN: uncharacterized protein LOC111982967 (A)
gene-LOC110683658	K11111 telomeric repeat-binding factor 2 | (RefSeq) predicted protein (A)
gene-LOC110683660	K03549 KUP system potassium uptake protein | (RefSeq) potassium transporter 19-like (A)
gene-LOC110683662	K11584 serine/threonine-protein phosphatase 2A regulatory subunit B' | (RefSeq) serine/threonine protein phosphatase 2A 57 kDa regulatory subunit B' beta isoform-like (A)
gene-LOC110683663	K07252 dolichyldiphosphatase [EC:3.6.1.43] | (RefSeq) lipid phosphate phosphatase gamma-like (A)
gene-LOC110683665	K19041 E3 ubiquitin-protein ligase RNF38/44 [EC:2.3.2.27] | (RefSeq) uncharacterized LOC547939 (A)
gene-LOC110683667	K08506 syntaxin of plants SYP7 | (RefSeq) syntaxin-71-like isoform X1 (A)
gene-LOC110683668	K10581 ubiquitin-conjugating enzyme E2 O [EC:2.3.2.24] | (RefSeq) putative ubiquitin-conjugating enzyme E2 38 (A)
gene-LOC110683669	K02325 DNA polymerase epsilon subunit 2 [EC:2.7.7.7] | (RefSeq) DNA polymerase epsilon subunit B-like (A)
gene-LOC110683671	K15502 serine/threonine-protein phosphatase 6 regulatory ankyrin repeat subunit A | (RefSeq) protein ACCELERATED CELL DEATH 6 (A)
gene-LOC110683673	K07213 copper chaperone | (RefSeq) heavy metal-associated isoprenylated plant protein 19 (A)
gene-LOC110683676	K14400 pre-mRNA cleavage complex 2 protein Pcf11 | (RefSeq) LOW QUALITY PROTEIN: uncharacterized protein LOC111982967 (A)
gene-LOC110683677	K20667 beta-amyrin 28-monooxygenase [EC:1.14.14.126] | (RefSeq) beta-amyrin 28-oxidase-like (A)
gene-LOC110683690	K01322 prolyl oligopeptidase [EC:3.4.21.26] | (RefSeq) putative F-box/LRR-repeat protein At3g18150 (A)
gene-LOC110683691	K22804 structural maintenance of chromosomes protein 6 | (RefSeq) structural maintenance of chromosomes protein 6B-like (A)
gene-LOC110683693	K02864 large subunit ribosomal protein L10 | (RefSeq) 50S ribosomal protein L10, chloroplastic (A)
gene-LOC110683695	K01254 leukotriene-A4 hydrolase [EC:3.3.2.6] | (RefSeq) leukotriene A-4 hydrolase homolog (A)
gene-LOC110683696	K11423 histone-lysine N-methyltransferase SETD2 [EC:2.1.1.43] | (RefSeq) histone-lysine N-methyltransferase ASHH3-like isoform X1 (A)
gene-LOC110683698	K09284 AP2-like factor, euAP2 lineage | (RefSeq) floral homeotic protein APETALA 2-like isoform X1 (A)
gene-LOC110683700	K14638 solute carrier family 15 (peptide/histidine transporter), member 3/4 | (RefSeq) protein NRT1/ PTR FAMILY 2.4-like (A)
gene-LOC110683701	K14638 solute carrier family 15 (peptide/histidine transporter), member 3/4 | (RefSeq) protein NRT1/ PTR FAMILY 2.3-like (A)
gene-LOC110683702	K14638 solute carrier family 15 (peptide/histidine transporter), member 3/4 | (RefSeq) protein NRT1/ PTR FAMILY 2.3-like (A)
gene-LOC110683704	K12741 heterogeneous nuclear ribonucleoprotein A1/A3 | (RefSeq) hypothetical protein (A)
gene-LOC110683706	K02973 small subunit ribosomal protein S23e | (RefSeq) 40S ribosomal protein S23 (A)
gene-LOC110683707	K02973 small subunit ribosomal protein S23e | (RefSeq) 40S ribosomal protein S23 (A)
gene-LOC110683708	K17964 leucine-rich PPR motif-containing protein, mitochondrial | (RefSeq) pentatricopeptide repeat-containing protein At2g16880 (A)
gene-LOC110683710	K15502 serine/threonine-protein phosphatase 6 regulatory ankyrin repeat subunit A | (RefSeq) protein ACCELERATED CELL DEATH 6 (A)
gene-LOC110683711	K15503 serine/threonine-protein phosphatase 6 regulatory ankyrin repeat subunit B | (RefSeq) ankyrin repeat protein (A)
gene-LOC110683712	K02725 20S proteasome subunit alpha 6 [EC:3.4.25.1] | (RefSeq) proteasome subunit alpha type-1-like (A)
gene-LOC110683713	K13201 nucleolysin TIA-1/TIAR | (RefSeq) oligouridylate-binding protein 1-like isoform X1 (A)
gene-LOC110683714	K00764 amidophosphoribosyltransferase [EC:2.4.2.14] | (RefSeq) amidophosphoribosyltransferase, chloroplastic-like (A)
gene-LOC110683715	K02996 small subunit ribosomal protein S9 | (RefSeq) 28S ribosomal protein S9, mitochondrial-like (A)
gene-LOC110683716	K04733 interleukin-1 receptor-associated kinase 4 [EC:2.7.11.1] | (RefSeq) probable inactive receptor kinase At1g48480 (A)
gene-LOC110683717	K14684 solute carrier family 25 (mitochondrial phosphate transporter), member 23/24/25/41 | (RefSeq) calcium-binding mitochondrial carrier protein SCaMC-1-like (A)
gene-LOC110683718	K05349 beta-glucosidase [EC:3.2.1.21] | (RefSeq) probable beta-glucosidase F (A)
gene-LOC110683719	K09539 DnaJ homolog subfamily C member 19 | (RefSeq) mitochondrial import inner membrane translocase subunit TIM14-1-like isoform X1 (A)
gene-LOC110683720	K09539 DnaJ homolog subfamily C member 19 | (RefSeq) mitochondrial import inner membrane translocase subunit TIM14-1-like (A)
gene-LOC110683722	K02953 small subunit ribosomal protein S13e | (RefSeq) 40S ribosomal protein S13-like (A)
gene-LOC110683723	K14833 nucleolar complex protein 2 | (RefSeq) nucleolar complex protein 2 homolog isoform X1 (A)
gene-LOC110683724	K20628 expansin | (RefSeq) expansin-B3-like (A)
gene-LOC110683725	K03231 elongation factor 1-alpha | (RefSeq) elongation factor 1-alpha (A)
gene-LOC110683726	K03231 elongation factor 1-alpha | (RefSeq) uncharacterized protein LOC110804401 (A)
gene-LOC110683729	K03231 elongation factor 1-alpha | (RefSeq) uncharacterized protein LOC111297638 (A)
gene-LOC110683730	K03231 elongation factor 1-alpha | (RefSeq) elongation factor 1-alpha (A)
gene-LOC110683731	K03231 elongation factor 1-alpha | (RefSeq) elongation factor 1-alpha (A)
gene-LOC110683732	K03231 elongation factor 1-alpha | (RefSeq) eukaryotic peptide chain release factor GTP-binding subunit-like (A)
gene-LOC110683733	K15292 syntaxin-binding protein 1 | (RefSeq) SNARE-interacting protein KEULE-like isoform X1 (A)
gene-LOC110683734	K17966 transmembrane protein 70, mitochondrial | (RefSeq) uncharacterized protein LOC110683734 isoform X1 (A)
gene-LOC110683736	K22403 zinc finger MIZ domain-containing protein | (RefSeq) E3 SUMO-protein ligase SIZ1-like (A)
gene-LOC110683737	K03231 elongation factor 1-alpha | (RefSeq) elongation factor 1-alpha (A)
gene-LOC110683738	K03139 transcription initiation factor TFIIF subunit beta [EC:3.6.4.12] | (RefSeq) general transcription factor IIF subunit 2-like (A)
gene-LOC110683740	K04650 nuclear receptor co-repressor 1 | (RefSeq) uncharacterized protein LOC110683740 isoform X1 (A)
gene-LOC110683741	K15454 tRNA pseudouridine32 synthase [EC:5.4.99.28] | (RefSeq) uncharacterized protein C18B11.02c-like (A)
gene-LOC110683742	K16297 serine carboxypeptidase-like clade II [EC:3.4.16.-] | (RefSeq) serine carboxypeptidase-like 27 (A)
gene-LOC110683743	K08286 protein-serine/threonine kinase [EC:2.7.11.-] | (RefSeq) serine/threonine-protein kinase D6PKL2 (A)
gene-LOC110683744	K16297 serine carboxypeptidase-like clade II [EC:3.4.16.-] | (RefSeq) serine carboxypeptidase-like 28 (A)
gene-LOC110683746	K14321 nucleoporin-like protein 2 | (RefSeq) zinc finger CCCH domain-containing protein 16-like (A)
gene-LOC110683747	K09775 uncharacterized protein | (RefSeq) uncharacterized protein LOC111384576 (A)
gene-LOC110683748	K17964 leucine-rich PPR motif-containing protein, mitochondrial | (RefSeq) LOW QUALITY PROTEIN: pentatricopeptide repeat-containing protein At1g12300, mitochondrial-like (A)
gene-LOC110683749	K15078 structure-specific endonuclease subunit SLX1 [EC:3.6.1.-] | (RefSeq) putative disease resistance protein RGA3 isoform X1 (A)
gene-LOC110683750	K15397 3-ketoacyl-CoA synthase [EC:2.3.1.199] | (RefSeq) 3-ketoacyl-CoA synthase 10-like (A)
gene-LOC110683751	K07374 tubulin alpha | (RefSeq) uncharacterized protein LOC103653233 (A)
gene-LOC110683752	K05677 ATP-binding cassette, subfamily D (ALD), member 3 | (RefSeq) ABC transporter D family member 1-like (A)
gene-LOC110683753	K19893 glucan endo-1,3-beta-glucosidase 5/6 [EC:3.2.1.39] | (RefSeq) glucan endo-1,3-beta-glucosidase 6-like (A)
gene-LOC110683754	K05681 ATP-binding cassette, subfamily G (WHITE), member 2 | (Kazusa) Lj5g3v0659620.1; - (A)
gene-LOC110683755	K15382 solute carrier family 50 (sugar transporter) | (RefSeq) GMSWEET51; protein MAIN-LIKE 1 (A)
gene-LOC110683757	K00703 starch synthase [EC:2.4.1.21] | (RefSeq) uncharacterized protein LOC110683757 (A)
gene-LOC110683758	K01176 alpha-amylase [EC:3.2.1.1] | (RefSeq) pentatricopeptide repeat-containing protein At2g04860 (A)
gene-LOC110683759	K20102 YTH domain-containing family protein | (RefSeq) YTH domain-containing family protein 2-like (A)
gene-LOC110683760	K17535 serine/threonine-protein kinase TNNI3K [EC:2.7.11.1] | (RefSeq) serine/threonine-protein kinase STY46-like (A)
gene-LOC110683761	K20659 lupeol synthase [EC:5.4.99.41] | (RefSeq) lupeol synthase (A)
gene-LOC110683764	K20659 lupeol synthase [EC:5.4.99.41] | (RefSeq) lupeol synthase (A)
gene-LOC110683765	K20659 lupeol synthase [EC:5.4.99.41] | (RefSeq) lupeol synthase (A)
gene-LOC110683766	K09548 prefoldin subunit 1 | (RefSeq) prefoldin subunit 1-like (A)
gene-LOC110683768	K20659 lupeol synthase [EC:5.4.99.41] | (RefSeq) lupeol synthase-like (A)
gene-LOC110683769	K01303 acylaminoacyl-peptidase [EC:3.4.19.1] | (RefSeq) uncharacterized LOC101311565 (A)
gene-LOC110683770	K04733 interleukin-1 receptor-associated kinase 4 [EC:2.7.11.1] | (RefSeq) pollen receptor-like kinase 2 (A)
gene-LOC110683771	K17609 nucleoredoxin [EC:1.8.1.8] | (RefSeq) hypothetical protein (A)
gene-LOC110683772	K06691 26S proteasome regulatory subunit N13 | (RefSeq) 26S proteasome regulatory subunit RPN13-like (A)
gene-LOC110683773	K21843 tetratricopeptide repeat protein 7 | (RefSeq) uncharacterized protein LOC110108134 (A)
gene-LOC110683774	K04733 interleukin-1 receptor-associated kinase 4 [EC:2.7.11.1] | (RefSeq) probable serine/threonine-protein kinase PBL17 (A)
gene-LOC110683776	K14486 auxin response factor | (RefSeq) auxin response factor 19-like (A)
gene-LOC110683780	K17604 zinc finger SWIM domain-containing protein 3 | (RefSeq) protein FAR1-RELATED SEQUENCE 8-like (A)
gene-LOC110683782	K01087 trehalose 6-phosphate phosphatase [EC:3.1.3.12] | (RefSeq) trehalose-phosphate phosphatase A-like (A)
gene-LOC110683785	K03063 26S proteasome regulatory subunit T3 | (RefSeq) 26S protease regulatory subunit 6B homolog (A)
gene-LOC110683787	K08819 cyclin-dependent kinase 12/13 [EC:2.7.11.22 2.7.11.23] | (RefSeq) probable serine/threonine-protein kinase At1g54610 (A)
gene-LOC110683789	K12598 ATP-dependent RNA helicase DOB1 [EC:3.6.4.13] | (RefSeq) DExH-box ATP-dependent RNA helicase DExH10-like (A)
gene-LOC110683790	K00487 trans-cinnamate 4-monooxygenase [EC:1.14.14.91] | (RefSeq) cytochrome P450 CYP73A100-like isoform X1 (A)
gene-LOC110683792	K09498 T-complex protein 1 subunit zeta | (RefSeq) T-complex protein 1 subunit zeta 1-like (A)
gene-LOC110683796	K14641 apyrase [EC:3.6.1.5] | (RefSeq) apyrase 2-like (A)
gene-LOC110683797	K09875 aquaporin SIP | (RefSeq) aquaporin SIP1-2-like isoform X1 (A)
gene-LOC110683799	K17710 pentatricopeptide repeat domain-containing protein 1 | (RefSeq) pentatricopeptide repeat-containing protein At5g14770, mitochondrial (A)
gene-LOC110683800	K02967 small subunit ribosomal protein S2 | (RefSeq) ribosomal protein S2, mitochondrial-like (A)
gene-LOC110683801	K07466 replication factor A1 | (RefSeq) replication protein A 70 kDa DNA-binding subunit D-like isoform X1 (A)
gene-LOC110683802	K07466 replication factor A1 | (RefSeq) uncharacterized protein LOC110116371 (A)
gene-LOC110683804	K17964 leucine-rich PPR motif-containing protein, mitochondrial | (RefSeq) pentatricopeptide repeat-containing protein At1g79540 (A)
gene-LOC110683805	K10744 ribonuclease H2 subunit B | (RefSeq) ribonuclease H2 subunit B-like (A)
gene-LOC110683806	K11858 ubiquitin carboxyl-terminal hydrolase 48 [EC:3.4.19.12] | (RefSeq) ubiquitin carboxyl-terminal hydrolase 26-like (A)
gene-LOC110683807	K03438 16S rRNA (cytosine1402-N4)-methyltransferase [EC:2.1.1.199] | (RefSeq) uncharacterized protein LOC110683807 (A)
gene-LOC110683808	K03006 DNA-directed RNA polymerase II subunit RPB1 [EC:2.7.7.6] | (RefSeq) leucine-rich repeat extensin-like protein 1 (A)
gene-LOC110683809	K11450 lysine-specific histone demethylase 1A [EC:1.-.-.-] | (RefSeq) protein FLOWERING LOCUS D-like (A)
gene-LOC110683812	K13172 serine/arginine repetitive matrix protein 2 | (RefSeq) trichohyalin-like (A)
gene-LOC110683813	K02516 type II protein arginine methyltransferase [EC:2.1.1.320] | (RefSeq) protein arginine N-methyltransferase 1.5-like isoform X1 (A)
gene-LOC110683814	K19893 glucan endo-1,3-beta-glucosidase 5/6 [EC:3.2.1.39] | (RefSeq) glucan endo-1,3-beta-glucosidase 5-like (A)
gene-LOC110683818	K06911 uncharacterized protein | (RefSeq) F-box/LRR-repeat protein At3g59200-like isoform X1 (A)
gene-LOC110683822	K04733 interleukin-1 receptor-associated kinase 4 [EC:2.7.11.1] | (RefSeq) S-locus lectin kinase family protein (A)
gene-LOC110683825	K06911 uncharacterized protein | (RefSeq) F-box/LRR-repeat protein At3g59200-like isoform X1 (A)
gene-LOC110683833	K21813 endonuclease V [EC:3.1.26.-] | (RefSeq) endonuclease V-like (A)
gene-LOC110683834	K11789 HIV-1 Vpr-binding protein [EC:2.7.11.1] | (RefSeq) DDB1- and CUL4-associated factor homolog 1-like (A)
gene-LOC110683835	K14638 solute carrier family 15 (peptide/histidine transporter), member 3/4 | (RefSeq) protein NRT1/ PTR FAMILY 6.4 (A)
gene-LOC110683836	K14396 polyadenylate-binding protein 2 | (RefSeq) uncharacterized protein LOC110683836 (A)
gene-LOC110683837	K21751 down-regulator of transcription 1 | (RefSeq) protein Dr1 homolog (A)
gene-LOC110683841	K03168 DNA topoisomerase I [EC:5.99.1.2] | (RefSeq) predicted protein (A)
gene-LOC110683843	K22804 structural maintenance of chromosomes protein 6 | (RefSeq) structural maintenance of chromosomes protein 6B-like (A)
gene-LOC110683844	K04460 serine/threonine-protein phosphatase 5 [EC:3.1.3.16] | (RefSeq) zinc finger BED domain-containing protein RICESLEEPER 2-like isoform X1 (A)
gene-LOC110683845	K13484 5-hydroxyisourate hydrolase / 2-oxo-4-hydroxy-4-carboxy-5-ureidoimidazoline decarboxylase [EC:3.5.2.17 4.1.1.97] | (RefSeq) uric acid degradation bifunctional protein TTL (A)
gene-LOC110683846	K23222 nuclease HARBI1 [EC:3.1.-.-] | (RefSeq) uncharacterized protein LOC110706113 (A)
gene-LOC110683848	K12447 UDP-sugar pyrophosphorylase [EC:2.7.7.64] | (RefSeq) uncharacterized protein LOC104808371 (A)
gene-LOC110683849	K11253 histone H3 | (RefSeq) uncharacterized protein LOC110788621 (A)
gene-LOC110683851	K15382 solute carrier family 50 (sugar transporter) | (RefSeq) GMSWEET51; protein MAIN-LIKE 1 (A)
gene-LOC110683852	K11423 histone-lysine N-methyltransferase SETD2 [EC:2.1.1.43] | (RefSeq) uncharacterized protein LOC103336235 isoform X1 (A)
gene-LOC110683853	K13420 LRR receptor-like serine/threonine-protein kinase FLS2 [EC:2.7.11.1] | (RefSeq) LRR receptor-like serine/threonine-protein kinase FLS2 (A)
gene-LOC110683854	K00799 glutathione S-transferase [EC:2.5.1.18] | (RefSeq) uncharacterized protein LOC110786294 (A)
gene-LOC110683855	K02178 checkpoint serine/threonine-protein kinase [EC:2.7.11.1] | (RefSeq) mitotic checkpoint serine/threonine-protein kinase BUB1-like (A)
gene-LOC110683856	K07305 peptide-methionine (R)-S-oxide reductase [EC:1.8.4.12] | (RefSeq) uncharacterized mitochondrial protein AtMg00810-like (A)
gene-LOC110683859	K09494 T-complex protein 1 subunit beta | (RefSeq) uncharacterized LOC106798578 (A)
gene-LOC110683860	K11593 eukaryotic translation initiation factor 2C | (RefSeq) protein argonaute 1A-like (A)
gene-LOC110683861	K03283 heat shock 70kDa protein 1/2/6/8 | (RefSeq) heat shock 70 kDa protein 18-like (A)
gene-LOC110683863	K07195 exocyst complex component 7 | (RefSeq) exocyst complex component EXO70H1-like (A)
gene-LOC110683864	K17086 transmembrane 9 superfamily member 2/4 | (RefSeq) uncharacterized LOC101300290 (A)
gene-LOC110683866	K15255 ATP-dependent DNA helicase PIF1 [EC:3.6.4.12] | (RefSeq) ATP-dependent DNA helicase PIF1-like (A)
gene-LOC110683867	K15255 ATP-dependent DNA helicase PIF1 [EC:3.6.4.12] | (RefSeq) uncharacterized protein LOC4335569 isoform X1 (A)
gene-LOC110683868	K04460 serine/threonine-protein phosphatase 5 [EC:3.1.3.16] | (RefSeq) zinc finger BED domain-containing protein RICESLEEPER 2-like isoform X1 (A)
gene-LOC110683869	K22696 protein-lysine N-methyltransferase EEF2KMT [EC:2.1.1.-] | (RefSeq) uncharacterized protein LOC108202480 isoform X1 (A)
gene-LOC110683871	K09537 DnaJ homolog subfamily C member 17 | (RefSeq) dnaJ homolog subfamily C member 17 (A)
gene-LOC110683872	K17604 zinc finger SWIM domain-containing protein 3 | (RefSeq) protein FAR1-RELATED SEQUENCE 5-like (A)
gene-LOC110683873	K17604 zinc finger SWIM domain-containing protein 3 | (RefSeq) protein FAR1-RELATED SEQUENCE 5-like (A)
gene-LOC110683875	K16812 targeting protein for Xklp2 | (RefSeq) protein TPX2-like (A)
gene-LOC110683876	K00326 cytochrome-b5 reductase [EC:1.6.2.2] | (RefSeq) cytochrome b5 domain-containing protein RLF (A)
gene-LOC110683877	K13201 nucleolysin TIA-1/TIAR | (RefSeq) oligouridylate-binding protein 1-like isoform X1 (A)
gene-LOC110683878	K03106 signal recognition particle subunit SRP54 [EC:3.6.5.4] | (RefSeq) signal recognition particle 54 kDa protein 2-like (A)
gene-LOC110683879	K20659 lupeol synthase [EC:5.4.99.41] | (RefSeq) lupeol synthase (A)
gene-LOC110683880	K00815 tyrosine aminotransferase [EC:2.6.1.5] | (RefSeq) tyrosine aminotransferase-like (A)
gene-LOC110683881	K17609 nucleoredoxin [EC:1.8.1.8] | (RefSeq) probable nucleoredoxin 2 (A)
gene-LOC110683882	K23222 nuclease HARBI1 [EC:3.1.-.-] | (RefSeq) protein ALP1-like (A)
gene-LOC110683883	K22696 protein-lysine N-methyltransferase EEF2KMT [EC:2.1.1.-] | (RefSeq) uncharacterized protein LOC108202480 isoform X1 (A)
gene-LOC110683884	K07052 uncharacterized protein | (RefSeq) uncharacterized protein LOC110638766 (A)
gene-LOC110683885	K03549 KUP system potassium uptake protein | (RefSeq) LOW QUALITY PROTEIN: probable potassium transporter 17 (A)
gene-LOC110683886	K17609 nucleoredoxin [EC:1.8.1.8] | (RefSeq) probable nucleoredoxin 2 (A)
gene-LOC110683888	K17604 zinc finger SWIM domain-containing protein 3 | (RefSeq) uncharacterized protein LOC110654921 isoform X1 (A)
gene-LOC110683892	K14016 ubiquitin fusion degradation protein 1 | (RefSeq) uncharacterized protein LOC110683892 (A)
gene-LOC110683893	K03283 heat shock 70kDa protein 1/2/6/8 | (RefSeq) heat shock 70 kDa protein 18-like (A)
gene-LOC110683896	K14677 aminoacylase [EC:3.5.1.14] | (RefSeq) uncharacterized protein LOC107892630 (A)
gene-LOC110683897	K00799 glutathione S-transferase [EC:2.5.1.18] | (RefSeq) uncharacterized protein LOC110786294 (A)
gene-LOC110683899	K03452 magnesium/proton exchanger | (RefSeq) pentatricopeptide repeat-containing protein At3g62890-like (A)
gene-LOC110683901	K22696 protein-lysine N-methyltransferase EEF2KMT [EC:2.1.1.-] | (RefSeq) uncharacterized protein LOC108202480 isoform X1 (A)
gene-LOC110683902	K11643 chromodomain-helicase-DNA-binding protein 4 [EC:3.6.4.12] | (RefSeq) CHD3-type chromatin-remodeling factor PICKLE-like (A)
gene-LOC110683903	K17604 zinc finger SWIM domain-containing protein 3 | (RefSeq) protein FAR-RED IMPAIRED RESPONSE 1-like (A)
gene-LOC110683905	K23222 nuclease HARBI1 [EC:3.1.-.-] | (RefSeq) putative nuclease HARBI1 (A)
gene-LOC110683906	K02925 large subunit ribosomal protein L3e | (RefSeq) uncharacterized LOC107870717 (A)
gene-LOC110683907	K17604 zinc finger SWIM domain-containing protein 3 | (RAP-DB) Os01g0852650; FAR1 DNA binding domain domain containing protein. (A)
gene-LOC110683908	K20722 reticulon-2 | (Kazusa) Lj3g3v2811140.1; - (A)
gene-LOC110683909	K00423 L-ascorbate oxidase [EC:1.10.3.3] | (RefSeq) L-ascorbate oxidase (A)
gene-LOC110683910	K04733 interleukin-1 receptor-associated kinase 4 [EC:2.7.11.1] | (RefSeq) S-locus lectin kinase family protein (A)
gene-LOC110683912	K01303 acylaminoacyl-peptidase [EC:3.4.19.1] | (RefSeq) uncharacterized LOC101311565 (A)
gene-LOC110683913	K03327 multidrug resistance protein, MATE family | (RefSeq) LOW QUALITY PROTEIN: ethionine resistance-conferring protein 1-like (A)
gene-LOC110683914	K11294 nucleolin | (RefSeq) nucleolin-like (A)
gene-LOC110683916	K01184 polygalacturonase [EC:3.2.1.15] | (RefSeq) polygalacturonase-like (A)
gene-LOC110683919	K14857 AdoMet-dependent rRNA methyltransferase SPB1 [EC:2.1.1.-] | (RefSeq) putative rRNA methyltransferase (A)
gene-LOC110683920	K07466 replication factor A1 | (RefSeq) uncharacterized protein At4g28440-like (A)
gene-LOC110683921	K11843 ubiquitin carboxyl-terminal hydrolase 14 [EC:3.4.19.12] | (RefSeq) FBD-associated F-box protein At4g10400-like (A)
gene-LOC110683922	K17086 transmembrane 9 superfamily member 2/4 | (RefSeq) uncharacterized LOC101300290 (A)
gene-LOC110683923	K06911 uncharacterized protein | (RefSeq) F-box/LRR-repeat protein At3g59200-like isoform X1 (A)
gene-LOC110683925	K06911 uncharacterized protein | (RefSeq) F-box/LRR-repeat protein At3g59200-like isoform X1 (A)
gene-LOC110683928	K22804 structural maintenance of chromosomes protein 6 | (RefSeq) structural maintenance of chromosomes protein 6B-like (A)
gene-LOC110683930	K01530 phospholipid-translocating ATPase [EC:3.6.3.1] | (RefSeq) phospholipid-transporting ATPase 10-like (A)
gene-LOC110683931	K22804 structural maintenance of chromosomes protein 6 | (RefSeq) structural maintenance of chromosomes protein 6B-like (A)
gene-LOC110683932	K00327 NADPH-ferrihemoprotein reductase [EC:1.6.2.4] | (RefSeq) NADPH--cytochrome P450 reductase 2-like (A)
gene-LOC110683933	K14326 regulator of nonsense transcripts 1 [EC:3.6.4.-] | (RefSeq) uncharacterized protein LOC111904613 (A)
gene-LOC110683939	K03283 heat shock 70kDa protein 1/2/6/8 | (RefSeq) heat shock cognate 70 kDa protein-like (A)
gene-LOC110683941	K03283 heat shock 70kDa protein 1/2/6/8 | (RefSeq) heat shock cognate 70 kDa protein 2-like (A)
gene-LOC110683942	K04733 interleukin-1 receptor-associated kinase 4 [EC:2.7.11.1] | (RefSeq) LEAF RUST 10 DISEASE-RESISTANCE LOCUS RECEPTOR-LIKE PROTEIN KINASE-like 2.4 (A)
gene-LOC110683943	K15102 solute carrier family 25 (mitochondrial phosphate transporter), member 3 | (RefSeq) mitochondrial phosphate carrier protein 3, mitochondrial-like (A)
gene-LOC110683945	K15503 serine/threonine-protein phosphatase 6 regulatory ankyrin repeat subunit B | (RefSeq) protein ACCELERATED CELL DEATH 6-like (A)
gene-LOC110683947	K20888 xyloglucan galactosyltransferase MUR3 [EC:2.4.1.-] | (RefSeq) xyloglucan galactosyltransferase KATAMARI1 homolog (A)
gene-LOC110683948	K20888 xyloglucan galactosyltransferase MUR3 [EC:2.4.1.-] | (RefSeq) probable xyloglucan galactosyltransferase GT11 (A)
gene-LOC110683949	K21407 adipocyte plasma membrane-associated protein | (RefSeq) protein STRICTOSIDINE SYNTHASE-LIKE 10-like (A)
gene-LOC110683953	K13195 cold-inducible RNA-binding protein | (RefSeq) glycine-rich RNA-binding protein 2, mitochondrial-like (A)
gene-LOC110683954	K14292 trimethylguanosine synthase [EC:2.1.1.-] | (RefSeq) uncharacterized LOC107850838 (A)
gene-LOC110683960	K13944 LOB domain-containing protein 16 | (RefSeq) LOB domain-containing protein 16 (A)
gene-LOC110683962	K00430 peroxidase [EC:1.11.1.7] | (RefSeq) peroxidase 57-like (A)
gene-LOC110683963	K00430 peroxidase [EC:1.11.1.7] | (RefSeq) peroxidase 57-like (A)
gene-LOC110683965	K01381 saccharopepsin [EC:3.4.23.25] | (RefSeq) aspartic proteinase nepenthesin-1 (A)
gene-LOC110683968	K09286 EREBP-like factor | (RefSeq) dehydration-responsive element-binding protein 1B-like (A)
gene-LOC110683969	K09286 EREBP-like factor | (RefSeq) dehydration-responsive element-binding protein 1B-like (A)
gene-LOC110683970	K01193 beta-fructofuranosidase [EC:3.2.1.26] | (RefSeq) beta-fructofuranosidase, cell wall isozyme-like (A)
gene-LOC110683971	K09422 transcription factor MYB, plant | (RefSeq) transcription factor MYB26-like (A)
gene-LOC110683972	K21952 CASK-interacting protein | (RefSeq) ankyrin repeat-containing protein BDA1 (A)
gene-LOC110683973	K22382 WD repeat-containing protein 26 | (RefSeq) WD repeat-containing protein 26 homolog (A)
gene-LOC110683975	K22369 epoxide hydrolase 4 [EC:3.3.-.-] | (RefSeq) uncharacterized protein LOC104235966 (A)
gene-LOC110683976	K20623 typhasterol/6-deoxotyphasterol 2alpha-hydroxylase | (RefSeq) cytochrome P450 71A1-like (A)
gene-LOC110683977	K20623 typhasterol/6-deoxotyphasterol 2alpha-hydroxylase | (RefSeq) cytochrome P450 71A1-like (A)
gene-LOC110683979	K04733 interleukin-1 receptor-associated kinase 4 [EC:2.7.11.1] | (RefSeq) receptor-like kinase, putative (A)
gene-LOC110683983	K07441 beta-1,4-N-acetylglucosaminyltransferase [EC:2.4.1.141] | (RefSeq) UDP-N-acetylglucosamine transferase subunit ALG14 homolog (A)
gene-LOC110683986	K21026 acetylajmaline esterase [EC:3.1.1.80] | (RefSeq) acetylajmalan esterase-like (A)
gene-LOC110683987	K11975 E3 ubiquitin-protein ligase RNF144 [EC:2.3.2.31] | (RefSeq) probable E3 ubiquitin-protein ligase RNF217 (A)
gene-LOC110683989	K11975 E3 ubiquitin-protein ligase RNF144 [EC:2.3.2.31] | (RefSeq) probable E3 ubiquitin-protein ligase RNF217 (A)
gene-LOC110683994	K02728 20S proteasome subunit alpha 3 [EC:3.4.25.1] | (RefSeq) proteasome subunit alpha type-4-like (A)
gene-LOC110683995	K18878 BHLH transcription factor Upa20 | (RefSeq) Upa20; transcription factor bHLH137-like (A)
gene-LOC110683996	K03028 26S proteasome regulatory subunit N1 | (RefSeq) 26S proteasome non-ATPase regulatory subunit 2 homolog A (A)
gene-LOC110683998	K15102 solute carrier family 25 (mitochondrial phosphate transporter), member 3 | (RefSeq) mitochondrial phosphate carrier protein 3, mitochondrial-like (A)
gene-LOC110684000	K16297 serine carboxypeptidase-like clade II [EC:3.4.16.-] | (RefSeq) serine carboxypeptidase-like 45 isoform X1 (A)
gene-LOC110684001	K14165 atypical dual specificity phosphatase [EC:3.1.3.16 3.1.3.48] | (RefSeq) LOW QUALITY PROTEIN: dual specificity protein phosphatase PHS1-like (A)
gene-LOC110684002	K00601 phosphoribosylglycinamide formyltransferase [EC:2.1.2.2] | (RefSeq) phosphoribosylglycinamide formyltransferase, chloroplastic-like (A)
gene-LOC110684004	K03696 ATP-dependent Clp protease ATP-binding subunit ClpC | (RefSeq) ATP-dependent Clp protease ATP-binding subunit ClpA homolog CD4B, chloroplastic (A)
gene-LOC110684007	K14486 auxin response factor | (RAP-DB) Os02g0557200, AUXIN_RESPONSE_FACTOR_7, ARF7; Similar to Auxin response factor 1. (A)
gene-LOC110684008	K17964 leucine-rich PPR motif-containing protein, mitochondrial | (RefSeq) pentatricopeptide repeat-containing protein At5g61990, mitochondrial-like (A)
gene-LOC110684009	K12489 Arf-GAP with coiled-coil, ANK repeat and PH domain-containing protein | (RefSeq) ADP-ribosylation factor GTPase-activating protein AGD3-like (A)
gene-LOC110684010	K03107 signal recognition particle subunit SRP68 | (RefSeq) signal recognition particle subunit SRP68-like (A)
gene-LOC110684014	K03428 magnesium-protoporphyrin O-methyltransferase [EC:2.1.1.11] | (RefSeq) magnesium protoporphyrin IX methyltransferase, chloroplastic-like (A)
gene-LOC110684015	K11511 centromere protein S | (RefSeq) protein MHF1 homolog (A)
gene-LOC110684016	K17579 protein phosphatase 1 regulatory subunit 42 | (RefSeq) AML1; RNA-binding protein (A)
gene-LOC110684017	K00700 1,4-alpha-glucan branching enzyme [EC:2.4.1.18] | (RefSeq) 1,4-alpha-glucan-branching enzyme, chloroplastic/amyloplastic-like (A)
gene-LOC110684020	K12857 Prp8 binding protein | (RefSeq) U5 small nuclear ribonucleoprotein 40 kDa protein-like (A)
gene-LOC110684022	K08516 synaptobrevin homolog YKT6 | (RefSeq) VAMP-like protein YKT61 (A)
gene-LOC110684023	K16280 E3 ubiquitin-protein ligase RGLG [EC:2.3.2.27] | (RefSeq) POPTRDRAFT_420659; hypothetical protein (A)
gene-LOC110684024	K19984 exocyst complex component 5 | (RefSeq) uncharacterized protein LOC113272286 (A)
gene-LOC110684025	K09843 (+)-abscisic acid 8'-hydroxylase [EC:1.14.14.137] | (RefSeq) abscisic acid 8'-hydroxylase 2-like (A)
gene-LOC110684026	K21951 homeobox protein Hox-A11 | (RefSeq) homeobox-DDT domain protein RLT1-like (A)
gene-LOC110684028	K08956 AFG3 family protein [EC:3.4.24.-] | (RefSeq) ATP-dependent zinc metalloprotease FTSH 10, mitochondrial-like (A)
gene-LOC110684029	K14016 ubiquitin fusion degradation protein 1 | (RefSeq) ubiquitin recognition factor in ER-associated degradation protein 1-like (A)
gene-LOC110684030	K07025 putative hydrolase of the HAD superfamily | (RefSeq) uncharacterized protein LOC110684030 isoform X1 (A)
gene-LOC110684031	K12593 M-phase phosphoprotein 6, animal type | (RefSeq) M-phase phosphoprotein 6-like (A)
gene-LOC110684032	K14494 DELLA protein | (RefSeq) DELLA protein GAI-like (A)
gene-LOC110684033	K22683 aspartyl protease family protein [EC:3.4.23.-] | (RefSeq) protein ASPARTIC PROTEASE IN GUARD CELL 2-like (A)
gene-LOC110684034	K00695 sucrose synthase [EC:2.4.1.13] | (RefSeq) sucrose synthase-like (A)
gene-LOC110684035	K16296 serine carboxypeptidase-like clade I [EC:3.4.16.-] | (RefSeq) serine carboxypeptidase-like 12 (A)
gene-LOC110684037	K14494 DELLA protein | (RefSeq) DELLA protein GAI-like (A)
gene-LOC110684038	K14494 DELLA protein | (RefSeq) DELLA protein GAI-like (A)
gene-LOC110684039	K14494 DELLA protein | (RefSeq) DELLA protein GAI-like (A)
gene-LOC110684043	K00430 peroxidase [EC:1.11.1.7] | (RefSeq) probable peroxidase 26 (A)
gene-LOC110684044	K09510 DnaJ homolog subfamily B member 4 | (RefSeq) dnaJ homolog subfamily B member 1-like (A)
gene-LOC110684045	K20174 oxysterol-binding protein-related protein 1/2 | (RefSeq) oxysterol-binding protein-related protein 3C-like (A)
gene-LOC110684047	K19222 1,4-dihydroxy-2-naphthoyl-CoA hydrolase [EC:3.1.2.28] | (RefSeq) uncharacterized protein LOC109782834 isoform X1 (A)
gene-LOC110684048	K20100 YTH domain-containing protein 1 | (RefSeq) uncharacterized protein LOC105170420 (A)
gene-LOC110684049	K00729 dolichyl-phosphate beta-glucosyltransferase [EC:2.4.1.117] | (RefSeq) dolichyl-phosphate beta-glucosyltransferase-like (A)
gene-LOC110684050	K20628 expansin | (RefSeq) expansin-A4 (A)
gene-LOC110684051	K18626 trichohyalin | (RefSeq) protein INVOLVED IN DE NOVO 2-like isoform X1 (A)
gene-LOC110684052	K04733 interleukin-1 receptor-associated kinase 4 [EC:2.7.11.1] | (RefSeq) probable serine/threonine-protein kinase PBL19 (A)
gene-LOC110684054	K04733 interleukin-1 receptor-associated kinase 4 [EC:2.7.11.1] | (RefSeq) probable serine/threonine-protein kinase PBL10 (A)
gene-LOC110684055	K01803 triosephosphate isomerase (TIM) [EC:5.3.1.1] | (RefSeq) triosephosphate isomerase, cytosolic-like (A)
gene-LOC110684056	K17964 leucine-rich PPR motif-containing protein, mitochondrial | (RefSeq) uncharacterized protein LOC109237110 (A)
gene-LOC110684057	K19891 glucan endo-1,3-beta-glucosidase 1/2/3 [EC:3.2.1.39] | (RefSeq) hypothetical protein (A)
gene-LOC110684058	K00288 methylenetetrahydrofolate dehydrogenase (NADP+) / methenyltetrahydrofolate cyclohydrolase / formyltetrahydrofolate synthetase [EC:1.5.1.5 3.5.4.9 6.3.4.3] | (RefSeq) bifunctional protein FolD 1, mitochondrial-like (A)
gene-LOC110684060	K00288 methylenetetrahydrofolate dehydrogenase (NADP+) / methenyltetrahydrofolate cyclohydrolase / formyltetrahydrofolate synthetase [EC:1.5.1.5 3.5.4.9 6.3.4.3] | (RefSeq) bifunctional protein FolD 2 (A)
gene-LOC110684061	K23222 nuclease HARBI1 [EC:3.1.-.-] | (RefSeq) protein ALP1-like (A)
gene-LOC110684062	K03979 GTPase [EC:3.6.5.-] | (RefSeq) probable GTP-binding protein OBGM, mitochondrial (A)
gene-LOC110684063	K03979 GTPase [EC:3.6.5.-] | (RefSeq) hypothetical protein (A)
gene-LOC110684064	K19519 transforming growth factor-beta-induced protein | (RefSeq) fasciclin-like arabinogalactan protein 4 (A)
gene-LOC110684065	K01102 pyruvate dehydrogenase phosphatase [EC:3.1.3.43] | (RefSeq) probable protein phosphatase 2C 4 (A)
gene-LOC110684067	K12471 epsin | (RefSeq) clathrin interactor 1-like (A)
gene-LOC110684068	K10355 actin, other eukaryote | (RefSeq) actin-66-like (A)
gene-LOC110684071	K19044 E3 ubiquitin-protein ligase XBAT32/33 [EC:2.3.2.27] | (RefSeq) E3 ubiquitin-protein ligase XB3 (A)
gene-LOC110684072	K14442 ATP-dependent RNA helicase DHX36 [EC:3.6.4.13] | (RefSeq) DExH-box ATP-dependent RNA helicase DExH3-like (A)
gene-LOC110684073	K08235 xyloglucan:xyloglucosyl transferase [EC:2.4.1.207] | (RefSeq) probable xyloglucan endotransglucosylase/hydrolase protein 28 (A)
gene-LOC110684075	K20032 palmitoyltransferase ZDHHC13/17 [EC:2.3.1.225] | (RefSeq) probable palmitoyltransferase ZDHHC12 isoform X1 (A)
gene-LOC110684076	K22410 PR domain zinc finger protein 16 | (RefSeq) protein indeterminate-domain 2-like (A)
gene-LOC110684077	K13993 HSP20 family protein | (RefSeq) 17.4 kDa class I heat shock protein-like (A)
gene-LOC110684078	K08332 vacuolar protein 8 | (RefSeq) U-box domain-containing protein 13-like (A)
gene-LOC110684079	K20043 clathrin coat assembly protein AP180 | (RefSeq) putative clathrin assembly protein At5g35200 (A)
gene-LOC110684083	K03283 heat shock 70kDa protein 1/2/6/8 | (RefSeq) probable mediator of RNA polymerase II transcription subunit 37c (A)
gene-LOC110684084	K03217 YidC/Oxa1 family membrane protein insertase | (RefSeq) inner membrane protein PPF-1, chloroplastic-like (A)
gene-LOC110684086	K04733 interleukin-1 receptor-associated kinase 4 [EC:2.7.11.1] | (RefSeq) LEAF RUST 10 DISEASE-RESISTANCE LOCUS RECEPTOR-LIKE PROTEIN KINASE-like 2.4 (A)
gene-LOC110684088	K10575 ubiquitin-conjugating enzyme E2 G1 [EC:2.3.2.23] | (RefSeq) ubiquitin-conjugating enzyme E2 7 (A)
gene-LOC110684089	K10575 ubiquitin-conjugating enzyme E2 G1 [EC:2.3.2.23] | (RefSeq) ubiquitin-conjugating enzyme E2 7-like (A)
gene-LOC110684093	K08678 UDP-glucuronate decarboxylase [EC:4.1.1.35] | (RefSeq) UDP-glucuronic acid decarboxylase 5 (A)
gene-LOC110684094	K11254 histone H4 | (RefSeq) histone H4 (A)
gene-LOC110684097	K18810 cyclin D1/2/4, plant | (RefSeq) cyclin-D4-1-like (A)
gene-LOC110684100	K12881 THO complex subunit 4 | (RefSeq) THO complex subunit 4B-like isoform X1 (A)
gene-LOC110684102	K11252 histone H2B | (RefSeq) histone H2B (A)
gene-LOC110684103	K05765 cofilin | (RefSeq) actin-depolymerizing factor 2-like (A)
gene-LOC110684104	K11251 histone H2A | (RefSeq) histone H2A-like (A)
gene-LOC110684106	K11252 histone H2B | (RefSeq) histone H2B-like (A)
gene-LOC110684107	K02957 small subunit ribosomal protein S15Ae | (RefSeq) 40S ribosomal protein S15a-1-like (A)
gene-LOC110684108	K13154 U11/U12 small nuclear ribonucleoprotein 31 kDa protein | (RefSeq) U11/U12 small nuclear ribonucleoprotein 31 kDa protein-like (A)
gene-LOC110684109	K04374 cyclic AMP-dependent transcription factor ATF-4 | (RAP-DB) Os01g0211800; Similar to VirE2-interacting protein VIP1. (A)
gene-LOC110684110	K03452 magnesium/proton exchanger | (RefSeq) uncharacterized LOC18613571 (A)
gene-LOC110684111	K07901 Ras-related protein Rab-8A | (RefSeq) ras-related protein RAB1BV-like (A)
gene-LOC110684112	K23480 zinc finger protein 362/384 | (RefSeq) zinc finger protein ZAT5 (A)
gene-LOC110684114	K23222 nuclease HARBI1 [EC:3.1.-.-] | (RefSeq) protein ALP1-like (A)
gene-LOC110684116	K13201 nucleolysin TIA-1/TIAR | (RefSeq) oligouridylate-binding protein 1-like isoform X1 (A)
gene-LOC110684118	K09422 transcription factor MYB, plant | (RefSeq) transcription factor MYB59-like isoform X1 (A)
gene-LOC110684119	K09873 aquaporin TIP | (RefSeq) aquaporin TIP1-3-like (A)
gene-LOC110684120	K10703 very-long-chain (3R)-3-hydroxyacyl-CoA dehydratase [EC:4.2.1.134] | (RefSeq) very-long-chain (3R)-3-hydroxyacyl-CoA dehydratase 2-like isoform X1 (A)
gene-LOC110684122	K14652 3,4-dihydroxy 2-butanone 4-phosphate synthase / GTP cyclohydrolase II [EC:4.1.99.12 3.5.4.25] | (RefSeq) monofunctional riboflavin biosynthesis protein RIBA 3, chloroplastic-like isoform X1 (A)
gene-LOC110684123	K23222 nuclease HARBI1 [EC:3.1.-.-] | (RefSeq) putative nuclease HARBI1 (A)
gene-LOC110684124	K22683 aspartyl protease family protein [EC:3.4.23.-] | (RefSeq) protein ASPARTIC PROTEASE IN GUARD CELL 2-like (A)
gene-LOC110684126	K01569 oxalate decarboxylase [EC:4.1.1.2] | (RefSeq) hypothetical protein (A)
gene-LOC110684127	K00423 L-ascorbate oxidase [EC:1.10.3.3] | (RefSeq) L-ascorbate oxidase (A)
gene-LOC110684129	K19027 zinc finger FYVE domain-containing protein 26 | (RefSeq) hypothetical protein (A)
gene-LOC110684130	K14292 trimethylguanosine synthase [EC:2.1.1.-] | (RefSeq) trimethylguanosine synthase (A)
gene-LOC110684131	K01537 P-type Ca2+ transporter type 2C [EC:7.2.2.10] | (RefSeq) LOW QUALITY PROTEIN: calcium-transporting ATPase 4, endoplasmic reticulum-type-like (A)
gene-LOC110684137	K15397 3-ketoacyl-CoA synthase [EC:2.3.1.199] | (RefSeq) 3-ketoacyl-CoA synthase 12-like (A)
gene-LOC110684140	K01184 polygalacturonase [EC:3.2.1.15] | (RefSeq) polygalacturonase (A)
gene-LOC110684141	K22755 E3 UFM1-protein ligase 1 [EC:2.3.2.-] | (RefSeq) E3 UFM1-protein ligase 1 homolog (A)
gene-LOC110684142	K03539 ribonuclease P/MRP protein subunit RPP1 [EC:3.1.26.5] | (RefSeq) uncharacterized protein LOC110684142 isoform X1 (A)
gene-LOC110684143	K18753 butyrate response factor | (RefSeq) zinc finger CCCH domain-containing protein 15 (A)
gene-LOC110684146	K10398 kinesin family member 11 | (RefSeq) kinesin-like protein KIN-5D (A)
gene-LOC110684147	K11671 nuclear factor related to kappa-B-binding protein | (RefSeq) uncharacterized protein LOC110684147 (A)
gene-LOC110684148	K21421 NADPH oxidase 2 [EC:1.-.-.-] | (RefSeq) putative respiratory burst oxidase homolog protein J isoform X1 (A)
gene-LOC110684149	K21421 NADPH oxidase 2 [EC:1.-.-.-] | (RefSeq) putative respiratory burst oxidase homolog protein J isoform X1 (A)
gene-LOC110684150	K13411 dual oxidase [EC:1.6.3.1 1.11.1.-] | (RefSeq) putative respiratory burst oxidase homolog protein H (A)
gene-LOC110684152	K20715 phototropin [EC:2.7.11.1] | (RefSeq) phototropin-1-like isoform X1 (A)
gene-LOC110684154	K07195 exocyst complex component 7 | (RefSeq) ATEXO70B2 (A)
gene-LOC110684155	K17917 sorting nexin-1/2 | (RefSeq) sorting nexin 2A (A)
gene-LOC110684156	K20359 PRA1 family protein 1 | (RefSeq) PRA1 family protein B3-like (A)
gene-LOC110684157	K17973 N-terminal acetyltransferase B complex non-catalytic subunit | (RefSeq) N-terminal acetyltransferase B complex auxiliary subunit NAA25-like isoform X1 (A)
gene-LOC110684160	K05909 laccase [EC:1.10.3.2] | (RefSeq) laccase-3-like (A)
gene-LOC110684161	K11663 zinc finger HIT domain-containing protein 1 | (RefSeq) SWR1 complex subunit 6-like (A)
gene-LOC110684163	K00645 [acyl-carrier-protein] S-malonyltransferase [EC:2.3.1.39] | (RefSeq) uncharacterized protein LOC110684163 (A)
gene-LOC110684164	K12472 epidermal growth factor receptor substrate 15 | (RefSeq) filaggrin-like (A)
gene-LOC110684165	K15113 solute carrier family 25 (mitochondrial iron transporter), member 28/37 | (RefSeq) uncharacterized LOC100251809 (A)
gene-LOC110684166	K08912 light-harvesting complex II chlorophyll a/b binding protein 1 | (RefSeq) chlorophyll a-b binding protein, chloroplastic (A)
gene-LOC110684167	K21374 7-deoxyloganetin glucosyltransferase [EC:2.4.1.324] | (RefSeq) uncharacterized protein LOC110102142 (A)
gene-LOC110684168	K02872 large subunit ribosomal protein L13Ae | (RefSeq) 60S ribosomal protein L13a-4-like (A)
gene-LOC110684170	K12130 pseudo-response regulator 5 | (RefSeq) two-component response regulator-like APRR3 (A)
gene-LOC110684172	K13944 LOB domain-containing protein 16 | (RefSeq) LOB domain-containing protein 16-like (A)
gene-LOC110684173	K13098 RNA-binding protein FUS | (RefSeq) transcription initiation factor TFIID subunit 15b-like (A)
gene-LOC110684176	K13098 RNA-binding protein FUS | (RefSeq) hypothetical protein (A)
gene-LOC110684178	K14963 COMPASS component SWD3 | (RefSeq) COMPASS-like H3K4 histone methylase component WDR5B (A)
gene-LOC110684179	K09753 cinnamoyl-CoA reductase [EC:1.2.1.44] | (RefSeq) cinnamoyl-CoA reductase 1-like (A)
gene-LOC110684180	K17790 mitochondrial import inner membrane translocase subunit TIM22 | (RefSeq) mitochondrial import inner membrane translocase subunit TIM22-4-like (A)
gene-LOC110684181	K08059 interferon, gamma-inducible protein 30 | (RefSeq) gamma-interferon-inducible lysosomal thiol reductase-like (A)
gene-LOC110684182	K08059 interferon, gamma-inducible protein 30 | (RefSeq) gamma-interferon-inducible-lysosomal thiol reductase-like isoform X1 (A)
gene-LOC110684183	K03237 translation initiation factor 2 subunit 1 | (RefSeq) eukaryotic translation initiation factor 2 subunit alpha homolog (A)
gene-LOC110684184	K13413 mitogen-activated protein kinase kinase 4/5 [EC:2.7.12.2] | (RefSeq) mitogen-activated protein kinase kinase 5-like (A)
gene-LOC110684185	K18270 Rab3 GTPase-activating protein catalytic subunit | (RefSeq) rab3 GTPase-activating protein catalytic subunit-like isoform X1 (A)
gene-LOC110684186	K03178 ubiquitin-activating enzyme E1 [EC:6.2.1.45] | (RefSeq) ubiquitin-activating enzyme E1 1 isoform X1 (A)
gene-LOC110684187	K04733 interleukin-1 receptor-associated kinase 4 [EC:2.7.11.1] | (RefSeq) probable inactive receptor-like protein kinase At3g56050 (A)
gene-LOC110684188	K17535 serine/threonine-protein kinase TNNI3K [EC:2.7.11.1] | (RefSeq) serine/threonine-protein kinase STY17-like (A)
gene-LOC110684189	K13354 solute carrier family 25 (peroxisomal adenine nucleotide transporter), member 17 | (RefSeq) peroxisomal nicotinamide adenine dinucleotide carrier-like (A)
gene-LOC110684190	K19613 leucine-rich repeat protein SHOC2 | (RefSeq) LRR repeats and ubiquitin-like domain-containing protein At2g30105 (A)
gene-LOC110684191	K17604 zinc finger SWIM domain-containing protein 3 | (RefSeq) protein FAR1-RELATED SEQUENCE 8-like (A)
gene-LOC110684193	K07512 mitochondrial enoyl-[acyl-carrier protein] reductase / trans-2-enoyl-CoA reductase [EC:1.3.1.- 1.3.1.38] | (RefSeq) enoyl-[acyl-carrier-protein] reductase, mitochondrial-like (A)
gene-LOC110684194	K13100 pre-mRNA-splicing factor CWC22 | (RefSeq) pre-mRNA-splicing factor CWC22 homolog isoform X1 (A)
gene-LOC110684195	K13675 UDP-glucose:O-linked fucose beta-1,3-glucosyltransferase [EC:2.4.1.-] | (RefSeq) uncharacterized LOC103415141 (A)
gene-LOC110684196	K04733 interleukin-1 receptor-associated kinase 4 [EC:2.7.11.1] | (RefSeq) probable serine/threonine-protein kinase PBL7 (A)
gene-LOC110684197	K00799 glutathione S-transferase [EC:2.5.1.18] | (RefSeq) protein IN2-1 homolog B-like (A)
gene-LOC110684199	K13424 WRKY transcription factor 33 | (RefSeq) WRKY transcription factor WRKY24-like (A)
gene-LOC110684200	K10268 F-box and leucine-rich repeat protein 2/20 | (RefSeq) F-box/LRR-repeat protein 3-like (A)
gene-LOC110684201	K11094 U2 small nuclear ribonucleoprotein B'' | (RefSeq) U2 small nuclear ribonucleoprotein B''-like (A)
gene-LOC110684202	K09841 xanthoxin dehydrogenase [EC:1.1.1.288] | (RefSeq) xanthoxin dehydrogenase-like (A)
gene-LOC110684203	K17408 small subunit ribosomal protein S29 | (RefSeq) uncharacterized protein LOC110684203 (A)
gene-LOC110684206	K06173 tRNA pseudouridine38-40 synthase [EC:5.4.99.12] | (RefSeq) putative tRNA pseudouridine synthase isoform X1 (A)
gene-LOC110684207	K14794 ribosomal RNA-processing protein 12 | (RefSeq) hypothetical protein (A)
gene-LOC110684210	K00430 peroxidase [EC:1.11.1.7] | (RefSeq) cationic peroxidase 1-like (A)
gene-LOC110684211	K20185 biogenesis of lysosome-related organelles complex 1 subunit 1 | (RefSeq) biogenesis of lysosome-related organelles complex 1 subunit 1-like (A)
gene-LOC110684212	K00430 peroxidase [EC:1.11.1.7] | (RefSeq) peroxidase P7-like (A)
gene-LOC110684213	K07198 5'-AMP-activated protein kinase, catalytic alpha subunit [EC:2.7.11.11] | (RefSeq) CBL-interacting protein kinase 2-like (A)
gene-LOC110684215	K15078 structure-specific endonuclease subunit SLX1 [EC:3.6.1.-] | (RefSeq) uncharacterized protein LOC110684215 (A)
gene-LOC110684216	K12761 carbon catabolite-derepressing protein kinase [EC:2.7.11.1] | (RefSeq) CBL-interacting serine/threonine-protein kinase 11-like (A)
gene-LOC110684218	K01870 isoleucyl-tRNA synthetase [EC:6.1.1.5] | (RefSeq) hypothetical protein (A)
gene-LOC110684220	K22683 aspartyl protease family protein [EC:3.4.23.-] | (RefSeq) protein ASPARTIC PROTEASE IN GUARD CELL 2-like (A)
gene-LOC110684221	K15285 solute carrier family 35, member E3 | (RefSeq) UDP-xylose transporter 3-like (A)
gene-LOC110684222	K01411 nardilysin [EC:3.4.24.61] | (RefSeq) nardilysin-like (A)
gene-LOC110684224	K20557 transcription factor VIP1 | (Kazusa) Lj0g3v0236609.1; - (A)
gene-LOC110684225	K00487 trans-cinnamate 4-monooxygenase [EC:1.14.14.91] | (RefSeq) trans-cinnamate 4-monooxygenase-like (A)
gene-LOC110684226	K10352 myosin heavy chain | (RefSeq) LOC109769381; protein NETWORKED 1A (A)
gene-LOC110684227	K00430 peroxidase [EC:1.11.1.7] | (RefSeq) cationic peroxidase 2-like (A)
gene-LOC110684228	K00430 peroxidase [EC:1.11.1.7] | (RefSeq) cationic peroxidase 2-like (A)
gene-LOC110684229	K00430 peroxidase [EC:1.11.1.7] | (RefSeq) peroxidase 57-like (A)
gene-LOC110684230	K00430 peroxidase [EC:1.11.1.7] | (RefSeq) peroxidase 60-like (A)
gene-LOC110684233	K13680 beta-mannan synthase [EC:2.4.1.32] | (RefSeq) probable mannan synthase 6 (A)
gene-LOC110684234	K20642 Rho GTPase-activating protein 22/24/25 | (RefSeq) rho GTPase-activating protein 5-like (A)
gene-LOC110684235	K20642 Rho GTPase-activating protein 22/24/25 | (RefSeq) rho GTPase-activating protein 1-like (A)
gene-LOC110684236	K12251 N-carbamoylputrescine amidase [EC:3.5.1.53] | (RefSeq) N-carbamoylputrescine amidase (A)
gene-LOC110684238	K14007 protein transport protein SEC24 | (RefSeq) LOW QUALITY PROTEIN: uncharacterized protein C4.03c (A)
gene-LOC110684239	K02326 DNA polymerase epsilon subunit 3 [EC:2.7.7.7] | (RefSeq) DNA polymerase epsilon subunit 3-like (A)
gene-LOC110684240	K13448 calcium-binding protein CML | (RefSeq) probable calcium-binding protein CML48 (A)
gene-LOC110684241	K19891 glucan endo-1,3-beta-glucosidase 1/2/3 [EC:3.2.1.39] | (RefSeq) hypothetical protein (A)
gene-LOC110684242	K02639 ferredoxin | (RefSeq) ferredoxin, root R-B2-like (A)
gene-LOC110684243	K03006 DNA-directed RNA polymerase II subunit RPB1 [EC:2.7.7.6] | (RefSeq) repetitive proline-rich cell wall protein 1-like (A)
gene-LOC110684244	K02865 large subunit ribosomal protein L10Ae | (RefSeq) 60S ribosomal protein L10a (A)
gene-LOC110684246	K17085 transmembrane 9 superfamily member 1 | (RefSeq) transmembrane 9 superfamily member 5-like isoform X1 (A)
gene-LOC110684247	K03006 DNA-directed RNA polymerase II subunit RPB1 [EC:2.7.7.6] | (RefSeq) repetitive proline-rich cell wall protein 1-like (A)
gene-LOC110684248	K03283 heat shock 70kDa protein 1/2/6/8 | (RefSeq) heat shock 70 kDa protein 18-like (A)
gene-LOC110684250	K14431 transcription factor TGA | (RefSeq) transcription factor TGA9-like isoform X1 (A)
gene-LOC110684252	K20363 protein transport protein YIP1 | (RefSeq) uncharacterized protein LOC111296848 isoform X1 (A)
gene-LOC110684253	K20363 protein transport protein YIP1 | (RefSeq) uncharacterized protein LOC111296848 isoform X1 (A)
gene-LOC110684254	K20363 protein transport protein YIP1 | (RefSeq) uncharacterized protein LOC111296848 isoform X1 (A)
gene-LOC110684255	K15803 (-)-germacrene D synthase [EC:4.2.3.75] | (RefSeq) probable sesquiterpene synthase (A)
gene-LOC110684256	K16223 protein FLOWERING LOCUS T | (RefSeq) protein HEADING DATE 3A-like (A)
gene-LOC110684257	K14347 solute carrier family 10 (sodium/bile acid cotransporter), member 7 | (RefSeq) probable sodium/metabolite cotransporter BASS4, chloroplastic (A)
gene-LOC110684258	K23196 zinc finger and BTB domain-containing protein 18 | (RefSeq) zinc finger protein WIP5-like (A)
gene-LOC110684259	K17604 zinc finger SWIM domain-containing protein 3 | (RefSeq) protein FAR1-RELATED SEQUENCE 6-like (A)
gene-LOC110684260	K10798 poly [ADP-ribose] polymerase [EC:2.4.2.30] | (RefSeq) poly [ADP-ribose] polymerase 3-like (A)
gene-LOC110684261	K00780 beta-galactoside alpha-2,3-sialyltransferase (sialyltransferase 4A) [EC:2.4.99.4] | (RefSeq) beta-1,6-galactosyltransferase GALT29A-like (A)
gene-LOC110684263	K02888 large subunit ribosomal protein L21 | (RefSeq) 50S ribosomal protein L21, mitochondrial-like (A)
gene-LOC110684265	K22262 WD repeat and FYVE domain-containing protein 3 | (RefSeq) protein SPIRRIG (A)
gene-LOC110684266	K11293 protein HIRA/HIR1 | (RefSeq) protein HIRA-like isoform X1 (A)
gene-LOC110684267	K16465 centrin-1 | (RefSeq) calcium-binding protein PBP1-like (A)
gene-LOC110684268	K00430 peroxidase [EC:1.11.1.7] | (RefSeq) peroxidase P7-like (A)
gene-LOC110684269	K18213 proteinaceous RNase P [EC:3.1.26.5] | (RefSeq) proteinaceous RNase P 2-like (A)
gene-LOC110684270	K13356 alcohol-forming fatty acyl-CoA reductase [EC:1.2.1.84] | (RefSeq) alcohol-forming fatty acyl-CoA reductase-like (A)
gene-LOC110684271	K17086 transmembrane 9 superfamily member 2/4 | (RefSeq) uncharacterized LOC101300290 (A)
gene-LOC110684272	K13201 nucleolysin TIA-1/TIAR | (RefSeq) oligouridylate-binding protein 1-like isoform X1 (A)
gene-LOC110684273	K20624 12-hydroxyjasmonoyl-L-amino acid 12-hydroxylase / fatty acid hydroxylase [EC:1.14.14.49] | (RefSeq) cytochrome P450 94C1-like (A)
gene-LOC110684274	K13356 alcohol-forming fatty acyl-CoA reductase [EC:1.2.1.84] | (RefSeq) fatty acyl-CoA reductase 3-like isoform X1 (A)
gene-LOC110684277	K02324 DNA polymerase epsilon subunit 1 [EC:2.7.7.7] | (RefSeq) LOW QUALITY PROTEIN: DNA polymerase epsilon catalytic subunit A-like (A)
gene-LOC110684278	K05275 pyridoxine 4-dehydrogenase [EC:1.1.1.65] | (RefSeq) predicted protein (A)
gene-LOC110684279	K00876 uridine kinase [EC:2.7.1.48] | (RefSeq) transmembrane protein, putative (A)
gene-LOC110684281	K02943 large subunit ribosomal protein LP2 | (RefSeq) 60S acidic ribosomal protein P2-4-like (A)
gene-LOC110684284	K12736 peptidylprolyl isomerase domain and WD repeat-containing protein 1 [EC:5.2.1.8] | (RefSeq) peptidyl-prolyl cis-trans isomerase CYP71-like (A)
gene-LOC110684285	K04422 mitogen-activated protein kinase kinase kinase 13 [EC:2.7.11.25] | (Kazusa) Lj0g3v0190659.2; - (A)
gene-LOC110684286	K08286 protein-serine/threonine kinase [EC:2.7.11.-] | (RefSeq) serine/threonine-protein kinase D6PKL3-like isoform X2 (A)
gene-LOC110684288	K01104 protein-tyrosine phosphatase [EC:3.1.3.48] | (RefSeq) uncharacterized protein LOC110684288 (A)
gene-LOC110684289	K02986 small subunit ribosomal protein S4 | (RefSeq) ribosomal protein S4, mitochondrial (A)
gene-LOC110684290	K22909 zinc finger CCCH domain-containing protein 13 | (RefSeq) uncharacterized protein LOC113322141 (A)
gene-LOC110684291	K19748 RAB6-interacting golgin | (RefSeq) uncharacterized protein LOC110684291 isoform X1 (A)
gene-LOC110684292	K00791 tRNA dimethylallyltransferase [EC:2.5.1.75] | (RefSeq) tRNA dimethylallyltransferase 2-like (A)
gene-LOC110684293	K04733 interleukin-1 receptor-associated kinase 4 [EC:2.7.11.1] | (RefSeq) inactive protein kinase SELMODRAFT_444075-like isoform X1 (A)
gene-LOC110684296	K12638 3-epi-6-deoxocathasterone 23-monooxygenase [EC:1.14.14.147] | (RefSeq) 3-epi-6-deoxocathasterone 23-monooxygenase-like (A)
gene-LOC110684298	K20359 PRA1 family protein 1 | (RefSeq) PRA1 family protein F3-like (A)
gene-LOC110684299	K01115 phospholipase D1/2 [EC:3.1.4.4] | (RefSeq) phospholipase D alpha 4-like (A)
gene-LOC110684301	K07870 mitochondrial Rho GTPase 1 [EC:3.6.5.-] | (RefSeq) MIRO-like protein (A)
gene-LOC110684303	K12823 ATP-dependent RNA helicase DDX5/DBP2 [EC:3.6.4.13] | (RefSeq) DEAD-box ATP-dependent RNA helicase 20-like (A)
gene-LOC110684304	K10781 fatty acyl-ACP thioesterase B [EC:3.1.2.14 3.1.2.21] | (RefSeq) palmitoyl-acyl carrier protein thioesterase, chloroplastic-like (A)
gene-LOC110684305	K11145 ribonuclease III family protein [EC:3.1.26.-] | (RefSeq) uncharacterized protein LOC110684305 isoform X1 (A)
gene-LOC110684306	K22683 aspartyl protease family protein [EC:3.4.23.-] | (RefSeq) aspartyl protease family protein At5g10770-like (A)
gene-LOC110684307	K12309 beta-galactosidase [EC:3.2.1.23] | (RefSeq) beta-galactosidase 2 isoform X1 (A)
gene-LOC110684308	K05350 beta-glucosidase [EC:3.2.1.21] | (RefSeq) beta-glucosidase 44-like (A)
gene-LOC110684309	K10752 histone-binding protein RBBP4 | (RefSeq) WD-40 repeat-containing protein MSI4-like (A)
gene-LOC110684311	K22698 protein SEY1 [EC:3.6.5.-] | (RefSeq) LOW QUALITY PROTEIN: protein ROOT HAIR DEFECTIVE 3 (A)
gene-LOC110684312	K02698 photosystem I subunit X | (RefSeq) photosystem I reaction center subunit psaK, chloroplastic-like (A)
gene-LOC110684313	K15403 fatty acid omega-hydroxy dehydrogenase [EC:1.1.-.-] | (RefSeq) protein HOTHEAD-like (A)
gene-LOC110684314	K04733 interleukin-1 receptor-associated kinase 4 [EC:2.7.11.1] | (RefSeq) receptor-like serine/threonine-protein kinase ALE2 isoform X1 (A)
gene-LOC110684315	K15403 fatty acid omega-hydroxy dehydrogenase [EC:1.1.-.-] | (RefSeq) protein HOTHEAD-like (A)
gene-LOC110684318	K12193 charged multivesicular body protein 3 | (RefSeq) vacuolar protein sorting-associated protein 24 homolog 1-like (A)
gene-LOC110684319	K13944 LOB domain-containing protein 16 | (RefSeq) LOB domain-containing protein 16-like (A)
gene-LOC110684320	K04077 chaperonin GroEL | (RefSeq) chaperonin CPN60-like 2, mitochondrial (A)
gene-LOC110684321	K12309 beta-galactosidase [EC:3.2.1.23] | (RefSeq) beta-galactosidase 17-like isoform X1 (A)
gene-LOC110684323	K22410 PR domain zinc finger protein 16 | (RefSeq) protein indeterminate-domain 2-like (A)
gene-LOC110684325	K12885 heterogeneous nuclear ribonucleoprotein G | (RefSeq) serine/arginine-rich splicing factor 2-like (A)
gene-LOC110684326	K06316 oligosaccharide translocation protein RFT1 | (RefSeq) protein RFT1 homolog isoform X1 (A)
gene-LOC110684327	K01193 beta-fructofuranosidase [EC:3.2.1.26] | (RefSeq) fructan 6-exohydrolase-like (A)
gene-LOC110684328	K01193 beta-fructofuranosidase [EC:3.2.1.26] | (RefSeq) fructan 6-exohydrolase-like (A)
gene-LOC110684330	K01193 beta-fructofuranosidase [EC:3.2.1.26] | (RefSeq) fructan 6-exohydrolase-like isoform X1 (A)
gene-LOC110684331	K01193 beta-fructofuranosidase [EC:3.2.1.26] | (RefSeq) fructan 6-exohydrolase-like (A)
gene-LOC110684332	K11279 nucleosome assembly protein 1-like 1 | (RefSeq) nucleosome assembly protein 1;4-like isoform X1 (A)
gene-LOC110684333	K18121 glyoxylate/succinic semialdehyde reductase [EC:1.1.1.79 1.1.1.-] | (RefSeq) glyoxylate/succinic semialdehyde reductase 2, chloroplastic-like (A)
gene-LOC110684334	K01188 beta-glucosidase [EC:3.2.1.21] | (RefSeq) putative beta-glucosidase 41 isoform X1 (A)
gene-LOC110684336	K12855 pre-mRNA-processing factor 6 | (RefSeq) protein STABILIZED1-like isoform X1 (A)
gene-LOC110684337	K14213 Xaa-Pro dipeptidase [EC:3.4.13.9] | (RefSeq) probable Xaa-Pro aminopeptidase pepP (A)
gene-LOC110684338	K03787 5'-nucleotidase [EC:3.1.3.5] | (RefSeq) uncharacterized protein LOC110684338 (A)
gene-LOC110684340	K02914 large subunit ribosomal protein L34 | (RefSeq) uncharacterized protein LOC110684340 (A)
gene-LOC110684341	K14411 RNA-binding protein Musashi | (RefSeq) protein gar2 (A)
gene-LOC110684342	K15084 solute carrier family 25 (mitochondrial carrier protein), member 16 | (RefSeq) mitochondrial carrier protein CoAc1-like isoform X1 (A)
gene-LOC110684343	K20472 coatomer subunit zeta | (RefSeq) coatomer subunit zeta-3-like (A)
gene-LOC110684344	K20729 protein EPIDERMAL PATTERNING FACTOR 1/2 | (RefSeq) protein EPIDERMAL PATTERNING FACTOR 2-like (A)
gene-LOC110684346	K01530 phospholipid-translocating ATPase [EC:7.6.2.1] | (RefSeq) probable phospholipid-transporting ATPase 4 (A)
gene-LOC110684347	K02218 casein kinase 1 [EC:2.7.11.1] | (RefSeq) casein kinase 1-like protein 2 (A)
gene-LOC110684348	K00565 mRNA (guanine-N7-)-methyltransferase [EC:2.1.1.56] | (RefSeq) mRNA cap guanine-N7 methyltransferase 1-like (A)
gene-LOC110684349	K04733 interleukin-1 receptor-associated kinase 4 [EC:2.7.11.1] | (RefSeq) U-box domain-containing protein 35-like isoform X1 (A)
gene-LOC110684350	K23222 nuclease HARBI1 [EC:3.1.-.-] | (RefSeq) putative nuclease HARBI1 isoform X1 (A)
gene-LOC110684351	K17356 tetraspanin-13/31 | (RefSeq) tetraspanin-8-like (A)
gene-LOC110684352	K03005 DNA-directed RNA polymerase I subunit RPA49 | (RefSeq) DNA-directed RNA polymerase I subunit rpa49-like (A)
gene-LOC110684353	K10357 myosin V | (RefSeq) myosin-17-like (A)
gene-LOC110684354	K14572 midasin | (RefSeq) midasin-like (A)
gene-LOC110684356	K21952 CASK-interacting protein | (RefSeq) ankyrin repeat-containing protein BDA1 (A)
gene-LOC110684357	K15121 solute carrier family 25, member 44 | (RefSeq) solute carrier family 25 member 44-like (A)
gene-LOC110684358	K08064 nuclear transcription factor Y, alpha | (RefSeq) nuclear transcription factor Y subunit A-3-like (A)
gene-LOC110684359	K00521 ferric-chelate reductase [EC:1.16.1.7] | (RefSeq) ferric reduction oxidase 6-like isoform X1 (A)
gene-LOC110684360	K00679 phospholipid:diacylglycerol acyltransferase [EC:2.3.1.158] | (RefSeq) phospholipid:diacylglycerol acyltransferase 1-like isoform X1 (A)
gene-LOC110684361	K04733 interleukin-1 receptor-associated kinase 4 [EC:2.7.11.1] | (RefSeq) receptor-like protein kinase HERK 1 (A)
gene-LOC110684362	K19307 25S rRNA (uracil2634-N3)-methyltransferase [EC:2.1.1.313] | (RefSeq) uncharacterized protein At4g26485 isoform X3 (A)
gene-LOC110684366	K02575 MFS transporter, NNP family, nitrate/nitrite transporter | (RefSeq) high-affinity nitrate transporter 2.1-like (A)
gene-LOC110684367	K02575 MFS transporter, NNP family, nitrate/nitrite transporter | (RefSeq) high affinity nitrate transporter 2.4-like (A)
gene-LOC110684368	K02575 MFS transporter, NNP family, nitrate/nitrite transporter | (RefSeq) high affinity nitrate transporter 2.4-like (A)
gene-LOC110684369	K00908 calcium/calmodulin-dependent protein kinase kinase 1 [EC:2.7.11.17] | (RefSeq) serine/threonine-protein kinase GRIK2 (A)
gene-LOC110684370	K06944 uncharacterized protein | (RefSeq) developmentally-regulated G-protein 2 (A)
gene-LOC110684371	K13566 omega-amidase [EC:3.5.1.3] | (RefSeq) omega-amidase, chloroplastic-like (A)
gene-LOC110684372	K10844 DNA excision repair protein ERCC-2 [EC:3.6.4.12] | (RefSeq) DNA excision repair protein ERCC-2 (A)
gene-LOC110684373	K00423 L-ascorbate oxidase [EC:1.10.3.3] | (RefSeq) L-ascorbate oxidase (A)
gene-LOC110684375	K14487 auxin responsive GH3 gene family | (RefSeq) indole-3-acetic acid-amido synthetase GH3.5-like (A)
gene-LOC110684376	K08336 ubiquitin-like protein ATG12 | (RefSeq) ubiquitin-like protein ATG12B (A)
gene-LOC110684377	K09285 AP2-like factor, ANT lineage | (RefSeq) AP2-like ethylene-responsive transcription factor AIL1 (A)
gene-LOC110684380	K15688 E3 ubiquitin-protein ligase MUL1 [EC:2.3.2.27] | (RefSeq) E3 ubiquitin-protein ligase SPL2-like (A)
gene-LOC110684381	K00951 GTP pyrophosphokinase [EC:2.7.6.5] | (RefSeq) probable GTP diphosphokinase RSH2, chloroplastic (A)
gene-LOC110684382	K14288 exportin-T | (RefSeq) exportin-T-like (A)
gene-LOC110684383	K04733 interleukin-1 receptor-associated kinase 4 [EC:2.7.11.1] | (RefSeq) probable serine/threonine-protein kinase PBL12 (A)
gene-LOC110684384	K04733 interleukin-1 receptor-associated kinase 4 [EC:2.7.11.1] | (RefSeq) probable serine/threonine-protein kinase PBL12 (A)
gene-LOC110684386	K20623 typhasterol/6-deoxotyphasterol 2alpha-hydroxylase | (RefSeq) cytochrome P450 71A1-like (A)
gene-LOC110684387	K17086 transmembrane 9 superfamily member 2/4 | (RefSeq) uncharacterized LOC101300290 (A)
gene-LOC110684388	K20623 typhasterol/6-deoxotyphasterol 2alpha-hydroxylase | (RefSeq) cytochrome P450 71A1-like (A)
gene-LOC110684390	K20623 typhasterol/6-deoxotyphasterol 2alpha-hydroxylase | (RefSeq) cytochrome P450 71A1-like (A)
gene-LOC110684391	K00454 lipoxygenase [EC:1.13.11.12] | (RefSeq) linoleate 13S-lipoxygenase 3-1, chloroplastic-like isoform X1 (A)
gene-LOC110684393	K03868 RING-box protein 1 [EC:2.3.2.32] | (RefSeq) RING/U-box superfamily protein (A)
gene-LOC110684394	K14085 aldehyde dehydrogenase family 7 member A1 [EC:1.2.1.31 1.2.1.8 1.2.1.3] | (RefSeq) aldehyde dehydrogenase family 7 member B4 (A)
gene-LOC110684395	K12816 pre-mRNA-processing factor 17 | (RefSeq) predicted protein (A)
gene-LOC110684396	K13754 solute carrier family 24 (sodium/potassium/calcium exchanger), member 6 | (RefSeq) cation/calcium exchanger 4-like (A)
gene-LOC110684399	K22683 aspartyl protease family protein [EC:3.4.23.-] | (RefSeq) aspartyl protease family protein At5g10770-like (A)
gene-LOC110684401	K15333 tRNA guanosine-2'-O-methyltransferase [EC:2.1.1.34] | (RefSeq) uncharacterized protein LOC104224633 (A)
gene-LOC110684402	K01951 GMP synthase (glutamine-hydrolysing) [EC:6.3.5.2] | (RefSeq) GMP synthase [glutamine-hydrolyzing] (A)
gene-LOC110684404	K13806 sn1-specific diacylglycerol lipase [EC:3.1.1.-] | (RefSeq) sn1-specific diacylglycerol lipase beta-like (A)
gene-LOC110684405	K00789 S-adenosylmethionine synthetase [EC:2.5.1.6] | (RefSeq) S-adenosylmethionine synthase (A)
gene-LOC110684406	K05765 cofilin | (RefSeq) uncharacterized LOC101301142 (A)
gene-LOC110684407	K12620 U6 snRNA-associated Sm-like protein LSm1 | (RefSeq) sm-like protein LSM1B (A)
gene-LOC110684409	K07195 exocyst complex component 7 | (RefSeq) exocyst complex component EXO70A1-like (A)
gene-LOC110684410	K13464 jasmonate ZIM domain-containing protein | (RefSeq) protein TIFY 10A-like (A)
gene-LOC110684411	K13201 nucleolysin TIA-1/TIAR | (RefSeq) oligouridylate-binding protein 1B-like isoform X1 (A)
gene-LOC110684413	K14301 nuclear pore complex protein Nup107 | (RefSeq) nuclear pore complex protein NUP107-like (A)
gene-LOC110684414	K11293 protein HIRA/HIR1 | (RefSeq) hypothetical protein (A)
gene-LOC110684415	K11517 (S)-2-hydroxy-acid oxidase [EC:1.1.3.15] | (RefSeq) peroxisomal (S)-2-hydroxy-acid oxidase GLO4-like (A)
gene-LOC110684421	K03809 NAD(P)H dehydrogenase (quinone) [EC:1.6.5.2] | (RefSeq) NAD(P)H dehydrogenase (quinone) FQR1-like (A)
gene-LOC110684422	K09509 DnaJ homolog subfamily B member 3 | (RefSeq) dnaJ homolog subfamily B member 6 isoform X1 (A)
gene-LOC110684423	K02325 DNA polymerase epsilon subunit 2 [EC:2.7.7.7] | (RefSeq) DNA polymerase epsilon subunit B-like (A)
gene-LOC110684424	K14832 ribosome biogenesis protein MAK21 | (RefSeq) CCAAT/enhancer-binding protein zeta-like isoform X1 (A)
gene-LOC110684425	K13993 HSP20 family protein | (RefSeq) 17.4 kDa class III heat shock protein-like (A)
gene-LOC110684426	K02998 small subunit ribosomal protein SAe | (RefSeq) 40S ribosomal protein SA-like (A)
gene-LOC110684427	K16465 centrin-1 | (RefSeq) calcium-binding protein PBP1-like (A)
gene-LOC110684428	K22913 phosphatidylinositol 3,5-bisphosphate 5-phosphatase [EC:3.1.3.-] | (RefSeq) phosphoinositide phosphatase SAC2-like (A)
gene-LOC110684430	K00679 phospholipid:diacylglycerol acyltransferase [EC:2.3.1.158] | (RefSeq) hypothetical protein (A)
gene-LOC110684431	K21026 acetylajmaline esterase [EC:3.1.1.80] | (RefSeq) GDSL esterase/lipase At1g28570-like (A)
gene-LOC110684432	K21026 acetylajmaline esterase [EC:3.1.1.80] | (RefSeq) acetylajmalan esterase-like (A)
gene-LOC110684433	K04733 interleukin-1 receptor-associated kinase 4 [EC:2.7.11.1] | (RefSeq) LOC109756686; wall-associated receptor kinase 4-like (A)
gene-LOC110684434	K14432 ABA responsive element binding factor | (RefSeq) ABSCISIC ACID-INSENSITIVE 5-like protein 5 (A)
gene-LOC110684435	K17338 receptor expression-enhancing protein 1/2/3/4 | (RefSeq) uncharacterized LOC101760823 (A)
gene-LOC110684436	K00679 phospholipid:diacylglycerol acyltransferase [EC:2.3.1.158] | (RefSeq) hypothetical protein (A)
gene-LOC110684437	K09286 EREBP-like factor | (RefSeq) ethylene-responsive transcription factor RAP2-12-like (A)
gene-LOC110684438	K15803 (-)-germacrene D synthase [EC:4.2.3.75] | (RefSeq) probable sesquiterpene synthase (A)
gene-LOC110684439	K15333 tRNA guanosine-2'-O-methyltransferase [EC:2.1.1.34] | (RefSeq) uncharacterized protein LOC104224633 (A)
gene-LOC110684441	K03549 KUP system potassium uptake protein | (RefSeq) potassium transporter 19-like (A)
gene-LOC110684442	K14300 nuclear pore complex protein Nup133 | (RefSeq) nuclear pore complex protein NUP133 (A)
gene-LOC110684445	K05909 laccase [EC:1.10.3.2] | (RefSeq) laccase-7-like (A)
gene-LOC110684446	K04733 interleukin-1 receptor-associated kinase 4 [EC:2.7.11.1] | (RefSeq) uncharacterized protein LOC111915677 (A)
gene-LOC110684447	K12251 N-carbamoylputrescine amidase [EC:3.5.1.53] | (Kazusa) Lj0g3v0164619.1; - (A)
gene-LOC110684449	K03686 molecular chaperone DnaJ | (RefSeq) uncharacterized protein LOC107900121 (A)
gene-LOC110684451	K09498 T-complex protein 1 subunit zeta | (RefSeq) uncharacterized LOC109181202 (A)
gene-LOC110684452	K14494 DELLA protein | (RefSeq) DELLA protein GAI-like (A)
gene-LOC110684453	K20888 xyloglucan galactosyltransferase MUR3 [EC:2.4.1.-] | (RefSeq) xyloglucan galactosyltransferase MUR3-like (A)
gene-LOC110684454	K23222 nuclease HARBI1 [EC:3.1.-.-] | (RefSeq) uncharacterized LOC104908129 (A)
gene-LOC110684456	K13993 HSP20 family protein | (RefSeq) LOW QUALITY PROTEIN: class I heat shock protein-like (A)
gene-LOC110684457	K21594 translation factor GUF1, mitochondrial [EC:3.6.5.-] | (RefSeq) translation factor GUF1 homolog, chloroplastic isoform X1 (A)
gene-LOC110684458	K14292 trimethylguanosine synthase [EC:2.1.1.-] | (RefSeq) uncharacterized LOC107850838 (A)
gene-LOC110684459	K14677 aminoacylase [EC:3.5.1.14] | (RefSeq) uncharacterized protein LOC107892630 (A)
gene-LOC110684460	K17086 transmembrane 9 superfamily member 2/4 | (RefSeq) uncharacterized LOC101300290 (A)
gene-LOC110684462	K07195 exocyst complex component 7 | (RefSeq) exocyst complex component EXO70H1-like (A)
gene-LOC110684463	K19939 Rab effector Noc2 | (RefSeq) POPTRDRAFT_568988; hypothetical protein (A)
gene-LOC110684464	K00924 kinase [EC:2.7.1.-] | (RefSeq) receptor protein kinase CLAVATA1-like (A)
gene-LOC110684467	K22804 structural maintenance of chromosomes protein 6 | (RefSeq) structural maintenance of chromosomes protein 6B-like (A)
gene-LOC110684473	K13945 LOB domain-containing protein 29 | (RefSeq) LOB domain-containing protein 29-like (A)
gene-LOC110684474	K07198 5'-AMP-activated protein kinase, catalytic alpha subunit [EC:2.7.11.11] | (RefSeq) SNF1-related protein kinase catalytic subunit alpha KIN10-like (A)
gene-LOC110684477	K13680 beta-mannan synthase [EC:2.4.1.32] | (RefSeq) probable mannan synthase 6 (A)
gene-LOC110684478	K01381 saccharopepsin [EC:3.4.23.25] | (RefSeq) aspartic proteinase CDR1-like (A)
gene-LOC110684479	K17086 transmembrane 9 superfamily member 2/4 | (RefSeq) uncharacterized LOC101300290 (A)
gene-LOC110684482	K23404 transmembrane anterior posterior transformation protein 1 | (RefSeq) lysine ketoglutarate reductase trans-splicing-related protein, putative (A)
gene-LOC110684483	K22683 aspartyl protease family protein [EC:3.4.23.-] | (RefSeq) protein ASPARTIC PROTEASE IN GUARD CELL 1-like (A)
gene-LOC110684484	K02925 large subunit ribosomal protein L3e | (RefSeq) uncharacterized LOC107870717 (A)
gene-LOC110684486	K23222 nuclease HARBI1 [EC:3.1.-.-] | (RefSeq) putative nuclease HARBI1 (A)
gene-LOC110684487	K13356 alcohol-forming fatty acyl-CoA reductase [EC:1.2.1.84] | (RefSeq) fatty acyl-CoA reductase 3-like (A)
gene-LOC110684488	K00134 glyceraldehyde 3-phosphate dehydrogenase [EC:1.2.1.12] | (RefSeq) serine/threonine-protein phosphatase 7 long form homolog (A)
gene-LOC110684489	K04460 serine/threonine-protein phosphatase 5 [EC:3.1.3.16] | (RefSeq) serine/threonine-protein phosphatase with EF-hands pef-1 (A)
gene-LOC110684490	K14400 pre-mRNA cleavage complex 2 protein Pcf11 | (RefSeq) LOW QUALITY PROTEIN: uncharacterized protein LOC111982967 (A)
gene-LOC110684491	K15429 tRNA (guanine37-N1)-methyltransferase [EC:2.1.1.228] | (RefSeq) tRNA (guanine(37)-N1)-methyltransferase 1-like (A)
gene-LOC110684492	K19476 vacuolar protein sorting-associated protein IST1 | (RefSeq) uncharacterized protein LOC110684492 (A)
gene-LOC110684493	K01754 threonine dehydratase [EC:4.3.1.19] | (RefSeq) L-threonine dehydratase biosynthetic IlvA-like (A)
gene-LOC110684495	K20827 RNA polymerase II-associated protein 2 [EC:3.1.3.16] | (RefSeq) putative RNA polymerase II subunit B1 CTD phosphatase RPAP2 homolog (A)
gene-LOC110684496	K23222 nuclease HARBI1 [EC:3.1.-.-] | (RefSeq) protein ALP1-like (A)
gene-LOC110684499	K13459 disease resistance protein RPS2 | (RefSeq) disease resistance protein At4g27190-like (A)
gene-LOC110684500	K04733 interleukin-1 receptor-associated kinase 4 [EC:2.7.11.1] | (RefSeq) U-box domain-containing protein 35-like (A)
gene-LOC110684501	K11836 ubiquitin carboxyl-terminal hydrolase 5/13 [EC:3.4.19.12] | (RefSeq) ubiquitin carboxyl-terminal hydrolase 14-like isoform X1 (A)
gene-LOC110684502	K23488 Ras-associated and pleckstrin homology domains-containing protein 1 | (RefSeq) ras-associated and pleckstrin homology domains-containing protein 1-like (A)
gene-LOC110684503	K13459 disease resistance protein RPS2 | (RefSeq) probable disease resistance protein At4g27220 (A)
gene-LOC110684504	K13459 disease resistance protein RPS2 | (RefSeq) disease resistance protein At4g27190-like (A)
gene-LOC110684505	K13459 disease resistance protein RPS2 | (RefSeq) disease resistance protein At4g27190-like (A)
gene-LOC110684506	K03549 KUP system potassium uptake protein | (RefSeq) potassium transporter 19-like (A)
gene-LOC110684507	K17609 nucleoredoxin [EC:1.8.1.8] | (RefSeq) probable nucleoredoxin 2 (A)
gene-LOC110684508	K04460 serine/threonine-protein phosphatase 5 [EC:3.1.3.16] | (RefSeq) zinc finger BED domain-containing protein RICESLEEPER 2-like isoform X1 (A)
gene-LOC110684509	K15333 tRNA guanosine-2'-O-methyltransferase [EC:2.1.1.34] | (RefSeq) uncharacterized protein LOC104224633 (A)
gene-LOC110684510	K22804 structural maintenance of chromosomes protein 6 | (RefSeq) structural maintenance of chromosomes protein 6B-like (A)
gene-LOC110684511	K17609 nucleoredoxin [EC:1.8.1.8] | (RefSeq) probable nucleoredoxin 2 (A)
gene-LOC110684512	K20790 nucleoside diphosphate kinase homolog 5 | (RefSeq) probable nucleoside diphosphate kinase 5 isoform X1 (A)
gene-LOC110684513	K13201 nucleolysin TIA-1/TIAR | (RefSeq) oligouridylate-binding protein 1-like isoform X1 (A)
gene-LOC110684514	K22395 cinnamyl-alcohol dehydrogenase [EC:1.1.1.195] | (RefSeq) berberine bridge enzyme-like 13 (A)
gene-LOC110684527	K14786 protein KRI1 | (RefSeq) protein KRI1 homolog (A)
gene-LOC110684530	K04733 interleukin-1 receptor-associated kinase 4 [EC:2.7.11.1] | (RefSeq) cysteine-rich receptor-like protein kinase 10 isoform X1 (A)
gene-LOC110684531	K04733 interleukin-1 receptor-associated kinase 4 [EC:2.7.11.1] | (RefSeq) putative receptor-like protein kinase At4g00960 (A)
gene-LOC110684535	K04733 interleukin-1 receptor-associated kinase 4 [EC:2.7.11.1] | (RefSeq) putative wall-associated receptor kinase-like 16 (A)
gene-LOC110684536	K01369 legumain [EC:3.4.22.34] | (RefSeq) vacuolar-processing enzyme-like (A)
gene-LOC110684537	K01369 legumain [EC:3.4.22.34] | (RefSeq) vacuolar-processing enzyme-like (A)
gene-LOC110684538	K09874 aquaporin NIP | (RefSeq) probable aquaporin NIP5-1 (A)
gene-LOC110684540	K08869 aarF domain-containing kinase | (RefSeq) ABC1 family protein YPL109C, mitochondrial-like (A)
gene-LOC110684541	K09775 uncharacterized protein | (RefSeq) uncharacterized protein LOC111283728 isoform X1 (A)
gene-LOC110684543	K12125 protein EARLY FLOWERING 3 | (RefSeq) protein EARLY FLOWERING 3-like (A)
gene-LOC110684550	K19613 leucine-rich repeat protein SHOC2 | (RefSeq) putative disease resistance protein RGA3 (A)
gene-LOC110684552	K03950 NADH dehydrogenase (ubiquinone) 1 alpha subcomplex subunit 6 | (RefSeq) NADH dehydrogenase [ubiquinone] 1 alpha subcomplex subunit 6-like (A)
gene-LOC110684558	K01507 inorganic pyrophosphatase [EC:3.6.1.1] | (RefSeq) soluble inorganic pyrophosphatase 1-like (A)
[truncated: 36,672 more rows]
