# Supplementary material for: Integrating transcriptomics and metabolomics to analyze quinoa (Chenopodium quinoa Willd.) responses to drought stress and rewatering
Source: Front Plant Sci. 2022 Oct 26;13:988861. doi: 10.3389/fpls.2022.988861 (PMC9645111; doi:10.3389/fpls.2022.988861)
Supplement: Supplementary file 1 [file DataSheet_1.zip › Supplementary materials/Supplementary Table 6.xlsx]

## Sheet: Sheet1
Table S6
ID	Annotation
gene-LOC110681584	GO:0004190,aspartic-type endopeptidase activity
gene-LOC110681585	GO:0005739,mitochondrion
gene-LOC110681587	GO:0003676,nucleic acid binding; GO:0004523,RNA-DNA hybrid ribonuclease activity
gene-LOC110681591	GO:0005634,nucleus; GO:0071249,cellular response to nitrate; GO:0015706,nitrate transport; GO:0071705,nitrogen compound transport; GO:0006355,regulation of transcription, DNA-templated; GO:0010167,response to nitrate; GO:1901698,response to nitrogen compound; GO:0006351,transcription, DNA-templated
gene-LOC110681594	GO:0031969,chloroplast membrane; GO:0016021,integral component of membrane; GO:0052669,CTP:2-trans,-6-trans-farnesol kinase activity; GO:0052668,farnesol kinase activity; GO:0052670,geraniol kinase activity; GO:0052671,geranylgeraniol kinase activity; GO:0016301,kinase activity; GO:0048440,carpel development; GO:0016487,farnesol metabolic process; GO:0006720,isoprenoid metabolic process; GO:00097…
gene-LOC110681596	GO:0003676,nucleic acid binding
gene-LOC110681597	GO:0035251,UDP-glucosyltransferase activity; GO:1900994,(-)-secologanin biosynthetic process
gene-LOC110681598	GO:0005524,ATP binding; GO:0004143,diacylglycerol kinase activity; GO:0003951,NAD+ kinase activity; GO:0006952,defense response; GO:0007205,protein kinase C-activating G protein-coupled receptor signaling pathway
gene-LOC110681600	GO:0005524,ATP binding; GO:0003678,DNA helicase activity; GO:0006310,DNA recombination; GO:0006281,DNA repair; GO:0000723,telomere maintenance
gene-LOC110681601	GO:0003676,nucleic acid binding; GO:0008270,zinc ion binding; GO:0015074,DNA integration
gene-LOC110681602	GO:0009507,chloroplast; GO:0005524,ATP binding; GO:0031072,heat shock protein binding; GO:0046872,metal ion binding; GO:0051082,unfolded protein binding; GO:0006457,protein folding; GO:0009408,response to heat
gene-LOC110681605	GO:0016021,integral component of membrane
gene-LOC110681606	GO:0004190,aspartic-type endopeptidase activity; GO:0004519,endonuclease activity; GO:0003676,nucleic acid binding; GO:0003964,RNA-directed DNA polymerase activity; GO:0008270,zinc ion binding; GO:0015074,DNA integration
gene-LOC110681607	GO:0004190,aspartic-type endopeptidase activity; GO:0004519,endonuclease activity; GO:0003676,nucleic acid binding; GO:0003964,RNA-directed DNA polymerase activity; GO:0008270,zinc ion binding; GO:0015074,DNA integration
gene-LOC110681608	GO:0016021,integral component of membrane
gene-LOC110681609	GO:0003676,nucleic acid binding; GO:0008270,zinc ion binding
gene-LOC110681610	GO:0003676,nucleic acid binding; GO:0008270,zinc ion binding; GO:0015074,DNA integration
gene-LOC110681612	GO:0018580,nitronate monooxygenase activity
gene-LOC110681613	GO:0003676,nucleic acid binding; GO:0015074,DNA integration
gene-LOC110681615	GO:0005634,nucleus; GO:0000981,DNA-binding transcription factor activity, RNA polymerase II-specific; GO:0043565,sequence-specific DNA binding; GO:0001135,RNA polymerase II transcription regulator recruiting activity; GO:0044212,transcription regulatory region DNA binding; GO:0048653,anther development; GO:0030154,cell differentiation; GO:0009555,pollen development; GO:0006357,regulation of trans…
gene-LOC110681619	GO:0005737,cytoplasm
gene-LOC110681620	GO:0003676,nucleic acid binding; GO:0004523,RNA-DNA hybrid ribonuclease activity
gene-LOC110681622	GO:0005737,cytoplasm; GO:0005524,ATP binding; GO:0006457,protein folding
gene-LOC110681625	GO:0048046,apoplast; GO:0005618,cell wall; GO:0030145,manganese ion binding; GO:0045735,nutrient reservoir activity; GO:0009734,auxin-activated signaling pathway
gene-LOC110681626	GO:0048046,apoplast; GO:0005618,cell wall; GO:0031012,extracellular matrix; GO:0005634,nucleus; GO:0009505,plant-type cell wall; GO:0030145,manganese ion binding; GO:0045735,nutrient reservoir activity; GO:0009409,response to cold; GO:0009735,response to cytokinin
gene-LOC110681628	GO:0005739,mitochondrion; GO:0003677,DNA binding; GO:0003887,DNA-directed DNA polymerase activity; GO:0000166,nucleotide binding; GO:0006260,DNA replication
gene-LOC110681631	GO:0016021,integral component of membrane; GO:0005886,plasma membrane; GO:0005524,ATP binding; GO:0004674,protein serine/threonine kinase activity; GO:0042742,defense response to bacterium; GO:0006468,protein phosphorylation
gene-LOC110681632	GO:0016021,integral component of membrane; GO:0005886,plasma membrane; GO:0005524,ATP binding; GO:0004674,protein serine/threonine kinase activity; GO:0042742,defense response to bacterium; GO:0006468,protein phosphorylation
gene-LOC110681633	GO:0008234,cysteine-type peptidase activity
gene-LOC110681635	GO:0016021,integral component of membrane; GO:0005886,plasma membrane; GO:0005524,ATP binding; GO:0004674,protein serine/threonine kinase activity; GO:0042742,defense response to bacterium; GO:0006468,protein phosphorylation
gene-LOC110681638	GO:0005886,plasma membrane; GO:0046872,metal ion binding; GO:0061630,ubiquitin protein ligase activity; GO:0009561,megagametogenesis; GO:0055046,microgametogenesis; GO:0043161,proteasome-mediated ubiquitin-dependent protein catabolic process; GO:0000209,protein polyubiquitination; GO:0042787,NA; GO:0051603,proteolysis involved in cellular protein catabolic process; GO:0051726,regulation of cell c…
gene-LOC110681639	GO:0009507,chloroplast; GO:0005829,cytosol; GO:0000788,nuclear nucleosome; GO:0005730,nucleolus; GO:0005886,plasma membrane; GO:0009506,plasmodesma; GO:0009579,thylakoid; GO:0005774,vacuolar membrane; GO:0003677,DNA binding; GO:0042393,histone binding; GO:0046982,protein heterodimerization activity; GO:0006334,nucleosome assembly; GO:0009414,response to water deprivation
gene-LOC110681640	GO:0005634,nucleus; GO:0009705,plant-type vacuole membrane; GO:0005524,ATP binding; GO:0004672,protein kinase activity; GO:0004674,protein serine/threonine kinase activity; GO:0035556,intracellular signal transduction; GO:0009651,response to salt stress
gene-LOC110681642	GO:0003676,nucleic acid binding; GO:0008270,zinc ion binding
gene-LOC110681643	GO:0005634,nucleus; GO:0008270,zinc ion binding; GO:0006355,regulation of transcription, DNA-templated
gene-LOC110681644	GO:0016021,integral component of membrane; GO:0008375,acetylglucosaminyltransferase activity
gene-LOC110681645	GO:0005739,mitochondrion
gene-LOC110681646	GO:0048046,apoplast; GO:0005618,cell wall; GO:0005829,cytosol; GO:0005615,extracellular space; GO:0005794,Golgi apparatus; GO:0009505,plant-type cell wall; GO:0009506,plasmodesma
gene-LOC110681648	GO:0003676,nucleic acid binding; GO:0015074,DNA integration
gene-LOC110681649	GO:0005524,ATP binding; GO:0003678,DNA helicase activity; GO:0006310,DNA recombination; GO:0006281,DNA repair; GO:0000723,telomere maintenance
gene-LOC110681654	GO:0005737,cytoplasm; GO:0016607,nuclear speck; GO:0003723,RNA binding
gene-LOC110681663	GO:0009897,external side of plasma membrane; GO:0016021,integral component of membrane; GO:0005886,plasma membrane; GO:0005524,ATP binding; GO:0042626,ATPase activity, coupled to transmembrane movement of substances; GO:0015245,fatty acid transmembrane transporter activity; GO:0042803,protein homodimerization activity; GO:0010588,cotyledon vascular tissue pattern formation; GO:0080051,cutin trans…
gene-LOC110681667	GO:0016021,integral component of membrane; GO:0005886,plasma membrane; GO:0022857,transmembrane transporter activity
gene-LOC110681670	GO:0000776,kinetochore; GO:0072686,mitotic spindle; GO:0005635,nuclear envelope; GO:0051315,attachment of mitotic spindle microtubules to kinetochore; GO:0051301,cell division; GO:0007094,mitotic spindle assembly checkpoint
gene-LOC110681672	GO:0016021,integral component of membrane; GO:0008375,acetylglucosaminyltransferase activity
gene-LOC110681673	GO:0009507,chloroplast; GO:0009534,chloroplast thylakoid; GO:0003849,3-deoxy-7-phosphoheptulonate synthase activity; GO:0009073,aromatic amino acid family biosynthetic process; GO:0009423,chorismate biosynthetic process
gene-LOC110681674	GO:0003677,DNA binding
gene-LOC110681676	GO:0046872,metal ion binding; GO:0003676,nucleic acid binding; GO:0004523,RNA-DNA hybrid ribonuclease activity
gene-LOC110681677	GO:0005905,clathrin-coated pit; GO:0030136,clathrin-coated vesicle; GO:0005794,Golgi apparatus; GO:0005545,1-phosphatidylinositol binding; GO:0030276,clathrin binding; GO:0048268,clathrin coat assembly; GO:0006897,endocytosis
gene-LOC110681678	GO:0005634,nucleus; GO:0045892,negative regulation of transcription, DNA-templated; GO:0006351,transcription, DNA-templated
gene-LOC110681681	GO:0005576,extracellular region; GO:0020037,heme binding; GO:0046872,metal ion binding; GO:0004601,peroxidase activity; GO:0042744,hydrogen peroxide catabolic process; GO:0006979,response to oxidative stress
gene-LOC110681683	GO:0016021,integral component of membrane; GO:0009705,plant-type vacuole membrane; GO:0005886,plasma membrane; GO:0015112,nitrate transmembrane transporter activity; GO:0071249,cellular response to nitrate; GO:0042128,nitrate assimilation; GO:0015706,nitrate transport
gene-LOC110681684	GO:0005768,endosome; GO:0005794,Golgi apparatus; GO:0000139,Golgi membrane; GO:0016021,integral component of membrane; GO:0005802,trans-Golgi network; GO:0008168,methyltransferase activity; GO:0045492,xylan biosynthetic process
gene-LOC110681686	GO:0031225,anchored component of membrane; GO:0046658,anchored component of plasma membrane; GO:0009506,plasmodesma; GO:0001872,(1->3)-beta-D-glucan binding; GO:0004553,hydrolase activity, hydrolyzing O-glycosyl compounds; GO:0030247,polysaccharide binding
gene-LOC110681687	GO:0043231,intracellular membrane-bounded organelle; GO:0004519,endonuclease activity; GO:0003723,RNA binding; GO:0009451,RNA modification
gene-LOC110681688	GO:0003824,catalytic activity
gene-LOC110681689	GO:0005634,nucleus; GO:0003677,DNA binding; GO:0003700,DNA-binding transcription factor activity; GO:0046983,protein dimerization activity; GO:0010197,polar nucleus fusion; GO:0006355,regulation of transcription, DNA-templated; GO:0006351,transcription, DNA-templated
gene-LOC110681690	GO:0016021,integral component of membrane; GO:0046872,metal ion binding; GO:0061630,ubiquitin protein ligase activity; GO:0043161,proteasome-mediated ubiquitin-dependent protein catabolic process
gene-LOC110681692	GO:0005829,cytosol; GO:0010349,L-galactose dehydrogenase activity; GO:0006012,galactose metabolic process; GO:0019853,L-ascorbic acid biosynthetic process
gene-LOC110681693	GO:0031225,anchored component of membrane; GO:0046658,anchored component of plasma membrane; GO:0005886,plasma membrane; GO:0005773,vacuole; GO:0009055,electron transfer activity
gene-LOC110681696	GO:0005634,nucleus; GO:0003677,DNA binding; GO:0003700,DNA-binding transcription factor activity; GO:0043621,protein self-association; GO:0009648,photoperiodism; GO:0009911,positive regulation of flower development; GO:0045893,positive regulation of transcription, DNA-templated; GO:0009909,regulation of flower development; GO:2000028,regulation of photoperiodism, flowering; GO:0006355,regulation …
gene-LOC110681697	GO:0005829,cytosol; GO:0005634,nucleus; GO:0009524,phragmoplast; GO:0005886,plasma membrane; GO:0005819,spindle; GO:0009734,auxin-activated signaling pathway; GO:0007059,chromosome segregation; GO:0009873,ethylene-activated signaling pathway; GO:0000226,microtubule cytoskeleton organization; GO:0007275,multicellular organism development; GO:0045910,negative regulation of DNA recombination; GO:001…
gene-LOC110681701	GO:0005615,extracellular space
gene-LOC110681702	GO:0005634,nucleus; GO:0003700,DNA-binding transcription factor activity; GO:0046983,protein dimerization activity; GO:0000977,RNA polymerase II regulatory region sequence-specific DNA binding; GO:0009960,endosperm development; GO:0045944,positive regulation of transcription by RNA polymerase II; GO:2000012,regulation of auxin polar transport; GO:0006351,transcription, DNA-templated
gene-LOC110681703	GO:0016787,hydrolase activity; GO:0009932,cell tip growth; GO:0046856,phosphatidylinositol dephosphorylation; GO:0010053,root epidermal cell differentiation; GO:0048765,root hair cell differentiation; GO:0048766,root hair initiation
gene-LOC110681710	GO:0005743,mitochondrial inner membrane; GO:0005739,mitochondrion; GO:0045273,respiratory chain complex II; GO:0045281,succinate dehydrogenase complex; GO:0051537,2 iron, 2 sulfur cluster binding; GO:0051538,3 iron, 4 sulfur cluster binding; GO:0051539,4 iron, 4 sulfur cluster binding; GO:0009055,electron transfer activity; GO:0046872,metal ion binding; GO:0008177,succinate dehydrogenase (ubiquin…
gene-LOC110681712	GO:0005615,extracellular space; GO:0005507,copper ion binding; GO:0016491,oxidoreductase activity
gene-LOC110681713	GO:0010008,endosome membrane; GO:0016021,integral component of membrane; GO:0005770,late endosome; GO:0031902,late endosome membrane; GO:0015297,antiporter activity; GO:0015238,drug transmembrane transporter activity; GO:0010252,auxin homeostasis; GO:0006952,defense response; GO:0006855,drug transmembrane transport; GO:0031348,negative regulation of defense response; GO:0046620,regulation of orga…
gene-LOC110681714	GO:0009507,chloroplast; GO:0031969,chloroplast membrane; GO:0016021,integral component of membrane; GO:0046428,1,4-dihydroxy-2-naphthoate octaprenyltransferase activity; GO:0004659,prenyltransferase activity; GO:0009772,photosynthetic electron transport in photosystem II; GO:0042372,phylloquinone biosynthetic process; GO:0010236,plastoquinone biosynthetic process; GO:0032194,ubiquinone biosynthet…
gene-LOC110681715	GO:0005634,nucleus; GO:0003677,DNA binding; GO:0003700,DNA-binding transcription factor activity; GO:0051301,cell division; GO:0050832,defense response to fungus; GO:0009873,ethylene-activated signaling pathway; GO:0010087,phloem or xylem histogenesis; GO:0010200,response to chitin; GO:0006351,transcription, DNA-templated
gene-LOC110681717	GO:0005634,nucleus; GO:0003700,DNA-binding transcription factor activity; GO:0046872,metal ion binding; GO:0046982,protein heterodimerization activity; GO:0043565,sequence-specific DNA binding; GO:0044212,transcription regulatory region DNA binding; GO:0009738,abscisic acid-activated signaling pathway; GO:0019760,glucosinolate metabolic process; GO:0009788,negative regulation of abscisic acid-act…
gene-LOC110681718	GO:0016021,integral component of membrane; GO:0005886,plasma membrane
gene-LOC110681722	GO:0016847,1-aminocyclopropane-1-carboxylate synthase activity; GO:0042802,identical protein binding; GO:0030170,pyridoxal phosphate binding; GO:0009693,ethylene biosynthetic process; GO:0009835,fruit ripening
gene-LOC110681724	GO:0005634,nucleus; GO:0003677,DNA binding; GO:0003700,DNA-binding transcription factor activity; GO:0046983,protein dimerization activity; GO:0006355,regulation of transcription, DNA-templated; GO:0006351,transcription, DNA-templated
gene-LOC110681726	GO:0016021,integral component of membrane
gene-LOC110681727	GO:0005737,cytoplasm; GO:0005634,nucleus; GO:0005886,plasma membrane; GO:0005524,ATP binding; GO:0004675,transmembrane receptor protein serine/threonine kinase activity; GO:0007166,cell surface receptor signaling pathway; GO:0006952,defense response; GO:0006468,protein phosphorylation
gene-LOC110681729	GO:0016021,integral component of membrane
gene-LOC110681733	GO:0016021,integral component of membrane; GO:0005886,plasma membrane; GO:0005524,ATP binding; GO:0005509,calcium ion binding; GO:0030247,polysaccharide binding; GO:0004674,protein serine/threonine kinase activity; GO:0007166,cell surface receptor signaling pathway
gene-LOC110681734	GO:0016021,integral component of membrane; GO:0009505,plant-type cell wall; GO:0005886,plasma membrane; GO:0005524,ATP binding; GO:0005509,calcium ion binding; GO:0030247,polysaccharide binding; GO:0004674,protein serine/threonine kinase activity; GO:0007166,cell surface receptor signaling pathway; GO:0046777,protein autophosphorylation
gene-LOC110681739	GO:0043531,ADP binding; GO:0005524,ATP binding; GO:0006952,defense response
gene-LOC110681740	GO:0005524,ATP binding; GO:0003678,DNA helicase activity; GO:0006310,DNA recombination; GO:0006281,DNA repair; GO:0000723,telomere maintenance
gene-LOC110681741	GO:0005634,nucleus; GO:0005524,ATP binding; GO:0003677,DNA binding; GO:0004386,helicase activity; GO:0046872,metal ion binding; GO:0006281,DNA repair; GO:0006270,DNA replication initiation; GO:0051321,meiotic cell cycle
gene-LOC110681742	GO:0043531,ADP binding; GO:0005524,ATP binding; GO:0006952,defense response
gene-LOC110681743	GO:0052898,N1-acetylspermidine:oxygen oxidoreductase (propane-1,3-diamine-forming) activity; GO:0052893,N1-acetylspermine:oxygen oxidoreductase (propane-1,3-diamine-forming) activity; GO:0052897,N8-acetylspermidine:oxygen oxidoreductase (propane-1,3-diamine-forming) activity; GO:0052896,spermidine oxidase (propane-1,3-diamine-forming) activity; GO:0052900,spermine oxidase (propane-1,3-diamine-for…
gene-LOC110681744	GO:0043531,ADP binding; GO:0005524,ATP binding; GO:0006952,defense response
gene-LOC110681745	GO:0005524,ATP binding
gene-LOC110681746	GO:0003676,nucleic acid binding
gene-LOC110681747	GO:0005739,mitochondrion
gene-LOC110681749	GO:0003676,nucleic acid binding
gene-LOC110681750	GO:0005634,nucleus; GO:0008270,zinc ion binding; GO:0006355,regulation of transcription, DNA-templated
gene-LOC110681752	GO:0009706,chloroplast inner membrane; GO:0016021,integral component of membrane; GO:0005313,L-glutamate transmembrane transporter activity; GO:0015140,malate transmembrane transporter activity; GO:0015813,L-glutamate transmembrane transport; GO:0071423,malate transmembrane transport; GO:0006814,sodium ion transport
gene-LOC110681754	GO:0004190,aspartic-type endopeptidase activity; GO:0004519,endonuclease activity; GO:0046872,metal ion binding; GO:0003676,nucleic acid binding; GO:0003964,RNA-directed DNA polymerase activity; GO:0015074,DNA integration; GO:0006310,DNA recombination
gene-LOC110681757	GO:0005786,signal recognition particle, endoplasmic reticulum targeting; GO:0008312,7S RNA binding; GO:0005525,GTP binding; GO:0003924,GTPase activity; GO:0006614,SRP-dependent cotranslational protein targeting to membrane
gene-LOC110681758	GO:0005524,ATP binding; GO:0003678,DNA helicase activity; GO:0006310,DNA recombination; GO:0006281,DNA repair; GO:0000723,telomere maintenance
gene-LOC110681761	GO:0005737,cytoplasm; GO:0016020,membrane; GO:0047372,acylglycerol lipase activity; GO:0004620,phospholipase activity; GO:0006952,defense response; GO:0010311,lateral root formation; GO:0016042,lipid catabolic process
gene-LOC110681762	GO:0046983,protein dimerization activity
gene-LOC110681763	GO:0016021,integral component of membrane
gene-LOC110681764	GO:0004842,ubiquitin-protein transferase activity
gene-LOC110681765	GO:0005739,mitochondrion
gene-LOC110681766	GO:0000326,protein storage vacuole
gene-LOC110681768	GO:0005634,nucleus; GO:0008270,zinc ion binding; GO:0006355,regulation of transcription, DNA-templated
gene-LOC110681769	GO:0016021,integral component of membrane
gene-LOC110681771	GO:0009507,chloroplast; GO:0009570,chloroplast stroma; GO:0016020,membrane; GO:0008686,3,4-dihydroxy-2-butanone-4-phosphate synthase activity; GO:0005525,GTP binding; GO:0003935,GTP cyclohydrolase II activity; GO:0046872,metal ion binding; GO:0009231,riboflavin biosynthetic process
gene-LOC110681773	GO:0036459,thiol-dependent ubiquitinyl hydrolase activity; GO:0016579,protein deubiquitination; GO:0000245,spliceosomal complex assembly
gene-LOC110681774	GO:0003676,nucleic acid binding; GO:0003964,RNA-directed DNA polymerase activity; GO:0004523,RNA-DNA hybrid ribonuclease activity; GO:0015074,DNA integration
gene-LOC110681776	GO:0005623,cell; GO:0016021,integral component of membrane; GO:0005524,ATP binding; GO:0005509,calcium ion binding; GO:0030247,polysaccharide binding; GO:0004674,protein serine/threonine kinase activity; GO:0007166,cell surface receptor signaling pathway; GO:0009992,cellular water homeostasis; GO:0009311,oligosaccharide metabolic process; GO:0009751,response to salicylic acid; GO:0009826,unidimen…
gene-LOC110681777	GO:0043531,ADP binding; GO:0005524,ATP binding; GO:0006952,defense response
gene-LOC110681780	GO:0003676,nucleic acid binding; GO:0008270,zinc ion binding
gene-LOC110681782	GO:0016021,integral component of membrane
gene-LOC110681784	GO:0016607,nuclear speck; GO:0003723,RNA binding; GO:0030154,cell differentiation; GO:0048497,maintenance of floral organ identity; GO:0006397,mRNA processing; GO:0009911,positive regulation of flower development
gene-LOC110681788	GO:0005634,nucleus; GO:0003677,DNA binding; GO:0003700,DNA-binding transcription factor activity; GO:0009738,abscisic acid-activated signaling pathway; GO:1901001,negative regulation of response to salt stress; GO:0010116,positive regulation of abscisic acid biosynthetic process; GO:1905615,positive regulation of developmental vegetative growth; GO:0045893,positive regulation of transcription, DN…
gene-LOC110681789	GO:0005634,nucleus; GO:0003677,DNA binding; GO:0048262,determination of dorsal/ventral asymmetry; GO:0009908,flower development; GO:0006355,regulation of transcription, DNA-templated; GO:0006351,transcription, DNA-templated
gene-LOC110681790	GO:0016788,hydrolase activity, acting on ester bonds
gene-LOC110681791	GO:0005634,nucleus; GO:0003700,DNA-binding transcription factor activity; GO:0008270,zinc ion binding; GO:0010018,far-red light signaling pathway; GO:0042753,positive regulation of circadian rhythm; GO:0045893,positive regulation of transcription, DNA-templated; GO:0010017,red or far-red light signaling pathway; GO:0009585,red, far-red light phototransduction; GO:0010218,response to far red light…
gene-LOC110681792	GO:0003676,nucleic acid binding; GO:0008270,zinc ion binding
gene-LOC110681794	GO:0048046,apoplast; GO:0005615,extracellular space
gene-LOC110681795	GO:0005634,nucleus; GO:0008270,zinc ion binding; GO:0006355,regulation of transcription, DNA-templated
gene-LOC110681797	GO:0009705,plant-type vacuole membrane; GO:0005509,calcium ion binding; GO:0004609,phosphatidylserine decarboxylase activity; GO:0006646,phosphatidylethanolamine biosynthetic process
gene-LOC110681800	GO:0008168,methyltransferase activity; GO:0003676,nucleic acid binding; GO:0080180,2-methylguanosine metabolic process; GO:0006400,tRNA modification
gene-LOC110681801	GO:0009507,chloroplast; GO:0016021,integral component of membrane
gene-LOC110681802	GO:0005634,nucleus; GO:0003700,DNA-binding transcription factor activity; GO:0044212,transcription regulatory region DNA binding; GO:0090603,sieve element differentiation; GO:0090602,sieve element enucleation; GO:0006351,transcription, DNA-templated
gene-LOC110681805	GO:0005737,cytoplasm; GO:0010008,endosome membrane; GO:0043231,intracellular membrane-bounded organelle; GO:0016020,membrane; GO:0005634,nucleus; GO:0005886,plasma membrane; GO:0009506,plasmodesma; GO:0005509,calcium ion binding; GO:0005525,GTP binding; GO:0016787,hydrolase activity; GO:0006897,endocytosis; GO:0051260,protein homooligomerization; GO:0032956,regulation of actin cytoskeleton organi…
gene-LOC110681806	GO:0005737,cytoplasm; GO:0003983,UTP:glucose-1-phosphate uridylyltransferase activity; GO:0006011,UDP-glucose metabolic process
gene-LOC110681807	GO:0005737,cytoplasm; GO:0003983,UTP:glucose-1-phosphate uridylyltransferase activity; GO:0006011,UDP-glucose metabolic process
gene-LOC110681808	GO:0009507,chloroplast; GO:0005524,ATP binding; GO:0004357,glutamate-cysteine ligase activity; GO:0006750,glutathione biosynthetic process
gene-LOC110681811	GO:0005615,extracellular space
gene-LOC110681812	GO:0005886,plasma membrane
gene-LOC110681813	GO:0050734,hydroxycinnamoyltransferase activity; GO:0102406,omega-hydroxypalmitate O-sinapoyl transferase activity; GO:0052325,cell wall pectin biosynthetic process; GO:0010345,suberin biosynthetic process
gene-LOC110681814	GO:0005885,Arp2/3 protein complex; GO:0005737,cytoplasm; GO:0003779,actin binding; GO:0005524,ATP binding; GO:0030036,actin cytoskeleton organization; GO:0007015,actin filament organization; GO:0030029,actin filament-based process; GO:0034314,Arp2/3 complex-mediated actin nucleation; GO:0000902,cell morphogenesis; GO:0007275,multicellular organism development; GO:0009825,multidimensional cell gro…
gene-LOC110681815	GO:0005768,endosome; GO:0005794,Golgi apparatus; GO:0000139,Golgi membrane; GO:0016021,integral component of membrane; GO:0005802,trans-Golgi network; GO:0003827,alpha-1,3-mannosylglycoprotein 2-beta-N-acetylglucosaminyltransferase activity; GO:0046872,metal ion binding; GO:0016262,protein N-acetylglucosaminyltransferase activity; GO:0016757,transferase activity, transferring glycosyl groups; GO:…
gene-LOC110681816	GO:0009507,chloroplast; GO:0043231,intracellular membrane-bounded organelle; GO:0004519,endonuclease activity; GO:0003723,RNA binding; GO:0009451,RNA modification
gene-LOC110681817	GO:0016597,amino acid binding
gene-LOC110681818	GO:0005634,nucleus; GO:0003677,DNA binding; GO:0003700,DNA-binding transcription factor activity; GO:0000987,proximal promoter sequence-specific DNA binding; GO:0043565,sequence-specific DNA binding; GO:0009653,anatomical structure morphogenesis; GO:0006351,transcription, DNA-templated
gene-LOC110681819	GO:0005829,cytosol; GO:0005852,eukaryotic translation initiation factor 3 complex; GO:0005634,nucleus; GO:0003729,mRNA binding; GO:0003743,translation initiation factor activity; GO:0031369,translation initiation factor binding; GO:0006413,translational initiation
gene-LOC110681820	GO:0005871,kinesin complex; GO:0005874,microtubule; GO:0005524,ATP binding; GO:0016887,ATPase activity; GO:0008017,microtubule binding; GO:0003777,microtubule motor activity; GO:0007018,microtubule-based movement
gene-LOC110681821	GO:0016021,integral component of membrane; GO:0005774,vacuolar membrane; GO:0022857,transmembrane transporter activity
gene-LOC110681822	GO:0016021,integral component of membrane; GO:0005634,nucleus; GO:0005886,plasma membrane; GO:0009959,negative gravitropism; GO:0009958,positive gravitropism; GO:0040008,regulation of growth
gene-LOC110681823	GO:0009507,chloroplast; GO:0009941,chloroplast envelope; GO:0016020,membrane; GO:0005524,ATP binding; GO:0016887,ATPase activity; GO:0005215,transporter activity
gene-LOC110681824	GO:0042254,ribosome biogenesis
gene-LOC110681825	GO:0016491,oxidoreductase activity
gene-LOC110681826	GO:0005634,nucleus; GO:0003677,DNA binding; GO:0046872,metal ion binding; GO:0048653,anther development; GO:0006355,regulation of transcription, DNA-templated; GO:0006351,transcription, DNA-templated
gene-LOC110681827	GO:0005576,extracellular region; GO:0004252,serine-type endopeptidase activity
gene-LOC110681828	GO:0005524,ATP binding; GO:0004674,protein serine/threonine kinase activity; GO:0004842,ubiquitin-protein transferase activity
gene-LOC110681829	GO:0005524,ATP binding; GO:0004674,protein serine/threonine kinase activity; GO:0004842,ubiquitin-protein transferase activity
gene-LOC110681830	GO:0043531,ADP binding; GO:0005524,ATP binding; GO:0006952,defense response
gene-LOC110681832	GO:0031969,chloroplast membrane; GO:0016021,integral component of membrane; GO:0005524,ATP binding; GO:0005471,ATP:ADP antiporter activity
gene-LOC110681833	GO:0009507,chloroplast; GO:0019203,carbohydrate phosphatase activity; GO:0008138,protein tyrosine/serine/threonine phosphatase activity; GO:2001070,starch binding; GO:0050308,sugar-phosphatase activity; GO:0046838,phosphorylated carbohydrate dephosphorylation; GO:0005983,starch catabolic process
gene-LOC110681834	GO:0005739,mitochondrion
gene-LOC110681835	GO:0016021,integral component of membrane; GO:0005345,purine nucleobase transmembrane transporter activity; GO:0005215,transporter activity; GO:0015853,adenine transport; GO:0015854,guanine transport; GO:0006863,purine nucleobase transport
gene-LOC110681836	GO:0005622,intracellular; GO:0005524,ATP binding; GO:0004674,protein serine/threonine kinase activity; GO:0035556,intracellular signal transduction; GO:0018105,peptidyl-serine phosphorylation; GO:0018107,peptidyl-threonine phosphorylation
gene-LOC110681837	GO:0005737,cytoplasm; GO:0005634,nucleus; GO:0005524,ATP binding; GO:0004004,ATP-dependent RNA helicase activity; GO:0004386,helicase activity; GO:0003723,RNA binding; GO:0006396,RNA processing
gene-LOC110681838	GO:0005622,intracellular; GO:0009055,electron transfer activity; GO:0015035,protein disulfide oxidoreductase activity; GO:0045454,cell redox homeostasis; GO:0035556,intracellular signal transduction
gene-LOC110681839	GO:0005694,chromosome; GO:0005737,cytoplasm; GO:0005634,nucleus; GO:0043140,ATP-dependent 3'-5' DNA helicase activity; GO:0003677,DNA binding; GO:0009378,four-way junction helicase activity; GO:0006284,base-excision repair; GO:0032508,DNA duplex unwinding; GO:0006260,DNA replication; GO:0000724,double-strand break repair via homologous recombination; GO:0016567,protein ubiquitination
gene-LOC110681840	GO:0005694,chromosome; GO:0005737,cytoplasm; GO:0005634,nucleus; GO:0043140,ATP-dependent 3'-5' DNA helicase activity; GO:0003677,DNA binding; GO:0009378,four-way junction helicase activity; GO:0006284,base-excision repair; GO:0032508,DNA duplex unwinding; GO:0006260,DNA replication; GO:0000724,double-strand break repair via homologous recombination
gene-LOC110681841	GO:0016021,integral component of membrane; GO:0005622,intracellular; GO:0005886,plasma membrane; GO:0005262,calcium channel activity; GO:0008066,glutamate receptor activity; GO:0004970,ionotropic glutamate receptor activity; GO:0006816,calcium ion transport; GO:0019722,calcium-mediated signaling; GO:0071230,cellular response to amino acid stimulus
gene-LOC110681842	GO:0003676,nucleic acid binding
gene-LOC110681843	GO:0005634,nucleus; GO:0003700,DNA-binding transcription factor activity; GO:0008270,zinc ion binding; GO:0010018,far-red light signaling pathway; GO:0042753,positive regulation of circadian rhythm; GO:0045893,positive regulation of transcription, DNA-templated; GO:0009585,red, far-red light phototransduction
gene-LOC110681844	GO:0005576,extracellular region; GO:0020037,heme binding; GO:0046872,metal ion binding; GO:0004601,peroxidase activity; GO:0042744,hydrogen peroxide catabolic process; GO:0006979,response to oxidative stress
gene-LOC110681846	GO:0016021,integral component of membrane; GO:0000741,karyogamy; GO:0010197,polar nucleus fusion; GO:0009651,response to salt stress
gene-LOC110681847	GO:0009507,chloroplast; GO:0043231,intracellular membrane-bounded organelle; GO:0004519,endonuclease activity; GO:0003723,RNA binding; GO:0009451,RNA modification
gene-LOC110681848	GO:0005737,cytoplasm; GO:0005635,nuclear envelope; GO:0005634,nucleus; GO:0006606,protein import into nucleus
gene-LOC110681849	GO:0016021,integral component of membrane
gene-LOC110681850	GO:0016021,integral component of membrane
gene-LOC110681851	GO:0016021,integral component of membrane
gene-LOC110681860	GO:0016021,integral component of membrane; GO:0005524,ATP binding; GO:0005509,calcium ion binding; GO:0030247,polysaccharide binding; GO:0004674,protein serine/threonine kinase activity; GO:0007166,cell surface receptor signaling pathway
gene-LOC110681861	GO:0016021,integral component of membrane; GO:0005524,ATP binding; GO:0005509,calcium ion binding; GO:0030247,polysaccharide binding; GO:0004674,protein serine/threonine kinase activity; GO:0007166,cell surface receptor signaling pathway
gene-LOC110681862	GO:0005634,nucleus; GO:0003700,DNA-binding transcription factor activity; GO:0008270,zinc ion binding; GO:0007623,circadian rhythm; GO:0010018,far-red light signaling pathway; GO:0042753,positive regulation of circadian rhythm; GO:0045893,positive regulation of transcription, DNA-templated; GO:0010017,red or far-red light signaling pathway; GO:0009585,red, far-red light phototransduction; GO:0010…
gene-LOC110681863	GO:0043531,ADP binding; GO:0005524,ATP binding; GO:0009626,plant-type hypersensitive response
gene-LOC110681864	GO:0009507,chloroplast; GO:0009570,chloroplast stroma; GO:0005524,ATP binding; GO:0004413,homoserine kinase activity; GO:0006952,defense response; GO:0009092,homoserine metabolic process; GO:0009086,methionine biosynthetic process; GO:0009617,response to bacterium; GO:0009620,response to fungus; GO:0009088,threonine biosynthetic process
gene-LOC110681865	GO:0005886,plasma membrane; GO:0043531,ADP binding; GO:0005524,ATP binding; GO:0006952,defense response; GO:0007165,signal transduction
gene-LOC110681866	GO:0016021,integral component of membrane; GO:0005634,nucleus; GO:0005886,plasma membrane; GO:0034613,cellular protein localization; GO:0009651,response to salt stress; GO:0007165,signal transduction
gene-LOC110681867	GO:0016021,integral component of membrane; GO:0005886,plasma membrane
gene-LOC110681868	GO:0005886,plasma membrane; GO:0043531,ADP binding; GO:0005524,ATP binding; GO:0006952,defense response; GO:0007165,signal transduction
gene-LOC110681869	GO:0016021,integral component of membrane
gene-LOC110681870	GO:0016021,integral component of membrane
gene-LOC110681873	GO:0009507,chloroplast; GO:0005739,mitochondrion; GO:0009536,plastid; GO:0015935,small ribosomal subunit; GO:0003735,structural constituent of ribosome; GO:0032543,mitochondrial translation
gene-LOC110681874	GO:0016021,integral component of membrane; GO:0005886,plasma membrane; GO:0046872,metal ion binding; GO:0061630,ubiquitin protein ligase activity; GO:0070417,cellular response to cold; GO:0006952,defense response; GO:0043161,proteasome-mediated ubiquitin-dependent protein catabolic process; GO:0009909,regulation of flower development; GO:0010966,regulation of phosphate transport; GO:0010200,respo…
gene-LOC110681875	GO:0005737,cytoplasm; GO:0005634,nucleus; GO:0006334,nucleosome assembly
gene-LOC110681876	GO:0043231,intracellular membrane-bounded organelle; GO:0004519,endonuclease activity; GO:0003723,RNA binding; GO:0009451,RNA modification
gene-LOC110681877	GO:0003677,DNA binding; GO:0046872,metal ion binding; GO:0003729,mRNA binding
gene-LOC110681878	GO:0005634,nucleus; GO:0030674,protein binding, bridging
gene-LOC110681879	GO:0005634,nucleus; GO:0005524,ATP binding; GO:0003677,DNA binding; GO:0004386,helicase activity; GO:0006974,cellular response to DNA damage stimulus; GO:0071494,cellular response to UV-C; GO:0016569,covalent chromatin modification; GO:0006281,DNA repair; GO:0031047,gene silencing by RNA; GO:0006355,regulation of transcription, DNA-templated; GO:0006351,transcription, DNA-templated
gene-LOC110681880	GO:0009507,chloroplast; GO:0003677,DNA binding; GO:0003700,DNA-binding transcription factor activity; GO:0046872,metal ion binding; GO:0006355,regulation of transcription, DNA-templated; GO:0006351,transcription, DNA-templated
gene-LOC110681881	GO:0009707,chloroplast outer membrane; GO:0009570,chloroplast stroma; GO:0035452,extrinsic component of plastid membrane; GO:0003924,GTPase activity; GO:0043621,protein self-association; GO:0010020,chloroplast fission
gene-LOC110681882	GO:0016021,integral component of membrane; GO:0005355,glucose transmembrane transporter activity; GO:0005351,carbohydrate:proton symporter activity; GO:0046323,glucose import; GO:0035428,NA
gene-LOC110681883	GO:0043231,intracellular membrane-bounded organelle; GO:0004519,endonuclease activity; GO:0003723,RNA binding; GO:0009451,RNA modification
gene-LOC110681884	GO:0003723,RNA binding
gene-LOC110681885	GO:0005634,nucleus; GO:0003677,DNA binding; GO:0003700,DNA-binding transcription factor activity; GO:0006355,regulation of transcription, DNA-templated; GO:0006351,transcription, DNA-templated
gene-LOC110681886	GO:0005758,mitochondrial intermembrane space; GO:0031966,mitochondrial membrane; GO:0005747,mitochondrial respiratory chain complex I; GO:0005739,mitochondrion; GO:0045271,respiratory chain complex I; GO:0008137,NADH dehydrogenase (ubiquinone) activity; GO:0009853,photorespiration
gene-LOC110681887	GO:0005576,extracellular region
gene-LOC110681890	GO:0005794,Golgi apparatus; GO:0016021,integral component of membrane; GO:0000325,plant-type vacuole; GO:0009705,plant-type vacuole membrane; GO:0005774,vacuolar membrane; GO:0005773,vacuole; GO:0042936,NA; GO:0015334,high-affinity oligopeptide transmembrane transporter activity; GO:0015197,NA; GO:0042937,tripeptide transmembrane transporter activity; GO:0042938,dipeptide transport; GO:0015833,pe…
gene-LOC110681893	GO:0009506,plasmodesma; GO:0005516,calmodulin binding; GO:0004351,glutamate decarboxylase activity; GO:0030170,pyridoxal phosphate binding; GO:0006536,glutamate metabolic process
gene-LOC110681894	GO:0016021,integral component of membrane
gene-LOC110681895	GO:0005829,cytosol; GO:0005634,nucleus; GO:0005516,calmodulin binding; GO:0004351,glutamate decarboxylase activity; GO:0030170,pyridoxal phosphate binding; GO:0006536,glutamate metabolic process
gene-LOC110681896	GO:0008080,N-acetyltransferase activity
gene-LOC110681897	GO:0005634,nucleus; GO:0006281,DNA repair; GO:0007143,female meiotic nuclear division; GO:0007140,male meiotic nuclear division; GO:0009555,pollen development; GO:0010165,response to X-ray
gene-LOC110681898	GO:0016021,integral component of membrane; GO:0016020,membrane; GO:0015079,potassium ion transmembrane transporter activity
gene-LOC110681901	GO:0009941,chloroplast envelope; GO:0016021,integral component of membrane; GO:0005886,plasma membrane; GO:0015386,potassium:proton antiporter activity; GO:0010352,lithium ion export across the plasma membrane; GO:0071805,potassium ion transmembrane transport; GO:0051453,regulation of intracellular pH; GO:0006814,sodium ion transport
gene-LOC110681902	GO:0005634,nucleus; GO:0016569,covalent chromatin modification; GO:0006281,DNA repair; GO:0009909,regulation of flower development; GO:0010468,regulation of gene expression; GO:2000024,regulation of leaf development; GO:0006355,regulation of transcription, DNA-templated; GO:0010224,response to UV-B; GO:0048364,root development; GO:0006351,transcription, DNA-templated
gene-LOC110681903	GO:0008270,zinc ion binding
gene-LOC110681904	GO:0005737,cytoplasm; GO:0005634,nucleus; GO:0019005,SCF ubiquitin ligase complex; GO:0031625,ubiquitin protein ligase binding; GO:0043161,proteasome-mediated ubiquitin-dependent protein catabolic process; GO:0042787,NA; GO:0030162,regulation of proteolysis
gene-LOC110681905	GO:0005737,cytoplasm; GO:0006888,ER to Golgi vesicle-mediated transport
gene-LOC110681906	GO:0016021,integral component of membrane
gene-LOC110681907	GO:0016021,integral component of membrane; GO:0005743,mitochondrial inner membrane; GO:0015114,phosphate ion transmembrane transporter activity; GO:0006839,mitochondrial transport; GO:0009651,response to salt stress
gene-LOC110681908	GO:0016787,hydrolase activity; GO:0016042,lipid catabolic process
gene-LOC110681909	GO:0009507,chloroplast; GO:0005840,ribosome; GO:0019843,rRNA binding; GO:0003735,structural constituent of ribosome; GO:0006412,translation
gene-LOC110681910	GO:0016021,integral component of membrane; GO:0005886,plasma membrane; GO:0005524,ATP binding; GO:0004675,transmembrane receptor protein serine/threonine kinase activity; GO:0009734,auxin-activated signaling pathway; GO:0009742,brassinosteroid mediated signaling pathway; GO:0010305,leaf vascular tissue pattern formation; GO:0010233,phloem transport; GO:0010051,xylem and phloem pattern formation
gene-LOC110681912	GO:0005789,endoplasmic reticulum membrane; GO:0016021,integral component of membrane; GO:0016020,membrane; GO:0020037,heme binding; GO:0005506,iron ion binding; GO:0016709,oxidoreductase activity, acting on paired donors, with incorporation or reduction of molecular oxygen, NAD(P)H as one donor, and incorporation of one atom of oxygen; GO:0044550,secondary metabolite biosynthetic process
gene-LOC110681913	GO:0016021,integral component of membrane; GO:0016020,membrane; GO:0020037,heme binding; GO:0005506,iron ion binding; GO:0016709,oxidoreductase activity, acting on paired donors, with incorporation or reduction of molecular oxygen, NAD(P)H as one donor, and incorporation of one atom of oxygen; GO:0044550,secondary metabolite biosynthetic process
gene-LOC110681914	GO:0004190,aspartic-type endopeptidase activity; GO:0004519,endonuclease activity; GO:0046872,metal ion binding; GO:0003676,nucleic acid binding; GO:0003964,RNA-directed DNA polymerase activity; GO:0015074,DNA integration; GO:0006310,DNA recombination
gene-LOC110681916	GO:0016020,membrane; GO:0005524,ATP binding; GO:0005509,calcium ion binding; GO:0004674,protein serine/threonine kinase activity
gene-LOC110681918	GO:0005634,nucleus; GO:0005524,ATP binding; GO:0016787,hydrolase activity; GO:0006310,DNA recombination; GO:0006281,DNA repair; GO:0045128,negative regulation of reciprocal meiotic recombination; GO:0010569,regulation of double-strand break repair via homologous recombination
gene-LOC110681920	GO:0005739,mitochondrion; GO:0005777,peroxisome; GO:0030151,molybdenum ion binding; GO:0008482,sulfite oxidase activity; GO:0015994,chlorophyll metabolic process; GO:0042128,nitrate assimilation; GO:0010477,response to sulfur dioxide; GO:0006790,sulfur compound metabolic process
gene-LOC110681921	GO:0009507,chloroplast; GO:0004519,endonuclease activity; GO:0003723,RNA binding; GO:0008270,zinc ion binding; GO:1900865,chloroplast RNA modification; GO:0016554,cytidine to uridine editing
gene-LOC110681922	GO:0004222,metalloendopeptidase activity; GO:0071586,CAAX-box protein processing
gene-LOC110681925	GO:0071819,DUBm complex; GO:0005643,nuclear pore; GO:0000124,SAGA complex; GO:0003682,chromatin binding; GO:0003713,transcription coactivator activity; GO:0016578,histone deubiquitination; GO:0016973,poly(A)+ mRNA export from nucleus; GO:0045893,positive regulation of transcription, DNA-templated; GO:0006357,regulation of transcription by RNA polymerase II; GO:0006351,transcription, DNA-templated
gene-LOC110681926	GO:0005634,nucleus; GO:0015074,DNA integration; GO:0006355,regulation of transcription, DNA-templated; GO:0006351,transcription, DNA-templated
gene-LOC110681928	GO:0016021,integral component of membrane; GO:0005742,mitochondrial outer membrane translocase complex; GO:0045040,protein import into mitochondrial outer membrane
gene-LOC110681929	GO:0005737,cytoplasm; GO:0046872,metal ion binding; GO:0004748,ribonucleoside-diphosphate reductase activity, thioredoxin disulfide as acceptor; GO:0009263,deoxyribonucleotide biosynthetic process; GO:0006260,DNA replication
gene-LOC110681930	GO:0003725,double-stranded RNA binding
gene-LOC110681932	GO:0005737,cytoplasm; GO:0016846,carbon-sulfur lyase activity; GO:0004021,L-alanine:2-oxoglutarate aminotransferase activity; GO:0080100,L-glutamine:2-oxoglutarate aminotransferase activity; GO:0050048,L-leucine:2-oxoglutarate aminotransferase activity; GO:0080099,L-methionine:2-oxoglutarate aminotransferase activity; GO:0080130,L-phenylalanine:2-oxoglutarate aminotransferase activity; GO:0047312…
gene-LOC110681934	GO:0009507,chloroplast; GO:0005840,ribosome; GO:0003735,structural constituent of ribosome; GO:0006412,translation
gene-LOC110681935	GO:0005768,endosome; GO:0005794,Golgi apparatus; GO:0000139,Golgi membrane; GO:0016021,integral component of membrane; GO:0005802,trans-Golgi network; GO:0015136,sialic acid transmembrane transporter activity; GO:0005351,carbohydrate:proton symporter activity; GO:0015739,sialic acid transport
gene-LOC110681936	GO:0005789,endoplasmic reticulum membrane; GO:0016021,integral component of membrane; GO:0015450,P-P-bond-hydrolysis-driven protein transmembrane transporter activity; GO:0006605,protein targeting
gene-LOC110681937	GO:0005737,cytoplasm; GO:0009737,response to abscisic acid; GO:0009733,response to auxin; GO:0009723,response to ethylene; GO:0009416,response to light stimulus; GO:0006970,response to osmotic stress
gene-LOC110681938	GO:0009535,chloroplast thylakoid membrane; GO:0019898,extrinsic component of membrane; GO:0009654,photosystem II oxygen evolving complex; GO:0005509,calcium ion binding; GO:0015979,photosynthesis
gene-LOC110681939	GO:0005829,cytosol; GO:0005794,Golgi apparatus; GO:0043231,intracellular membrane-bounded organelle; GO:0031902,late endosome membrane; GO:0016020,membrane; GO:0005771,multivesicular body; GO:0030904,retromer complex; GO:0008565,protein transporter activity; GO:0006886,intracellular protein transport; GO:0042147,retrograde transport, endosome to Golgi
gene-LOC110681941	GO:0016021,integral component of membrane; GO:0009705,plant-type vacuole membrane; GO:0046786,viral replication complex formation and maintenance
gene-LOC110681942	GO:0016021,integral component of membrane; GO:0005886,plasma membrane; GO:0019706,protein-cysteine S-palmitoyltransferase activity
gene-LOC110681943	GO:0005739,mitochondrion; GO:0034387,4-aminobutyrate:pyruvate transaminase activity; GO:0102351,gamma-aminobutyrate transaminase (glyoxylate dependent) activity; GO:0030170,pyridoxal phosphate binding
gene-LOC110681944	GO:0005739,mitochondrion; GO:0034387,4-aminobutyrate:pyruvate transaminase activity; GO:0102351,gamma-aminobutyrate transaminase (glyoxylate dependent) activity; GO:0030170,pyridoxal phosphate binding
gene-LOC110681945	GO:0016021,integral component of membrane
gene-LOC110681946	GO:0016021,integral component of membrane
gene-LOC110681947	GO:0005634,nucleus; GO:0003700,DNA-binding transcription factor activity; GO:0008270,zinc ion binding; GO:0007623,circadian rhythm; GO:0010018,far-red light signaling pathway; GO:0042753,positive regulation of circadian rhythm; GO:0045893,positive regulation of transcription, DNA-templated; GO:0010017,red or far-red light signaling pathway; GO:0009585,red, far-red light phototransduction; GO:0010…
gene-LOC110681948	GO:0003747,translation release factor activity
gene-LOC110681949	GO:0005634,nucleus; GO:0003677,DNA binding; GO:0003700,DNA-binding transcription factor activity; GO:0046872,metal ion binding; GO:0030154,cell differentiation; GO:0009908,flower development; GO:0009910,negative regulation of flower development; GO:0006355,regulation of transcription, DNA-templated
gene-LOC110681950	GO:0004105,choline-phosphate cytidylyltransferase activity; GO:0006656,phosphatidylcholine biosynthetic process
gene-LOC110681952	GO:0003682,chromatin binding; GO:0045892,negative regulation of transcription, DNA-templated; GO:0007219,Notch signaling pathway
gene-LOC110681953	GO:0031969,chloroplast membrane; GO:0020037,heme binding; GO:0005506,iron ion binding; GO:0004497,monooxygenase activity; GO:0016705,oxidoreductase activity, acting on paired donors, with incorporation or reduction of molecular oxygen
gene-LOC110681954	GO:0009507,chloroplast; GO:0009570,chloroplast stroma; GO:0043234,NA; GO:0080085,signal recognition particle, chloroplast targeting; GO:0005786,signal recognition particle, endoplasmic reticulum targeting; GO:0008312,7S RNA binding; GO:0005525,GTP binding; GO:0003924,GTPase activity; GO:0019904,protein domain specific binding; GO:0070208,protein heterotrimerization; GO:0006614,SRP-dependent cotra…
gene-LOC110681955	GO:0009507,chloroplast; GO:0005739,mitochondrion; GO:0009536,plastid; GO:0004519,endonuclease activity; GO:0003723,RNA binding; GO:1900865,chloroplast RNA modification; GO:0080156,mitochondrial mRNA modification
gene-LOC110681956	GO:0005739,mitochondrion; GO:0004519,endonuclease activity; GO:0003723,RNA binding; GO:0090617,mitochondrial mRNA 5'-end processing; GO:0009451,RNA modification
gene-LOC110681960	GO:0005739,mitochondrion; GO:0005524,ATP binding; GO:0005507,copper ion binding; GO:0004775,succinate-CoA ligase (ADP-forming) activity; GO:0046686,response to cadmium ion; GO:0006099,tricarboxylic acid cycle
gene-LOC110681961	GO:0009507,chloroplast; GO:0043231,intracellular membrane-bounded organelle; GO:0004519,endonuclease activity; GO:0003723,RNA binding; GO:0009793,embryo development ending in seed dormancy; GO:0009451,RNA modification
gene-LOC110681963	GO:0009815,1-aminocyclopropane-1-carboxylate oxidase activity; GO:0031418,L-ascorbic acid binding; GO:0046872,metal ion binding; GO:0006952,defense response; GO:0009693,ethylene biosynthetic process
gene-LOC110681964	GO:0009507,chloroplast; GO:0005634,nucleus; GO:0005524,ATP binding; GO:0004386,helicase activity; GO:0003723,RNA binding; GO:0008270,zinc ion binding; GO:0009658,chloroplast organization; GO:0000373,Group II intron splicing; GO:0042254,ribosome biogenesis
gene-LOC110681965	GO:0016021,integral component of membrane; GO:0005215,transporter activity
gene-LOC110681966	GO:0005618,cell wall; GO:0005576,extracellular region; GO:0004650,polygalacturonase activity; GO:0005975,carbohydrate metabolic process; GO:0071555,cell wall organization
gene-LOC110681967	GO:0005739,mitochondrion; GO:0005730,nucleolus; GO:0005654,nucleoplasm; GO:0003677,DNA binding; GO:0004519,endonuclease activity; GO:0004527,exonuclease activity; GO:0046872,metal ion binding; GO:0006281,DNA repair; GO:0006260,DNA replication
gene-LOC110681968	GO:0005730,nucleolus
gene-LOC110681969	GO:0005622,intracellular; GO:0000155,phosphorelay sensor kinase activity; GO:0009881,photoreceptor activity; GO:0042803,protein homodimerization activity; GO:0009584,detection of visible light; GO:0018298,protein-chromophore linkage; GO:0017006,protein-tetrapyrrole linkage; GO:0009585,red, far-red light phototransduction; GO:0006355,regulation of transcription, DNA-templated; GO:0006351,transcrip…
gene-LOC110681970	GO:0000148,1,3-beta-D-glucan synthase complex; GO:0016021,integral component of membrane; GO:0003843,1,3-beta-D-glucan synthase activity; GO:0006075,(1->3)-beta-D-glucan biosynthetic process; GO:0071555,cell wall organization; GO:0009556,microsporogenesis; GO:0009846,pollen germination; GO:0009860,pollen tube growth; GO:0010208,pollen wall assembly; GO:0008360,regulation of cell shape; GO:0080092…
gene-LOC110681971	GO:0005737,cytoplasm; GO:0005524,ATP binding; GO:0004709,MAP kinase kinase kinase activity; GO:0004674,protein serine/threonine kinase activity; GO:0032147,activation of protein kinase activity; GO:0007346,regulation of mitotic cell cycle; GO:0023014,signal transduction by protein phosphorylation; GO:0031098,stress-activated protein kinase signaling cascade
gene-LOC110681972	GO:0005737,cytoplasm; GO:0005634,nucleus; GO:0005524,ATP binding; GO:0003677,DNA binding; GO:0003910,DNA ligase (ATP) activity; GO:0046872,metal ion binding; GO:0071897,DNA biosynthetic process; GO:0015074,DNA integration; GO:0051103,DNA ligation involved in DNA repair; GO:0006310,DNA recombination; GO:0006281,DNA repair; GO:0006303,double-strand break repair via nonhomologous end joining; GO:000…
gene-LOC110681974	GO:0009507,chloroplast; GO:0009535,chloroplast thylakoid membrane; GO:0010598,NAD(P)H dehydrogenase complex (plastoquinone); GO:0005886,plasma membrane; GO:0016655,oxidoreductase activity, acting on NAD(P)H, quinone or similar compound as acceptor; GO:0048038,quinone binding; GO:0010258,NADH dehydrogenase complex (plastoquinone) assembly
gene-LOC110681975	GO:0009941,chloroplast envelope; GO:0005524,ATP binding; GO:0016887,ATPase activity; GO:0005215,transporter activity
gene-LOC110681976	GO:0009507,chloroplast; GO:0005840,ribosome; GO:0019843,rRNA binding; GO:0042254,ribosome biogenesis
gene-LOC110681977	GO:0016021,integral component of membrane; GO:0004650,polygalacturonase activity; GO:0005975,carbohydrate metabolic process
gene-LOC110681978	GO:0005794,Golgi apparatus; GO:0000139,Golgi membrane; GO:0016021,integral component of membrane; GO:0015297,antiporter activity; GO:0005457,GDP-fucose transmembrane transporter activity; GO:0005458,GDP-mannose transmembrane transporter activity; GO:0005338,nucleotide-sugar transmembrane transporter activity; GO:0008643,carbohydrate transport; GO:0015783,GDP-fucose transmembrane transport; GO:199…
gene-LOC110681979	GO:0009535,chloroplast thylakoid membrane; GO:0009522,photosystem I; GO:0019904,protein domain specific binding; GO:0015979,photosynthesis
gene-LOC110681980	GO:0070765,gamma-secretase complex; GO:0005798,Golgi-associated vesicle; GO:0016021,integral component of membrane; GO:0007219,Notch signaling pathway
gene-LOC110681981	GO:0016021,integral component of membrane
gene-LOC110681983	GO:0005618,cell wall; GO:0005615,extracellular space; GO:0005764,lysosome; GO:0005886,plasma membrane; GO:0004197,cysteine-type endopeptidase activity; GO:0042742,defense response to bacterium; GO:0010623,programmed cell death involved in cell development; GO:0051603,proteolysis involved in cellular protein catabolic process
gene-LOC110681984	GO:0005794,Golgi apparatus; GO:0005886,plasma membrane; GO:0005525,GTP binding; GO:0003924,GTPase activity; GO:0015031,protein transport
gene-LOC110681985	GO:0009507,chloroplast; GO:0005739,mitochondrion; GO:0003677,DNA binding; GO:0004519,endonuclease activity; GO:0046872,metal ion binding; GO:0000373,Group II intron splicing; GO:0006314,intron homing; GO:0090615,mitochondrial mRNA processing; GO:0097031,NA; GO:1900864,mitochondrial RNA modification; GO:0007005,mitochondrion organization; GO:0032885,regulation of polysaccharide biosynthetic proces…
gene-LOC110681986	GO:0012505,endomembrane system; GO:0016021,integral component of membrane; GO:0015299,solute:proton antiporter activity; GO:0015672,monovalent inorganic cation transport; GO:0006813,potassium ion transport; GO:0006885,regulation of pH
gene-LOC110681987	GO:0005739,mitochondrion; GO:0004519,endonuclease activity; GO:0003723,RNA binding; GO:0080156,mitochondrial mRNA modification; GO:0010182,sugar mediated signaling pathway
gene-LOC110681988	GO:0016021,integral component of membrane; GO:0005886,plasma membrane; GO:0005524,ATP binding; GO:0042626,ATPase activity, coupled to transmembrane movement of substances
gene-LOC110681990	GO:0005759,mitochondrial matrix; GO:0005739,mitochondrion; GO:0003863,3-methyl-2-oxobutanoate dehydrogenase (2-methylpropanoyl-transferring) activity; GO:0046872,metal ion binding
gene-LOC110681992	GO:0009507,chloroplast; GO:0005829,cytosol; GO:0005634,nucleus; GO:0043014,alpha-tubulin binding; GO:0048487,beta-tubulin binding; GO:0032041,NAD-dependent histone deacetylase activity (H3-K14 specific); GO:0051721,protein phosphatase 2A binding; GO:0043621,protein self-association; GO:0042903,tubulin deacetylase activity; GO:0006355,regulation of transcription, DNA-templated; GO:0006351,transcri…
gene-LOC110681993	GO:0043231,intracellular membrane-bounded organelle; GO:0004519,endonuclease activity; GO:0003723,RNA binding; GO:0009451,RNA modification
gene-LOC110681994	GO:0008441,3'(2'),5'-bisphosphate nucleotidase activity; GO:0004441,inositol-1,4-bisphosphate 1-phosphatase activity; GO:0046872,metal ion binding; GO:0009738,abscisic acid-activated signaling pathway; GO:0046854,phosphatidylinositol phosphorylation; GO:0006790,sulfur compound metabolic process
gene-LOC110681995	GO:0000326,protein storage vacuole
gene-LOC110681996	GO:0005634,nucleus; GO:0003677,DNA binding; GO:0003700,DNA-binding transcription factor activity; GO:0043067,regulation of programmed cell death; GO:0048367,shoot system development; GO:0006351,transcription, DNA-templated; GO:0010089,xylem development
gene-LOC110681998	GO:0000326,protein storage vacuole
gene-LOC110681999	GO:0005634,nucleus; GO:0003677,DNA binding; GO:0046872,metal ion binding; GO:0006310,DNA recombination; GO:0006281,DNA repair; GO:0006260,DNA replication; GO:0010224,response to UV-B
gene-LOC110682002	GO:0005739,mitochondrion; GO:0004519,endonuclease activity; GO:0003723,RNA binding; GO:0008270,zinc ion binding; GO:0009451,RNA modification
gene-LOC110682004	GO:0005737,cytoplasm; GO:0016021,integral component of membrane; GO:0005634,nucleus; GO:0016757,transferase activity, transferring glycosyl groups; GO:0006004,fucose metabolic process; GO:0006486,protein glycosylation
gene-LOC110682005	GO:0009567,double fertilization forming a zygote and endosperm; GO:0009555,pollen development; GO:0007338,single fertilization
gene-LOC110682006	GO:0009507,chloroplast; GO:0009941,chloroplast envelope; GO:0009535,chloroplast thylakoid membrane; GO:0016021,integral component of membrane; GO:0005739,mitochondrion; GO:0009536,plastid; GO:0005524,ATP binding; GO:0004176,ATP-dependent peptidase activity; GO:0004222,metalloendopeptidase activity; GO:0008237,metallopeptidase activity; GO:0009793,embryo development ending in seed dormancy; GO:000…
gene-LOC110682007	GO:0043231,intracellular membrane-bounded organelle; GO:0004519,endonuclease activity; GO:0003723,RNA binding; GO:0009451,RNA modification
gene-LOC110682008	GO:0046861,glyoxysomal membrane; GO:0005779,integral component of peroxisomal membrane; GO:0005743,mitochondrial inner membrane; GO:0005777,peroxisome; GO:0005774,vacuolar membrane; GO:0015217,ADP transmembrane transporter activity; GO:0080122,AMP transmembrane transporter activity; GO:0015297,antiporter activity; GO:0005347,ATP transmembrane transporter activity; GO:0015228,coenzyme A transmembr…
gene-LOC110682009	GO:0005634,nucleus; GO:0003700,DNA-binding transcription factor activity; GO:0046872,metal ion binding; GO:0046983,protein dimerization activity; GO:0000977,RNA polymerase II regulatory region sequence-specific DNA binding; GO:0009791,post-embryonic development; GO:0006357,regulation of transcription by RNA polymerase II; GO:0006351,transcription, DNA-templated
gene-LOC110682010	GO:0033186,CAF-1 complex; GO:0005634,nucleus; GO:0042393,histone binding; GO:0008283,cell proliferation; GO:0016569,covalent chromatin modification; GO:0006310,DNA recombination; GO:0000724,double-strand break repair via homologous recombination; GO:0031507,heterochromatin assembly; GO:0048366,leaf development; GO:0009933,meristem structural organization; GO:0006334,nucleosome assembly; GO:000955…
gene-LOC110682011	GO:0005794,Golgi apparatus; GO:0016021,integral component of membrane; GO:0016413,O-acetyltransferase activity; GO:0071554,cell wall organization or biogenesis
gene-LOC110682012	GO:0005737,cytoplasm; GO:0004046,aminoacylase activity; GO:0008237,metallopeptidase activity; GO:0006520,cellular amino acid metabolic process
gene-LOC110682013	GO:0003677,DNA binding; GO:0046872,metal ion binding
gene-LOC110682014	GO:0009507,chloroplast; GO:0000111,nucleotide-excision repair factor 2 complex; GO:0071942,XPC complex; GO:0003684,damaged DNA binding; GO:0003697,single-stranded DNA binding; GO:0006298,mismatch repair; GO:0006289,nucleotide-excision repair
gene-LOC110682015	GO:0005794,Golgi apparatus; GO:0000139,Golgi membrane; GO:0016021,integral component of membrane; GO:0015020,glucuronosyltransferase activity; GO:0080116,glucuronoxylan glucuronosyltransferase activity; GO:0046872,metal ion binding; GO:0071555,cell wall organization; GO:0010417,glucuronoxylan biosynthetic process; GO:0009834,plant-type secondary cell wall biogenesis; GO:0045492,xylan biosynthetic…
gene-LOC110682016	GO:0071944,cell periphery; GO:0005618,cell wall; GO:0005576,extracellular region; GO:0045330,aspartyl esterase activity; GO:0030599,pectinesterase activity; GO:0046910,pectinesterase inhibitor activity; GO:0042545,cell wall modification; GO:0045490,pectin catabolic process
gene-LOC110682017	GO:0004190,aspartic-type endopeptidase activity; GO:0004519,endonuclease activity; GO:0046872,metal ion binding; GO:0003676,nucleic acid binding; GO:0003964,RNA-directed DNA polymerase activity; GO:0015074,DNA integration; GO:0006310,DNA recombination
gene-LOC110682019	GO:0009507,chloroplast; GO:0005634,nucleus; GO:0018024,histone-lysine N-methyltransferase activity; GO:0046872,metal ion binding
gene-LOC110682020	GO:0005634,nucleus; GO:0006952,defense response; GO:0009870,defense response signaling pathway, resistance gene-dependent
gene-LOC110682022	GO:0005634,nucleus; GO:0048188,Set1C/COMPASS complex; GO:0042393,histone binding; GO:0008168,methyltransferase activity; GO:0010228,vegetative to reproductive phase transition of meristem
gene-LOC110682023	GO:0004842,ubiquitin-protein transferase activity; GO:0010200,response to chitin
gene-LOC110682024	GO:0016020,membrane; GO:0005654,nucleoplasm; GO:0005634,nucleus; GO:0051301,cell division; GO:0016569,covalent chromatin modification; GO:0000086,G2/M transition of mitotic cell cycle; GO:0009933,meristem structural organization; GO:0009934,regulation of meristem structural organization
gene-LOC110682027	GO:1990316,Atg1/ULK1 kinase complex; GO:0005776,autophagosome; GO:0031410,cytoplasmic vesicle; GO:0006914,autophagy; GO:0015031,protein transport
gene-LOC110682028	GO:0005776,autophagosome; GO:0031410,cytoplasmic vesicle; GO:0005524,ATP binding; GO:0004674,protein serine/threonine kinase activity; GO:0006914,autophagy; GO:0015031,protein transport
gene-LOC110682029	GO:0016021,integral component of membrane; GO:0046872,metal ion binding; GO:0061630,ubiquitin protein ligase activity; GO:0043161,proteasome-mediated ubiquitin-dependent protein catabolic process
gene-LOC110682030	GO:0016021,integral component of membrane; GO:0046872,metal ion binding; GO:0061630,ubiquitin protein ligase activity; GO:0043161,proteasome-mediated ubiquitin-dependent protein catabolic process
gene-LOC110682031	GO:0016021,integral component of membrane; GO:0046872,metal ion binding; GO:0061630,ubiquitin protein ligase activity; GO:0043161,proteasome-mediated ubiquitin-dependent protein catabolic process
gene-LOC110682032	GO:0016021,integral component of membrane; GO:0046872,metal ion binding; GO:0061630,ubiquitin protein ligase activity; GO:0043161,proteasome-mediated ubiquitin-dependent protein catabolic process
gene-LOC110682033	GO:0016021,integral component of membrane; GO:0046872,metal ion binding; GO:0061630,ubiquitin protein ligase activity; GO:0043161,proteasome-mediated ubiquitin-dependent protein catabolic process
gene-LOC110682037	GO:0009507,chloroplast; GO:0009570,chloroplast stroma; GO:0010236,plastoquinone biosynthetic process
gene-LOC110682038	GO:0005737,cytoplasm; GO:0005829,cytosol; GO:0005634,nucleus; GO:0010039,response to iron ion; GO:0006979,response to oxidative stress
gene-LOC110682039	GO:0005634,nucleus; GO:0003677,DNA binding; GO:0003700,DNA-binding transcription factor activity; GO:0006351,transcription, DNA-templated
gene-LOC110682040	GO:0005634,nucleus
gene-LOC110682042	GO:0016021,integral component of membrane
gene-LOC110682044	GO:0005737,cytoplasm; GO:0004046,aminoacylase activity; GO:0008237,metallopeptidase activity; GO:0006520,cellular amino acid metabolic process
gene-LOC110682045	GO:0016021,integral component of membrane; GO:0005886,plasma membrane; GO:0022857,transmembrane transporter activity
gene-LOC110682046	GO:0005777,peroxisome; GO:0010468,regulation of gene expression
gene-LOC110682047	GO:0005829,cytosol; GO:0070449,elongin complex; GO:0003746,translation elongation factor activity; GO:0006355,regulation of transcription, DNA-templated; GO:0006368,transcription elongation from RNA polymerase II promoter
gene-LOC110682048	GO:0005634,nucleus; GO:0008483,transaminase activity; GO:0016458,gene silencing; GO:0010073,meristem maintenance; GO:0010082,regulation of root meristem growth
gene-LOC110682049	GO:0048046,apoplast; GO:0045551,cinnamyl-alcohol dehydrogenase activity; GO:0052747,sinapyl alcohol dehydrogenase activity; GO:0008270,zinc ion binding; GO:0009809,lignin biosynthetic process; GO:0009735,response to cytokinin
gene-LOC110682050	GO:0005634,nucleus; GO:0003700,DNA-binding transcription factor activity; GO:0043565,sequence-specific DNA binding; GO:0071497,cellular response to freezing; GO:0009873,ethylene-activated signaling pathway; GO:0019760,glucosinolate metabolic process; GO:0045893,positive regulation of transcription, DNA-templated; GO:0009737,response to abscisic acid; GO:0009723,response to ethylene; GO:0009753,re…
gene-LOC110682051	GO:0043531,ADP binding; GO:0005524,ATP binding; GO:0006952,defense response
gene-LOC110682052	GO:0005737,cytoplasm; GO:0005524,ATP binding; GO:0004748,ribonucleoside-diphosphate reductase activity, thioredoxin disulfide as acceptor; GO:0009202,deoxyribonucleoside triphosphate biosynthetic process; GO:0009263,deoxyribonucleotide biosynthetic process; GO:0006260,DNA replication; GO:0046686,response to cadmium ion
gene-LOC110682053	GO:0005768,endosome; GO:0005794,Golgi apparatus; GO:0016021,integral component of membrane; GO:0005802,trans-Golgi network; GO:0010222,stem vascular tissue pattern formation
gene-LOC110682054	GO:0009507,chloroplast; GO:0009570,chloroplast stroma; GO:0030529,NA; GO:0009579,thylakoid; GO:0003729,mRNA binding; GO:0003723,RNA binding; GO:0031425,chloroplast RNA processing; GO:1901259,chloroplast rRNA processing; GO:0006397,mRNA processing
gene-LOC110682055	GO:0005737,cytoplasm; GO:0005634,nucleus; GO:0000932,P-body; GO:0003729,mRNA binding; GO:0006397,mRNA processing; GO:0043484,regulation of RNA splicing; GO:0006417,regulation of translation; GO:0008380,RNA splicing
gene-LOC110682056	GO:0003676,nucleic acid binding
gene-LOC110682057	GO:0005618,cell wall; GO:0005829,cytosol; GO:0022625,cytosolic large ribosomal subunit; GO:0022626,cytosolic ribosome; GO:0016020,membrane; GO:0005730,nucleolus; GO:0005886,plasma membrane; GO:0009506,plasmodesma; GO:0042788,polysomal ribosome; GO:0005774,vacuolar membrane; GO:0005773,vacuole; GO:0003729,mRNA binding; GO:0003735,structural constituent of ribosome; GO:0000027,ribosomal large subun…
gene-LOC110682058	GO:0005737,cytoplasm; GO:0005856,cytoskeleton; GO:0031514,motile cilium
gene-LOC110682059	GO:0016021,integral component of membrane; GO:0005886,plasma membrane; GO:0019706,protein-cysteine S-palmitoyltransferase activity
gene-LOC110682060	GO:0016021,integral component of membrane; GO:0036459,thiol-dependent ubiquitinyl hydrolase activity; GO:0016579,protein deubiquitination; GO:0006511,ubiquitin-dependent protein catabolic process
gene-LOC110682061	GO:0005737,cytoplasm; GO:1990726,Lsm1-7-Pat1 complex; GO:0005681,spliceosomal complex; GO:0046540,U4/U6 x U5 tri-snRNP complex; GO:0005688,U6 snRNP; GO:0003723,RNA binding; GO:0000398,mRNA splicing, via spliceosome; GO:0000956,nuclear-transcribed mRNA catabolic process; GO:0009737,response to abscisic acid; GO:0009414,response to water deprivation
gene-LOC110682062	GO:0048476,Holliday junction resolvase complex; GO:0005634,nucleus; GO:0003677,DNA binding; GO:0004519,endonuclease activity; GO:0046872,metal ion binding; GO:0051301,cell division; GO:0006310,DNA recombination; GO:0006281,DNA repair; GO:0051321,meiotic cell cycle
gene-LOC110682063	GO:0005634,nucleus; GO:0003682,chromatin binding; GO:0003677,DNA binding; GO:0006355,regulation of transcription, DNA-templated; GO:0006351,transcription, DNA-templated
gene-LOC110682064	GO:0005794,Golgi apparatus; GO:0000139,Golgi membrane; GO:0016021,integral component of membrane; GO:0015297,antiporter activity; GO:0005338,nucleotide-sugar transmembrane transporter activity; GO:0022857,transmembrane transporter activity; GO:0005459,UDP-galactose transmembrane transporter activity; GO:0008643,carbohydrate transport; GO:0015780,nucleotide-sugar transmembrane transport; GO:009048…
gene-LOC110682065	GO:0005856,cytoskeleton; GO:0009524,phragmoplast; GO:0005524,ATP binding; GO:0019894,kinesin binding; GO:0004674,protein serine/threonine kinase activity; GO:0000911,cytokinesis by cell plate formation; GO:0009558,embryo sac cellularization; GO:0007112,male meiosis cytokinesis
gene-LOC110682066	GO:0016021,integral component of membrane; GO:0005886,plasma membrane; GO:0005524,ATP binding; GO:0004674,protein serine/threonine kinase activity; GO:0005496,steroid binding; GO:0006952,defense response
gene-LOC110682067	GO:0005634,nucleus; GO:0003700,DNA-binding transcription factor activity; GO:0000978,RNA polymerase II proximal promoter sequence-specific DNA binding; GO:0044212,transcription regulatory region DNA binding; GO:1904369,positive regulation of sclerenchyma cell differentiation; GO:0045893,positive regulation of transcription, DNA-templated; GO:1901141,regulation of lignin biosynthetic process; GO:0…
gene-LOC110682069	GO:0008270,zinc ion binding
gene-LOC110682071	GO:0009941,chloroplast envelope; GO:0005634,nucleus; GO:0003677,DNA binding; GO:0003700,DNA-binding transcription factor activity; GO:0046983,protein dimerization activity; GO:0042538,hyperosmotic salinity response; GO:0006355,regulation of transcription, DNA-templated; GO:0006351,transcription, DNA-templated
gene-LOC110682072	GO:0016021,integral component of membrane; GO:0003824,catalytic activity; GO:0008152,metabolic process
gene-LOC110682073	GO:0005829,cytosol; GO:0005871,kinesin complex; GO:0005874,microtubule; GO:0005886,plasma membrane; GO:0005524,ATP binding; GO:0016887,ATPase activity; GO:0008017,microtubule binding; GO:0003777,microtubule motor activity; GO:0009904,chloroplast accumulation movement; GO:0009903,chloroplast avoidance movement; GO:0007018,microtubule-based movement; GO:0031022,nuclear migration along microfilament
gene-LOC110682074	GO:0005634,nucleus; GO:0003700,DNA-binding transcription factor activity; GO:0046983,protein dimerization activity; GO:0000977,RNA polymerase II regulatory region sequence-specific DNA binding; GO:0000900,translation repressor activity, mRNA regulatory element binding; GO:0048438,floral whorl development; GO:0009910,negative regulation of flower development; GO:0045892,negative regulation of tran…
gene-LOC110682075	GO:0030176,integral component of endoplasmic reticulum membrane; GO:0102343,3-hydroxy-arachidoyl-CoA dehydratase activity; GO:0102344,3-hydroxy-behenoyl-CoA dehydratase activity; GO:0102345,3-hydroxy-lignoceroyl-CoA dehydratase activity; GO:0018812,3-hydroxyacyl-CoA dehydratase activity; GO:0102158,very-long-chain 3-hydroxyacyl-CoA dehydratase activity; GO:0030497,fatty acid elongation; GO:000727…
gene-LOC110682076	GO:0005737,cytoplasm; GO:0004046,aminoacylase activity; GO:0006520,cellular amino acid metabolic process
gene-LOC110682077	GO:0016021,integral component of membrane; GO:0005886,plasma membrane; GO:0015095,magnesium ion transmembrane transporter activity; GO:0009555,pollen development
gene-LOC110682078	GO:0009507,chloroplast; GO:0031969,chloroplast membrane; GO:0016021,integral component of membrane; GO:0009526,plastid envelope; GO:0010020,chloroplast fission; GO:0006811,ion transport; GO:0055085,transmembrane transport
gene-LOC110682080	GO:0016021,integral component of membrane; GO:0016757,transferase activity, transferring glycosyl groups; GO:0006004,fucose metabolic process; GO:0006486,protein glycosylation
gene-LOC110682083	GO:0005886,plasma membrane; GO:0003779,actin binding
gene-LOC110682084	GO:0005737,cytoplasm; GO:0008936,nicotinamidase activity; GO:0006769,nicotinamide metabolic process; GO:0019365,pyridine nucleotide salvage; GO:0009737,response to abscisic acid
gene-LOC110682085	GO:0016021,integral component of membrane; GO:0005886,plasma membrane; GO:0022857,transmembrane transporter activity
gene-LOC110682086	GO:0005634,nucleus; GO:0003713,transcription coactivator activity; GO:0006366,transcription by RNA polymerase II
gene-LOC110682087	GO:0005777,peroxisome; GO:0016629,12-oxophytodienoate reductase activity; GO:0010181,FMN binding; GO:0009695,jasmonic acid biosynthetic process; GO:0031408,oxylipin biosynthetic process; GO:0009620,response to fungus; GO:0010193,response to ozone; GO:0048443,stamen development
gene-LOC110682089	GO:0005618,cell wall; GO:0005576,extracellular region; GO:0016020,membrane; GO:0009664,plant-type cell wall organization; GO:0080167,response to karrikin; GO:0006949,syncytium formation
gene-LOC110682091	GO:0005524,ATP binding; GO:0004672,protein kinase activity; GO:0004842,ubiquitin-protein transferase activity
gene-LOC110682092	GO:0005634,nucleus; GO:0003677,DNA binding; GO:0003700,DNA-binding transcription factor activity; GO:0009873,ethylene-activated signaling pathway; GO:0007275,multicellular organism development; GO:0006351,transcription, DNA-templated
gene-LOC110682094	GO:0005737,cytoplasm; GO:0005829,cytosol; GO:0012505,endomembrane system; GO:0005634,nucleus; GO:0005886,plasma membrane; GO:0005524,ATP binding; GO:0051020,GTPase binding; GO:0016301,kinase activity; GO:0004675,transmembrane receptor protein serine/threonine kinase activity; GO:0007166,cell surface receptor signaling pathway; GO:0071369,cellular response to ethylene stimulus; GO:0009814,defense …
gene-LOC110682095	GO:0010445,nuclear dicing body; GO:0016607,nuclear speck; GO:0070878,primary miRNA binding; GO:0010286,heat acclimation; GO:0009867,jasmonic acid mediated signaling pathway; GO:0006397,mRNA processing; GO:0031053,primary miRNA processing; GO:1900150,regulation of defense response to fungus; GO:0010468,regulation of gene expression; GO:0006970,response to osmotic stress; GO:0008380,RNA splicing
gene-LOC110682096	GO:0009507,chloroplast; GO:0008661,1-deoxy-D-xylulose-5-phosphate synthase activity; GO:0046872,metal ion binding; GO:0052865,1-deoxy-D-xylulose 5-phosphate biosynthetic process; GO:0016114,terpenoid biosynthetic process; GO:0009228,thiamine biosynthetic process
gene-LOC110682097	GO:0043231,intracellular membrane-bounded organelle; GO:0004519,endonuclease activity; GO:0003723,RNA binding; GO:0008270,zinc ion binding; GO:0009451,RNA modification
gene-LOC110682098	GO:0031418,L-ascorbic acid binding; GO:0046872,metal ion binding; GO:0045486,naringenin 3-dioxygenase activity; GO:0009813,flavonoid biosynthetic process
gene-LOC110682099	GO:0031418,L-ascorbic acid binding; GO:0046872,metal ion binding; GO:0045486,naringenin 3-dioxygenase activity; GO:0009813,flavonoid biosynthetic process
gene-LOC110682100	GO:0009507,chloroplast; GO:0005739,mitochondrion; GO:0005524,ATP binding; GO:0004818,glutamate-tRNA ligase activity; GO:0000049,tRNA binding; GO:0008270,zinc ion binding; GO:0006424,glutamyl-tRNA aminoacylation
gene-LOC110682101	GO:0000139,Golgi membrane; GO:0016021,integral component of membrane; GO:0016757,transferase activity, transferring glycosyl groups; GO:0071555,cell wall organization; GO:0006486,protein glycosylation
gene-LOC110682103	GO:0005739,mitochondrion; GO:0005777,peroxisome; GO:0005525,GTP binding; GO:0003924,GTPase activity; GO:0008017,microtubule binding; GO:0007049,cell cycle; GO:0051301,cell division; GO:0007031,peroxisome organization
gene-LOC110682104	GO:0005739,mitochondrion; GO:0005507,copper ion binding; GO:0004491,methylmalonate-semialdehyde dehydrogenase (acylating) activity; GO:0006979,response to oxidative stress
gene-LOC110682105	GO:0003723,RNA binding; GO:0008173,RNA methyltransferase activity; GO:0006396,RNA processing
gene-LOC110682107	GO:0005871,kinesin complex; GO:0005874,microtubule; GO:0005524,ATP binding; GO:0016887,ATPase activity; GO:0008017,microtubule binding; GO:0003777,microtubule motor activity; GO:0007018,microtubule-based movement
gene-LOC110682108	GO:0005634,nucleus; GO:0003700,DNA-binding transcription factor activity; GO:0046872,metal ion binding; GO:0043565,sequence-specific DNA binding; GO:0010052,guard cell differentiation; GO:0045893,positive regulation of transcription, DNA-templated; GO:1902066,regulation of cell wall pectin metabolic process; GO:0006355,regulation of transcription, DNA-templated; GO:0010118,stomatal movement; GO:0…
gene-LOC110682109	GO:0009507,chloroplast; GO:0005829,cytosol; GO:0016020,membrane; GO:0005086,ARF guanyl-nucleotide exchange factor activity; GO:0015031,protein transport; GO:0032012,regulation of ARF protein signal transduction
gene-LOC110682110	GO:0005737,cytoplasm; GO:0033588,Elongator holoenzyme complex; GO:0000123,histone acetyltransferase complex; GO:0008023,transcription elongation factor complex; GO:0000993,RNA polymerase II complex binding; GO:0016746,transferase activity, transferring acyl groups; GO:0009738,abscisic acid-activated signaling pathway; GO:0009734,auxin-activated signaling pathway; GO:0071329,cellular response to s…
gene-LOC110682111	GO:0046029,mannitol dehydrogenase activity; GO:0008270,zinc ion binding
gene-LOC110682112	GO:0046029,mannitol dehydrogenase activity; GO:0008270,zinc ion binding
gene-LOC110682113	GO:0031225,anchored component of membrane; GO:0005886,plasma membrane; GO:0004190,aspartic-type endopeptidase activity; GO:0030163,protein catabolic process; GO:0006508,proteolysis
gene-LOC110682114	GO:0000243,commitment complex; GO:0016607,nuclear speck; GO:0005634,nucleus; GO:0071004,U2-type prespliceosome; GO:0089701,U2AF; GO:0008187,poly-pyrimidine tract binding; GO:0030628,pre-mRNA 3'-splice site binding; GO:0006397,mRNA processing; GO:0008380,RNA splicing
gene-LOC110682115	GO:0005634,nucleus
gene-LOC110682116	GO:0031225,anchored component of membrane; GO:0005886,plasma membrane; GO:0004190,aspartic-type endopeptidase activity; GO:0030163,protein catabolic process; GO:0006508,proteolysis
gene-LOC110682117	GO:0005576,extracellular region; GO:0009505,plant-type cell wall; GO:0009506,plasmodesma; GO:0020037,heme binding; GO:0046872,metal ion binding; GO:0004601,peroxidase activity; GO:0042744,hydrogen peroxide catabolic process; GO:0009664,plant-type cell wall organization; GO:0006979,response to oxidative stress
gene-LOC110682118	GO:0005576,extracellular region; GO:0009505,plant-type cell wall; GO:0009506,plasmodesma; GO:0020037,heme binding; GO:0046872,metal ion binding; GO:0004601,peroxidase activity; GO:0042744,hydrogen peroxide catabolic process; GO:0009664,plant-type cell wall organization; GO:0006979,response to oxidative stress
gene-LOC110682121	GO:0005737,cytoplasm; GO:0005844,polysome; GO:0003729,mRNA binding; GO:0009738,abscisic acid-activated signaling pathway; GO:0010150,leaf senescence; GO:0009737,response to abscisic acid; GO:0009753,response to jasmonic acid; GO:0009751,response to salicylic acid
gene-LOC110682122	GO:0043231,intracellular membrane-bounded organelle; GO:0004519,endonuclease activity; GO:0003723,RNA binding; GO:0009451,RNA modification
gene-LOC110682123	GO:0005829,cytosol; GO:0005634,nucleus; GO:0009524,phragmoplast; GO:0005886,plasma membrane; GO:0005819,spindle; GO:0009734,auxin-activated signaling pathway; GO:0007059,chromosome segregation; GO:0009873,ethylene-activated signaling pathway; GO:0000226,microtubule cytoskeleton organization; GO:0007275,multicellular organism development; GO:0045910,negative regulation of DNA recombination; GO:001…
gene-LOC110682124	GO:0005789,endoplasmic reticulum membrane; GO:0016021,integral component of membrane; GO:0004420,hydroxymethylglutaryl-CoA reductase (NADPH) activity; GO:0050661,NADP binding; GO:0015936,coenzyme A metabolic process; GO:0008299,isoprenoid biosynthetic process
gene-LOC110682126	GO:0005887,integral component of plasma membrane; GO:0005262,calcium channel activity; GO:0006816,calcium ion transport; GO:0033500,carbohydrate homeostasis; GO:0007638,mechanosensory behavior; GO:0007231,osmosensory signaling pathway
gene-LOC110682128	GO:0005789,endoplasmic reticulum membrane; GO:0016021,integral component of membrane; GO:0009734,auxin-activated signaling pathway; GO:0055085,transmembrane transport
gene-LOC110682129	GO:0005634,nucleus; GO:0003700,DNA-binding transcription factor activity; GO:0043565,sequence-specific DNA binding; GO:0009733,response to auxin; GO:0006351,transcription, DNA-templated
gene-LOC110682130	GO:0005576,extracellular region; GO:0050660,flavin adenine dinucleotide binding; GO:0046593,mandelonitrile lyase activity; GO:0016614,oxidoreductase activity, acting on CH-OH group of donors; GO:0007267,cell-cell signaling; GO:0009553,embryo sac development; GO:0010430,fatty acid omega-oxidation
gene-LOC110682131	GO:0005654,nucleoplasm; GO:0005634,nucleus; GO:0046872,metal ion binding; GO:0004722,protein serine/threonine phosphatase activity; GO:0009785,blue light signaling pathway; GO:0009408,response to heat
gene-LOC110682133	GO:0005789,endoplasmic reticulum membrane; GO:0016021,integral component of membrane; GO:0031966,mitochondrial membrane; GO:0042170,plastid membrane; GO:0050662,coenzyme binding; GO:0004420,hydroxymethylglutaryl-CoA reductase (NADPH) activity; GO:0015936,coenzyme A metabolic process; GO:0008299,isoprenoid biosynthetic process
gene-LOC110682134	GO:0005634,nucleus; GO:0003680,AT DNA binding; GO:0003700,DNA-binding transcription factor activity; GO:0043621,protein self-association; GO:0009938,negative regulation of gibberellic acid mediated signaling pathway; GO:0006351,transcription, DNA-templated
gene-LOC110682135	GO:0005737,cytoplasm; GO:0043564,Ku70:Ku80 complex; GO:0000784,nuclear chromosome, telomeric region; GO:0005524,ATP binding; GO:0004003,ATP-dependent DNA helicase activity; GO:0003684,damaged DNA binding; GO:0003690,double-stranded DNA binding; GO:0042162,telomeric DNA binding; GO:0006310,DNA recombination; GO:0006281,DNA repair; GO:0006303,double-strand break repair via nonhomologous end joining…
gene-LOC110682137	GO:0009941,chloroplast envelope; GO:0005634,nucleus; GO:0009506,plasmodesma; GO:0005524,ATP binding; GO:0016887,ATPase activity; GO:0003677,DNA binding; GO:0004519,endonuclease activity; GO:0042803,protein homodimerization activity; GO:0003723,RNA binding; GO:0016569,covalent chromatin modification; GO:0006952,defense response; GO:0006281,DNA repair; GO:1902290,positive regulation of defense resp…
gene-LOC110682138	GO:0005886,plasma membrane; GO:0007165,signal transduction
gene-LOC110682139	GO:0016021,integral component of membrane; GO:0005743,mitochondrial inner membrane; GO:0015114,phosphate ion transmembrane transporter activity; GO:0006839,mitochondrial transport; GO:0009651,response to salt stress
gene-LOC110682140	GO:0005794,Golgi apparatus; GO:0016021,integral component of membrane; GO:0005774,vacuolar membrane; GO:0005773,vacuole; GO:0005355,glucose transmembrane transporter activity; GO:0005351,carbohydrate:proton symporter activity; GO:0046323,glucose import; GO:0035428,NA
gene-LOC110682141	GO:0005634,nucleus; GO:0008270,zinc ion binding; GO:0006355,regulation of transcription, DNA-templated
gene-LOC110682142	GO:0005634,nucleus; GO:0005681,spliceosomal complex; GO:0003723,RNA binding; GO:0008270,zinc ion binding; GO:0009738,abscisic acid-activated signaling pathway; GO:0006397,mRNA processing; GO:0009737,response to abscisic acid; GO:0008380,RNA splicing
gene-LOC110682143	GO:0016021,integral component of membrane; GO:0005886,plasma membrane; GO:0005516,calmodulin binding; GO:0006952,defense response; GO:0009607,response to biotic stimulus
gene-LOC110682144	GO:0016021,integral component of membrane; GO:0005886,plasma membrane; GO:0046872,metal ion binding; GO:0061630,ubiquitin protein ligase activity; GO:0070417,cellular response to cold; GO:0006952,defense response; GO:0043161,proteasome-mediated ubiquitin-dependent protein catabolic process; GO:0009909,regulation of flower development; GO:0010966,regulation of phosphate transport; GO:0010200,respo…
gene-LOC110682146	GO:0005789,endoplasmic reticulum membrane; GO:0016021,integral component of membrane; GO:0009734,auxin-activated signaling pathway; GO:0009733,response to auxin; GO:0055085,transmembrane transport
gene-LOC110682147	GO:0008168,methyltransferase activity
gene-LOC110682148	GO:0005789,endoplasmic reticulum membrane; GO:0016021,integral component of membrane; GO:0009734,auxin-activated signaling pathway; GO:0009733,response to auxin; GO:0055085,transmembrane transport
gene-LOC110682149	GO:0043531,ADP binding; GO:0005524,ATP binding; GO:0006952,defense response
gene-LOC110682150	GO:0000178,exosome (RNase complex); GO:0005634,nucleus; GO:0004519,endonuclease activity; GO:0004527,exonuclease activity; GO:0046872,metal ion binding; GO:0003723,RNA binding; GO:0006364,rRNA processing
gene-LOC110682151	GO:0005634,nucleus
gene-LOC110682152	GO:0005737,cytoplasm; GO:0005634,nucleus; GO:0005681,spliceosomal complex; GO:0046540,U4/U6 x U5 tri-snRNP complex; GO:0005682,U5 snRNP; GO:0000245,spliceosomal complex assembly
gene-LOC110682153	GO:0005783,endoplasmic reticulum; GO:0042406,extrinsic component of endoplasmic reticulum membrane; GO:0016021,integral component of membrane; GO:0005524,ATP binding; GO:0004521,endoribonuclease activity; GO:0046872,metal ion binding; GO:0004674,protein serine/threonine kinase activity; GO:0006987,NA; GO:0009816,defense response to bacterium, incompatible interaction; GO:0030968,endoplasmic retic…
gene-LOC110682155	GO:0016021,integral component of membrane; GO:0005622,intracellular; GO:0005886,plasma membrane; GO:0005262,calcium channel activity; GO:0008066,glutamate receptor activity; GO:0004970,ionotropic glutamate receptor activity; GO:0006816,calcium ion transport; GO:0019722,calcium-mediated signaling; GO:0007267,cell-cell signaling; GO:0071230,cellular response to amino acid stimulus; GO:0009864,induc…
gene-LOC110682156	GO:0009507,chloroplast; GO:0005840,ribosome; GO:0019843,rRNA binding; GO:0003735,structural constituent of ribosome; GO:0006412,translation
gene-LOC110682157	GO:0016021,integral component of membrane; GO:0005774,vacuolar membrane; GO:0015171,amino acid transmembrane transporter activity; GO:0015175,neutral amino acid transmembrane transporter activity; GO:0003333,amino acid transmembrane transport; GO:0015804,neutral amino acid transport
gene-LOC110682158	GO:0005524,ATP binding; GO:0004674,protein serine/threonine kinase activity; GO:0004712,protein serine/threonine/tyrosine kinase activity; GO:0006355,regulation of transcription, DNA-templated
gene-LOC110682159	GO:0005634,nucleus; GO:0008270,zinc ion binding; GO:0006355,regulation of transcription, DNA-templated
gene-LOC110682162	GO:0005712,chiasma; GO:0005694,chromosome; GO:0032300,mismatch repair complex; GO:0000795,synaptonemal complex; GO:0005524,ATP binding; GO:0016887,ATPase activity; GO:0030983,mismatched DNA binding; GO:0003697,single-stranded DNA binding; GO:0006298,mismatch repair; GO:0007131,reciprocal meiotic recombination
gene-LOC110682164	GO:0016021,integral component of membrane; GO:0017176,phosphatidylinositol N-acetylglucosaminyltransferase activity
gene-LOC110682165	GO:0005634,nucleus; GO:0003677,DNA binding; GO:0003700,DNA-binding transcription factor activity; GO:0007275,multicellular organism development; GO:0006351,transcription, DNA-templated
gene-LOC110682167	GO:0046872,metal ion binding; GO:0061630,ubiquitin protein ligase activity; GO:0009908,flower development; GO:0043161,proteasome-mediated ubiquitin-dependent protein catabolic process; GO:0040008,regulation of growth; GO:0010228,vegetative to reproductive phase transition of meristem
gene-LOC110682168	GO:0005634,nucleus; GO:0003700,DNA-binding transcription factor activity; GO:0043565,sequence-specific DNA binding; GO:0044212,transcription regulatory region DNA binding; GO:0042742,defense response to bacterium; GO:0006351,transcription, DNA-templated
gene-LOC110682169	GO:0016021,integral component of membrane; GO:0008270,zinc ion binding
gene-LOC110682171	GO:0016021,integral component of membrane; GO:0005811,lipid droplet; GO:0070524,11-beta-hydroxysteroid dehydrogenase (NADP+) activity; GO:0006694,steroid biosynthetic process
gene-LOC110682172	GO:0003676,nucleic acid binding
gene-LOC110682173	GO:0016021,integral component of membrane; GO:0005743,mitochondrial inner membrane
gene-LOC110682174	GO:0010330,cellulose synthase complex; GO:0055028,cortical microtubule; GO:0005737,cytoplasm; GO:0009898,cytoplasmic side of plasma membrane; GO:0005794,Golgi apparatus; GO:0036449,microtubule minus-end; GO:0005634,nucleus; GO:0005886,plasma membrane; GO:0009506,plasmodesma; GO:0008017,microtubule binding; GO:0051211,anisotropic cell growth; GO:0009901,anther dehiscence; GO:0030244,cellulose bios…
gene-LOC110682175	GO:0005829,cytosol; GO:0048487,beta-tubulin binding; GO:0007023,post-chaperonin tubulin folding pathway; GO:0007021,tubulin complex assembly
gene-LOC110682176	GO:0031225,anchored component of membrane; GO:0046658,anchored component of plasma membrane; GO:0004190,aspartic-type endopeptidase activity; GO:0030163,protein catabolic process; GO:0006508,proteolysis
gene-LOC110682177	GO:0009507,chloroplast; GO:0009543,chloroplast thylakoid lumen; GO:0009535,chloroplast thylakoid membrane; GO:0009579,thylakoid; GO:0005528,FK506 binding; GO:0003755,peptidyl-prolyl cis-trans isomerase activity; GO:0061077,chaperone-mediated protein folding
gene-LOC110682178	GO:0005737,cytoplasm; GO:0046914,transition metal ion binding; GO:0046916,cellular transition metal ion homeostasis; GO:0030001,metal ion transport
gene-LOC110682179	GO:0005576,extracellular region; GO:0005507,copper ion binding; GO:0008447,L-ascorbate oxidase activity
gene-LOC110682180	GO:0005634,nucleus; GO:0003700,DNA-binding transcription factor activity; GO:0046983,protein dimerization activity; GO:0000977,RNA polymerase II regulatory region sequence-specific DNA binding; GO:0010152,pollen maturation; GO:0045944,positive regulation of transcription by RNA polymerase II; GO:0080092,regulation of pollen tube growth; GO:0006351,transcription, DNA-templated
gene-LOC110682182	GO:0005634,nucleus; GO:0008408,3'-5' exonuclease activity; GO:0046872,metal ion binding; GO:0003676,nucleic acid binding
gene-LOC110682183	GO:0005634,nucleus; GO:0046872,metal ion binding; GO:0004518,nuclease activity
gene-LOC110682184	GO:0009507,chloroplast; GO:0005739,mitochondrion; GO:0003690,double-stranded DNA binding; GO:0003723,RNA binding; GO:0006353,DNA-templated transcription, termination; GO:0006355,regulation of transcription, DNA-templated; GO:0008033,tRNA processing
gene-LOC110682185	GO:0009507,chloroplast; GO:0009570,chloroplast stroma; GO:0009534,chloroplast thylakoid; GO:0005739,mitochondrion; GO:0004450,isocitrate dehydrogenase (NADP+) activity; GO:0000287,magnesium ion binding; GO:0051287,NAD binding; GO:0006102,isocitrate metabolic process; GO:0006099,tricarboxylic acid cycle
gene-LOC110682186	GO:0005737,cytoplasm; GO:0004512,inositol-3-phosphate synthase activity; GO:0006021,inositol biosynthetic process; GO:0008654,phospholipid biosynthetic process
gene-LOC110682188	GO:0005777,peroxisome; GO:0003995,acyl-CoA dehydrogenase activity; GO:0003997,acyl-CoA oxidase activity; GO:0071949,FAD binding; GO:0050660,flavin adenine dinucleotide binding; GO:0006635,fatty acid beta-oxidation; GO:0033539,fatty acid beta-oxidation using acyl-CoA dehydrogenase; GO:0001676,long-chain fatty acid metabolic process
gene-LOC110682189	GO:0005634,nucleus; GO:0071249,cellular response to nitrate; GO:0015706,nitrate transport; GO:0071705,nitrogen compound transport; GO:0006355,regulation of transcription, DNA-templated; GO:0010167,response to nitrate; GO:1901698,response to nitrogen compound; GO:0006351,transcription, DNA-templated
gene-LOC110682192	GO:0005634,nucleus; GO:0003677,DNA binding; GO:0003700,DNA-binding transcription factor activity; GO:0009873,ethylene-activated signaling pathway; GO:0006351,transcription, DNA-templated
gene-LOC110682193	GO:0043231,intracellular membrane-bounded organelle; GO:0004519,endonuclease activity; GO:0003723,RNA binding; GO:0009451,RNA modification
gene-LOC110682194	GO:0005730,nucleolus; GO:0005634,nucleus; GO:0004805,trehalose-phosphatase activity; GO:0046686,response to cadmium ion; GO:0005992,trehalose biosynthetic process
gene-LOC110682196	GO:0009507,chloroplast; GO:0005783,endoplasmic reticulum; GO:0016020,membrane; GO:0009579,thylakoid
gene-LOC110682197	GO:0005623,cell; GO:0009734,auxin-activated signaling pathway; GO:0009742,brassinosteroid mediated signaling pathway; GO:0045454,cell redox homeostasis; GO:0010305,leaf vascular tissue pattern formation; GO:0006970,response to osmotic stress
gene-LOC110682198	GO:0016021,integral component of membrane; GO:0005743,mitochondrial inner membrane; GO:0055070,copper ion homeostasis
gene-LOC110682199	GO:0016592,mediator complex; GO:0006355,regulation of transcription, DNA-templated; GO:0006351,transcription, DNA-templated
gene-LOC110682201	GO:0016021,integral component of membrane; GO:0055085,transmembrane transport
gene-LOC110682202	GO:0016021,integral component of membrane; GO:0055085,transmembrane transport
gene-LOC110682203	GO:0016021,integral component of membrane
gene-LOC110682204	GO:0030665,clathrin-coated vesicle membrane; GO:0005794,Golgi apparatus; GO:0030117,membrane coat; GO:0008565,protein transporter activity; GO:0006886,intracellular protein transport; GO:0016192,vesicle-mediated transport
gene-LOC110682205	GO:0005509,calcium ion binding; GO:0005544,calcium-dependent phospholipid binding; GO:0009409,response to cold; GO:0009408,response to heat; GO:0009651,response to salt stress; GO:0009414,response to water deprivation
gene-LOC110682208	GO:0004066,asparagine synthase (glutamine-hydrolyzing) activity; GO:0005524,ATP binding; GO:0042803,protein homodimerization activity; GO:0006529,asparagine biosynthetic process; GO:0006541,glutamine metabolic process; GO:0070981,L-asparagine biosynthetic process; GO:0009646,response to absence of light
gene-LOC110682209	GO:0005783,endoplasmic reticulum; GO:0000139,Golgi membrane; GO:0016021,integral component of membrane; GO:0015136,sialic acid transmembrane transporter activity; GO:0005351,carbohydrate:proton symporter activity; GO:0005463,UDP-N-acetylgalactosamine transmembrane transporter activity; GO:1903857,negative regulation of cytokinin dehydrogenase activity; GO:1903070,negative regulation of ER-associa…
gene-LOC110682210	GO:0010588,cotyledon vascular tissue pattern formation; GO:0010305,leaf vascular tissue pattern formation; GO:0010087,phloem or xylem histogenesis; GO:0080022,primary root development; GO:0016567,protein ubiquitination; GO:0048367,shoot system development
gene-LOC110682211	GO:0009507,chloroplast; GO:0005840,ribosome; GO:0019843,rRNA binding; GO:0003735,structural constituent of ribosome; GO:0006412,translation
gene-LOC110682212	GO:0005829,cytosol; GO:0005794,Golgi apparatus; GO:0000139,Golgi membrane; GO:0005525,GTP binding; GO:0003924,GTPase activity; GO:0006891,intra-Golgi vesicle-mediated transport; GO:0015031,protein transport; GO:0042147,retrograde transport, endosome to Golgi; GO:0006890,retrograde vesicle-mediated transport, Golgi to ER
gene-LOC110682214	GO:0005829,cytosol; GO:0005634,nucleus; GO:0005524,ATP binding; GO:0004693,cyclin-dependent protein serine/threonine kinase activity; GO:0016301,kinase activity; GO:0008353,RNA polymerase II CTD heptapeptide repeat kinase activity; GO:0048366,leaf development; GO:0006468,protein phosphorylation; GO:0009615,response to virus
gene-LOC110682215	GO:0005794,Golgi apparatus; GO:0016020,membrane; GO:0005634,nucleus; GO:0005886,plasma membrane; GO:0005524,ATP binding; GO:0009882,blue light photoreceptor activity; GO:0010181,FMN binding; GO:0042802,identical protein binding; GO:0016301,kinase activity; GO:0000155,phosphorelay sensor kinase activity; GO:0004674,protein serine/threonine kinase activity; GO:0009902,chloroplast relocation; GO:000…
gene-LOC110682216	GO:0016021,integral component of membrane; GO:0005743,mitochondrial inner membrane; GO:0005739,mitochondrion; GO:0009536,plastid; GO:0022857,transmembrane transporter activity; GO:0006839,mitochondrial transport
gene-LOC110682217	GO:0005634,nucleus; GO:0005516,calmodulin binding; GO:0003700,DNA-binding transcription factor activity; GO:0043565,sequence-specific DNA binding; GO:0001077,proximal promoter DNA-binding transcription activator activity, RNA polymerase II-specific; GO:0070417,cellular response to cold; GO:0042742,defense response to bacterium; GO:0050832,defense response to fungus; GO:0010150,leaf senescence; GO…
gene-LOC110682218	GO:0005634,nucleus; GO:0036459,thiol-dependent ubiquitinyl hydrolase activity; GO:0016579,protein deubiquitination; GO:0006511,ubiquitin-dependent protein catabolic process
gene-LOC110682219	GO:0009507,chloroplast; GO:0005840,ribosome; GO:0003735,structural constituent of ribosome; GO:0006412,translation
gene-LOC110682220	GO:0005634,nucleus; GO:0003700,DNA-binding transcription factor activity; GO:0000981,DNA-binding transcription factor activity, RNA polymerase II-specific; GO:0043565,sequence-specific DNA binding; GO:0001135,RNA polymerase II transcription regulator recruiting activity; GO:0044212,transcription regulatory region DNA binding; GO:0030154,cell differentiation; GO:0006357,regulation of transcription…
gene-LOC110682222	GO:0005634,nucleus; GO:0003700,DNA-binding transcription factor activity; GO:0046872,metal ion binding; GO:0003676,nucleic acid binding; GO:0006355,regulation of transcription, DNA-templated; GO:0010447,response to acidic pH; GO:0010044,response to aluminum ion; GO:0010200,response to chitin; GO:0006351,transcription, DNA-templated
gene-LOC110682223	GO:0016021,integral component of membrane; GO:0005886,plasma membrane; GO:0005524,ATP binding; GO:0004675,transmembrane receptor protein serine/threonine kinase activity; GO:0009742,brassinosteroid mediated signaling pathway; GO:0007166,cell surface receptor signaling pathway; GO:0006468,protein phosphorylation
gene-LOC110682224	GO:0005783,endoplasmic reticulum; GO:0005634,nucleus; GO:0050662,coenzyme binding; GO:0016491,oxidoreductase activity; GO:0009555,pollen development; GO:0010584,pollen exine formation; GO:0048316,seed development; GO:0080110,sporopollenin biosynthetic process
gene-LOC110682225	GO:0016787,hydrolase activity
gene-LOC110682226	GO:0005768,endosome; GO:0005794,Golgi apparatus; GO:0000139,Golgi membrane; GO:0016021,integral component of membrane; GO:0005802,trans-Golgi network; GO:0008168,methyltransferase activity; GO:0008757,S-adenosylmethionine-dependent methyltransferase activity; GO:0007155,cell adhesion; GO:0010289,homogalacturonan biosynthetic process; GO:0009735,response to cytokinin; GO:0048364,root development; …
gene-LOC110682227	GO:0016021,integral component of membrane; GO:0031966,mitochondrial membrane; GO:0005739,mitochondrion; GO:0005773,vacuole; GO:0015098,molybdate ion transmembrane transporter activity; GO:0015689,molybdate ion transport
gene-LOC110682229	GO:0030015,CCR4-NOT core complex; GO:0005634,nucleus; GO:0000932,P-body; GO:0046872,metal ion binding; GO:0004535,poly(A)-specific ribonuclease activity; GO:0003723,RNA binding; GO:0043928,exonucleolytic nuclear-transcribed mRNA catabolic process involved in deadenylation-dependent decay; GO:0017148,negative regulation of translation; GO:0006355,regulation of transcription, DNA-templated; GO:0006…
gene-LOC110682230	GO:0009507,chloroplast; GO:0009941,chloroplast envelope; GO:0009570,chloroplast stroma; GO:0016787,hydrolase activity; GO:0046872,metal ion binding; GO:0008152,metabolic process
gene-LOC110682233	GO:0005783,endoplasmic reticulum; GO:0005634,nucleus; GO:0050662,coenzyme binding; GO:0016491,oxidoreductase activity; GO:0009555,pollen development; GO:0010584,pollen exine formation; GO:0048316,seed development; GO:0080110,sporopollenin biosynthetic process
gene-LOC110682234	GO:0005634,nucleus; GO:0010629,negative regulation of gene expression; GO:0010608,posttranscriptional regulation of gene expression; GO:0016567,protein ubiquitination; GO:0009737,response to abscisic acid; GO:0006511,ubiquitin-dependent protein catabolic process
gene-LOC110682235	GO:0009897,external side of plasma membrane; GO:0016021,integral component of membrane; GO:0005886,plasma membrane; GO:0005524,ATP binding; GO:0042626,ATPase activity, coupled to transmembrane movement of substances; GO:0015245,fatty acid transmembrane transporter activity; GO:0042803,protein homodimerization activity; GO:0010588,cotyledon vascular tissue pattern formation; GO:0080051,cutin trans…
gene-LOC110682236	GO:0016021,integral component of membrane
gene-LOC110682237	GO:0005737,cytoplasm; GO:0016607,nuclear speck; GO:0003723,RNA binding
gene-LOC110682238	GO:0003824,catalytic activity
gene-LOC110682239	GO:0008265,Mo-molybdopterin cofactor sulfurase activity; GO:0102867,molybdenum cofactor sulfurtransferase activity; GO:0030151,molybdenum ion binding; GO:0030170,pyridoxal phosphate binding; GO:0006777,Mo-molybdopterin cofactor biosynthetic process
gene-LOC110682240	GO:0004252,serine-type endopeptidase activity
gene-LOC110682242	GO:0005576,extracellular region; GO:0016788,hydrolase activity, acting on ester bonds; GO:0016042,lipid catabolic process
gene-LOC110682243	GO:0005634,nucleus; GO:0003700,DNA-binding transcription factor activity; GO:0046872,metal ion binding; GO:0000976,transcription regulatory region sequence-specific DNA binding; GO:0006355,regulation of transcription, DNA-templated; GO:0006351,transcription, DNA-templated
gene-LOC110682244	GO:0005635,nuclear envelope; GO:0005643,nuclear pore; GO:0008139,nuclear localization sequence binding; GO:0005487,NA; GO:0051028,mRNA transport; GO:0006606,protein import into nucleus
gene-LOC110682246	GO:0016788,hydrolase activity, acting on ester bonds
gene-LOC110682247	GO:0016788,hydrolase activity, acting on ester bonds; GO:0080032,methyl jasmonate esterase activity
gene-LOC110682248	GO:0005776,autophagosome; GO:0031410,cytoplasmic vesicle; GO:0006914,autophagy; GO:0015031,protein transport
gene-LOC110682249	GO:0005634,nucleus; GO:0003700,DNA-binding transcription factor activity; GO:0046872,metal ion binding; GO:0044212,transcription regulatory region DNA binding; GO:0006355,regulation of transcription, DNA-templated; GO:0048364,root development; GO:0006351,transcription, DNA-templated
gene-LOC110682250	GO:0005615,extracellular space; GO:0005507,copper ion binding; GO:0016491,oxidoreductase activity
gene-LOC110682252	GO:0009507,chloroplast; GO:0009899,ent-kaurene synthase activity; GO:0000287,magnesium ion binding; GO:0009686,gibberellin biosynthetic process
gene-LOC110682253	GO:0031225,anchored component of membrane; GO:0046658,anchored component of plasma membrane; GO:0005886,plasma membrane; GO:0009506,plasmodesma; GO:0005507,copper ion binding; GO:0016722,oxidoreductase activity, oxidizing metal ions
gene-LOC110682254	GO:0005576,extracellular region; GO:0005507,copper ion binding; GO:0016491,oxidoreductase activity
gene-LOC110682255	GO:0043231,intracellular membrane-bounded organelle; GO:0004519,endonuclease activity; GO:0003723,RNA binding; GO:0008270,zinc ion binding; GO:0009451,RNA modification
gene-LOC110682256	GO:0009507,chloroplast; GO:0009570,chloroplast stroma; GO:0016020,membrane; GO:0008686,3,4-dihydroxy-2-butanone-4-phosphate synthase activity; GO:0005525,GTP binding; GO:0003935,GTP cyclohydrolase II activity; GO:0046872,metal ion binding; GO:0009231,riboflavin biosynthetic process
gene-LOC110682257	GO:0005737,cytoplasm; GO:0005829,cytosol; GO:0005634,nucleus; GO:0005524,ATP binding; GO:0016301,kinase activity; GO:0004672,protein kinase activity; GO:0004674,protein serine/threonine kinase activity; GO:0009738,abscisic acid-activated signaling pathway; GO:0035556,intracellular signal transduction; GO:0010029,regulation of seed germination; GO:0009737,response to abscisic acid; GO:0009739,resp…
gene-LOC110682258	GO:0005634,nucleus; GO:0016569,covalent chromatin modification; GO:0006281,DNA repair; GO:0009909,regulation of flower development; GO:0010468,regulation of gene expression; GO:2000024,regulation of leaf development; GO:0006355,regulation of transcription, DNA-templated; GO:0010224,response to UV-B; GO:0048364,root development; GO:0006351,transcription, DNA-templated
gene-LOC110682259	GO:0005829,cytosol; GO:0005634,nucleus; GO:0003700,DNA-binding transcription factor activity; GO:0044212,transcription regulatory region DNA binding; GO:0048449,floral organ formation; GO:0010629,negative regulation of gene expression; GO:0006355,regulation of transcription, DNA-templated; GO:0090701,specification of plant organ identity; GO:0006351,transcription, DNA-templated
gene-LOC110682260	GO:0003924,GTPase activity
gene-LOC110682261	GO:0016021,integral component of membrane; GO:0005886,plasma membrane; GO:0005524,ATP binding; GO:0004674,protein serine/threonine kinase activity
gene-LOC110682262	GO:0009965,leaf morphogenesis; GO:0048441,petal development; GO:0009954,proximal/distal pattern formation; GO:0006355,regulation of transcription, DNA-templated
gene-LOC110682263	GO:0005829,cytosol; GO:0005886,plasma membrane; GO:0005524,ATP binding; GO:0004709,MAP kinase kinase kinase activity; GO:0004674,protein serine/threonine kinase activity; GO:0000187,activation of MAPK activity; GO:0032147,activation of protein kinase activity; GO:0071323,cellular response to chitin; GO:0006952,defense response; GO:0046777,protein autophosphorylation; GO:2000071,regulation of defe…
gene-LOC110682264	GO:0005840,ribosome; GO:0008097,5S rRNA binding; GO:0003735,structural constituent of ribosome; GO:0006412,translation
gene-LOC110682265	GO:0005737,cytoplasm; GO:0005829,cytosol; GO:0003755,peptidyl-prolyl cis-trans isomerase activity; GO:0010582,floral meristem determinacy; GO:0006457,protein folding; GO:0010050,vegetative phase change
gene-LOC110682266	GO:0005829,cytosol; GO:0016791,phosphatase activity
gene-LOC110682267	GO:0005829,cytosol; GO:0016791,phosphatase activity
gene-LOC110682268	GO:0005829,cytosol; GO:0016791,phosphatase activity
gene-LOC110682269	GO:0005829,cytosol; GO:0016791,phosphatase activity
gene-LOC110682270	GO:0005829,cytosol; GO:0016791,phosphatase activity
gene-LOC110682272	GO:0043190,ATP-binding cassette (ABC) transporter complex; GO:0009507,chloroplast; GO:0009941,chloroplast envelope; GO:0009706,chloroplast inner membrane; GO:0009707,chloroplast outer membrane; GO:0005319,lipid transporter activity; GO:0006869,lipid transport
gene-LOC110682273	GO:0005829,cytosol; GO:0016791,phosphatase activity
gene-LOC110682274	GO:0005524,ATP binding; GO:0004674,protein serine/threonine kinase activity
gene-LOC110682275	GO:0003677,DNA binding; GO:0046872,metal ion binding
gene-LOC110682278	GO:0016021,integral component of membrane
gene-LOC110682279	GO:0048046,apoplast; GO:0005179,hormone activity; GO:0006995,cellular response to nitrogen starvation; GO:1902025,nitrate import; GO:2000023,regulation of lateral root development; GO:1901371,regulation of leaf morphogenesis; GO:2000280,regulation of root development; GO:0060359,response to ammonium ion; GO:0009733,response to auxin; GO:1901698,response to nitrogen compound; GO:0006970,response t…
gene-LOC110682281	GO:0016021,integral component of membrane; GO:0008146,sulfotransferase activity
gene-LOC110682282	GO:0005737,cytoplasm; GO:0016020,membrane; GO:0047372,acylglycerol lipase activity; GO:0004620,phospholipase activity; GO:0006952,defense response; GO:0010311,lateral root formation; GO:0016042,lipid catabolic process
gene-LOC110682285	GO:0046658,anchored component of plasma membrane; GO:0005886,plasma membrane; GO:0008081,phosphoric diester hydrolase activity; GO:0006629,lipid metabolic process
gene-LOC110682286	GO:0005737,cytoplasm; GO:0016020,membrane; GO:0047372,acylglycerol lipase activity; GO:0004620,phospholipase activity; GO:0006952,defense response; GO:0016042,lipid catabolic process; GO:0009737,response to abscisic acid
gene-LOC110682287	GO:0043231,intracellular membrane-bounded organelle; GO:0004519,endonuclease activity; GO:0003723,RNA binding; GO:0008270,zinc ion binding; GO:0009451,RNA modification
gene-LOC110682288	GO:0005654,nucleoplasm; GO:0004861,cyclin-dependent protein serine/threonine kinase inhibitor activity; GO:0007050,cell cycle arrest
gene-LOC110682289	GO:0016021,integral component of membrane; GO:0005886,plasma membrane
gene-LOC110682290	GO:0005634,nucleus; GO:0003677,DNA binding; GO:0006355,regulation of transcription, DNA-templated; GO:0006351,transcription, DNA-templated
gene-LOC110682291	GO:0005634,nucleus; GO:0003677,DNA binding; GO:0006355,regulation of transcription, DNA-templated; GO:0006351,transcription, DNA-templated
gene-LOC110682292	GO:0005634,nucleus; GO:0003677,DNA binding; GO:0006355,regulation of transcription, DNA-templated; GO:0006351,transcription, DNA-templated
gene-LOC110682294	GO:0005739,mitochondrion; GO:0005509,calcium ion binding
gene-LOC110682295	GO:0016021,integral component of membrane; GO:0008285,negative regulation of cell proliferation
gene-LOC110682299	GO:0005634,nucleus; GO:0003700,DNA-binding transcription factor activity; GO:0043565,sequence-specific DNA binding; GO:0050832,defense response to fungus; GO:0009873,ethylene-activated signaling pathway; GO:0007275,multicellular organism development; GO:0006351,transcription, DNA-templated
gene-LOC110682300	GO:0043231,intracellular membrane-bounded organelle; GO:0005739,mitochondrion; GO:0004519,endonuclease activity; GO:0003723,RNA binding; GO:0009451,RNA modification
gene-LOC110682301	GO:0016021,integral component of membrane; GO:0010295,(+)-abscisic acid 8'-hydroxylase activity; GO:0020037,heme binding; GO:0005506,iron ion binding; GO:0046345,abscisic acid catabolic process; GO:0016132,brassinosteroid biosynthetic process; GO:0010268,brassinosteroid homeostasis; GO:0007275,multicellular organism development; GO:0016125,sterol metabolic process
gene-LOC110682302	GO:0005634,nucleus; GO:0003682,chromatin binding; GO:0003886,DNA (cytosine-5-)-methyltransferase activity; GO:0003677,DNA binding
gene-LOC110682303	GO:0009507,chloroplast; GO:0009941,chloroplast envelope; GO:0009570,chloroplast stroma; GO:0009535,chloroplast thylakoid membrane; GO:0005737,cytoplasm; GO:0005829,cytosol; GO:0005739,mitochondrion; GO:0051743,red chlorophyll catabolite reductase activity; GO:0015996,chlorophyll catabolic process; GO:0009814,defense response, incompatible interaction; GO:0010363,regulation of plant-type hypersens…
gene-LOC110682304	GO:0005634,nucleus; GO:0003700,DNA-binding transcription factor activity; GO:0043565,sequence-specific DNA binding; GO:0006351,transcription, DNA-templated
gene-LOC110682306	GO:0004842,ubiquitin-protein transferase activity
gene-LOC110682308	GO:0009535,chloroplast thylakoid membrane; GO:0071949,FAD binding; GO:0009540,zeaxanthin epoxidase [overall] activity; GO:0009688,abscisic acid biosynthetic process
gene-LOC110682309	GO:0005886,plasma membrane; GO:0009738,abscisic acid-activated signaling pathway; GO:1900458,negative regulation of brassinosteroid mediated signaling pathway
gene-LOC110682310	GO:0016020,membrane; GO:0016787,hydrolase activity; GO:0006629,lipid metabolic process
gene-LOC110682311	GO:0005829,cytosol; GO:0005634,nucleus; GO:0005681,spliceosomal complex; GO:0003729,mRNA binding; GO:0006397,mRNA processing; GO:0051028,mRNA transport; GO:1901000,regulation of response to salt stress; GO:2000070,regulation of response to water deprivation; GO:0008380,RNA splicing; GO:0010228,vegetative to reproductive phase transition of meristem
gene-LOC110682312	GO:0048046,apoplast; GO:0005622,intracellular; GO:0009506,plasmodesma; GO:0005179,hormone activity; GO:0004871,NA; GO:0019722,calcium-mediated signaling; GO:0007267,cell-cell signaling
gene-LOC110682313	GO:0005794,Golgi apparatus; GO:0000139,Golgi membrane; GO:0016021,integral component of membrane; GO:0030775,glucuronoxylan 4-O-methyltransferase activity; GO:0009808,lignin metabolic process; GO:0005976,polysaccharide metabolic process; GO:0045492,xylan biosynthetic process; GO:0045491,xylan metabolic process
gene-LOC110682314	GO:0016021,integral component of membrane; GO:0005886,plasma membrane; GO:0005524,ATP binding; GO:0004674,protein serine/threonine kinase activity; GO:0004675,transmembrane receptor protein serine/threonine kinase activity; GO:0007166,cell surface receptor signaling pathway; GO:0046777,protein autophosphorylation; GO:0006468,protein phosphorylation
gene-LOC110682315	GO:0046658,anchored component of plasma membrane; GO:0005886,plasma membrane; GO:0008081,phosphoric diester hydrolase activity; GO:0006629,lipid metabolic process
gene-LOC110682316	GO:0016021,integral component of membrane; GO:0071446,cellular response to salicylic acid stimulus; GO:0031347,regulation of defense response; GO:2000031,regulation of salicylic acid mediated signaling pathway
gene-LOC110682317	GO:0005737,cytoplasm; GO:0005634,nucleus; GO:0005524,ATP binding; GO:0004709,MAP kinase kinase kinase activity; GO:0004674,protein serine/threonine kinase activity; GO:0004702,NA; GO:0009738,abscisic acid-activated signaling pathway; GO:0032147,activation of protein kinase activity; GO:0007346,regulation of mitotic cell cycle; GO:0009737,response to abscisic acid; GO:0006970,response to osmotic s…
gene-LOC110682318	GO:0016021,integral component of membrane
gene-LOC110682319	GO:0005658,alpha DNA polymerase:primase complex; GO:0005634,nucleus; GO:0008408,3'-5' exonuclease activity; GO:0051539,4 iron, 4 sulfur cluster binding; GO:0003677,DNA binding; GO:0003896,DNA primase activity; GO:0003887,DNA-directed DNA polymerase activity; GO:0046872,metal ion binding; GO:0001882,nucleoside binding; GO:0000166,nucleotide binding; GO:0006270,DNA replication initiation; GO:000630…
gene-LOC110682320	GO:0004516,nicotinate phosphoribosyltransferase activity; GO:0004514,nicotinate-nucleotide diphosphorylase (carboxylating) activity; GO:0009435,NAD biosynthetic process; GO:0019358,nicotinate nucleotide salvage
gene-LOC110682321	GO:0005634,nucleus; GO:0003677,DNA binding; GO:0003700,DNA-binding transcription factor activity; GO:0046983,protein dimerization activity; GO:0048440,carpel development; GO:0007623,circadian rhythm; GO:0010154,fruit development; GO:0010187,negative regulation of seed germination; GO:0009409,response to cold; GO:0010114,response to red light; GO:0006351,transcription, DNA-templated
gene-LOC110682322	GO:0042409,caffeoyl-CoA O-methyltransferase activity; GO:0046872,metal ion binding; GO:0009809,lignin biosynthetic process
gene-LOC110682323	GO:0046658,anchored component of plasma membrane; GO:0005886,plasma membrane; GO:0008081,phosphoric diester hydrolase activity; GO:0006629,lipid metabolic process
gene-LOC110682328	GO:0042409,caffeoyl-CoA O-methyltransferase activity; GO:0046872,metal ion binding; GO:0009809,lignin biosynthetic process
gene-LOC110682329	GO:0005634,nucleus; GO:0003677,DNA binding; GO:0003700,DNA-binding transcription factor activity; GO:0009873,ethylene-activated signaling pathway; GO:0007275,multicellular organism development; GO:0006351,transcription, DNA-templated
gene-LOC110682330	GO:0009507,chloroplast; GO:0045454,cell redox homeostasis
gene-LOC110682331	GO:0005634,nucleus; GO:0003677,DNA binding; GO:0003700,DNA-binding transcription factor activity; GO:0009873,ethylene-activated signaling pathway; GO:0006351,transcription, DNA-templated
gene-LOC110682334	GO:0016020,membrane; GO:0046872,metal ion binding; GO:0050832,defense response to fungus; GO:0009620,response to fungus
gene-LOC110682335	GO:0003723,RNA binding
gene-LOC110682336	GO:0043231,intracellular membrane-bounded organelle; GO:0080043,quercetin 3-O-glucosyltransferase activity; GO:0080044,quercetin 7-O-glucosyltransferase activity; GO:0102240,soyasapogenol B glucuronide galactosyltransferase activity; GO:0008152,metabolic process
gene-LOC110682337	GO:0005737,cytoplasm; GO:0005634,nucleus; GO:0005524,ATP binding; GO:0016874,ligase activity; GO:0019789,SUMO transferase activity; GO:0009793,embryo development ending in seed dormancy; GO:0016925,protein sumoylation; GO:0009737,response to abscisic acid
gene-LOC110682338	GO:0016021,integral component of membrane; GO:0005886,plasma membrane; GO:0005524,ATP binding; GO:0004672,protein kinase activity
gene-LOC110682339	GO:0051213,dioxygenase activity; GO:0046872,metal ion binding; GO:0009267,cellular response to starvation
gene-LOC110682340	GO:0050660,flavin adenine dinucleotide binding; GO:0017150,tRNA dihydrouridine synthase activity
gene-LOC110682343	GO:0005634,nucleus; GO:0005516,calmodulin binding; GO:0003700,DNA-binding transcription factor activity; GO:0043565,sequence-specific DNA binding; GO:0044212,transcription regulatory region DNA binding; GO:0010200,response to chitin; GO:0006351,transcription, DNA-templated
gene-LOC110682344	GO:0005794,Golgi apparatus; GO:0000139,Golgi membrane; GO:0016021,integral component of membrane; GO:0015018,galactosylgalactosylxylosylprotein 3-beta-glucuronosyltransferase activity; GO:0042285,xylosyltransferase activity; GO:0071555,cell wall organization; GO:0010417,glucuronoxylan biosynthetic process; GO:0009834,plant-type secondary cell wall biogenesis
gene-LOC110682345	GO:0048046,apoplast; GO:0009507,chloroplast; GO:0010494,cytoplasmic stress granule; GO:0005615,extracellular space; GO:0005794,Golgi apparatus; GO:0005764,lysosome; GO:0000932,P-body; GO:0009506,plasmodesma; GO:0005773,vacuole; GO:0004197,cysteine-type endopeptidase activity; GO:0008234,cysteine-type peptidase activity; GO:0008233,peptidase activity; GO:0050832,defense response to fungus; GO:0006…
gene-LOC110682346	GO:0005794,Golgi apparatus; GO:0016021,integral component of membrane; GO:0006890,retrograde vesicle-mediated transport, Golgi to ER
gene-LOC110682347	GO:0005829,cytosol; GO:0070300,phosphatidic acid binding; GO:0052866,phosphatidylinositol phosphate phosphatase activity; GO:0016314,phosphatidylinositol-3,4,5-trisphosphate 3-phosphatase activity; GO:0004725,protein tyrosine phosphatase activity; GO:0008138,protein tyrosine/serine/threonine phosphatase activity; GO:0035335,peptidyl-tyrosine dephosphorylation; GO:0046856,phosphatidylinositol deph…
gene-LOC110682348	GO:0016592,mediator complex; GO:0004527,exonuclease activity; GO:0003723,RNA binding; GO:0006355,regulation of transcription, DNA-templated; GO:0006351,transcription, DNA-templated
gene-LOC110682349	GO:0005737,cytoplasm; GO:0005634,nucleus; GO:0004842,ubiquitin-protein transferase activity
gene-LOC110682350	GO:0005634,nucleus; GO:0051301,cell division; GO:0000082,G1/S transition of mitotic cell cycle; GO:0010444,guard mother cell differentiation; GO:0009735,response to cytokinin; GO:0009744,response to sucrose; GO:0048316,seed development
gene-LOC110682351	GO:0005794,Golgi apparatus; GO:0005525,GTP binding; GO:0015031,protein transport; GO:0007264,small GTPase mediated signal transduction; GO:0016192,vesicle-mediated transport
gene-LOC110682352	GO:0016747,transferase activity, transferring acyl groups other than amino-acyl groups
gene-LOC110682353	GO:0005618,cell wall; GO:0005874,microtubule; GO:0005730,nucleolus; GO:0005634,nucleus; GO:0009524,phragmoplast; GO:0005819,spindle; GO:0008017,microtubule binding; GO:0007049,cell cycle; GO:0051301,cell division; GO:0030865,cortical cytoskeleton organization; GO:0009652,thigmotropism
gene-LOC110682354	GO:0016021,integral component of membrane; GO:0005524,ATP binding; GO:0004674,protein serine/threonine kinase activity
gene-LOC110682357	GO:0016491,oxidoreductase activity
gene-LOC110682358	GO:0009507,chloroplast; GO:0009941,chloroplast envelope; GO:0009706,chloroplast inner membrane; GO:0016021,integral component of membrane; GO:0009536,plastid; GO:0005524,ATP binding; GO:0016887,ATPase activity; GO:0008551,cadmium-exporting ATPase activity; GO:0046872,metal ion binding; GO:0016463,zinc-exporting ATPase activity; GO:0015633,zinc-transporting ATPase activity; GO:0006878,cellular cop…
gene-LOC110682359	GO:0005634,nucleus; GO:0003700,DNA-binding transcription factor activity; GO:0000981,DNA-binding transcription factor activity, RNA polymerase II-specific; GO:0043565,sequence-specific DNA binding; GO:0001135,RNA polymerase II transcription regulator recruiting activity; GO:0044212,transcription regulatory region DNA binding; GO:0030154,cell differentiation; GO:0019760,glucosinolate metabolic pro…
gene-LOC110682360	GO:0000123,histone acetyltransferase complex; GO:0006338,chromatin remodeling; GO:0016573,histone acetylation; GO:0006355,regulation of transcription, DNA-templated; GO:0006351,transcription, DNA-templated
gene-LOC110682361	GO:0016747,transferase activity, transferring acyl groups other than amino-acyl groups
gene-LOC110682362	GO:0016021,integral component of membrane; GO:0020037,heme binding; GO:0005506,iron ion binding; GO:0004497,monooxygenase activity; GO:0016705,oxidoreductase activity, acting on paired donors, with incorporation or reduction of molecular oxygen
gene-LOC110682364	GO:0008270,zinc ion binding
gene-LOC110682365	GO:0016021,integral component of membrane
gene-LOC110682366	GO:0080008,Cul4-RING E3 ubiquitin ligase complex; GO:0000118,histone deacetylase complex; GO:0005634,nucleus; GO:0003714,transcription corepressor activity; GO:0016575,histone deacetylation; GO:0006357,regulation of transcription by RNA polymerase II; GO:0009409,response to cold; GO:0006351,transcription, DNA-templated
gene-LOC110682367	GO:0009507,chloroplast; GO:0043231,intracellular membrane-bounded organelle; GO:0004519,endonuclease activity; GO:0003723,RNA binding; GO:0008270,zinc ion binding; GO:1900865,chloroplast RNA modification; GO:0006397,mRNA processing; GO:0009451,RNA modification
gene-LOC110682368	GO:0016874,ligase activity; GO:0009733,response to auxin
gene-LOC110682372	GO:0016021,integral component of membrane; GO:0005802,trans-Golgi network; GO:0005384,manganese ion transmembrane transporter activity; GO:0071287,cellular response to manganese ion; GO:0055072,iron ion homeostasis; GO:0071421,manganese ion transmembrane transport; GO:0051512,positive regulation of unidimensional cell growth; GO:0048767,root hair elongation; GO:0010015,root morphogenesis
gene-LOC110682373	GO:0009507,chloroplast; GO:0009941,chloroplast envelope; GO:0009707,chloroplast outer membrane; GO:0016021,integral component of membrane; GO:0046872,metal ion binding; GO:0004842,ubiquitin-protein transferase activity; GO:0006996,organelle organization
gene-LOC110682374	GO:0030154,cell differentiation; GO:0009908,flower development
gene-LOC110682375	GO:0005576,extracellular region; GO:0004190,aspartic-type endopeptidase activity
gene-LOC110682376	GO:0005634,nucleus; GO:0004842,ubiquitin-protein transferase activity
gene-LOC110682377	GO:0005576,extracellular region; GO:0009740,gibberellic acid mediated signaling pathway
gene-LOC110682382	GO:0005634,nucleus; GO:0016569,covalent chromatin modification; GO:0006281,DNA repair; GO:0009909,regulation of flower development; GO:0010468,regulation of gene expression; GO:2000024,regulation of leaf development; GO:0006355,regulation of transcription, DNA-templated; GO:0010224,response to UV-B; GO:0048364,root development; GO:0006351,transcription, DNA-templated
gene-LOC110682383	GO:0005829,cytosol
gene-LOC110682384	GO:0005737,cytoplasm; GO:0005783,endoplasmic reticulum; GO:0016021,integral component of membrane; GO:0043231,intracellular membrane-bounded organelle; GO:0005634,nucleus; GO:0048471,perinuclear region of cytoplasm; GO:0032947,protein-containing complex scaffold activity; GO:0042742,defense response to bacterium; GO:0009816,defense response to bacterium, incompatible interaction; GO:0031348,negat…
gene-LOC110682385	GO:0016021,integral component of membrane
gene-LOC110682386	GO:0005737,cytoplasm; GO:0005634,nucleus; GO:0016787,hydrolase activity; GO:0036377,arbuscular mycorrhizal association; GO:0080167,response to karrikin
gene-LOC110682388	GO:0005783,endoplasmic reticulum; GO:0005789,endoplasmic reticulum membrane; GO:0016021,integral component of membrane; GO:0005886,plasma membrane; GO:0102966,arachidoyl-CoA:1-dodecanol O-acyltransferase activity; GO:0004144,diacylglycerol O-acyltransferase activity; GO:0047196,long-chain-alcohol O-fatty-acyltransferase activity; GO:0103095,wax ester synthase activity; GO:0019432,triglyceride bio…
gene-LOC110682389	GO:0048046,apoplast; GO:0005618,cell wall; GO:0005576,extracellular region; GO:0009505,plant-type cell wall; GO:0004252,serine-type endopeptidase activity; GO:0080001,mucilage extrusion from seed coat; GO:0048359,mucilage metabolic process involved in seed coat development; GO:0010214,seed coat development
gene-LOC110682392	GO:0008234,cysteine-type peptidase activity
gene-LOC110682393	GO:0005634,nucleus; GO:0003700,DNA-binding transcription factor activity; GO:0008270,zinc ion binding; GO:0010018,far-red light signaling pathway; GO:0042753,positive regulation of circadian rhythm; GO:0045893,positive regulation of transcription, DNA-templated; GO:0010017,red or far-red light signaling pathway; GO:0009585,red, far-red light phototransduction; GO:0010218,response to far red light…
gene-LOC110682394	GO:0005886,plasma membrane; GO:0005524,ATP binding; GO:0031072,heat shock protein binding; GO:0046872,metal ion binding; GO:0051082,unfolded protein binding; GO:0006457,protein folding; GO:0009408,response to heat
gene-LOC110682395	GO:0009507,chloroplast; GO:0016021,integral component of membrane; GO:1990641,response to iron ion starvation
gene-LOC110682396	GO:0016021,integral component of membrane; GO:0015297,antiporter activity; GO:0015238,drug transmembrane transporter activity; GO:0002229,defense response to oomycetes; GO:0098542,defense response to other organism; GO:0006855,drug transmembrane transport
gene-LOC110682398	GO:0005783,endoplasmic reticulum; GO:0005789,endoplasmic reticulum membrane; GO:0016021,integral component of membrane; GO:0005886,plasma membrane; GO:0102966,arachidoyl-CoA:1-dodecanol O-acyltransferase activity; GO:0004144,diacylglycerol O-acyltransferase activity; GO:0047196,long-chain-alcohol O-fatty-acyltransferase activity; GO:0103095,wax ester synthase activity; GO:0019432,triglyceride bio…
gene-LOC110682399	GO:0016021,integral component of membrane; GO:0015098,molybdate ion transmembrane transporter activity
gene-LOC110682400	GO:0005789,endoplasmic reticulum membrane; GO:0005794,Golgi apparatus; GO:0016021,integral component of membrane; GO:0005506,iron ion binding; GO:0031418,L-ascorbic acid binding; GO:0004656,procollagen-proline 4-dioxygenase activity
gene-LOC110682401	GO:0016021,integral component of membrane
gene-LOC110682403	GO:0009507,chloroplast; GO:0003723,RNA binding
gene-LOC110682404	GO:0009507,chloroplast; GO:0005634,nucleus; GO:0004693,cyclin-dependent protein serine/threonine kinase activity; GO:0070182,DNA polymerase binding; GO:0019901,protein kinase binding; GO:0007049,cell cycle; GO:0009658,chloroplast organization; GO:0051276,chromosome organization; GO:0006260,DNA replication; GO:0000076,DNA replication checkpoint; GO:0048229,gametophyte development
gene-LOC110682405	GO:0005737,cytoplasm; GO:0005524,ATP binding; GO:0004674,protein serine/threonine kinase activity; GO:0009908,flower development
gene-LOC110682406	GO:0009507,chloroplast; GO:0030529,NA; GO:0005634,nucleus; GO:0003725,double-stranded RNA binding; GO:0004525,ribonuclease III activity; GO:0006397,mRNA processing; GO:0031054,pre-miRNA processing; GO:0031053,primary miRNA processing; GO:0030422,production of siRNA involved in RNA interference; GO:0090502,RNA phosphodiester bond hydrolysis, endonucleolytic; GO:0008380,RNA splicing
gene-LOC110682408	GO:0042742,defense response to bacterium; GO:0016567,protein ubiquitination
gene-LOC110682410	GO:0005576,extracellular region; GO:0020037,heme binding; GO:0046872,metal ion binding; GO:0004601,peroxidase activity; GO:0042744,hydrogen peroxide catabolic process; GO:0006979,response to oxidative stress
gene-LOC110682412	GO:0070461,SAGA-type complex
gene-LOC110682413	GO:0005634,nucleus; GO:0003700,DNA-binding transcription factor activity; GO:0043565,sequence-specific DNA binding; GO:0006355,regulation of transcription, DNA-templated; GO:0006351,transcription, DNA-templated
gene-LOC110682415	GO:0006807,nitrogen compound metabolic process; GO:0060776,simple leaf morphogenesis
gene-LOC110682416	GO:0016811,hydrolase activity, acting on carbon-nitrogen (but not peptide) bonds, in linear amides
gene-LOC110682418	GO:0009507,chloroplast; GO:0005829,cytosol; GO:0005524,ATP binding; GO:0016301,kinase activity; GO:0004674,protein serine/threonine kinase activity; GO:0010019,chloroplast-nucleus signaling pathway; GO:0040008,regulation of growth; GO:2000028,regulation of photoperiodism, flowering
gene-LOC110682419	GO:0008080,N-acetyltransferase activity; GO:0016747,transferase activity, transferring acyl groups other than amino-acyl groups; GO:0006473,protein acetylation
gene-LOC110682420	GO:0071944,cell periphery; GO:0009958,positive gravitropism; GO:0016567,protein ubiquitination
gene-LOC110682421	GO:0016021,integral component of membrane
gene-LOC110682422	GO:0005618,cell wall; GO:0005737,cytoplasm; GO:0016021,integral component of membrane; GO:0005730,nucleolus; GO:0005634,nucleus; GO:0009524,phragmoplast; GO:0005886,plasma membrane; GO:0005819,spindle; GO:0003779,actin binding
gene-LOC110682423	GO:0046658,anchored component of plasma membrane; GO:0042973,glucan endo-1,3-beta-D-glucosidase activity; GO:0004553,hydrolase activity, hydrolyzing O-glycosyl compounds; GO:0030247,polysaccharide binding; GO:0005975,carbohydrate metabolic process; GO:0006952,defense response
gene-LOC110682424	GO:0005737,cytoplasm; GO:0005634,nucleus; GO:0019005,SCF ubiquitin ligase complex; GO:0005774,vacuolar membrane; GO:0005516,calmodulin binding; GO:0004402,histone acetyltransferase activity; GO:0003712,transcription coregulator activity; GO:0031625,ubiquitin protein ligase binding; GO:0008270,zinc ion binding; GO:0043161,proteasome-mediated ubiquitin-dependent protein catabolic process; GO:004278…
gene-LOC110682425	GO:0005634,nucleus; GO:0051301,cell division; GO:0042023,DNA endoreduplication
gene-LOC110682426	GO:0016020,membrane; GO:0005509,calcium ion binding; GO:0004571,mannosyl-oligosaccharide 1,2-alpha-mannosidase activity; GO:0003676,nucleic acid binding; GO:0008270,zinc ion binding; GO:0008152,metabolic process
gene-LOC110682427	GO:0005634,nucleus
gene-LOC110682428	GO:0005783,endoplasmic reticulum; GO:0005789,endoplasmic reticulum membrane; GO:0005887,integral component of plasma membrane; GO:0016020,membrane; GO:0005886,plasma membrane; GO:0005524,ATP binding; GO:0015085,calcium ion transmembrane transporter activity; GO:0005388,calcium-transporting ATPase activity; GO:0005516,calmodulin binding; GO:0046872,metal ion binding; GO:0070588,calcium ion transme…
gene-LOC110682430	GO:0005741,mitochondrial outer membrane; GO:0046930,pore complex; GO:0015288,porin activity; GO:0006811,ion transport; GO:0040008,regulation of growth
gene-LOC110682431	GO:0009507,chloroplast; GO:0005829,cytosol; GO:0022625,cytosolic large ribosomal subunit; GO:0022626,cytosolic ribosome; GO:0016020,membrane; GO:0005730,nucleolus; GO:0005634,nucleus; GO:0005886,plasma membrane; GO:0042788,polysomal ribosome; GO:0005774,vacuolar membrane; GO:0003729,mRNA binding; GO:0003723,RNA binding; GO:0003735,structural constituent of ribosome; GO:0002181,cytoplasmic transla…
gene-LOC110682432	GO:0016567,protein ubiquitination
gene-LOC110682433	GO:0005634,nucleus; GO:0003700,DNA-binding transcription factor activity; GO:0008270,zinc ion binding; GO:0010018,far-red light signaling pathway; GO:0042753,positive regulation of circadian rhythm; GO:0045893,positive regulation of transcription, DNA-templated; GO:0009585,red, far-red light phototransduction
gene-LOC110682434	GO:0009507,chloroplast; GO:0004020,adenylylsulfate kinase activity; GO:0005524,ATP binding; GO:0019344,cysteine biosynthetic process; GO:0070814,hydrogen sulfide biosynthetic process; GO:0000103,sulfate assimilation
gene-LOC110682436	GO:0005634,nucleus; GO:0003755,peptidyl-prolyl cis-trans isomerase activity; GO:0034450,ubiquitin-ubiquitin ligase activity; GO:0006457,protein folding; GO:0000209,protein polyubiquitination
gene-LOC110682437	GO:0030176,integral component of endoplasmic reticulum membrane; GO:1904264,NA; GO:0004842,ubiquitin-protein transferase activity; GO:0008270,zinc ion binding; GO:0042335,cuticle development; GO:0010143,cutin biosynthetic process; GO:0008299,isoprenoid biosynthetic process; GO:1900490,positive regulation of hydroxymethylglutaryl-CoA reductase (NADPH) activity; GO:0009414,response to water depriva…
gene-LOC110682438	GO:0005769,early endosome; GO:0005770,late endosome; GO:0005634,nucleus; GO:0055037,recycling endosome; GO:0003700,DNA-binding transcription factor activity; GO:0043565,sequence-specific DNA binding; GO:0008356,asymmetric cell division; GO:0055072,iron ion homeostasis; GO:0048366,leaf development; GO:0045930,negative regulation of mitotic cell cycle; GO:0009956,radial pattern formation; GO:003235…
gene-LOC110682439	GO:0016021,integral component of membrane; GO:0004553,hydrolase activity, hydrolyzing O-glycosyl compounds; GO:0005975,carbohydrate metabolic process
gene-LOC110682440	GO:0016021,integral component of membrane
gene-LOC110682441	GO:0009507,chloroplast; GO:0004519,endonuclease activity; GO:0003723,RNA binding; GO:0009658,chloroplast organization; GO:0009451,RNA modification; GO:0042793,plastid transcription
gene-LOC110682442	GO:0005737,cytoplasm; GO:0005829,cytosol; GO:0005794,Golgi apparatus; GO:0031902,late endosome membrane; GO:0005765,lysosomal membrane; GO:0005634,nucleus; GO:0005886,plasma membrane; GO:0009506,plasmodesma; GO:0005819,spindle; GO:0005774,vacuolar membrane; GO:0005773,vacuole; GO:0005525,GTP binding; GO:0007049,cell cycle; GO:0051301,cell division; GO:0007059,chromosome segregation; GO:0051607,de…
gene-LOC110682443	GO:0009507,chloroplast; GO:0004042,acetyl-CoA:L-glutamate N-acetyltransferase activity; GO:0103045,methione N-acyltransferase activity; GO:0006526,arginine biosynthetic process
gene-LOC110682444	GO:0016021,integral component of membrane
gene-LOC110682445	GO:0005829,cytosol; GO:0005634,nucleus; GO:0003729,mRNA binding; GO:0003743,translation initiation factor activity; GO:0000184,nuclear-transcribed mRNA catabolic process, nonsense-mediated decay; GO:1900151,regulation of nuclear-transcribed mRNA catabolic process, deadenylation-dependent decay; GO:0060211,regulation of nuclear-transcribed mRNA poly(A) tail shortening; GO:0006446,regulation of tra…
gene-LOC110682447	GO:0004553,hydrolase activity, hydrolyzing O-glycosyl compounds; GO:0005975,carbohydrate metabolic process
gene-LOC110682448	GO:0004553,hydrolase activity, hydrolyzing O-glycosyl compounds; GO:0005975,carbohydrate metabolic process
gene-LOC110682451	GO:0016021,integral component of membrane; GO:0004872,NA; GO:0009725,response to hormone
gene-LOC110682452	GO:0005768,endosome; GO:0005794,Golgi apparatus; GO:0000139,Golgi membrane; GO:0016021,integral component of membrane; GO:0005802,trans-Golgi network; GO:0008378,galactosyltransferase activity; GO:0010392,galactoglucomannan metabolic process; GO:0051070,galactomannan biosynthetic process; GO:0010192,mucilage biosynthetic process; GO:0010214,seed coat development
gene-LOC110682453	GO:0005622,intracellular; GO:0005524,ATP binding; GO:0004672,protein kinase activity; GO:0004674,protein serine/threonine kinase activity; GO:0035556,intracellular signal transduction; GO:0018105,peptidyl-serine phosphorylation; GO:0018107,peptidyl-threonine phosphorylation; GO:0006468,protein phosphorylation; GO:0009268,response to pH
gene-LOC110682457	GO:0005634,nucleus; GO:0016597,amino acid binding
gene-LOC110682458	GO:0016021,integral component of membrane; GO:0030246,carbohydrate binding
gene-LOC110682459	GO:0005634,nucleus; GO:0003677,DNA binding; GO:0003700,DNA-binding transcription factor activity; GO:0046982,protein heterodimerization activity; GO:0006351,transcription, DNA-templated
gene-LOC110682460	GO:0005634,nucleus; GO:0003677,DNA binding; GO:0006355,regulation of transcription, DNA-templated; GO:0006351,transcription, DNA-templated
gene-LOC110682461	GO:0031012,extracellular matrix; GO:0005794,Golgi apparatus; GO:0008083,growth factor activity; GO:0030154,cell differentiation; GO:0008283,cell proliferation; GO:0007275,multicellular organism development
gene-LOC110682462	GO:0005634,nucleus; GO:0005524,ATP binding; GO:0008285,negative regulation of cell proliferation; GO:0006355,regulation of transcription, DNA-templated; GO:0048364,root development; GO:0006351,transcription, DNA-templated
gene-LOC110682463	GO:0016021,integral component of membrane; GO:0005886,plasma membrane; GO:0005524,ATP binding; GO:0004672,protein kinase activity
gene-LOC110682464	GO:0005634,nucleus; GO:0003677,DNA binding; GO:0003700,DNA-binding transcription factor activity; GO:0043565,sequence-specific DNA binding; GO:0030154,cell differentiation; GO:0009908,flower development; GO:0019760,glucosinolate metabolic process; GO:0010492,maintenance of shoot apical meristem identity; GO:0042127,regulation of cell proliferation; GO:0006351,transcription, DNA-templated
gene-LOC110682465	GO:0009507,chloroplast; GO:0016021,integral component of membrane; GO:0016020,membrane; GO:0005886,plasma membrane; GO:0000166,nucleotide binding; GO:0006952,defense response; GO:1900425,negative regulation of defense response to bacterium; GO:0006468,protein phosphorylation; GO:1900150,regulation of defense response to fungus
gene-LOC110682466	GO:0009507,chloroplast; GO:0016209,antioxidant activity; GO:0055114,oxidation-reduction process
gene-LOC110682467	GO:0009507,chloroplast; GO:0009570,chloroplast stroma; GO:0016020,membrane; GO:0005759,mitochondrial matrix; GO:0005739,mitochondrion; GO:0005524,ATP binding; GO:0004826,phenylalanine-tRNA ligase activity; GO:0000049,tRNA binding; GO:0006432,phenylalanyl-tRNA aminoacylation
gene-LOC110682468	GO:0005737,cytoplasm; GO:0005730,nucleolus; GO:0005524,ATP binding; GO:0004004,ATP-dependent RNA helicase activity; GO:0003723,RNA binding; GO:0010501,RNA secondary structure unwinding; GO:0006364,rRNA processing
gene-LOC110682469	GO:0043231,intracellular membrane-bounded organelle; GO:0004519,endonuclease activity; GO:0003723,RNA binding; GO:0009451,RNA modification
gene-LOC110682470	GO:0016021,integral component of membrane; GO:0050660,flavin adenine dinucleotide binding; GO:0004506,squalene monooxygenase activity
gene-LOC110682471	GO:0043231,intracellular membrane-bounded organelle; GO:0004519,endonuclease activity; GO:0003723,RNA binding; GO:0009451,RNA modification
gene-LOC110682472	GO:0016021,integral component of membrane; GO:0005739,mitochondrion
gene-LOC110682473	GO:0009507,chloroplast; GO:0005737,cytoplasm; GO:0005525,GTP binding; GO:0046872,metal ion binding; GO:0043022,ribosome binding
gene-LOC110682474	GO:0009535,chloroplast thylakoid membrane; GO:0005768,endosome; GO:0005794,Golgi apparatus; GO:0016021,integral component of membrane; GO:0016020,membrane; GO:0005886,plasma membrane; GO:0005802,trans-Golgi network; GO:0005774,vacuolar membrane; GO:0040007,growth; GO:0045489,pectin biosynthetic process
gene-LOC110682478	GO:0005634,nucleus; GO:0003700,DNA-binding transcription factor activity; GO:0000981,DNA-binding transcription factor activity, RNA polymerase II-specific; GO:0043565,sequence-specific DNA binding; GO:0001135,RNA polymerase II transcription regulator recruiting activity; GO:0044212,transcription regulatory region DNA binding; GO:0030154,cell differentiation; GO:0007275,multicellular organism deve…
gene-LOC110682479	GO:0005618,cell wall; GO:0005749,mitochondrial respiratory chain complex II, succinate dehydrogenase complex (ubiquinone); GO:0005739,mitochondrion; GO:0045273,respiratory chain complex II; GO:0005524,ATP binding; GO:0050897,cobalt ion binding; GO:0009055,electron transfer activity; GO:0050660,flavin adenine dinucleotide binding; GO:0008177,succinate dehydrogenase (ubiquinone) activity; GO:000010…
gene-LOC110682480	GO:0005634,nucleus; GO:0003677,DNA binding; GO:0006355,regulation of transcription, DNA-templated; GO:0006351,transcription, DNA-templated
gene-LOC110682481	GO:0048046,apoplast; GO:0005618,cell wall; GO:0009505,plant-type cell wall; GO:0009506,plasmodesma; GO:0030145,manganese ion binding; GO:0045735,nutrient reservoir activity; GO:0010497,plasmodesmata-mediated intercellular transport; GO:2000280,regulation of root development
gene-LOC110682482	GO:0005737,cytoplasm; GO:0005886,plasma membrane; GO:0008289,lipid binding; GO:0007049,cell cycle; GO:0051301,cell division
gene-LOC110682483	GO:0005737,cytoplasm; GO:0005634,nucleus; GO:0010209,vacuolar sorting signal binding; GO:0007059,chromosome segregation; GO:0006259,DNA metabolic process; GO:1990067,intrachromosomal DNA recombination; GO:0016226,iron-sulfur cluster assembly; GO:0009944,polarity specification of adaxial/abaxial axis; GO:2001022,positive regulation of response to DNA damage stimulus; GO:0051726,regulation of cell …
gene-LOC110682484	GO:0005622,intracellular; GO:0006886,intracellular protein transport; GO:0016192,vesicle-mediated transport
gene-LOC110682486	GO:0042802,identical protein binding; GO:0050275,scopoletin glucosyltransferase activity; GO:0008152,metabolic process
gene-LOC110682487	GO:0005762,mitochondrial large ribosomal subunit; GO:0005739,mitochondrion; GO:0003729,mRNA binding; GO:0003735,structural constituent of ribosome; GO:0032543,mitochondrial translation
gene-LOC110682489	GO:0030123,AP-3 adaptor complex; GO:0030659,cytoplasmic vesicle membrane; GO:0005794,Golgi apparatus; GO:0008565,protein transporter activity; GO:0006886,intracellular protein transport; GO:0016192,vesicle-mediated transport
gene-LOC110682490	GO:0005737,cytoplasm; GO:0005525,GTP binding; GO:0009793,embryo development ending in seed dormancy; GO:0009558,embryo sac cellularization; GO:0009960,endosperm development; GO:0007264,small GTPase mediated signal transduction; GO:0007021,tubulin complex assembly
gene-LOC110682491	GO:0005730,nucleolus; GO:0003723,RNA binding
gene-LOC110682492	GO:0005634,nucleus; GO:0005667,transcription factor complex; GO:0003682,chromatin binding; GO:0003700,DNA-binding transcription factor activity; GO:0000977,RNA polymerase II regulatory region sequence-specific DNA binding; GO:0001085,RNA polymerase II transcription factor binding; GO:0001228,DNA-binding transcription activator activity, RNA polymerase II-specific; GO:0008270,zinc ion binding; GO:…
gene-LOC110682493	GO:0005794,Golgi apparatus; GO:0016021,integral component of membrane; GO:0009705,plant-type vacuole membrane; GO:0005774,vacuolar membrane; GO:0005355,glucose transmembrane transporter activity; GO:0005351,carbohydrate:proton symporter activity; GO:0042593,glucose homeostasis; GO:0046323,glucose import; GO:0035428,NA; GO:0010030,positive regulation of seed germination
gene-LOC110682494	GO:0031969,chloroplast membrane; GO:0016021,integral component of membrane; GO:0070204,2-succinyl-5-enolpyruvyl-6-hydroxy-3-cyclohexene-1-carboxylic-acid synthase activity; GO:0070205,2-succinyl-6-hydroxy-2,4-cyclohexadiene-1-carboxylate synthase activity; GO:0046872,metal ion binding; GO:0030976,thiamine pyrophosphate binding; GO:0009063,cellular amino acid catabolic process; GO:0009234,menaquin…
gene-LOC110682495	GO:0005634,nucleus; GO:0003677,DNA binding; GO:0046872,metal ion binding; GO:0042803,protein homodimerization activity; GO:0006355,regulation of transcription, DNA-templated; GO:0006351,transcription, DNA-templated
gene-LOC110682496	GO:0042802,identical protein binding; GO:0050275,scopoletin glucosyltransferase activity; GO:0008152,metabolic process
gene-LOC110682498	GO:0005524,ATP binding
gene-LOC110682499	GO:0005634,nucleus; GO:0003677,DNA binding; GO:0048262,determination of dorsal/ventral asymmetry; GO:0009908,flower development; GO:0006355,regulation of transcription, DNA-templated; GO:0006351,transcription, DNA-templated
gene-LOC110682500	GO:0004842,ubiquitin-protein transferase activity
gene-LOC110682501	GO:0035091,phosphatidylinositol binding
gene-LOC110682502	GO:0048046,apoplast; GO:0005507,copper ion binding; GO:0052716,hydroquinone:oxygen oxidoreductase activity; GO:0016722,oxidoreductase activity, oxidizing metal ions; GO:0046274,lignin catabolic process
gene-LOC110682503	GO:0030246,carbohydrate binding; GO:0047938,glucose-6-phosphate 1-epimerase activity; GO:0005975,carbohydrate metabolic process
gene-LOC110682504	GO:0012505,endomembrane system; GO:0016021,integral component of membrane; GO:0005634,nucleus; GO:0005886,plasma membrane; GO:0031201,SNARE complex; GO:0005484,SNAP receptor activity; GO:0000149,SNARE binding; GO:0006887,exocytosis; GO:0006886,intracellular protein transport; GO:0009409,response to cold; GO:0048278,vesicle docking; GO:0006906,vesicle fusion
gene-LOC110682506	GO:0005829,cytosol; GO:0005524,ATP binding; GO:0004595,pantetheine-phosphate adenylyltransferase activity; GO:0015937,coenzyme A biosynthetic process; GO:0040007,growth; GO:0006629,lipid metabolic process; GO:0019915,lipid storage; GO:0080020,regulation of coenzyme A biosynthetic process; GO:0006970,response to osmotic stress; GO:0009651,response to salt stress
gene-LOC110682507	GO:0005576,extracellular region; GO:0009505,plant-type cell wall; GO:0009506,plasmodesma; GO:0020037,heme binding; GO:0046872,metal ion binding; GO:0004601,peroxidase activity; GO:0042744,hydrogen peroxide catabolic process; GO:0009664,plant-type cell wall organization; GO:0006979,response to oxidative stress
gene-LOC110682509	GO:0009507,chloroplast; GO:0009570,chloroplast stroma; GO:0009535,chloroplast thylakoid membrane; GO:0080124,pheophytinase activity; GO:0015996,chlorophyll catabolic process
gene-LOC110682510	GO:0046872,metal ion binding; GO:0016740,transferase activity; GO:0016567,protein ubiquitination
gene-LOC110682511	GO:0016021,integral component of membrane; GO:0005886,plasma membrane; GO:0045087,innate immune response; GO:0009751,response to salicylic acid
gene-LOC110682512	GO:0016021,integral component of membrane; GO:0006890,retrograde vesicle-mediated transport, Golgi to ER
gene-LOC110682513	GO:0031966,mitochondrial membrane; GO:0005747,mitochondrial respiratory chain complex I; GO:0005739,mitochondrion; GO:0045271,respiratory chain complex I; GO:0004089,carbonate dehydratase activity; GO:0046872,metal ion binding; GO:0009853,photorespiration; GO:0070207,protein homotrimerization
gene-LOC110682514	GO:0031966,mitochondrial membrane; GO:0005747,mitochondrial respiratory chain complex I; GO:0005739,mitochondrion; GO:0045271,respiratory chain complex I; GO:0004089,carbonate dehydratase activity; GO:0046872,metal ion binding; GO:0009853,photorespiration; GO:0070207,protein homotrimerization
gene-LOC110682515	GO:0005794,Golgi apparatus; GO:0000139,Golgi membrane; GO:0016021,integral component of membrane; GO:0009834,plant-type secondary cell wall biogenesis; GO:0045492,xylan biosynthetic process
gene-LOC110682516	GO:0005737,cytoplasm; GO:0004427,inorganic diphosphatase activity; GO:0000287,magnesium ion binding; GO:0006796,phosphate-containing compound metabolic process
gene-LOC110682517	GO:0005829,cytosol; GO:0005634,nucleus; GO:0004001,adenosine kinase activity; GO:0005524,ATP binding; GO:0006169,adenosine salvage; GO:0044209,AMP salvage
gene-LOC110682519	GO:0031982,vesicle; GO:0006898,receptor-mediated endocytosis
gene-LOC110682520	GO:0016021,integral component of membrane
gene-LOC110682522	GO:0009507,chloroplast; GO:0042644,chloroplast nucleoid; GO:0005525,GTP binding; GO:0003723,RNA binding; GO:0042254,ribosome biogenesis; GO:0006364,rRNA processing
gene-LOC110682523	GO:0009507,chloroplast; GO:0009706,chloroplast inner membrane; GO:0016021,integral component of membrane; GO:0008195,phosphatidate phosphatase activity; GO:0006651,diacylglycerol biosynthetic process
gene-LOC110682524	GO:0009507,chloroplast; GO:0009706,chloroplast inner membrane; GO:0016021,integral component of membrane; GO:0008195,phosphatidate phosphatase activity; GO:0006651,diacylglycerol biosynthetic process
gene-LOC110682525	GO:0009507,chloroplast; GO:0009706,chloroplast inner membrane; GO:0016021,integral component of membrane; GO:0008195,phosphatidate phosphatase activity; GO:0006651,diacylglycerol biosynthetic process
gene-LOC110682526	GO:0005576,extracellular region
gene-LOC110682527	GO:0016021,integral component of membrane
gene-LOC110682528	GO:0046872,metal ion binding; GO:0008168,methyltransferase activity
gene-LOC110682529	GO:0003824,catalytic activity
gene-LOC110682530	GO:0005783,endoplasmic reticulum; GO:0016021,integral component of membrane; GO:0005524,ATP binding; GO:0016887,ATPase activity
gene-LOC110682531	GO:0016021,integral component of membrane; GO:0005740,mitochondrial envelope; GO:0005741,mitochondrial outer membrane; GO:0005739,mitochondrion; GO:0005524,ATP binding; GO:0016887,ATPase activity; GO:0042802,identical protein binding; GO:0008219,cell death; GO:0009626,plant-type hypersensitive response; GO:0009617,response to bacterium; GO:0002237,response to molecule of bacterial origin; GO:0009…
gene-LOC110682532	GO:0000139,Golgi membrane; GO:0005886,plasma membrane; GO:0015031,protein transport
gene-LOC110682533	GO:0005634,nucleus; GO:0004518,nuclease activity; GO:0043565,sequence-specific DNA binding; GO:0050832,defense response to fungus
gene-LOC110682534	GO:0048046,apoplast; GO:0009507,chloroplast; GO:0010494,cytoplasmic stress granule; GO:0005615,extracellular space; GO:0005794,Golgi apparatus; GO:0005764,lysosome; GO:0000932,P-body; GO:0009506,plasmodesma; GO:0005773,vacuole; GO:0004197,cysteine-type endopeptidase activity; GO:0008234,cysteine-type peptidase activity; GO:0008233,peptidase activity; GO:0050832,defense response to fungus; GO:0006…
gene-LOC110682535	GO:0005634,nucleus; GO:0001046,core promoter sequence-specific DNA binding; GO:0003700,DNA-binding transcription factor activity; GO:0046983,protein dimerization activity; GO:0001228,DNA-binding transcription activator activity, RNA polymerase II-specific; GO:0006355,regulation of transcription, DNA-templated; GO:0006366,transcription by RNA polymerase II
gene-LOC110682536	GO:0005634,nucleus; GO:0003700,DNA-binding transcription factor activity; GO:0046982,protein heterodimerization activity; GO:0043565,sequence-specific DNA binding; GO:0017148,negative regulation of translation; GO:0045893,positive regulation of transcription, DNA-templated; GO:0009744,response to sucrose; GO:0080149,sucrose induced translational repression; GO:0006351,transcription, DNA-templated
gene-LOC110682537	GO:0005634,nucleus; GO:0008483,transaminase activity; GO:0048507,meristem development; GO:0007275,multicellular organism development; GO:0040008,regulation of growth
gene-LOC110682539	GO:0006950,response to stress; GO:0009415,response to water
gene-LOC110682540	GO:0043231,intracellular membrane-bounded organelle; GO:0004519,endonuclease activity; GO:0003723,RNA binding; GO:0008270,zinc ion binding; GO:0009451,RNA modification
gene-LOC110682541	GO:0016021,integral component of membrane
gene-LOC110682542	GO:0005829,cytosol; GO:0070300,phosphatidic acid binding; GO:0052866,phosphatidylinositol phosphate phosphatase activity; GO:0016314,phosphatidylinositol-3,4,5-trisphosphate 3-phosphatase activity; GO:0004725,protein tyrosine phosphatase activity; GO:0008138,protein tyrosine/serine/threonine phosphatase activity; GO:0035335,peptidyl-tyrosine dephosphorylation; GO:0046856,phosphatidylinositol deph…
gene-LOC110682543	GO:0005576,extracellular region; GO:0020037,heme binding; GO:0046872,metal ion binding; GO:0004601,peroxidase activity; GO:0042744,hydrogen peroxide catabolic process; GO:0009809,lignin biosynthetic process; GO:0006979,response to oxidative stress
gene-LOC110682544	GO:0005576,extracellular region; GO:0020037,heme binding; GO:0046872,metal ion binding; GO:0004601,peroxidase activity; GO:0042744,hydrogen peroxide catabolic process; GO:0009809,lignin biosynthetic process; GO:0006979,response to oxidative stress
gene-LOC110682545	GO:0005576,extracellular region; GO:0020037,heme binding; GO:0046872,metal ion binding; GO:0004601,peroxidase activity; GO:0042744,hydrogen peroxide catabolic process; GO:0009809,lignin biosynthetic process; GO:0006979,response to oxidative stress
gene-LOC110682546	GO:0005576,extracellular region; GO:0020037,heme binding; GO:0046872,metal ion binding; GO:0004601,peroxidase activity; GO:0042744,hydrogen peroxide catabolic process; GO:0009809,lignin biosynthetic process; GO:0006979,response to oxidative stress
gene-LOC110682547	GO:0005829,cytosol; GO:0022625,cytosolic large ribosomal subunit; GO:0022626,cytosolic ribosome; GO:0005634,nucleus; GO:0005886,plasma membrane; GO:0042788,polysomal ribosome; GO:0005774,vacuolar membrane; GO:0003729,mRNA binding; GO:0003735,structural constituent of ribosome; GO:0009793,embryo development ending in seed dormancy; GO:0009860,pollen tube growth; GO:0006412,translation
gene-LOC110682548	GO:0003824,catalytic activity
gene-LOC110682549	GO:0009507,chloroplast; GO:0009941,chloroplast envelope; GO:0031969,chloroplast membrane; GO:0016021,integral component of membrane; GO:0015230,FAD transmembrane transporter activity; GO:0006839,mitochondrial transport
gene-LOC110682550	GO:0005654,nucleoplasm; GO:0005525,GTP binding; GO:0000287,magnesium ion binding; GO:0008193,tRNA guanylyltransferase activity; GO:0008283,cell proliferation; GO:0006974,cellular response to DNA damage stimulus; GO:0000086,G2/M transition of mitotic cell cycle; GO:0006400,tRNA modification; GO:0008033,tRNA processing
gene-LOC110682551	GO:0048046,apoplast; GO:0005507,copper ion binding; GO:0052716,hydroquinone:oxygen oxidoreductase activity; GO:0016722,oxidoreductase activity, oxidizing metal ions; GO:0046274,lignin catabolic process
gene-LOC110682552	GO:0005737,cytoplasm; GO:0005634,nucleus; GO:0005524,ATP binding; GO:0061630,ubiquitin protein ligase activity; GO:0031625,ubiquitin protein ligase binding; GO:0043161,proteasome-mediated ubiquitin-dependent protein catabolic process; GO:0000209,protein polyubiquitination; GO:0009739,response to gibberellin
gene-LOC110682553	GO:0005887,integral component of plasma membrane; GO:0005886,plasma membrane; GO:0042802,identical protein binding; GO:0009793,embryo development ending in seed dormancy; GO:0009553,embryo sac development; GO:0009555,pollen development
gene-LOC110682554	GO:0005739,mitochondrion; GO:0051990,(R)-2-hydroxyglutarate dehydrogenase activity; GO:0047545,2-hydroxyglutarate dehydrogenase activity; GO:0004458,D-lactate dehydrogenase (cytochrome) activity; GO:0071949,FAD binding; GO:0019516,lactate oxidation; GO:0006807,nitrogen compound metabolic process; GO:0009853,photorespiration; GO:0022904,respiratory electron transport chain
gene-LOC110682555	GO:0005737,cytoplasm; GO:0051539,4 iron, 4 sulfur cluster binding; GO:0046872,metal ion binding; GO:0016740,transferase activity; GO:0000079,regulation of cyclin-dependent protein serine/threonine kinase activity; GO:0006400,tRNA modification
gene-LOC110682556	GO:0005789,endoplasmic reticulum membrane; GO:0016021,integral component of membrane; GO:0102097,(22S)-22-hydroxy-5alpha-campestan-3-one C-23 hydroxylase activity; GO:0020037,heme binding; GO:0005506,iron ion binding; GO:0016709,oxidoreductase activity, acting on paired donors, with incorporation or reduction of molecular oxygen, NAD(P)H as one donor, and incorporation of one atom of oxygen; GO:0…
gene-LOC110682557	GO:0005739,mitochondrion; GO:0003723,RNA binding; GO:0000179,rRNA (adenine-N6,N6-)-dimethyltransferase activity; GO:0046085,adenosine metabolic process
gene-LOC110682558	GO:0048046,apoplast; GO:0009505,plant-type cell wall; GO:0005773,vacuole; GO:0004565,beta-galactosidase activity; GO:0030246,carbohydrate binding; GO:0005975,carbohydrate metabolic process
gene-LOC110682559	GO:0016021,integral component of membrane
gene-LOC110682560	GO:0005737,cytoplasm; GO:0015035,protein disulfide oxidoreductase activity; GO:0045454,cell redox homeostasis; GO:0006662,glycerol ether metabolic process
gene-LOC110682561	GO:0016021,integral component of membrane
gene-LOC110682562	GO:0005768,endosome; GO:0005634,nucleus; GO:0005524,ATP binding; GO:0016887,ATPase activity; GO:0003677,DNA binding; GO:0004519,endonuclease activity; GO:0016301,kinase activity; GO:0003723,RNA binding; GO:0016569,covalent chromatin modification; GO:0051607,defense response to virus; GO:0006281,DNA repair; GO:0031047,gene silencing by RNA; GO:0009626,plant-type hypersensitive response; GO:1900426…
gene-LOC110682563	GO:0005634,nucleus; GO:0008270,zinc ion binding; GO:0006355,regulation of transcription, DNA-templated
gene-LOC110682564	GO:0005634,nucleus; GO:0008270,zinc ion binding; GO:0006355,regulation of transcription, DNA-templated
gene-LOC110682565	GO:0005634,nucleus; GO:0008270,zinc ion binding; GO:0006355,regulation of transcription, DNA-templated
gene-LOC110682566	GO:0005737,cytoplasm; GO:0006952,defense response
gene-LOC110682568	GO:0050057,linamarin synthase activity; GO:0006952,defense response; GO:0008152,metabolic process
gene-LOC110682572	GO:0003676,nucleic acid binding; GO:0008270,zinc ion binding; GO:0015074,DNA integration
gene-LOC110682574	GO:0005634,nucleus; GO:0051301,cell division; GO:0000082,G1/S transition of mitotic cell cycle; GO:0010444,guard mother cell differentiation; GO:0009735,response to cytokinin; GO:0009744,response to sucrose; GO:0048316,seed development
gene-LOC110682575	GO:0005634,nucleus; GO:0003700,DNA-binding transcription factor activity; GO:0046983,protein dimerization activity; GO:0000977,RNA polymerase II regulatory region sequence-specific DNA binding; GO:0045944,positive regulation of transcription by RNA polymerase II; GO:0006351,transcription, DNA-templated
gene-LOC110682576	GO:0009507,chloroplast; GO:0005739,mitochondrion; GO:0004177,aminopeptidase activity; GO:0046872,metal ion binding; GO:0008235,metalloexopeptidase activity; GO:0031365,N-terminal protein amino acid modification; GO:0009737,response to abscisic acid
gene-LOC110682577	GO:0005634,nucleus; GO:0008270,zinc ion binding; GO:0006355,regulation of transcription, DNA-templated
gene-LOC110682578	GO:0005634,nucleus; GO:0008270,zinc ion binding; GO:0006355,regulation of transcription, DNA-templated
gene-LOC110682580	GO:0005634,nucleus; GO:0008270,zinc ion binding; GO:0006355,regulation of transcription, DNA-templated
gene-LOC110682581	GO:0022626,cytosolic ribosome; GO:0005634,nucleus; GO:0003700,DNA-binding transcription factor activity; GO:0046872,metal ion binding; GO:0043565,sequence-specific DNA binding; GO:0044212,transcription regulatory region DNA binding; GO:0009738,abscisic acid-activated signaling pathway; GO:0009736,cytokinin-activated signaling pathway; GO:0009740,gibberellic acid mediated signaling pathway; GO:000…
gene-LOC110682583	GO:0005737,cytoplasm; GO:0005665,RNA polymerase II, core complex; GO:0000418,RNA polymerase IV complex; GO:0000419,RNA polymerase V complex; GO:0005730,nucleolus; GO:0005634,nucleus; GO:0003677,DNA binding; GO:0003899,DNA-directed 5'-3' RNA polymerase activity; GO:0046983,protein dimerization activity; GO:0010374,stomatal complex development; GO:0010375,stomatal complex patterning; GO:0006366,tra…
gene-LOC110682584	GO:0051213,dioxygenase activity; GO:0046872,metal ion binding; GO:0009267,cellular response to starvation
gene-LOC110682585	GO:0051213,dioxygenase activity; GO:0046872,metal ion binding; GO:0009267,cellular response to starvation
gene-LOC110682586	GO:0016021,integral component of membrane; GO:0015297,antiporter activity; GO:0015238,drug transmembrane transporter activity; GO:0006855,drug transmembrane transport; GO:0009636,response to toxic substance
gene-LOC110682587	GO:0051213,dioxygenase activity; GO:0046872,metal ion binding; GO:0009267,cellular response to starvation
gene-LOC110682588	GO:0005737,cytoplasm; GO:0005777,peroxisome; GO:0004364,glutathione transferase activity; GO:0006749,glutathione metabolic process; GO:0009407,toxin catabolic process
gene-LOC110682589	GO:0016788,hydrolase activity, acting on ester bonds
gene-LOC110682590	GO:0005634,nucleus; GO:0008270,zinc ion binding; GO:0006355,regulation of transcription, DNA-templated
gene-LOC110682591	GO:0043231,intracellular membrane-bounded organelle; GO:0047215,indole-3-acetate beta-glucosyltransferase activity; GO:0080043,quercetin 3-O-glucosyltransferase activity; GO:0080044,quercetin 7-O-glucosyltransferase activity; GO:0008152,metabolic process
gene-LOC110682592	GO:0005737,cytoplasm; GO:0005654,nucleoplasm; GO:0003677,DNA binding; GO:0046983,protein dimerization activity; GO:0000981,DNA-binding transcription factor activity, RNA polymerase II-specific
gene-LOC110682593	GO:0016021,integral component of membrane; GO:0015297,antiporter activity; GO:0015238,drug transmembrane transporter activity; GO:0002229,defense response to oomycetes; GO:0098542,defense response to other organism; GO:0006855,drug transmembrane transport
gene-LOC110682597	GO:0003676,nucleic acid binding; GO:0008270,zinc ion binding; GO:0015074,DNA integration
gene-LOC110682598	GO:0005634,nucleus; GO:0008270,zinc ion binding; GO:0006355,regulation of transcription, DNA-templated
gene-LOC110682599	GO:0005739,mitochondrion
gene-LOC110682602	GO:0004190,aspartic-type endopeptidase activity; GO:0003676,nucleic acid binding; GO:0008270,zinc ion binding
gene-LOC110682603	GO:0016021,integral component of membrane; GO:0005886,plasma membrane; GO:0045087,innate immune response; GO:0009751,response to salicylic acid
gene-LOC110682606	GO:0005783,endoplasmic reticulum; GO:0016021,integral component of membrane; GO:0005524,ATP binding; GO:0016887,ATPase activity
gene-LOC110682607	GO:0005634,nucleus; GO:0008483,transaminase activity; GO:0016458,gene silencing; GO:0010073,meristem maintenance; GO:0010082,regulation of root meristem growth
gene-LOC110682608	GO:0005737,cytoplasm; GO:0005634,nucleus; GO:0004364,glutathione transferase activity; GO:0006749,glutathione metabolic process; GO:0009407,toxin catabolic process
gene-LOC110682609	GO:0004061,arylformamidase activity; GO:0019441,tryptophan catabolic process to kynurenine
gene-LOC110682610	GO:0016788,hydrolase activity, acting on ester bonds
gene-LOC110682624	GO:0004061,arylformamidase activity; GO:0019441,tryptophan catabolic process to kynurenine
gene-LOC110682631	GO:0005739,mitochondrion
gene-LOC110682633	GO:0016020,membrane; GO:0005509,calcium ion binding; GO:0004571,mannosyl-oligosaccharide 1,2-alpha-mannosidase activity; GO:0003676,nucleic acid binding; GO:0008270,zinc ion binding; GO:0008152,metabolic process
gene-LOC110682634	GO:0005737,cytoplasm; GO:0005654,nucleoplasm; GO:0003677,DNA binding; GO:0046983,protein dimerization activity; GO:0000981,DNA-binding transcription factor activity, RNA polymerase II-specific
gene-LOC110682636	GO:0003677,DNA binding; GO:0046983,protein dimerization activity
gene-LOC110682637	GO:0005634,nucleus; GO:0008270,zinc ion binding; GO:0006355,regulation of transcription, DNA-templated
gene-LOC110682638	GO:0005829,cytosol; GO:0030529,NA; GO:0005634,nucleus; GO:0003729,mRNA binding; GO:0035197,siRNA binding; GO:0042742,defense response to bacterium; GO:0051607,defense response to virus; GO:0031047,gene silencing by RNA; GO:0019048,modulation by virus of host morphology or physiology; GO:0006355,regulation of transcription, DNA-templated; GO:0006417,regulation of translation; GO:0006351,transcript…
gene-LOC110682639	GO:0005634,nucleus; GO:0003677,DNA binding; GO:0003700,DNA-binding transcription factor activity; GO:0010043,response to zinc ion; GO:0006351,transcription, DNA-templated
gene-LOC110682640	GO:0048046,apoplast; GO:0030145,manganese ion binding; GO:0045735,nutrient reservoir activity; GO:0050832,defense response to fungus; GO:0050829,defense response to Gram-negative bacterium; GO:0050830,defense response to Gram-positive bacterium; GO:0031640,killing of cells of other organism
gene-LOC110682641	GO:0005768,endosome; GO:0016021,integral component of membrane; GO:0005886,plasma membrane; GO:0005524,ATP binding; GO:0046982,protein heterodimerization activity; GO:0042803,protein homodimerization activity; GO:0004674,protein serine/threonine kinase activity; GO:0005496,steroid binding; GO:0048657,anther wall tapetum cell differentiation; GO:0010268,brassinosteroid homeostasis; GO:0009742,bras…
gene-LOC110682644	GO:0003676,nucleic acid binding
gene-LOC110682645	GO:0004190,aspartic-type endopeptidase activity; GO:0003676,nucleic acid binding; GO:0008270,zinc ion binding
gene-LOC110682653	GO:0005634,nucleus; GO:0003677,DNA binding; GO:0003700,DNA-binding transcription factor activity; GO:0009873,ethylene-activated signaling pathway; GO:0008610,lipid biosynthetic process; GO:0006629,lipid metabolic process; GO:0007275,multicellular organism development; GO:1901959,positive regulation of cutin biosynthetic process; GO:0006109,regulation of carbohydrate metabolic process; GO:0006110,…
gene-LOC110682654	GO:0005634,nucleus; GO:0003700,DNA-binding transcription factor activity; GO:0044212,transcription regulatory region DNA binding; GO:0000976,transcription regulatory region sequence-specific DNA binding; GO:0071281,cellular response to iron ion; GO:0042742,defense response to bacterium; GO:0009873,ethylene-activated signaling pathway; GO:0006355,regulation of transcription, DNA-templated; GO:0009…
gene-LOC110682655	GO:0016787,hydrolase activity; GO:0046856,phosphatidylinositol dephosphorylation
gene-LOC110682656	GO:0016021,integral component of membrane
gene-LOC110682657	GO:0005783,endoplasmic reticulum; GO:0005789,endoplasmic reticulum membrane; GO:0016021,integral component of membrane; GO:0005635,nuclear envelope; GO:0005637,nuclear inner membrane; GO:0009524,phragmoplast; GO:0005819,spindle; GO:0043495,protein membrane anchor; GO:0043621,protein self-association; GO:0070197,meiotic attachment of telomere to nuclear envelope; GO:0006997,nucleus organization; G…
gene-LOC110682659	GO:0016021,integral component of membrane; GO:0009705,plant-type vacuole membrane; GO:0005886,plasma membrane; GO:0022821,potassium ion antiporter activity; GO:0090333,regulation of stomatal closure; GO:0009624,response to nematode; GO:0010043,response to zinc ion; GO:0055069,zinc ion homeostasis
gene-LOC110682660	GO:0005634,nucleus; GO:0008270,zinc ion binding; GO:0006355,regulation of transcription, DNA-templated
gene-LOC110682662	GO:0043231,intracellular membrane-bounded organelle; GO:0005739,mitochondrion; GO:0004519,endonuclease activity; GO:0003723,RNA binding; GO:0008270,zinc ion binding; GO:0009451,RNA modification
gene-LOC110682665	GO:0009507,chloroplast; GO:0030170,pyridoxal phosphate binding; GO:0004795,threonine synthase activity; GO:0009088,threonine biosynthetic process
gene-LOC110682666	GO:0000775,chromosome, centromeric region; GO:0005634,nucleus; GO:0018024,histone-lysine N-methyltransferase activity; GO:0008270,zinc ion binding; GO:0040029,regulation of gene expression, epigenetic
gene-LOC110682667	GO:0016021,integral component of membrane
gene-LOC110682669	GO:0005829,cytosol; GO:0005634,nucleus; GO:0005886,plasma membrane; GO:0009506,plasmodesma; GO:0080037,negative regulation of cytokinin-activated signaling pathway; GO:0010628,positive regulation of gene expression; GO:2000012,regulation of auxin polar transport; GO:0010449,root meristem growth
gene-LOC110682671	GO:0033063,Rad51B-Rad51C-Rad51D-XRCC2 complex; GO:0005657,replication fork; GO:0005524,ATP binding; GO:0008094,DNA-dependent ATPase activity; GO:0003690,double-stranded DNA binding; GO:0000400,four-way junction DNA binding; GO:0000150,recombinase activity; GO:0003697,single-stranded DNA binding; GO:0006281,DNA repair; GO:0000707,meiotic DNA recombinase assembly; GO:0006312,mitotic recombination; …
gene-LOC110682673	GO:0005634,nucleus; GO:0003677,DNA binding; GO:0003700,DNA-binding transcription factor activity; GO:0043565,sequence-specific DNA binding; GO:0010043,response to zinc ion; GO:0006351,transcription, DNA-templated
gene-LOC110682675	GO:0005634,nucleus; GO:0003677,DNA binding; GO:0009908,flower development; GO:0006355,regulation of transcription, DNA-templated; GO:0006351,transcription, DNA-templated
gene-LOC110682679	GO:0009331,glycerol-3-phosphate dehydrogenase complex; GO:0004367,glycerol-3-phosphate dehydrogenase [NAD+] activity; GO:0051287,NAD binding; GO:0042803,protein homodimerization activity; GO:0005975,carbohydrate metabolic process; GO:0046168,glycerol-3-phosphate catabolic process
gene-LOC110682682	GO:0005634,nucleus; GO:0003700,DNA-binding transcription factor activity; GO:0046872,metal ion binding; GO:0046983,protein dimerization activity; GO:0000977,RNA polymerase II regulatory region sequence-specific DNA binding; GO:0009791,post-embryonic development; GO:0006357,regulation of transcription by RNA polymerase II; GO:0006351,transcription, DNA-templated
gene-LOC110682688	GO:0003676,nucleic acid binding; GO:0008270,zinc ion binding; GO:0015074,DNA integration
gene-LOC110682689	GO:0005737,cytoplasm; GO:0005886,plasma membrane; GO:0090406,pollen tube; GO:0005509,calcium ion binding; GO:0019900,kinase binding; GO:0009738,abscisic acid-activated signaling pathway; GO:0019722,calcium-mediated signaling; GO:0009860,pollen tube growth; GO:0009409,response to cold; GO:0006970,response to osmotic stress; GO:0009651,response to salt stress; GO:0009414,response to water deprivati…
gene-LOC110682695	GO:0003676,nucleic acid binding; GO:0015074,DNA integration
gene-LOC110682698	GO:0005618,cell wall; GO:0005576,extracellular region; GO:0045330,aspartyl esterase activity; GO:0030599,pectinesterase activity; GO:0042545,cell wall modification; GO:0045490,pectin catabolic process
gene-LOC110682701	GO:0005788,endoplasmic reticulum lumen; GO:0016021,integral component of membrane; GO:0009793,embryo development ending in seed dormancy; GO:0035437,maintenance of protein localization in endoplasmic reticulum; GO:0010183,pollen tube guidance
gene-LOC110682702	GO:0005737,cytoplasm; GO:0008168,methyltransferase activity; GO:0006480,N-terminal protein amino acid methylation
gene-LOC110682703	GO:0080008,Cul4-RING E3 ubiquitin ligase complex; GO:0005730,nucleolus; GO:0032040,small-subunit processome; GO:0030515,snoRNA binding; GO:0006364,rRNA processing
gene-LOC110682704	GO:0005829,cytosol; GO:0005635,nuclear envelope; GO:0034399,nuclear periphery; GO:0005643,nuclear pore; GO:0006997,nucleus organization; GO:0016973,poly(A)+ mRNA export from nucleus
gene-LOC110682705	GO:0003676,nucleic acid binding; GO:0008270,zinc ion binding
gene-LOC110682706	GO:0004190,aspartic-type endopeptidase activity; GO:0004519,endonuclease activity; GO:0046872,metal ion binding; GO:0003676,nucleic acid binding; GO:0003964,RNA-directed DNA polymerase activity; GO:0015074,DNA integration; GO:0006310,DNA recombination
gene-LOC110682707	GO:0016021,integral component of membrane
gene-LOC110682708	GO:0016021,integral component of membrane; GO:0009705,plant-type vacuole membrane; GO:0015369,calcium:proton antiporter activity
gene-LOC110682712	GO:0009507,chloroplast
gene-LOC110682713	GO:0005634,nucleus; GO:0003700,DNA-binding transcription factor activity; GO:0008270,zinc ion binding; GO:0010018,far-red light signaling pathway; GO:0042753,positive regulation of circadian rhythm; GO:0045893,positive regulation of transcription, DNA-templated; GO:0010017,red or far-red light signaling pathway; GO:0009585,red, far-red light phototransduction; GO:0010218,response to far red light…
gene-LOC110682715	GO:0005634,nucleus; GO:0003700,DNA-binding transcription factor activity; GO:0008270,zinc ion binding; GO:0007623,circadian rhythm; GO:0010018,far-red light signaling pathway; GO:0042753,positive regulation of circadian rhythm; GO:0045893,positive regulation of transcription, DNA-templated; GO:0010017,red or far-red light signaling pathway; GO:0009585,red, far-red light phototransduction; GO:0010…
gene-LOC110682718	GO:0005576,extracellular region; GO:0016788,hydrolase activity, acting on ester bonds; GO:0016042,lipid catabolic process
gene-LOC110682719	GO:0005622,intracellular; GO:0010181,FMN binding; GO:0016491,oxidoreductase activity; GO:0055114,oxidation-reduction process; GO:0031408,oxylipin biosynthetic process
gene-LOC110682720	GO:0005576,extracellular region; GO:0016788,hydrolase activity, acting on ester bonds; GO:0016042,lipid catabolic process
gene-LOC110682729	GO:0016021,integral component of membrane; GO:0016020,membrane; GO:0020037,heme binding; GO:0005506,iron ion binding; GO:0016709,oxidoreductase activity, acting on paired donors, with incorporation or reduction of molecular oxygen, NAD(P)H as one donor, and incorporation of one atom of oxygen; GO:0007275,multicellular organism development; GO:0040008,regulation of growth; GO:0090709,regulation of…
gene-LOC110682732	GO:0005634,nucleus; GO:0003700,DNA-binding transcription factor activity; GO:0008270,zinc ion binding; GO:0010018,far-red light signaling pathway; GO:0042753,positive regulation of circadian rhythm; GO:0045893,positive regulation of transcription, DNA-templated; GO:0010017,red or far-red light signaling pathway; GO:0009585,red, far-red light phototransduction; GO:0010218,response to far red light…
gene-LOC110682733	GO:0005634,nucleus; GO:0003700,DNA-binding transcription factor activity; GO:0008270,zinc ion binding; GO:0007623,circadian rhythm; GO:0010018,far-red light signaling pathway; GO:0042753,positive regulation of circadian rhythm; GO:0045893,positive regulation of transcription, DNA-templated; GO:0010017,red or far-red light signaling pathway; GO:0009585,red, far-red light phototransduction; GO:0010…
gene-LOC110682734	GO:0005737,cytoplasm; GO:0005634,nucleus; GO:0008198,ferrous iron binding; GO:0016706,oxidoreductase activity, acting on paired donors, with incorporation or reduction of molecular oxygen, 2-oxoglutarate as one donor, and incorporation of one atom each of oxygen into both donors; GO:0016300,tRNA (uracil) methyltransferase activity; GO:0000049,tRNA binding; GO:0008175,tRNA methyltransferase activi…
gene-LOC110682736	GO:0005783,endoplasmic reticulum; GO:0016021,integral component of membrane; GO:0005886,plasma membrane; GO:0010329,auxin efflux transmembrane transporter activity; GO:0010252,auxin homeostasis; GO:0009926,auxin polar transport; GO:0009734,auxin-activated signaling pathway
gene-LOC110682737	GO:0009570,chloroplast stroma; GO:0004089,carbonate dehydratase activity; GO:0008270,zinc ion binding; GO:0006730,one-carbon metabolic process
gene-LOC110682738	GO:0005829,cytosol; GO:0005524,ATP binding; GO:0004825,methionine-tRNA ligase activity; GO:0000049,tRNA binding; GO:0006431,methionyl-tRNA aminoacylation; GO:0046686,response to cadmium ion; GO:0006418,tRNA aminoacylation for protein translation
gene-LOC110682740	GO:0005634,nucleus; GO:0046872,metal ion binding; GO:0004518,nuclease activity
gene-LOC110682742	GO:0005634,nucleus; GO:0003700,DNA-binding transcription factor activity; GO:0008270,zinc ion binding; GO:0010018,far-red light signaling pathway; GO:0042753,positive regulation of circadian rhythm; GO:0045893,positive regulation of transcription, DNA-templated; GO:0010017,red or far-red light signaling pathway; GO:0009585,red, far-red light phototransduction; GO:0010218,response to far red light…
gene-LOC110682744	GO:0005634,nucleus; GO:0005524,ATP binding; GO:0004693,cyclin-dependent protein serine/threonine kinase activity; GO:0006468,protein phosphorylation
gene-LOC110682747	GO:0005634,nucleus; GO:0009506,plasmodesma; GO:0010385,double-stranded methylated DNA binding; GO:0004402,histone acetyltransferase activity; GO:0042393,histone binding; GO:0046872,metal ion binding; GO:0044154,histone H3-K14 acetylation; GO:0043971,histone H3-K18 acetylation; GO:0043972,histone H3-K23 acetylation; GO:0044030,regulation of DNA methylation; GO:0006355,regulation of transcription, …
gene-LOC110682748	GO:0007076,mitotic chromosome condensation
gene-LOC110682749	GO:0005789,endoplasmic reticulum membrane; GO:0016021,integral component of membrane; GO:0016020,membrane; GO:0003854,3-beta-hydroxy-delta5-steroid dehydrogenase activity; GO:0103066,4alpha-carboxy-4beta-methyl-5alpha-cholesta-8-en-3beta-ol:NAD(P)+ 3-oxidoreductase (decarboxylating) activity; GO:0103067,4alpha-carboxy-5alpha-cholesta-8-en-3beta-ol:NAD(P)+ 3-dehydrogenase (decarboxylating) activit…
gene-LOC110682752	GO:0000932,P-body; GO:0003729,mRNA binding; GO:0033962,cytoplasmic mRNA processing body assembly; GO:0000290,deadenylation-dependent decapping of nuclear-transcribed mRNA; GO:0045087,innate immune response; GO:0006397,mRNA processing
gene-LOC110682753	GO:0048046,apoplast; GO:0005829,cytosol; GO:0005634,nucleus; GO:0005524,ATP binding; GO:0004127,cytidylate kinase activity; GO:0009041,uridylate kinase activity; GO:0006207,'de novo' pyrimidine nucleobase biosynthetic process; GO:0006221,pyrimidine nucleotide biosynthetic process; GO:0009173,pyrimidine ribonucleoside monophosphate metabolic process
gene-LOC110682755	GO:0005634,nucleus; GO:0003700,DNA-binding transcription factor activity; GO:0046983,protein dimerization activity; GO:0000977,RNA polymerase II regulatory region sequence-specific DNA binding; GO:0009908,flower development; GO:0045944,positive regulation of transcription by RNA polymerase II; GO:0040008,regulation of growth; GO:0048364,root development; GO:0006351,transcription, DNA-templated; G…
gene-LOC110682757	GO:0005634,nucleus; GO:0003700,DNA-binding transcription factor activity; GO:0008270,zinc ion binding; GO:0010018,far-red light signaling pathway; GO:0042753,positive regulation of circadian rhythm; GO:0045893,positive regulation of transcription, DNA-templated; GO:0010017,red or far-red light signaling pathway; GO:0009585,red, far-red light phototransduction; GO:0010218,response to far red light…
gene-LOC110682758	GO:0005634,nucleus; GO:0048188,Set1C/COMPASS complex; GO:0042393,histone binding; GO:0008168,methyltransferase activity; GO:0010228,vegetative to reproductive phase transition of meristem
gene-LOC110682760	GO:0005737,cytoplasm; GO:0016629,12-oxophytodienoate reductase activity; GO:0010181,FMN binding; GO:0031408,oxylipin biosynthetic process
gene-LOC110682761	GO:0016021,integral component of membrane
gene-LOC110682763	GO:0005622,intracellular; GO:0010181,FMN binding; GO:0016491,oxidoreductase activity; GO:0055114,oxidation-reduction process; GO:0031408,oxylipin biosynthetic process
gene-LOC110682764	GO:0005737,cytoplasm; GO:0005622,intracellular; GO:0016629,12-oxophytodienoate reductase activity; GO:0010181,FMN binding; GO:0055114,oxidation-reduction process; GO:0031408,oxylipin biosynthetic process
gene-LOC110682765	GO:0043231,intracellular membrane-bounded organelle; GO:0004519,endonuclease activity; GO:0003723,RNA binding; GO:0009451,RNA modification
gene-LOC110682766	GO:0005618,cell wall; GO:0005576,extracellular region; GO:0016020,membrane; GO:0009664,plant-type cell wall organization
gene-LOC110682767	GO:0009507,chloroplast; GO:0005524,ATP binding; GO:0016301,kinase activity; GO:0046872,metal ion binding; GO:0050242,pyruvate, phosphate dikinase activity; GO:0015979,photosynthesis; GO:0006090,pyruvate metabolic process
gene-LOC110682769	GO:0016021,integral component of membrane; GO:0016020,membrane; GO:0020037,heme binding; GO:0005506,iron ion binding; GO:0016709,oxidoreductase activity, acting on paired donors, with incorporation or reduction of molecular oxygen, NAD(P)H as one donor, and incorporation of one atom of oxygen; GO:0044550,secondary metabolite biosynthetic process
gene-LOC110682770	GO:0016021,integral component of membrane
gene-LOC110682772	GO:0005737,cytoplasm; GO:0005634,nucleus; GO:0004364,glutathione transferase activity; GO:0003746,translation elongation factor activity; GO:0006749,glutathione metabolic process
gene-LOC110682773	GO:0005737,cytoplasm; GO:0005634,nucleus; GO:0004364,glutathione transferase activity; GO:0003746,translation elongation factor activity; GO:0006749,glutathione metabolic process
gene-LOC110682774	GO:0005634,nucleus; GO:0003700,DNA-binding transcription factor activity; GO:0046983,protein dimerization activity; GO:0000977,RNA polymerase II regulatory region sequence-specific DNA binding; GO:0048440,carpel development; GO:0048481,plant ovule development; GO:0045944,positive regulation of transcription by RNA polymerase II; GO:0040008,regulation of growth; GO:0006351,transcription, DNA-templ…
gene-LOC110682776	GO:0005525,GTP binding
gene-LOC110682777	GO:0005737,cytoplasm; GO:0005730,nucleolus; GO:0003729,mRNA binding; GO:0042742,defense response to bacterium; GO:0009867,jasmonic acid mediated signaling pathway; GO:0048571,long-day photoperiodism; GO:0051028,mRNA transport; GO:0000184,nuclear-transcribed mRNA catabolic process, nonsense-mediated decay; GO:0009611,response to wounding; GO:0009863,salicylic acid mediated signaling pathway
gene-LOC110682778	GO:0005681,spliceosomal complex; GO:0000398,mRNA splicing, via spliceosome
gene-LOC110682779	GO:0009507,chloroplast; GO:0005886,plasma membrane; GO:0016787,hydrolase activity
gene-LOC110682780	GO:0016021,integral component of membrane; GO:0031966,mitochondrial membrane; GO:0005886,plasma membrane; GO:0046872,metal ion binding; GO:0004252,serine-type endopeptidase activity
gene-LOC110682781	GO:0051723,protein methylesterase activity; GO:0006482,protein demethylation
gene-LOC110682783	GO:0005886,plasma membrane; GO:0016567,protein ubiquitination
gene-LOC110682785	GO:0009705,plant-type vacuole membrane; GO:0009506,plasmodesma; GO:0005773,vacuole; GO:0046872,metal ion binding; GO:0008970,phospholipase A1 activity; GO:0004620,phospholipase activity; GO:0009660,amyloplast organization; GO:0009590,detection of gravity; GO:0016042,lipid catabolic process; GO:0009959,negative gravitropism
gene-LOC110682787	GO:0010494,cytoplasmic stress granule; GO:0000932,P-body; GO:0046872,metal ion binding; GO:0009737,response to abscisic acid; GO:0010162,seed dormancy process
gene-LOC110682788	GO:0046658,anchored component of plasma membrane; GO:0005576,extracellular region; GO:0005886,plasma membrane; GO:0008289,lipid binding; GO:0006869,lipid transport
gene-LOC110682789	GO:0005829,cytosol; GO:0005886,plasma membrane; GO:0003989,acetyl-CoA carboxylase activity; GO:0005524,ATP binding; GO:0004075,biotin carboxylase activity; GO:0046872,metal ion binding; GO:0009793,embryo development ending in seed dormancy; GO:0030497,fatty acid elongation; GO:2001295,malonyl-CoA biosynthetic process; GO:0009933,meristem structural organization; GO:0010072,primary shoot apical me…
gene-LOC110682791	GO:0005730,nucleolus; GO:0032040,small-subunit processome; GO:0009561,megagametogenesis; GO:0042274,ribosomal small subunit biogenesis; GO:0006364,rRNA processing
gene-LOC110682792	GO:0005829,cytosol; GO:0070971,endoplasmic reticulum exit site; GO:0005789,endoplasmic reticulum membrane; GO:0019898,extrinsic component of membrane; GO:0005634,nucleus; GO:0005886,plasma membrane; GO:0005089,Rho guanyl-nucleotide exchange factor activity; GO:0009734,auxin-activated signaling pathway; GO:0007275,multicellular organism development; GO:0009958,positive gravitropism; GO:0008064,reg…
gene-LOC110682796	GO:0009507,chloroplast; GO:0005525,GTP binding; GO:0003924,GTPase activity; GO:0046872,metal ion binding; GO:0006400,tRNA modification
gene-LOC110682797	GO:0005887,integral component of plasma membrane; GO:0008271,secondary active sulfate transmembrane transporter activity; GO:0015116,sulfate transmembrane transporter activity; GO:0015293,symporter activity
gene-LOC110682798	GO:0005789,endoplasmic reticulum membrane; GO:0016021,integral component of membrane; GO:0005634,nucleus; GO:0046873,metal ion transmembrane transporter activity; GO:0003729,mRNA binding; GO:0009926,auxin polar transport; GO:0009734,auxin-activated signaling pathway; GO:0051301,cell division; GO:0071281,cellular response to iron ion; GO:0009736,cytokinin-activated signaling pathway; GO:0052544,de…
gene-LOC110682799	GO:0005829,cytosol; GO:0016592,mediator complex; GO:0005685,U1 snRNP; GO:0071004,U2-type prespliceosome; GO:0003723,RNA binding; GO:0000398,mRNA splicing, via spliceosome; GO:0006355,regulation of transcription, DNA-templated; GO:0006351,transcription, DNA-templated
gene-LOC110682801	GO:0016788,hydrolase activity, acting on ester bonds
gene-LOC110682802	GO:0005737,cytoplasm; GO:0046914,transition metal ion binding; GO:0046916,cellular transition metal ion homeostasis; GO:0030001,metal ion transport
gene-LOC110682805	GO:0005634,nucleus; GO:0003700,DNA-binding transcription factor activity; GO:0000981,DNA-binding transcription factor activity, RNA polymerase II-specific; GO:0043565,sequence-specific DNA binding; GO:0001135,RNA polymerase II transcription regulator recruiting activity; GO:0044212,transcription regulatory region DNA binding; GO:0030154,cell differentiation; GO:0071555,cell wall organization; GO:…
gene-LOC110682809	GO:0009507,chloroplast; GO:0030170,pyridoxal phosphate binding; GO:0008483,transaminase activity; GO:0009058,biosynthetic process; GO:0042742,defense response to bacterium; GO:0010150,leaf senescence; GO:0009862,systemic acquired resistance, salicylic acid mediated signaling pathway
gene-LOC110682810	GO:0005829,cytosol; GO:0016491,oxidoreductase activity
gene-LOC110682811	GO:0003937,IMP cyclohydrolase activity; GO:0004643,phosphoribosylaminoimidazolecarboxamide formyltransferase activity; GO:0006164,purine nucleotide biosynthetic process
gene-LOC110682814	GO:0005789,endoplasmic reticulum membrane; GO:0016021,integral component of membrane; GO:0005886,plasma membrane; GO:0005524,ATP binding; GO:0042802,identical protein binding; GO:0033612,receptor serine/threonine kinase binding; GO:0004675,transmembrane receptor protein serine/threonine kinase activity; GO:0004714,transmembrane receptor protein tyrosine kinase activity; GO:0009742,brassinosteroid…
gene-LOC110682815	GO:0005634,nucleus; GO:0006260,DNA replication
gene-LOC110682817	GO:0008270,zinc ion binding; GO:0006355,regulation of transcription, DNA-templated
gene-LOC110682818	GO:0009507,chloroplast; GO:0005739,mitochondrion; GO:0009536,plastid; GO:0003690,double-stranded DNA binding; GO:0019843,rRNA binding; GO:0003727,single-stranded RNA binding; GO:0009658,chloroplast organization; GO:0032502,developmental process; GO:0006353,DNA-templated transcription, termination; GO:0009793,embryo development ending in seed dormancy; GO:0006355,regulation of transcription, DNA-t…
gene-LOC110682819	GO:0003676,nucleic acid binding; GO:0015074,DNA integration
gene-LOC110682821	GO:0005634,nucleus; GO:0008270,zinc ion binding; GO:0006355,regulation of transcription, DNA-templated
gene-LOC110682822	GO:0003676,nucleic acid binding; GO:0004523,RNA-DNA hybrid ribonuclease activity
gene-LOC110682823	GO:0003676,nucleic acid binding
gene-LOC110682824	GO:0003676,nucleic acid binding; GO:0008270,zinc ion binding; GO:0015074,DNA integration
gene-LOC110682825	GO:0005737,cytoplasm; GO:0005634,nucleus; GO:0009846,pollen germination
gene-LOC110682826	GO:0003676,nucleic acid binding
gene-LOC110682827	GO:0005829,cytosol; GO:0047134,protein-disulfide reductase activity; GO:0004791,thioredoxin-disulfide reductase activity; GO:0045454,cell redox homeostasis; GO:0009860,pollen tube growth; GO:0010183,pollen tube guidance; GO:0080092,regulation of pollen tube growth; GO:0046686,response to cadmium ion
gene-LOC110682830	GO:0046872,metal ion binding; GO:0003676,nucleic acid binding; GO:0004523,RNA-DNA hybrid ribonuclease activity
gene-LOC110682831	GO:0016021,integral component of membrane; GO:0015297,antiporter activity; GO:0015238,drug transmembrane transporter activity
gene-LOC110682832	GO:0000139,Golgi membrane; GO:0016021,integral component of membrane; GO:0016757,transferase activity, transferring glycosyl groups; GO:0071555,cell wall organization; GO:0006486,protein glycosylation
gene-LOC110682833	GO:0016788,hydrolase activity, acting on ester bonds
gene-LOC110682834	GO:0003677,DNA binding; GO:0004803,transposase activity; GO:0008270,zinc ion binding; GO:0006313,transposition, DNA-mediated
gene-LOC110682835	GO:0016788,hydrolase activity, acting on ester bonds
gene-LOC110682836	GO:0005634,nucleus; GO:0003700,DNA-binding transcription factor activity; GO:0008270,zinc ion binding; GO:0010018,far-red light signaling pathway; GO:0042753,positive regulation of circadian rhythm; GO:0045893,positive regulation of transcription, DNA-templated; GO:0010017,red or far-red light signaling pathway; GO:0009585,red, far-red light phototransduction; GO:0010218,response to far red light…
gene-LOC110682837	GO:0003676,nucleic acid binding; GO:0015074,DNA integration
gene-LOC110682839	GO:0003676,nucleic acid binding; GO:0003964,RNA-directed DNA polymerase activity; GO:0004523,RNA-DNA hybrid ribonuclease activity; GO:0015074,DNA integration
gene-LOC110682840	GO:0005739,mitochondrion; GO:0003676,nucleic acid binding; GO:0004523,RNA-DNA hybrid ribonuclease activity; GO:0015074,DNA integration
gene-LOC110682843	GO:0005654,nucleoplasm; GO:0003677,DNA binding; GO:0043565,sequence-specific DNA binding; GO:0009909,regulation of flower development; GO:0006355,regulation of transcription, DNA-templated; GO:0006351,transcription, DNA-templated; GO:0010048,vernalization response
gene-LOC110682844	GO:0005634,nucleus; GO:0008270,zinc ion binding; GO:0006355,regulation of transcription, DNA-templated
gene-LOC110682845	GO:0016021,integral component of membrane; GO:0005886,plasma membrane; GO:0005524,ATP binding; GO:0008553,proton-exporting ATPase activity, phosphorylative mechanism; GO:0046872,metal ion binding; GO:0006754,ATP biosynthetic process
gene-LOC110682846	GO:0003676,nucleic acid binding
gene-LOC110682847	GO:0005524,ATP binding; GO:0003678,DNA helicase activity; GO:0006310,DNA recombination; GO:0006281,DNA repair; GO:0000723,telomere maintenance
gene-LOC110682848	GO:0005739,mitochondrion; GO:0003676,nucleic acid binding; GO:0004523,RNA-DNA hybrid ribonuclease activity; GO:0015074,DNA integration
gene-LOC110682849	GO:0016021,integral component of membrane
gene-LOC110682851	GO:0005737,cytoplasm; GO:0005634,nucleus; GO:0004842,ubiquitin-protein transferase activity; GO:0031348,negative regulation of defense response; GO:0042177,negative regulation of protein catabolic process; GO:0009626,plant-type hypersensitive response; GO:0031146,SCF-dependent proteasomal ubiquitin-dependent protein catabolic process
gene-LOC110682852	GO:0003676,nucleic acid binding
gene-LOC110682853	GO:0004190,aspartic-type endopeptidase activity; GO:0004519,endonuclease activity; GO:0003676,nucleic acid binding; GO:0003964,RNA-directed DNA polymerase activity; GO:0008270,zinc ion binding; GO:0015074,DNA integration
gene-LOC110682855	GO:0004190,aspartic-type endopeptidase activity; GO:0004519,endonuclease activity; GO:0003676,nucleic acid binding; GO:0003964,RNA-directed DNA polymerase activity; GO:0008270,zinc ion binding; GO:0015074,DNA integration
gene-LOC110682857	GO:0003676,nucleic acid binding; GO:0008270,zinc ion binding; GO:0015074,DNA integration
gene-LOC110682858	GO:0016021,integral component of membrane; GO:0005886,plasma membrane; GO:0005524,ATP binding; GO:0030247,polysaccharide binding; GO:0004674,protein serine/threonine kinase activity; GO:0007166,cell surface receptor signaling pathway
gene-LOC110682860	GO:0016021,integral component of membrane; GO:0005886,plasma membrane
gene-LOC110682861	GO:0005737,cytoplasm; GO:0005634,nucleus; GO:0004842,ubiquitin-protein transferase activity; GO:0031348,negative regulation of defense response; GO:0042177,negative regulation of protein catabolic process; GO:0009626,plant-type hypersensitive response; GO:0031146,SCF-dependent proteasomal ubiquitin-dependent protein catabolic process
gene-LOC110682862	GO:0005739,mitochondrion
gene-LOC110682864	GO:0005739,mitochondrion
gene-LOC110682869	GO:0005634,nucleus; GO:0004842,ubiquitin-protein transferase activity; GO:0031146,SCF-dependent proteasomal ubiquitin-dependent protein catabolic process
gene-LOC110682870	GO:0003676,nucleic acid binding; GO:0008270,zinc ion binding; GO:0015074,DNA integration
gene-LOC110682873	GO:0003676,nucleic acid binding; GO:0008270,zinc ion binding; GO:0015074,DNA integration
gene-LOC110682875	GO:0003676,nucleic acid binding
gene-LOC110682876	GO:0016021,integral component of membrane; GO:0005886,plasma membrane; GO:0043447,alkane biosynthetic process; GO:0006723,cuticle hydrocarbon biosynthetic process; GO:0006952,defense response; GO:0009793,embryo development ending in seed dormancy; GO:0006629,lipid metabolic process; GO:0048316,seed development
gene-LOC110682877	GO:0016021,integral component of membrane; GO:0005886,plasma membrane; GO:0005524,ATP binding; GO:0005516,calmodulin binding; GO:0030246,carbohydrate binding; GO:0004674,protein serine/threonine kinase activity; GO:0006468,protein phosphorylation; GO:0048544,recognition of pollen
gene-LOC110682878	GO:0009507,chloroplast; GO:0009534,chloroplast thylakoid; GO:0009535,chloroplast thylakoid membrane; GO:0005634,nucleus; GO:0009579,thylakoid; GO:0031977,thylakoid lumen; GO:0042802,identical protein binding; GO:0004252,serine-type endopeptidase activity; GO:0008236,serine-type peptidase activity; GO:0010206,photosystem II repair; GO:0030163,protein catabolic process; GO:0009735,response to cytok…
gene-LOC110682881	GO:0031083,BLOC-1 complex; GO:0006886,intracellular protein transport
gene-LOC110682882	GO:0005737,cytoplasm; GO:0005634,nucleus
gene-LOC110682883	GO:0009507,chloroplast; GO:0043231,intracellular membrane-bounded organelle; GO:0004519,endonuclease activity; GO:0003723,RNA binding; GO:0009451,RNA modification
gene-LOC110682884	GO:0048046,apoplast; GO:0005618,cell wall; GO:0005829,cytosol; GO:0005794,Golgi apparatus; GO:0005739,mitochondrion; GO:0005634,nucleus; GO:0005886,plasma membrane; GO:0005774,vacuolar membrane; GO:0005524,ATP binding; GO:0031625,ubiquitin protein ligase binding; GO:0016567,protein ubiquitination; GO:0006355,regulation of transcription, DNA-templated; GO:0009617,response to bacterium; GO:0046686,…
gene-LOC110682885	GO:0031969,chloroplast membrane; GO:0005524,ATP binding
gene-LOC110682886	GO:0005524,ATP binding
gene-LOC110682888	GO:0005634,nucleus; GO:0003700,DNA-binding transcription factor activity; GO:0043565,sequence-specific DNA binding; GO:0035865,cellular response to potassium ion; GO:0009873,ethylene-activated signaling pathway; GO:0048528,post-embryonic root development; GO:0009723,response to ethylene; GO:0000302,response to reactive oxygen species; GO:0006351,transcription, DNA-templated
gene-LOC110682889	GO:0004553,hydrolase activity, hydrolyzing O-glycosyl compounds
gene-LOC110682890	GO:0016021,integral component of membrane
gene-LOC110682892	GO:0005737,cytoplasm; GO:0005634,nucleus; GO:0003677,DNA binding; GO:0003729,mRNA binding; GO:0006355,regulation of transcription, DNA-templated; GO:0046686,response to cadmium ion; GO:0006351,transcription, DNA-templated
gene-LOC110682893	GO:0005759,mitochondrial matrix; GO:0003863,3-methyl-2-oxobutanoate dehydrogenase (2-methylpropanoyl-transferring) activity
gene-LOC110682894	GO:0003723,RNA binding
gene-LOC110682896	GO:0005737,cytoplasm; GO:0005634,nucleus; GO:0004842,ubiquitin-protein transferase activity; GO:0031348,negative regulation of defense response; GO:0042177,negative regulation of protein catabolic process; GO:0009626,plant-type hypersensitive response; GO:0031146,SCF-dependent proteasomal ubiquitin-dependent protein catabolic process
gene-LOC110682897	GO:0009507,chloroplast; GO:0005739,mitochondrion; GO:0005524,ATP binding; GO:0003677,DNA binding; GO:0004824,lysine-tRNA ligase activity; GO:0046872,metal ion binding; GO:0006430,lysyl-tRNA aminoacylation; GO:0048481,plant ovule development
gene-LOC110682899	GO:0005737,cytoplasm; GO:0005789,endoplasmic reticulum membrane; GO:0010008,endosome membrane; GO:0005887,integral component of plasma membrane; GO:0004198,calcium-dependent cysteine-type endopeptidase activity; GO:0008234,cysteine-type peptidase activity; GO:0009793,embryo development ending in seed dormancy; GO:0090628,plant epidermal cell fate specification; GO:0032877,positive regulation of D…
gene-LOC110682900	GO:0016021,integral component of membrane; GO:0005634,nucleus; GO:0051119,sugar transmembrane transporter activity; GO:0008643,carbohydrate transport; GO:0007275,multicellular organism development; GO:0040034,regulation of development, heterochronic; GO:0040008,regulation of growth; GO:0090213,regulation of radial pattern formation; GO:0006355,regulation of transcription, DNA-templated; GO:000635…
gene-LOC110682901	GO:0005783,endoplasmic reticulum; GO:0016021,integral component of membrane; GO:0003756,protein disulfide isomerase activity; GO:0045454,cell redox homeostasis; GO:0006457,protein folding; GO:0034976,response to endoplasmic reticulum stress
gene-LOC110682902	GO:0005618,cell wall; GO:0009507,chloroplast; GO:0009941,chloroplast envelope; GO:0016021,integral component of membrane; GO:0005743,mitochondrial inner membrane; GO:0005739,mitochondrion; GO:0009506,plasmodesma; GO:0005774,vacuolar membrane; GO:0005310,dicarboxylic acid transmembrane transporter activity; GO:0015367,oxoglutarate:malate antiporter activity; GO:0015142,tricarboxylic acid transmemb…
gene-LOC110682903	GO:0005737,cytoplasm; GO:0003746,translation elongation factor activity
gene-LOC110682904	GO:0016021,integral component of membrane; GO:0005886,plasma membrane; GO:0005524,ATP binding; GO:0005516,calmodulin binding; GO:0030246,carbohydrate binding; GO:0004672,protein kinase activity; GO:0004674,protein serine/threonine kinase activity; GO:0031625,ubiquitin protein ligase binding; GO:0071446,cellular response to salicylic acid stimulus; GO:0009816,defense response to bacterium, incompa…
gene-LOC110682905	GO:0005737,cytoplasm; GO:0005874,microtubule; GO:0005525,GTP binding; GO:0003924,GTPase activity; GO:0005200,structural constituent of cytoskeleton; GO:0007017,microtubule-based process
gene-LOC110682907	GO:0030529,NA; GO:0005739,mitochondrion; GO:0004045,aminoacyl-tRNA hydrolase activity; GO:0006397,mRNA processing; GO:0008380,RNA splicing
gene-LOC110682908	GO:0005524,ATP binding; GO:0003678,DNA helicase activity; GO:0006310,DNA recombination; GO:0006281,DNA repair; GO:0000723,telomere maintenance
gene-LOC110682909	GO:0046983,protein dimerization activity
gene-LOC110682911	GO:0005634,nucleus; GO:0004842,ubiquitin-protein transferase activity
gene-LOC110682912	GO:0003676,nucleic acid binding; GO:0004523,RNA-DNA hybrid ribonuclease activity
gene-LOC110682913	GO:0016021,integral component of membrane; GO:0005886,plasma membrane; GO:0005524,ATP binding; GO:0005516,calmodulin binding; GO:0030246,carbohydrate binding; GO:0004674,protein serine/threonine kinase activity; GO:0006468,protein phosphorylation; GO:0048544,recognition of pollen
gene-LOC110682914	GO:0016021,integral component of membrane
gene-LOC110682916	GO:0005737,cytoplasm; GO:0005634,nucleus; GO:0004364,glutathione transferase activity; GO:0006749,glutathione metabolic process; GO:0009407,toxin catabolic process
gene-LOC110682917	GO:0005634,nucleus; GO:0003700,DNA-binding transcription factor activity; GO:0008270,zinc ion binding; GO:0010018,far-red light signaling pathway; GO:0042753,positive regulation of circadian rhythm; GO:0045893,positive regulation of transcription, DNA-templated; GO:0009585,red, far-red light phototransduction
gene-LOC110682918	GO:0005634,nucleus; GO:0008270,zinc ion binding; GO:0006355,regulation of transcription, DNA-templated
gene-LOC110682919	GO:0005739,mitochondrion
gene-LOC110682920	GO:0016788,hydrolase activity, acting on ester bonds
gene-LOC110682922	GO:0003676,nucleic acid binding; GO:0008270,zinc ion binding; GO:0015074,DNA integration
gene-LOC110682923	GO:0016021,integral component of membrane; GO:0005886,plasma membrane; GO:0005524,ATP binding; GO:0005516,calmodulin binding; GO:0030246,carbohydrate binding; GO:0004674,protein serine/threonine kinase activity; GO:0006468,protein phosphorylation; GO:0048544,recognition of pollen
gene-LOC110682924	GO:0016021,integral component of membrane; GO:0005886,plasma membrane; GO:0005524,ATP binding; GO:0008553,proton-exporting ATPase activity, phosphorylative mechanism; GO:0046872,metal ion binding; GO:0006754,ATP biosynthetic process
gene-LOC110682927	GO:0003676,nucleic acid binding; GO:0004523,RNA-DNA hybrid ribonuclease activity
gene-LOC110682929	GO:0005737,cytoplasm; GO:0005730,nucleolus; GO:0005634,nucleus; GO:0043626,PCNA complex; GO:0003677,DNA binding; GO:0030337,DNA polymerase processivity factor activity; GO:0006272,leading strand elongation; GO:0006298,mismatch repair; GO:0051726,regulation of cell cycle; GO:0006275,regulation of DNA replication; GO:0019985,translesion synthesis
gene-LOC110682930	GO:0003676,nucleic acid binding; GO:0008270,zinc ion binding; GO:0015074,DNA integration
gene-LOC110682932	GO:0005618,cell wall; GO:0005576,extracellular region; GO:0045330,aspartyl esterase activity; GO:0030599,pectinesterase activity; GO:0042545,cell wall modification; GO:0045490,pectin catabolic process
gene-LOC110682935	GO:0048046,apoplast; GO:0005618,cell wall; GO:0030145,manganese ion binding; GO:0045735,nutrient reservoir activity
gene-LOC110682936	GO:0048046,apoplast; GO:0005618,cell wall; GO:0031012,extracellular matrix; GO:0005634,nucleus; GO:0009505,plant-type cell wall; GO:0030145,manganese ion binding; GO:0045735,nutrient reservoir activity; GO:0009409,response to cold; GO:0009735,response to cytokinin
gene-LOC110682939	GO:0048046,apoplast; GO:0005618,cell wall; GO:0030145,manganese ion binding; GO:0045735,nutrient reservoir activity; GO:0009734,auxin-activated signaling pathway
gene-LOC110682940	GO:0048046,apoplast; GO:0005618,cell wall; GO:0031012,extracellular matrix; GO:0005634,nucleus; GO:0009505,plant-type cell wall; GO:0030145,manganese ion binding; GO:0045735,nutrient reservoir activity; GO:0009409,response to cold; GO:0009735,response to cytokinin
gene-LOC110682941	GO:0048046,apoplast; GO:0005618,cell wall; GO:0031012,extracellular matrix; GO:0005634,nucleus; GO:0009505,plant-type cell wall; GO:0030145,manganese ion binding; GO:0045735,nutrient reservoir activity; GO:0009409,response to cold; GO:0009735,response to cytokinin
gene-LOC110682942	GO:0048046,apoplast; GO:0005618,cell wall; GO:0030145,manganese ion binding; GO:0045735,nutrient reservoir activity; GO:0009734,auxin-activated signaling pathway
gene-LOC110682944	GO:0048046,apoplast; GO:0005618,cell wall; GO:0030145,manganese ion binding; GO:0045735,nutrient reservoir activity; GO:0009734,auxin-activated signaling pathway
gene-LOC110682949	GO:0005634,nucleus; GO:0003677,DNA binding; GO:0006355,regulation of transcription, DNA-templated; GO:0006351,transcription, DNA-templated
gene-LOC110682955	GO:0005634,nucleus; GO:0003677,DNA binding; GO:0003700,DNA-binding transcription factor activity; GO:0046983,protein dimerization activity; GO:0006355,regulation of transcription, DNA-templated; GO:0010200,response to chitin; GO:0006351,transcription, DNA-templated
gene-LOC110682957	GO:0005634,nucleus; GO:0003677,DNA binding; GO:0003700,DNA-binding transcription factor activity; GO:0071281,cellular response to iron ion; GO:0009873,ethylene-activated signaling pathway; GO:0042762,regulation of sulfur metabolic process; GO:0006355,regulation of transcription, DNA-templated; GO:0006351,transcription, DNA-templated
gene-LOC110682958	GO:0005618,cell wall; GO:0005576,extracellular region; GO:0005794,Golgi apparatus; GO:0009505,plant-type cell wall; GO:0009506,plasmodesma; GO:0004252,serine-type endopeptidase activity
gene-LOC110682959	GO:0005834,heterotrimeric G-protein complex; GO:0005886,plasma membrane; GO:0004871,NA; GO:0007186,G protein-coupled receptor signaling pathway; GO:0009737,response to abscisic acid
gene-LOC110682960	GO:0031462,Cul2-RING ubiquitin ligase complex; GO:0031463,Cul3-RING ubiquitin ligase complex; GO:0080008,Cul4-RING E3 ubiquitin ligase complex; GO:0031467,Cul7-RING ubiquitin ligase complex; GO:0005737,cytoplasm; GO:0043224,nuclear SCF ubiquitin ligase complex; GO:0097602,cullin family protein binding; GO:0019788,NEDD8 transferase activity; GO:0061630,ubiquitin protein ligase activity; GO:0008270…
gene-LOC110682961	GO:0005886,plasma membrane; GO:0005524,ATP binding; GO:0004674,protein serine/threonine kinase activity; GO:0004675,transmembrane receptor protein serine/threonine kinase activity; GO:0007166,cell surface receptor signaling pathway; GO:0042742,defense response to bacterium; GO:0006468,protein phosphorylation
gene-LOC110682962	GO:0005615,extracellular space; GO:0005764,lysosome; GO:0004197,cysteine-type endopeptidase activity; GO:0006955,immune response; GO:0051603,proteolysis involved in cellular protein catabolic process
gene-LOC110682963	GO:0016021,integral component of membrane
gene-LOC110682964	GO:0009507,chloroplast; GO:0005524,ATP binding; GO:0003824,catalytic activity; GO:0006464,cellular protein modification process
gene-LOC110682966	GO:0005829,cytosol
gene-LOC110682967	GO:0008080,N-acetyltransferase activity
gene-LOC110682968	GO:0009507,chloroplast; GO:0005737,cytoplasm; GO:0005794,Golgi apparatus; GO:0016021,integral component of membrane; GO:0016757,transferase activity, transferring glycosyl groups; GO:0006004,fucose metabolic process; GO:0006486,protein glycosylation
gene-LOC110682970	GO:0005739,mitochondrion; GO:0003968,RNA-directed 5'-3' RNA polymerase activity; GO:0003964,RNA-directed DNA polymerase activity
gene-LOC110682971	GO:0003676,nucleic acid binding; GO:0008270,zinc ion binding
gene-LOC110682972	GO:0005737,cytoplasm; GO:0005856,cytoskeleton; GO:0009524,phragmoplast; GO:0046872,metal ion binding
gene-LOC110682973	GO:0008270,zinc ion binding
gene-LOC110682974	GO:0048046,apoplast; GO:0005618,cell wall; GO:0031012,extracellular matrix; GO:0005634,nucleus; GO:0009505,plant-type cell wall; GO:0030145,manganese ion binding; GO:0045735,nutrient reservoir activity; GO:0009409,response to cold; GO:0009735,response to cytokinin
gene-LOC110682978	GO:0048046,apoplast; GO:0005618,cell wall; GO:0030145,manganese ion binding; GO:0045735,nutrient reservoir activity; GO:0009734,auxin-activated signaling pathway
gene-LOC110682979	GO:0048046,apoplast; GO:0005618,cell wall; GO:0030145,manganese ion binding; GO:0045735,nutrient reservoir activity; GO:0009734,auxin-activated signaling pathway
gene-LOC110682980	GO:0003677,DNA binding; GO:0004803,transposase activity; GO:0008270,zinc ion binding; GO:0006313,transposition, DNA-mediated
gene-LOC110682981	GO:0005737,cytoplasm; GO:0005829,cytosol; GO:0005886,plasma membrane; GO:0009506,plasmodesma; GO:0004197,cysteine-type endopeptidase activity; GO:0008234,cysteine-type peptidase activity; GO:0042802,identical protein binding; GO:0006952,defense response; GO:0043068,positive regulation of programmed cell death; GO:0016540,protein autoprocessing
gene-LOC110682982	GO:0005730,nucleolus; GO:0005634,nucleus; GO:0003697,single-stranded DNA binding; GO:0009908,flower development; GO:0060195,negative regulation of antisense RNA transcription
gene-LOC110682986	GO:0005634,nucleus; GO:0003677,DNA binding; GO:0006355,regulation of transcription, DNA-templated; GO:0006351,transcription, DNA-templated
gene-LOC110682988	GO:0030136,clathrin-coated vesicle; GO:0080008,Cul4-RING E3 ubiquitin ligase complex; GO:0005886,plasma membrane; GO:0000911,cytokinesis by cell plate formation; GO:0010235,guard mother cell cytokinesis; GO:0009825,multidimensional cell growth; GO:0045824,negative regulation of innate immune response; GO:0040008,regulation of growth
gene-LOC110682989	GO:0016593,Cdc73/Paf1 complex; GO:0016020,membrane; GO:0005634,nucleus; GO:0000993,RNA polymerase II complex binding; GO:0009908,flower development; GO:0016571,histone methylation; GO:0009910,negative regulation of flower development; GO:0045893,positive regulation of transcription, DNA-templated; GO:0051569,regulation of histone H3-K4 methylation; GO:0006351,transcription, DNA-templated
gene-LOC110682990	GO:0005634,nucleus; GO:0005524,ATP binding; GO:0048366,leaf development; GO:0006355,regulation of transcription, DNA-templated; GO:0006351,transcription, DNA-templated
gene-LOC110682994	GO:0016021,integral component of membrane; GO:0020037,heme binding; GO:0005506,iron ion binding; GO:0004497,monooxygenase activity; GO:0016705,oxidoreductase activity, acting on paired donors, with incorporation or reduction of molecular oxygen
gene-LOC110682995	GO:0005666,RNA polymerase III complex; GO:0003677,DNA binding; GO:0003899,DNA-directed 5'-3' RNA polymerase activity; GO:0006383,transcription by RNA polymerase III
gene-LOC110682996	GO:0016592,mediator complex; GO:0001104,NA; GO:0003713,transcription coactivator activity; GO:0045944,positive regulation of transcription by RNA polymerase II; GO:0035196,production of miRNAs involved in gene silencing by miRNA; GO:1900150,regulation of defense response to fungus; GO:2000031,regulation of salicylic acid mediated signaling pathway; GO:0006357,regulation of transcription by RNA po…
gene-LOC110682998	GO:0005634,nucleus; GO:0005524,ATP binding; GO:0003700,DNA-binding transcription factor activity; GO:0000981,DNA-binding transcription factor activity, RNA polymerase II-specific; GO:0043565,sequence-specific DNA binding; GO:0001135,RNA polymerase II transcription regulator recruiting activity; GO:0044212,transcription regulatory region DNA binding; GO:0030154,cell differentiation; GO:0006633,fat…
gene-LOC110682999	GO:0009507,chloroplast; GO:0009570,chloroplast stroma; GO:0005777,peroxisome
gene-LOC110683001	GO:0009507,chloroplast; GO:0005829,cytosol; GO:0022626,cytosolic ribosome; GO:0022627,cytosolic small ribosomal subunit; GO:0016020,membrane; GO:0005634,nucleus; GO:0009506,plasmodesma; GO:0005774,vacuolar membrane; GO:0005773,vacuole; GO:0003684,damaged DNA binding; GO:0003729,mRNA binding; GO:0008534,oxidized purine nucleobase lesion DNA N-glycosylase activity; GO:0003735,structural constituent…
gene-LOC110683002	GO:0000790,nuclear chromatin; GO:0003677,DNA binding; GO:0046872,metal ion binding; GO:0051026,chiasma assembly; GO:0006281,DNA repair; GO:0006260,DNA replication; GO:0048232,male gamete generation; GO:0007141,male meiosis I; GO:0009555,pollen development; GO:0007131,reciprocal meiotic recombination
gene-LOC110683003	GO:0016021,integral component of membrane; GO:0005886,plasma membrane; GO:0008381,mechanosensitive ion channel activity; GO:0006820,anion transport; GO:0050982,detection of mechanical stimulus; GO:0010150,leaf senescence; GO:0097468,programmed cell death in response to reactive oxygen species
gene-LOC110683004	GO:0016021,integral component of membrane; GO:0005886,plasma membrane; GO:0008381,mechanosensitive ion channel activity; GO:0006820,anion transport; GO:0050982,detection of mechanical stimulus; GO:0010150,leaf senescence; GO:0097468,programmed cell death in response to reactive oxygen species
gene-LOC110683005	GO:0016021,integral component of membrane; GO:0046872,metal ion binding; GO:0061630,ubiquitin protein ligase activity; GO:0043161,proteasome-mediated ubiquitin-dependent protein catabolic process
gene-LOC110683006	GO:0000815,ESCRT III complex; GO:0005770,late endosome; GO:0005771,multivesicular body; GO:0070676,intralumenal vesicle formation; GO:0015031,protein transport; GO:0007034,vacuolar transport
gene-LOC110683008	GO:0005886,plasma membrane; GO:0060918,auxin transport; GO:0009734,auxin-activated signaling pathway; GO:0010929,positive regulation of auxin mediated signaling pathway
gene-LOC110683009	GO:0009507,chloroplast; GO:0009570,chloroplast stroma; GO:0005829,cytosol; GO:0050152,omega-amidase activity; GO:0008270,zinc ion binding; GO:0006108,malate metabolic process; GO:0006807,nitrogen compound metabolic process; GO:0006107,oxaloacetate metabolic process
gene-LOC110683010	GO:0005634,nucleus
gene-LOC110683011	GO:0005783,endoplasmic reticulum; GO:0016021,integral component of membrane; GO:0005773,vacuole; GO:0008374,O-acyltransferase activity; GO:0046027,phospholipid:diacylglycerol acyltransferase activity; GO:0006071,glycerol metabolic process; GO:0019432,triglyceride biosynthetic process
gene-LOC110683013	GO:0016602,CCAAT-binding factor complex; GO:0003677,DNA binding; GO:0003700,DNA-binding transcription factor activity; GO:0009738,abscisic acid-activated signaling pathway; GO:0009785,blue light signaling pathway; GO:0009793,embryo development ending in seed dormancy; GO:0045892,negative regulation of transcription, DNA-templated; GO:0009414,response to water deprivation; GO:0048316,seed developm…
gene-LOC110683015	GO:0016021,integral component of membrane; GO:0008236,serine-type peptidase activity
gene-LOC110683016	GO:0005634,nucleus; GO:0003677,DNA binding; GO:0042393,histone binding; GO:0046872,metal ion binding; GO:0003714,transcription corepressor activity; GO:0016569,covalent chromatin modification; GO:0006355,regulation of transcription, DNA-templated; GO:0009651,response to salt stress; GO:0009414,response to water deprivation; GO:0006351,transcription, DNA-templated
gene-LOC110683017	GO:0016021,integral component of membrane
gene-LOC110683018	GO:0009501,amyloplast; GO:0046872,metal ion binding; GO:0061630,ubiquitin protein ligase activity; GO:0004842,ubiquitin-protein transferase activity; GO:0009630,gravitropism; GO:0043161,proteasome-mediated ubiquitin-dependent protein catabolic process; GO:0000209,protein polyubiquitination; GO:0042787,NA
gene-LOC110683019	GO:0005576,extracellular region; GO:0016788,hydrolase activity, acting on ester bonds; GO:0016042,lipid catabolic process
gene-LOC110683020	GO:0005634,nucleus; GO:0006355,regulation of transcription, DNA-templated; GO:0006351,transcription, DNA-templated
gene-LOC110683021	GO:0016021,integral component of membrane; GO:0046983,protein dimerization activity
gene-LOC110683023	GO:0005576,extracellular region; GO:0016788,hydrolase activity, acting on ester bonds; GO:0016042,lipid catabolic process
gene-LOC110683024	GO:0016459,myosin complex; GO:0009506,plasmodesma; GO:0035619,root hair tip; GO:0030133,transport vesicle; GO:0003779,actin binding; GO:0005524,ATP binding; GO:0005516,calmodulin binding; GO:0003774,motor activity; GO:0030048,actin filament-based movement; GO:0051645,Golgi localization; GO:0048467,gynoecium development; GO:0090436,leaf pavement cell development; GO:0051646,mitochondrion localizat…
gene-LOC110683026	GO:0016021,integral component of membrane
gene-LOC110683027	GO:0016021,integral component of membrane
gene-LOC110683028	GO:0005634,nucleus; GO:0003723,RNA binding; GO:0008270,zinc ion binding
gene-LOC110683029	GO:0043231,intracellular membrane-bounded organelle; GO:0080043,quercetin 3-O-glucosyltransferase activity; GO:0080044,quercetin 7-O-glucosyltransferase activity; GO:0035251,UDP-glucosyltransferase activity; GO:0008194,UDP-glycosyltransferase activity; GO:0008152,metabolic process
gene-LOC110683030	GO:0016021,integral component of membrane
gene-LOC110683031	GO:0005849,mRNA cleavage factor complex; GO:0016787,hydrolase activity; GO:0046872,metal ion binding; GO:0003729,mRNA binding; GO:0006378,mRNA polyadenylation
gene-LOC110683032	GO:0005737,cytoplasm; GO:0005886,plasma membrane; GO:0005524,ATP binding; GO:0004708,MAP kinase kinase activity; GO:0004674,protein serine/threonine kinase activity; GO:0060918,auxin transport; GO:0009631,cold acclimation; GO:0009814,defense response, incompatible interaction; GO:0007346,regulation of mitotic cell cycle; GO:0009409,response to cold; GO:0009651,response to salt stress; GO:0031098,…
gene-LOC110683034	GO:0005737,cytoplasm; GO:0005634,nucleus; GO:0046872,metal ion binding; GO:0004722,protein serine/threonine phosphatase activity; GO:0009738,abscisic acid-activated signaling pathway
gene-LOC110683035	GO:0071013,catalytic step 2 spliceosome; GO:0016607,nuclear speck; GO:0005730,nucleolus; GO:0005634,nucleus; GO:0071014,post-mRNA release spliceosomal complex; GO:0071141,SMAD protein complex; GO:0036002,pre-mRNA binding; GO:0003712,transcription coregulator activity; GO:0000350,generation of catalytic spliceosome for second transesterification step; GO:0000398,mRNA splicing, via spliceosome; GO:…
gene-LOC110683037	GO:0005634,nucleus; GO:0046872,metal ion binding; GO:0004518,nuclease activity
gene-LOC110683038	GO:0005524,ATP binding; GO:0004674,protein serine/threonine kinase activity; GO:0004842,ubiquitin-protein transferase activity
gene-LOC110683039	GO:0005634,nucleus; GO:0006355,regulation of transcription, DNA-templated; GO:0006351,transcription, DNA-templated
gene-LOC110683040	GO:0031969,chloroplast membrane; GO:0016021,integral component of membrane; GO:0016853,isomerase activity; GO:0016705,oxidoreductase activity, acting on paired donors, with incorporation or reduction of molecular oxygen; GO:0016123,xanthophyll biosynthetic process
gene-LOC110683041	GO:0005739,mitochondrion
gene-LOC110683042	GO:0000784,nuclear chromosome, telomeric region; GO:0000786,nucleosome; GO:0005634,nucleus; GO:0003700,DNA-binding transcription factor activity; GO:0003691,double-stranded telomeric DNA binding; GO:0006334,nucleosome assembly; GO:0031627,telomeric loop formation; GO:0006351,transcription, DNA-templated
gene-LOC110683043	GO:0005737,cytoplasm; GO:0005886,plasma membrane; GO:0043531,ADP binding; GO:0005524,ATP binding; GO:0006952,defense response; GO:0042742,defense response to bacterium; GO:0016045,detection of bacterium; GO:0009626,plant-type hypersensitive response; GO:0007165,signal transduction
gene-LOC110683044	GO:0080008,Cul4-RING E3 ubiquitin ligase complex; GO:0005634,nucleus; GO:0000347,THO complex; GO:0003723,RNA binding; GO:0009738,abscisic acid-activated signaling pathway; GO:0031047,gene silencing by RNA; GO:0006397,mRNA processing; GO:0051028,mRNA transport; GO:0009788,negative regulation of abscisic acid-activated signaling pathway; GO:0010267,production of ta-siRNAs involved in RNA interferen…
gene-LOC110683045	GO:0005789,endoplasmic reticulum membrane; GO:0016021,integral component of membrane; GO:0004144,diacylglycerol O-acyltransferase activity; GO:0006071,glycerol metabolic process; GO:0019432,triglyceride biosynthetic process
gene-LOC110683046	GO:0005737,cytoplasm; GO:0005634,nucleus; GO:0009506,plasmodesma; GO:0005524,ATP binding; GO:0004674,protein serine/threonine kinase activity; GO:0006897,endocytosis; GO:0018105,peptidyl-serine phosphorylation; GO:0008360,regulation of cell shape
gene-LOC110683047	GO:0005737,cytoplasm; GO:0005634,nucleus; GO:0005516,calmodulin binding; GO:0010119,regulation of stomatal movement
gene-LOC110683049	GO:0005634,nucleus; GO:0008270,zinc ion binding; GO:0006355,regulation of transcription, DNA-templated
gene-LOC110683050	GO:0005634,nucleus; GO:0046872,metal ion binding; GO:0004721,phosphoprotein phosphatase activity
gene-LOC110683051	GO:0005737,cytoplasm; GO:0005634,nucleus; GO:0006952,defense response
gene-LOC110683052	GO:0005737,cytoplasm; GO:0005634,nucleus; GO:0003700,DNA-binding transcription factor activity; GO:0043565,sequence-specific DNA binding; GO:0044212,transcription regulatory region DNA binding; GO:0034605,cellular response to heat; GO:0071456,cellular response to hypoxia; GO:0034620,cellular response to unfolded protein; GO:0010286,heat acclimation; GO:0045893,positive regulation of transcription…
gene-LOC110683053	GO:0005737,cytoplasm; GO:0005634,nucleus; GO:0046872,metal ion binding; GO:0008175,tRNA methyltransferase activity; GO:0009651,response to salt stress; GO:0030488,tRNA methylation
gene-LOC110683054	GO:0008252,nucleotidase activity
gene-LOC110683055	GO:0003677,DNA binding; GO:0046872,metal ion binding; GO:0004518,nuclease activity; GO:0003723,RNA binding
gene-LOC110683056	GO:0003676,nucleic acid binding; GO:0008270,zinc ion binding; GO:0015074,DNA integration
gene-LOC110683057	GO:0016021,integral component of membrane; GO:0005774,vacuolar membrane; GO:0015297,antiporter activity; GO:0015238,drug transmembrane transporter activity; GO:0006855,drug transmembrane transport; GO:0009624,response to nematode
gene-LOC110683058	GO:0005739,mitochondrion; GO:0005524,ATP binding; GO:0008094,DNA-dependent ATPase activity; GO:0003690,double-stranded DNA binding; GO:0000400,four-way junction DNA binding; GO:0000150,recombinase activity; GO:0003697,single-stranded DNA binding; GO:0000730,DNA recombinase assembly; GO:0006312,mitotic recombination; GO:0010212,response to ionizing radiation; GO:0042148,strand invasion
gene-LOC110683060	GO:0005737,cytoplasm; GO:0005829,cytosol; GO:0005739,mitochondrion; GO:0009506,plasmodesma; GO:0005681,spliceosomal complex; GO:0005524,ATP binding; GO:0004004,ATP-dependent RNA helicase activity; GO:0003729,mRNA binding; GO:0003723,RNA binding; GO:0000398,mRNA splicing, via spliceosome
gene-LOC110683063	GO:0003676,nucleic acid binding; GO:0008270,zinc ion binding; GO:0015074,DNA integration
gene-LOC110683068	GO:0005789,endoplasmic reticulum membrane; GO:0016021,integral component of membrane; GO:0005634,nucleus; GO:0003677,DNA binding; GO:0003700,DNA-binding transcription factor activity; GO:0070301,cellular response to hydrogen peroxide; GO:0006351,transcription, DNA-templated
gene-LOC110683071	GO:0009507,chloroplast; GO:0005840,ribosome; GO:0003735,structural constituent of ribosome; GO:0006412,translation
gene-LOC110683072	GO:0009507,chloroplast; GO:0030529,NA; GO:0005739,mitochondrion; GO:0003723,RNA binding; GO:0000373,Group II intron splicing; GO:0006397,mRNA processing
gene-LOC110683073	GO:0005737,cytoplasm; GO:0005829,cytosol; GO:0005634,nucleus; GO:0009524,phragmoplast; GO:0051301,cell division; GO:0009793,embryo development ending in seed dormancy
gene-LOC110683075	GO:0005739,mitochondrion
gene-LOC110683076	GO:0005615,extracellular space; GO:0019139,cytokinin dehydrogenase activity; GO:0050660,flavin adenine dinucleotide binding; GO:0016614,oxidoreductase activity, acting on CH-OH group of donors; GO:0008131,primary amine oxidase activity; GO:0009823,cytokinin catabolic process
gene-LOC110683077	GO:0005840,ribosome; GO:0003743,translation initiation factor activity
gene-LOC110683079	GO:0005887,integral component of plasma membrane; GO:0043231,intracellular membrane-bounded organelle; GO:0005524,ATP binding; GO:0005388,calcium-transporting ATPase activity; GO:0005516,calmodulin binding; GO:0046872,metal ion binding
gene-LOC110683080	GO:0016021,integral component of membrane
gene-LOC110683081	GO:0005634,nucleus; GO:0008270,zinc ion binding; GO:0006355,regulation of transcription, DNA-templated
gene-LOC110683082	GO:0005829,cytosol; GO:0003677,DNA binding; GO:0046872,metal ion binding
gene-LOC110683084	GO:0016021,integral component of membrane; GO:0005886,plasma membrane; GO:0005524,ATP binding; GO:0016301,kinase activity; GO:0004674,protein serine/threonine kinase activity; GO:0004675,transmembrane receptor protein serine/threonine kinase activity; GO:0030154,cell differentiation; GO:0007166,cell surface receptor signaling pathway; GO:0042335,cuticle development; GO:1905393,plant organ formati…
gene-LOC110683085	GO:0080008,Cul4-RING E3 ubiquitin ligase complex; GO:0005737,cytoplasm; GO:0005829,cytosol; GO:0005730,nucleolus; GO:0005634,nucleus; GO:0046872,metal ion binding; GO:0030154,cell differentiation; GO:0016569,covalent chromatin modification; GO:0006281,DNA repair; GO:0009908,flower development; GO:0006355,regulation of transcription, DNA-templated; GO:0010224,response to UV-B; GO:0006351,transcrip…
gene-LOC110683086	GO:0005886,plasma membrane; GO:0009506,plasmodesma; GO:0005524,ATP binding; GO:0004675,transmembrane receptor protein serine/threonine kinase activity; GO:0007166,cell surface receptor signaling pathway; GO:0006952,defense response; GO:0006468,protein phosphorylation
gene-LOC110683087	GO:0016021,integral component of membrane; GO:0034998,oligosaccharyltransferase I complex; GO:0006487,protein N-linked glycosylation
gene-LOC110683088	GO:0009534,chloroplast thylakoid; GO:0009535,chloroplast thylakoid membrane; GO:0043231,intracellular membrane-bounded organelle; GO:0004519,endonuclease activity; GO:0003729,mRNA binding; GO:0003723,RNA binding; GO:0009409,response to cold; GO:0009451,RNA modification
gene-LOC110683093	GO:0031416,NatB complex; GO:0004596,peptide alpha-N-acetyltransferase activity; GO:0017196,N-terminal peptidyl-methionine acetylation
gene-LOC110683094	GO:0009507,chloroplast; GO:0009941,chloroplast envelope; GO:0020037,heme binding; GO:0005506,iron ion binding; GO:0009974,zeinoxanthin epsilon hydroxylase activity; GO:0016117,carotenoid biosynthetic process
gene-LOC110683095	GO:0047763,caffeate O-methyltransferase activity; GO:0046983,protein dimerization activity; GO:0009809,lignin biosynthetic process
gene-LOC110683098	GO:0016021,integral component of membrane; GO:0015297,antiporter activity; GO:0015238,drug transmembrane transporter activity; GO:0002229,defense response to oomycetes; GO:0098542,defense response to other organism; GO:0006855,drug transmembrane transport
gene-LOC110683099	GO:0004190,aspartic-type endopeptidase activity; GO:0003676,nucleic acid binding; GO:0008270,zinc ion binding
gene-LOC110683100	GO:0005739,mitochondrion; GO:0003968,RNA-directed 5'-3' RNA polymerase activity; GO:0003964,RNA-directed DNA polymerase activity
gene-LOC110683103	GO:0005634,nucleus; GO:0008483,transaminase activity; GO:0016458,gene silencing; GO:0010073,meristem maintenance; GO:0010082,regulation of root meristem growth
gene-LOC110683104	GO:0005634,nucleus; GO:0008270,zinc ion binding; GO:0006355,regulation of transcription, DNA-templated
gene-LOC110683105	GO:0048046,apoplast; GO:0005618,cell wall; GO:0030145,manganese ion binding; GO:0045735,nutrient reservoir activity; GO:0009734,auxin-activated signaling pathway
gene-LOC110683106	GO:0003676,nucleic acid binding; GO:0008270,zinc ion binding; GO:0015074,DNA integration
gene-LOC110683107	GO:0048046,apoplast; GO:0005618,cell wall; GO:0030145,manganese ion binding; GO:0045735,nutrient reservoir activity; GO:0009734,auxin-activated signaling pathway
gene-LOC110683108	GO:0048046,apoplast; GO:0005618,cell wall; GO:0030145,manganese ion binding; GO:0045735,nutrient reservoir activity
gene-LOC110683109	GO:0048046,apoplast; GO:0005618,cell wall; GO:0030145,manganese ion binding; GO:0045735,nutrient reservoir activity; GO:0009734,auxin-activated signaling pathway
gene-LOC110683110	GO:0048046,apoplast; GO:0005618,cell wall; GO:0031012,extracellular matrix; GO:0005634,nucleus; GO:0009505,plant-type cell wall; GO:0030145,manganese ion binding; GO:0045735,nutrient reservoir activity; GO:0009409,response to cold; GO:0009735,response to cytokinin
gene-LOC110683111	GO:0048046,apoplast; GO:0005618,cell wall; GO:0031012,extracellular matrix; GO:0005634,nucleus; GO:0009505,plant-type cell wall; GO:0030145,manganese ion binding; GO:0045735,nutrient reservoir activity; GO:0009409,response to cold; GO:0009735,response to cytokinin
gene-LOC110683112	GO:0048046,apoplast; GO:0005618,cell wall; GO:0030145,manganese ion binding; GO:0045735,nutrient reservoir activity
gene-LOC110683113	GO:0000786,nucleosome; GO:0005634,nucleus; GO:0003677,DNA binding; GO:0046982,protein heterodimerization activity
gene-LOC110683116	GO:0008270,zinc ion binding
gene-LOC110683117	GO:0003676,nucleic acid binding; GO:0008270,zinc ion binding
gene-LOC110683119	GO:0046983,protein dimerization activity
gene-LOC110683120	GO:0003676,nucleic acid binding; GO:0008270,zinc ion binding; GO:0015074,DNA integration
gene-LOC110683122	GO:0050474,(S)-norcoclaurine synthase activity; GO:0046872,metal ion binding; GO:0016491,oxidoreductase activity; GO:0009820,alkaloid metabolic process
gene-LOC110683123	GO:0046872,metal ion binding; GO:0016682,oxidoreductase activity, acting on diphenols and related substances as donors, oxygen as acceptor; GO:0010150,leaf senescence
gene-LOC110683126	GO:0003676,nucleic acid binding; GO:0015074,DNA integration
gene-LOC110683127	GO:0016021,integral component of membrane; GO:0004650,polygalacturonase activity; GO:0005975,carbohydrate metabolic process
gene-LOC110683128	GO:0005634,nucleus; GO:0008270,zinc ion binding; GO:0006355,regulation of transcription, DNA-templated
gene-LOC110683129	GO:0003676,nucleic acid binding; GO:0015074,DNA integration
gene-LOC110683130	GO:0005783,endoplasmic reticulum; GO:0005789,endoplasmic reticulum membrane; GO:0005794,Golgi apparatus; GO:0000139,Golgi membrane; GO:0016021,integral component of membrane; GO:0005886,plasma membrane; GO:0031201,SNARE complex; GO:0005484,SNAP receptor activity; GO:0000149,SNARE binding; GO:0006887,exocytosis; GO:0015031,protein transport; GO:0006906,vesicle fusion
gene-LOC110683133	GO:0003676,nucleic acid binding
gene-LOC110683134	GO:0003676,nucleic acid binding; GO:0004523,RNA-DNA hybrid ribonuclease activity
gene-LOC110683135	GO:0016021,integral component of membrane
gene-LOC110683136	GO:0004190,aspartic-type endopeptidase activity; GO:0003676,nucleic acid binding; GO:0008270,zinc ion binding
gene-LOC110683139	GO:0016567,protein ubiquitination
gene-LOC110683142	GO:0005576,extracellular region; GO:0020037,heme binding; GO:0046872,metal ion binding; GO:0004601,peroxidase activity; GO:0042744,hydrogen peroxide catabolic process; GO:0006979,response to oxidative stress
gene-LOC110683143	GO:0005576,extracellular region; GO:0020037,heme binding; GO:0046872,metal ion binding; GO:0004601,peroxidase activity; GO:0042744,hydrogen peroxide catabolic process; GO:0006979,response to oxidative stress
gene-LOC110683146	GO:0005536,glucose binding; GO:0005537,mannose binding; GO:0000771,agglutination involved in conjugation
gene-LOC110683148	GO:0003676,nucleic acid binding
gene-LOC110683149	GO:0005737,cytoplasm; GO:0005634,nucleus; GO:0009846,pollen germination
gene-LOC110683154	GO:0005634,nucleus; GO:0003700,DNA-binding transcription factor activity; GO:0043565,sequence-specific DNA binding; GO:0009873,ethylene-activated signaling pathway; GO:0045893,positive regulation of transcription, DNA-templated; GO:0006351,transcription, DNA-templated
gene-LOC110683155	GO:0009507,chloroplast; GO:0009570,chloroplast stroma; GO:0005829,cytosol; GO:0005507,copper ion binding; GO:0004425,indole-3-glycerol-phosphate synthase activity; GO:0000162,tryptophan biosynthetic process
gene-LOC110683157	GO:0009507,chloroplast; GO:0102396,9-cis-10'-apo-beta-carotenal cleavage oxygenase activity; GO:0102251,all-trans-beta-apo-10'-carotenal cleavage oxygenase activity; GO:0046872,metal ion binding; GO:0016702,oxidoreductase activity, acting on single donors with incorporation of molecular oxygen, incorporation of two atoms of oxygen; GO:0016121,carotene catabolic process; GO:0010223,secondary shoot…
gene-LOC110683158	GO:0009507,chloroplast
gene-LOC110683159	GO:0043531,ADP binding; GO:0005524,ATP binding; GO:0006952,defense response
gene-LOC110683160	GO:0005737,cytoplasm; GO:0005654,nucleoplasm; GO:0003677,DNA binding; GO:0046983,protein dimerization activity; GO:0000981,DNA-binding transcription factor activity, RNA polymerase II-specific
gene-LOC110683162	GO:0005886,plasma membrane; GO:0043531,ADP binding; GO:0005524,ATP binding; GO:0006952,defense response; GO:0007165,signal transduction
gene-LOC110683163	GO:0043531,ADP binding; GO:0005524,ATP binding; GO:0006952,defense response
gene-LOC110683164	GO:0005635,nuclear envelope; GO:0031080,nuclear pore outer ring; GO:0017056,structural constituent of nuclear pore; GO:0006406,mRNA export from nucleus; GO:0045893,positive regulation of transcription, DNA-templated; GO:0006606,protein import into nucleus; GO:0009737,response to abscisic acid
gene-LOC110683165	GO:0000785,chromatin; GO:0005829,cytosol; GO:0005634,nucleus; GO:0003682,chromatin binding; GO:0005085,guanyl-nucleotide exchange factor activity; GO:0042802,identical protein binding; GO:0009881,photoreceptor activity; GO:0042803,protein homodimerization activity; GO:0009649,entrainment of circadian clock; GO:0018298,protein-chromophore linkage; GO:0009411,response to UV; GO:0010224,response to …
gene-LOC110683167	GO:0008270,zinc ion binding
gene-LOC110683170	GO:0003676,nucleic acid binding; GO:0008270,zinc ion binding
gene-LOC110683171	GO:0005737,cytoplasm; GO:0003871,5-methyltetrahydropteroyltriglutamate-homocysteine S-methyltransferase activity; GO:0008270,zinc ion binding; GO:0009086,methionine biosynthetic process
gene-LOC110683173	GO:0003723,RNA binding
gene-LOC110683175	GO:0003723,RNA binding
gene-LOC110683178	GO:0005739,mitochondrion; GO:0005524,ATP binding; GO:0005507,copper ion binding; GO:0003729,mRNA binding; GO:0042803,protein homodimerization activity; GO:0043621,protein self-association; GO:0003723,RNA binding; GO:0003697,single-stranded DNA binding; GO:0016554,cytidine to uridine editing; GO:0080156,mitochondrial mRNA modification; GO:0006397,mRNA processing
gene-LOC110683180	GO:0009507,chloroplast; GO:0009535,chloroplast thylakoid membrane; GO:0022626,cytosolic ribosome; GO:0005753,mitochondrial proton-transporting ATP synthase complex; GO:0000274,mitochondrial proton-transporting ATP synthase, stator stalk; GO:0005739,mitochondrion; GO:0005730,nucleolus; GO:0042788,polysomal ribosome; GO:0009579,thylakoid; GO:0005774,vacuolar membrane; GO:0005507,copper ion binding;…
gene-LOC110683181	GO:0005887,integral component of plasma membrane; GO:0015173,aromatic amino acid transmembrane transporter activity
gene-LOC110683182	GO:0016021,integral component of membrane
gene-LOC110683183	GO:0005783,endoplasmic reticulum; GO:0009408,response to heat
gene-LOC110683184	GO:0005509,calcium ion binding; GO:0005544,calcium-dependent phospholipid binding; GO:0009409,response to cold; GO:0009408,response to heat; GO:0009651,response to salt stress; GO:0009414,response to water deprivation
gene-LOC110683185	GO:0005737,cytoplasm; GO:0016020,membrane; GO:0003723,RNA binding; GO:0009735,response to cytokinin
gene-LOC110683186	GO:0000785,chromatin; GO:0005829,cytosol; GO:0005634,nucleus; GO:0003682,chromatin binding; GO:0005085,guanyl-nucleotide exchange factor activity; GO:0042802,identical protein binding; GO:0009881,photoreceptor activity; GO:0042803,protein homodimerization activity; GO:0009649,entrainment of circadian clock; GO:0018298,protein-chromophore linkage; GO:0009411,response to UV; GO:0010224,response to …
gene-LOC110683187	GO:0071944,cell periphery; GO:0005887,integral component of plasma membrane; GO:0005886,plasma membrane; GO:0005516,calmodulin binding; GO:0030552,cAMP binding; GO:0030553,cGMP binding; GO:0005223,intracellular cGMP-activated cation channel activity; GO:0005249,voltage-gated potassium channel activity; GO:0042391,regulation of membrane potential; GO:0046686,response to cadmium ion
gene-LOC110683188	GO:0016021,integral component of membrane; GO:0005886,plasma membrane; GO:0009506,plasmodesma; GO:0016757,transferase activity, transferring glycosyl groups; GO:0099402,plant organ development
gene-LOC110683189	GO:0005578,NA; GO:0046556,alpha-L-arabinofuranosidase activity; GO:0009044,xylan 1,4-beta-xylosidase activity; GO:0045493,xylan catabolic process
gene-LOC110683190	GO:0009507,chloroplast; GO:0005829,cytosol; GO:0022626,cytosolic ribosome; GO:0022627,cytosolic small ribosomal subunit; GO:0016020,membrane; GO:0005634,nucleus; GO:0009506,plasmodesma; GO:0005774,vacuolar membrane; GO:0005773,vacuole; GO:0003684,damaged DNA binding; GO:0003729,mRNA binding; GO:0008534,oxidized purine nucleobase lesion DNA N-glycosylase activity; GO:0003735,structural constituent…
gene-LOC110683193	GO:0005737,cytoplasm; GO:0003676,nucleic acid binding; GO:0016279,protein-lysine N-methyltransferase activity
gene-LOC110683195	GO:0043231,intracellular membrane-bounded organelle; GO:0005739,mitochondrion; GO:0004519,endonuclease activity; GO:0003723,RNA binding; GO:0009451,RNA modification
gene-LOC110683197	GO:0016021,integral component of membrane; GO:0031201,SNARE complex; GO:0005484,SNAP receptor activity; GO:0000149,SNARE binding; GO:0006887,exocytosis; GO:0006886,intracellular protein transport; GO:0048278,vesicle docking; GO:0006906,vesicle fusion
gene-LOC110683199	GO:0009507,chloroplast; GO:0009707,chloroplast outer membrane; GO:0009902,chloroplast relocation
gene-LOC110683200	GO:0046983,protein dimerization activity
gene-LOC110683201	GO:0046872,metal ion binding; GO:0003676,nucleic acid binding; GO:0004523,RNA-DNA hybrid ribonuclease activity
gene-LOC110683202	GO:0005634,nucleus; GO:0008270,zinc ion binding; GO:0006355,regulation of transcription, DNA-templated
gene-LOC110683203	GO:0005634,nucleus; GO:0008270,zinc ion binding; GO:0006355,regulation of transcription, DNA-templated
gene-LOC110683206	GO:0005634,nucleus; GO:0008483,transaminase activity; GO:0016458,gene silencing; GO:0010073,meristem maintenance; GO:0010082,regulation of root meristem growth
gene-LOC110683207	GO:0043531,ADP binding; GO:0005524,ATP binding; GO:0006952,defense response
gene-LOC110683208	GO:0005634,nucleus; GO:0004842,ubiquitin-protein transferase activity; GO:0031146,SCF-dependent proteasomal ubiquitin-dependent protein catabolic process
gene-LOC110683209	GO:0004842,ubiquitin-protein transferase activity; GO:0031146,SCF-dependent proteasomal ubiquitin-dependent protein catabolic process
gene-LOC110683210	GO:0008270,zinc ion binding
gene-LOC110683212	GO:0016788,hydrolase activity, acting on ester bonds
gene-LOC110683214	GO:0005634,nucleus; GO:0003700,DNA-binding transcription factor activity; GO:0008270,zinc ion binding; GO:0010018,far-red light signaling pathway; GO:0042753,positive regulation of circadian rhythm; GO:0045893,positive regulation of transcription, DNA-templated; GO:0009585,red, far-red light phototransduction
gene-LOC110683218	GO:0031225,anchored component of membrane; GO:0046658,anchored component of plasma membrane
gene-LOC110683221	GO:0005634,nucleus; GO:0046872,metal ion binding; GO:0004722,protein serine/threonine phosphatase activity; GO:0009738,abscisic acid-activated signaling pathway; GO:0010440,stomatal lineage progression
gene-LOC110683223	GO:0005737,cytoplasm; GO:0000234,phosphoethanolamine N-methyltransferase activity; GO:0006656,phosphatidylcholine biosynthetic process
gene-LOC110683224	GO:0005783,endoplasmic reticulum; GO:0016021,integral component of membrane; GO:0005886,plasma membrane
gene-LOC110683226	GO:0016021,integral component of membrane; GO:0005886,plasma membrane
gene-LOC110683227	GO:0016021,integral component of membrane; GO:0005886,plasma membrane; GO:0045087,innate immune response; GO:0009751,response to salicylic acid
gene-LOC110683228	GO:0016021,integral component of membrane; GO:0005886,plasma membrane; GO:0045087,innate immune response; GO:0009751,response to salicylic acid
gene-LOC110683229	GO:0016021,integral component of membrane; GO:0005886,plasma membrane
gene-LOC110683230	GO:0016021,integral component of membrane
gene-LOC110683231	GO:0016021,integral component of membrane; GO:0005886,plasma membrane
gene-LOC110683236	GO:0005634,nucleus; GO:0003677,DNA binding; GO:0003700,DNA-binding transcription factor activity; GO:0046872,metal ion binding; GO:0051973,positive regulation of telomerase activity; GO:0006355,regulation of transcription, DNA-templated; GO:0006351,transcription, DNA-templated
gene-LOC110683240	GO:0005739,mitochondrion
gene-LOC110683241	GO:0003676,nucleic acid binding; GO:0008270,zinc ion binding
gene-LOC110683242	GO:0005739,mitochondrion
gene-LOC110683243	GO:0003676,nucleic acid binding; GO:0004523,RNA-DNA hybrid ribonuclease activity; GO:0015074,DNA integration
gene-LOC110683244	GO:0005739,mitochondrion
gene-LOC110683245	GO:0016021,integral component of membrane
gene-LOC110683246	GO:0016020,membrane; GO:0005747,mitochondrial respiratory chain complex I; GO:0005739,mitochondrion; GO:0055114,oxidation-reduction process
gene-LOC110683247	GO:0003676,nucleic acid binding
gene-LOC110683250	GO:0009941,chloroplast envelope; GO:0009331,glycerol-3-phosphate dehydrogenase complex; GO:0004367,glycerol-3-phosphate dehydrogenase [NAD+] activity; GO:0051287,NAD binding; GO:0005975,carbohydrate metabolic process; GO:0046168,glycerol-3-phosphate catabolic process; GO:0045017,glycerolipid biosynthetic process; GO:0046486,glycerolipid metabolic process; GO:0006650,glycerophospholipid metabolic …
gene-LOC110683253	GO:0009535,chloroplast thylakoid membrane; GO:0034256,chlorophyll(ide) b reductase activity; GO:0015996,chlorophyll catabolic process; GO:0010304,PSII associated light-harvesting complex II catabolic process
gene-LOC110683254	GO:0016021,integral component of membrane
gene-LOC110683255	GO:0042555,MCM complex; GO:0000347,THO complex; GO:0005524,ATP binding; GO:0003677,DNA binding; GO:0003678,DNA helicase activity; GO:0046872,metal ion binding; GO:0007049,cell cycle; GO:0006270,DNA replication initiation; GO:0006268,DNA unwinding involved in DNA replication
gene-LOC110683256	GO:0005783,endoplasmic reticulum; GO:0005789,endoplasmic reticulum membrane; GO:0016021,integral component of membrane; GO:0005506,iron ion binding; GO:0016491,oxidoreductase activity; GO:0006633,fatty acid biosynthetic process; GO:0000038,very long-chain fatty acid metabolic process
gene-LOC110683259	GO:0046658,anchored component of plasma membrane; GO:0009507,chloroplast; GO:0005881,cytoplasmic microtubule; GO:0043657,host cell; GO:0005886,plasma membrane; GO:0009506,plasmodesma; GO:0005773,vacuole; GO:0005509,calcium ion binding; GO:0005516,calmodulin binding; GO:0005507,copper ion binding; GO:0008017,microtubule binding; GO:0005547,phosphatidylinositol-3,4,5-trisphosphate binding; GO:00433…
gene-LOC110683264	GO:0005634,nucleus; GO:0008270,zinc ion binding; GO:0006355,regulation of transcription, DNA-templated
gene-LOC110683265	GO:0005739,mitochondrion
gene-LOC110683268	GO:0009507,chloroplast; GO:0009941,chloroplast envelope; GO:0009534,chloroplast thylakoid; GO:0004729,oxygen-dependent protoporphyrinogen oxidase activity; GO:0015995,chlorophyll biosynthetic process; GO:0006779,porphyrin-containing compound biosynthetic process; GO:0006782,protoporphyrinogen IX biosynthetic process
gene-LOC110683269	GO:0005634,nucleus; GO:0009506,plasmodesma; GO:0005524,ATP binding; GO:0003677,DNA binding; GO:0004386,helicase activity; GO:0046872,metal ion binding; GO:0016569,covalent chromatin modification
gene-LOC110683270	GO:0016788,hydrolase activity, acting on ester bonds
gene-LOC110683271	GO:0005829,cytosol; GO:0005768,endosome; GO:0005794,Golgi apparatus; GO:0005739,mitochondrion; GO:0005802,trans-Golgi network; GO:0005524,ATP binding; GO:0004820,glycine-tRNA ligase activity; GO:0046983,protein dimerization activity; GO:0015966,diadenosine tetraphosphate biosynthetic process; GO:0070150,mitochondrial glycyl-tRNA aminoacylation; GO:0046686,response to cadmium ion
gene-LOC110683272	GO:0043231,intracellular membrane-bounded organelle; GO:0004519,endonuclease activity; GO:0003723,RNA binding; GO:0008270,zinc ion binding; GO:0009451,RNA modification
gene-LOC110683273	GO:0000139,Golgi membrane; GO:0005886,plasma membrane; GO:0015031,protein transport
gene-LOC110683274	GO:0000139,Golgi membrane; GO:0005886,plasma membrane; GO:0035619,root hair tip; GO:0009932,cell tip growth; GO:0015031,protein transport; GO:0010053,root epidermal cell differentiation; GO:0048768,root hair cell tip growth; GO:0048767,root hair elongation
gene-LOC110683275	GO:0000139,Golgi membrane; GO:0005886,plasma membrane; GO:0015031,protein transport
gene-LOC110683276	GO:0016021,integral component of membrane; GO:0005886,plasma membrane; GO:0031201,SNARE complex; GO:0005484,SNAP receptor activity; GO:0000149,SNARE binding; GO:0006887,exocytosis; GO:0015031,protein transport; GO:0006906,vesicle fusion
gene-LOC110683277	GO:0005634,nucleus; GO:0003677,DNA binding; GO:0030154,cell differentiation; GO:0009908,flower development; GO:0006355,regulation of transcription, DNA-templated; GO:0006351,transcription, DNA-templated
gene-LOC110683286	GO:0016021,integral component of membrane
gene-LOC110683287	GO:0005634,nucleus; GO:0008270,zinc ion binding; GO:0006355,regulation of transcription, DNA-templated
gene-LOC110683289	GO:0016021,integral component of membrane; GO:0005773,vacuole; GO:0005375,copper ion transmembrane transporter activity
gene-LOC110683290	GO:0016021,integral component of membrane; GO:0016020,membrane; GO:0005375,copper ion transmembrane transporter activity; GO:0006825,copper ion transport; GO:0048235,pollen sperm cell differentiation; GO:0048364,root development
gene-LOC110683291	GO:0005634,nucleus; GO:0003677,DNA binding; GO:0003700,DNA-binding transcription factor activity; GO:0010654,apical cell fate commitment; GO:0090451,cotyledon boundary formation; GO:0048825,cotyledon development; GO:0009880,embryonic pattern specification; GO:0009942,longitudinal axis specification; GO:0008284,positive regulation of cell proliferation; GO:0080167,response to karrikin; GO:0006351,…
gene-LOC110683293	GO:0004066,asparagine synthase (glutamine-hydrolyzing) activity; GO:0005524,ATP binding; GO:0006541,glutamine metabolic process; GO:0070981,L-asparagine biosynthetic process
gene-LOC110683294	GO:0016021,integral component of membrane; GO:0005886,plasma membrane; GO:0006952,defense response
gene-LOC110683297	GO:0016021,integral component of membrane; GO:0009705,plant-type vacuole membrane; GO:0015140,malate transmembrane transporter activity
gene-LOC110683300	GO:0005524,ATP binding; GO:0003678,DNA helicase activity; GO:0006310,DNA recombination; GO:0006281,DNA repair; GO:0000723,telomere maintenance
gene-LOC110683301	GO:0016021,integral component of membrane; GO:0009705,plant-type vacuole membrane; GO:0015140,malate transmembrane transporter activity
gene-LOC110683302	GO:0005576,extracellular region; GO:0004252,serine-type endopeptidase activity
gene-LOC110683303	GO:0005576,extracellular region; GO:0004252,serine-type endopeptidase activity; GO:0046686,response to cadmium ion
gene-LOC110683304	GO:0005576,extracellular region; GO:0004252,serine-type endopeptidase activity
gene-LOC110683307	GO:0016021,integral component of membrane
gene-LOC110683308	GO:0016021,integral component of membrane
gene-LOC110683309	GO:0005634,nucleus; GO:0046872,metal ion binding; GO:0004518,nuclease activity
gene-LOC110683310	GO:0016021,integral component of membrane; GO:0022857,transmembrane transporter activity; GO:0006857,oligopeptide transport
gene-LOC110683311	GO:0005576,extracellular region; GO:0004190,aspartic-type endopeptidase activity; GO:0030163,protein catabolic process; GO:0006508,proteolysis
gene-LOC110683314	GO:0005737,cytoplasm; GO:0005634,nucleus; GO:0005524,ATP binding; GO:0004709,MAP kinase kinase kinase activity; GO:0004674,protein serine/threonine kinase activity; GO:0004702,NA; GO:0009738,abscisic acid-activated signaling pathway; GO:0032147,activation of protein kinase activity; GO:0007346,regulation of mitotic cell cycle; GO:0009737,response to abscisic acid; GO:0006970,response to osmotic s…
gene-LOC110683318	GO:0005524,ATP binding
gene-LOC110683319	GO:0005524,ATP binding
gene-LOC110683321	GO:0004190,aspartic-type endopeptidase activity; GO:0004519,endonuclease activity; GO:0046872,metal ion binding; GO:0003676,nucleic acid binding; GO:0003964,RNA-directed DNA polymerase activity; GO:0015074,DNA integration; GO:0006310,DNA recombination
gene-LOC110683322	GO:0005634,nucleus; GO:0046872,metal ion binding; GO:0004721,phosphoprotein phosphatase activity
gene-LOC110683326	GO:0043231,intracellular membrane-bounded organelle; GO:0005739,mitochondrion; GO:0004519,endonuclease activity; GO:0003723,RNA binding; GO:0008270,zinc ion binding; GO:0016554,cytidine to uridine editing; GO:0006397,mRNA processing
gene-LOC110683328	GO:0005737,cytoplasm; GO:0009734,auxin-activated signaling pathway; GO:0007275,multicellular organism development; GO:0040008,regulation of growth
gene-LOC110683329	GO:0005634,nucleus; GO:0045892,negative regulation of transcription, DNA-templated; GO:0006351,transcription, DNA-templated
gene-LOC110683332	GO:0048046,apoplast; GO:0005507,copper ion binding; GO:0052716,hydroquinone:oxygen oxidoreductase activity; GO:0046274,lignin catabolic process
gene-LOC110683333	GO:0048046,apoplast; GO:0005507,copper ion binding; GO:0052716,hydroquinone:oxygen oxidoreductase activity; GO:0046274,lignin catabolic process
gene-LOC110683334	GO:0016021,integral component of membrane; GO:0016020,membrane; GO:0005886,plasma membrane; GO:0005385,zinc ion transmembrane transporter activity; GO:0071577,zinc ion transmembrane transport; GO:0006829,zinc ion transport
gene-LOC110683335	GO:0005789,endoplasmic reticulum membrane; GO:0016021,integral component of membrane; GO:0043231,intracellular membrane-bounded organelle; GO:0031090,organelle membrane; GO:0046872,metal ion binding; GO:0061630,ubiquitin protein ligase activity; GO:0004842,ubiquitin-protein transferase activity; GO:0009789,positive regulation of abscisic acid-activated signaling pathway; GO:0043161,proteasome-med…
gene-LOC110683336	GO:0005737,cytoplasm; GO:0003729,mRNA binding; GO:0006417,regulation of translation
gene-LOC110683337	GO:0016021,integral component of membrane
gene-LOC110683338	GO:0005634,nucleus; GO:0003677,DNA binding; GO:0003700,DNA-binding transcription factor activity; GO:0007623,circadian rhythm; GO:0042753,positive regulation of circadian rhythm; GO:0006351,transcription, DNA-templated
gene-LOC110683339	GO:0005739,mitochondrion
gene-LOC110683340	GO:0043231,intracellular membrane-bounded organelle; GO:0004519,endonuclease activity; GO:0003723,RNA binding; GO:0009451,RNA modification
gene-LOC110683341	GO:0009507,chloroplast; GO:0009941,chloroplast envelope; GO:0031359,integral component of chloroplast outer membrane; GO:0016020,membrane; GO:0009536,plastid; GO:0010006,Toc complex; GO:0061927,TOC-TIC supercomplex I; GO:0005774,vacuolar membrane; GO:0015450,P-P-bond-hydrolysis-driven protein transmembrane transporter activity; GO:0009658,chloroplast organization; GO:0048598,embryonic morphogenes…
gene-LOC110683342	GO:0009507,chloroplast; GO:0009941,chloroplast envelope; GO:0009535,chloroplast thylakoid membrane; GO:0005524,ATP binding; GO:0031072,heat shock protein binding; GO:0046872,metal ion binding; GO:0051082,unfolded protein binding; GO:0006457,protein folding; GO:0009408,response to heat
gene-LOC110683344	GO:0016021,integral component of membrane; GO:0005886,plasma membrane; GO:0005524,ATP binding; GO:0030246,carbohydrate binding; GO:0004674,protein serine/threonine kinase activity; GO:0042742,defense response to bacterium; GO:0009555,pollen development
gene-LOC110683345	GO:0016021,integral component of membrane; GO:0005886,plasma membrane; GO:0005524,ATP binding; GO:0030246,carbohydrate binding; GO:0004674,protein serine/threonine kinase activity; GO:0042742,defense response to bacterium; GO:0009555,pollen development
gene-LOC110683346	GO:0016021,integral component of membrane; GO:0005886,plasma membrane; GO:0005524,ATP binding; GO:0030246,carbohydrate binding; GO:0004674,protein serine/threonine kinase activity; GO:0042742,defense response to bacterium; GO:0009555,pollen development
gene-LOC110683347	GO:0016021,integral component of membrane; GO:0005886,plasma membrane; GO:0005524,ATP binding; GO:0030246,carbohydrate binding; GO:0004674,protein serine/threonine kinase activity; GO:0042742,defense response to bacterium; GO:0009555,pollen development
gene-LOC110683348	GO:0016021,integral component of membrane; GO:0005886,plasma membrane; GO:0005524,ATP binding; GO:0030246,carbohydrate binding; GO:0004674,protein serine/threonine kinase activity; GO:0042742,defense response to bacterium; GO:0009555,pollen development
gene-LOC110683350	GO:0016021,integral component of membrane; GO:0005886,plasma membrane; GO:0005524,ATP binding; GO:0030246,carbohydrate binding; GO:0004674,protein serine/threonine kinase activity; GO:0042742,defense response to bacterium; GO:0009555,pollen development
gene-LOC110683351	GO:0016021,integral component of membrane; GO:0005886,plasma membrane; GO:0005524,ATP binding; GO:0030246,carbohydrate binding; GO:0004674,protein serine/threonine kinase activity; GO:0042742,defense response to bacterium; GO:0009555,pollen development
gene-LOC110683352	GO:0016021,integral component of membrane; GO:0005886,plasma membrane; GO:0005524,ATP binding; GO:0030246,carbohydrate binding; GO:0004674,protein serine/threonine kinase activity; GO:0042742,defense response to bacterium; GO:0009555,pollen development
gene-LOC110683354	GO:0009507,chloroplast; GO:0009941,chloroplast envelope; GO:0031969,chloroplast membrane; GO:0016021,integral component of membrane; GO:0005355,glucose transmembrane transporter activity; GO:0005351,carbohydrate:proton symporter activity; GO:0046323,glucose import; GO:0035428,NA
gene-LOC110683355	GO:0016021,integral component of membrane; GO:0005886,plasma membrane; GO:0005524,ATP binding; GO:0030246,carbohydrate binding; GO:0004674,protein serine/threonine kinase activity; GO:0042742,defense response to bacterium; GO:0009555,pollen development
gene-LOC110683357	GO:0016021,integral component of membrane; GO:0005672,transcription factor TFIIA complex; GO:0006367,transcription initiation from RNA polymerase II promoter
gene-LOC110683358	GO:0006397,mRNA processing
gene-LOC110683359	GO:0009507,chloroplast; GO:0016491,oxidoreductase activity
gene-LOC110683361	GO:0016491,oxidoreductase activity
gene-LOC110683362	GO:0004022,alcohol dehydrogenase (NAD) activity; GO:0007568,aging; GO:0002213,defense response to insect
gene-LOC110683363	GO:0016491,oxidoreductase activity
gene-LOC110683364	GO:0046872,metal ion binding; GO:0004722,protein serine/threonine phosphatase activity
gene-LOC110683365	GO:0009507,chloroplast; GO:0009570,chloroplast stroma; GO:0005524,ATP binding; GO:0046872,metal ion binding; GO:0004637,phosphoribosylamine-glycine ligase activity; GO:0006189,'de novo' IMP biosynthetic process; GO:0009113,purine nucleobase biosynthetic process
gene-LOC110683366	GO:0005789,endoplasmic reticulum membrane; GO:0016021,integral component of membrane; GO:0016020,membrane; GO:0000254,C-4 methylsterol oxidase activity; GO:0005506,iron ion binding; GO:0080065,4-alpha-methyl-delta7-sterol oxidation; GO:0016126,sterol biosynthetic process
gene-LOC110683367	GO:0005634,nucleus; GO:0003729,mRNA binding; GO:0006397,mRNA processing
gene-LOC110683368	GO:0009507,chloroplast; GO:0043231,intracellular membrane-bounded organelle; GO:0004519,endonuclease activity; GO:0003723,RNA binding; GO:0008270,zinc ion binding; GO:0031425,chloroplast RNA processing; GO:0031426,polycistronic mRNA processing; GO:0009451,RNA modification
gene-LOC110683370	GO:0005665,RNA polymerase II, core complex; GO:0000932,P-body; GO:0003899,DNA-directed 5'-3' RNA polymerase activity; GO:0003697,single-stranded DNA binding; GO:0003727,single-stranded RNA binding; GO:0031369,translation initiation factor binding; GO:0000291,nuclear-transcribed mRNA catabolic process, exonucleolytic; GO:0060213,positive regulation of nuclear-transcribed mRNA poly(A) tail shorteni…
gene-LOC110683372	GO:0046872,metal ion binding; GO:0004721,phosphoprotein phosphatase activity
gene-LOC110683373	GO:0005739,mitochondrion
gene-LOC110683374	GO:0005739,mitochondrion; GO:0003735,structural constituent of ribosome
gene-LOC110683375	GO:0003677,DNA binding; GO:0003899,DNA-directed 5'-3' RNA polymerase activity; GO:0046983,protein dimerization activity; GO:0006351,transcription, DNA-templated
gene-LOC110683376	GO:0005886,plasma membrane; GO:0009506,plasmodesma; GO:0005524,ATP binding; GO:0004675,transmembrane receptor protein serine/threonine kinase activity; GO:0009742,brassinosteroid mediated signaling pathway; GO:0007166,cell surface receptor signaling pathway; GO:0006468,protein phosphorylation; GO:0009737,response to abscisic acid; GO:0009409,response to cold; GO:0009651,response to salt stress
gene-LOC110683377	GO:0005743,mitochondrial inner membrane; GO:0042721,TIM22 mitochondrial import inner membrane insertion complex; GO:0005758,mitochondrial intermembrane space; GO:0046872,metal ion binding; GO:0008565,protein transporter activity; GO:0045039,protein import into mitochondrial inner membrane
gene-LOC110683379	GO:0016758,transferase activity, transferring hexosyl groups; GO:0008152,metabolic process
gene-LOC110683381	GO:0005737,cytoplasm; GO:0005829,cytosol; GO:0004364,glutathione transferase activity; GO:0006749,glutathione metabolic process; GO:0009751,response to salicylic acid; GO:0009407,toxin catabolic process
gene-LOC110683382	GO:0009507,chloroplast; GO:0005829,cytosol; GO:0005634,nucleus; GO:0005886,plasma membrane; GO:0005524,ATP binding; GO:0002238,response to molecule of fungal origin; GO:0006950,response to stress
gene-LOC110683385	GO:0005576,extracellular region; GO:0004252,serine-type endopeptidase activity; GO:0046686,response to cadmium ion
gene-LOC110683386	GO:0005576,extracellular region; GO:0004252,serine-type endopeptidase activity
gene-LOC110683387	GO:0005852,eukaryotic translation initiation factor 3 complex; GO:0003743,translation initiation factor activity; GO:0031369,translation initiation factor binding
gene-LOC110683388	GO:0005852,eukaryotic translation initiation factor 3 complex; GO:0003743,translation initiation factor activity; GO:0031369,translation initiation factor binding
gene-LOC110683389	GO:0005737,cytoplasm; GO:0005874,microtubule; GO:0005525,GTP binding; GO:0003924,GTPase activity; GO:0005200,structural constituent of cytoskeleton; GO:0007017,microtubule-based process
gene-LOC110683390	GO:0046872,metal ion binding
gene-LOC110683391	GO:0005829,cytosol; GO:0005634,nucleus; GO:0003700,DNA-binding transcription factor activity; GO:0046872,metal ion binding; GO:0046983,protein dimerization activity; GO:0000977,RNA polymerase II regulatory region sequence-specific DNA binding; GO:0009791,post-embryonic development; GO:0006357,regulation of transcription by RNA polymerase II; GO:0006351,transcription, DNA-templated
gene-LOC110683392	GO:0005783,endoplasmic reticulum; GO:0005576,extracellular region; GO:0005794,Golgi apparatus; GO:0005774,vacuolar membrane; GO:0017040,N-acylsphingosine amidohydrolase activity; GO:0034599,cellular response to oxidative stress; GO:0090156,cellular sphingolipid homeostasis; GO:0006665,sphingolipid metabolic process
gene-LOC110683393	GO:0005737,cytoplasm; GO:0005829,cytosol; GO:0005634,nucleus; GO:0000015,phosphopyruvate hydratase complex; GO:0000287,magnesium ion binding; GO:0004634,phosphopyruvate hydratase activity; GO:0006096,glycolytic process
gene-LOC110683394	GO:0005783,endoplasmic reticulum; GO:0005794,Golgi apparatus; GO:0016021,integral component of membrane; GO:0008643,carbohydrate transport
gene-LOC110683395	GO:0005634,nucleus; GO:0003677,DNA binding; GO:0030337,DNA polymerase processivity factor activity; GO:0006260,DNA replication; GO:0006275,regulation of DNA replication
gene-LOC110683397	GO:0005794,Golgi apparatus; GO:0016021,integral component of membrane; GO:0005743,mitochondrial inner membrane; GO:0005886,plasma membrane; GO:0017077,oxidative phosphorylation uncoupler activity; GO:1990542,mitochondrial transmembrane transport; GO:0006839,mitochondrial transport
gene-LOC110683398	GO:0032578,aleurone grain membrane; GO:0046658,anchored component of plasma membrane; GO:0005773,vacuole; GO:0009055,electron transfer activity
gene-LOC110683399	GO:0005737,cytoplasm; GO:0055087,Ski complex; GO:0005773,vacuole; GO:0005524,ATP binding; GO:0004004,ATP-dependent RNA helicase activity; GO:0003723,RNA binding; GO:0070478,nuclear-transcribed mRNA catabolic process, 3'-5' exonucleolytic nonsense-mediated decay; GO:0016441,posttranscriptional gene silencing; GO:0006813,potassium ion transport; GO:0006355,regulation of transcription, DNA-templated…
gene-LOC110683400	GO:0005524,ATP binding; GO:0004674,protein serine/threonine kinase activity
gene-LOC110683402	GO:0004364,glutathione transferase activity; GO:0009734,auxin-activated signaling pathway
gene-LOC110683403	GO:0004364,glutathione transferase activity; GO:0009734,auxin-activated signaling pathway
gene-LOC110683404	GO:0016607,nuclear speck; GO:0005681,spliceosomal complex; GO:0003676,nucleic acid binding; GO:0006397,mRNA processing; GO:0043484,regulation of RNA splicing; GO:0009644,response to high light intensity; GO:0008380,RNA splicing
gene-LOC110683405	GO:0005737,cytoplasm; GO:0008184,glycogen phosphorylase activity; GO:0102250,linear malto-oligosaccharide phosphorylase activity; GO:0030170,pyridoxal phosphate binding; GO:0102499,SHG alpha-glucan phosphorylase activity; GO:0005975,carbohydrate metabolic process
gene-LOC110683406	GO:0031969,chloroplast membrane; GO:0016021,integral component of membrane; GO:0009536,plastid; GO:0005315,inorganic phosphate transmembrane transporter activity; GO:0098656,anion transmembrane transport
gene-LOC110683407	GO:0005737,cytoplasm; GO:0005524,ATP binding; GO:0004674,protein serine/threonine kinase activity; GO:0009555,pollen development
gene-LOC110683408	GO:0003676,nucleic acid binding
gene-LOC110683411	GO:0016324,apical plasma membrane; GO:0009507,chloroplast; GO:0005886,plasma membrane; GO:0010588,cotyledon vascular tissue pattern formation; GO:0010088,phloem development; GO:0010233,phloem transport; GO:0022622,root system development
gene-LOC110683414	GO:0005634,nucleus; GO:0005773,vacuole; GO:0003677,DNA binding; GO:0006355,regulation of transcription, DNA-templated; GO:0006351,transcription, DNA-templated
gene-LOC110683416	GO:0048046,apoplast; GO:0005507,copper ion binding; GO:0052716,hydroquinone:oxygen oxidoreductase activity; GO:0016491,oxidoreductase activity; GO:0016722,oxidoreductase activity, oxidizing metal ions; GO:0009809,lignin biosynthetic process; GO:0046274,lignin catabolic process; GO:0009834,plant-type secondary cell wall biogenesis
gene-LOC110683417	GO:0005634,nucleus; GO:0003677,DNA binding; GO:0048262,determination of dorsal/ventral asymmetry; GO:0009908,flower development; GO:0006355,regulation of transcription, DNA-templated; GO:0006351,transcription, DNA-templated
gene-LOC110683418	GO:0009505,plant-type cell wall; GO:0005578,NA; GO:0004553,hydrolase activity, hydrolyzing O-glycosyl compounds; GO:0005975,carbohydrate metabolic process
gene-LOC110683419	GO:0009507,chloroplast; GO:0042644,chloroplast nucleoid; GO:0009534,chloroplast thylakoid; GO:0009295,nucleoid; GO:0042646,plastid nucleoid; GO:0009579,thylakoid; GO:0046872,metal ion binding; GO:0004784,superoxide dismutase activity; GO:0055114,oxidation-reduction process
gene-LOC110683420	GO:0005634,nucleus; GO:0003700,DNA-binding transcription factor activity; GO:0008270,zinc ion binding; GO:0010018,far-red light signaling pathway; GO:0042753,positive regulation of circadian rhythm; GO:0045893,positive regulation of transcription, DNA-templated; GO:0009585,red, far-red light phototransduction
gene-LOC110683421	GO:0009507,chloroplast; GO:0009941,chloroplast envelope; GO:0009535,chloroplast thylakoid membrane; GO:0016021,integral component of membrane; GO:0005739,mitochondrion; GO:0005524,ATP binding; GO:0004176,ATP-dependent peptidase activity; GO:0004222,metalloendopeptidase activity; GO:0008237,metallopeptidase activity; GO:0008270,zinc ion binding; GO:0006508,proteolysis
gene-LOC110683422	GO:0009507,chloroplast; GO:0009570,chloroplast stroma; GO:0009536,plastid; GO:0051539,4 iron, 4 sulfur cluster binding; GO:0080041,ADP-ribose pyrophosphohydrolase activity; GO:0016830,carbon-carbon lyase activity; GO:0051536,iron-sulfur cluster binding; GO:0046872,metal ion binding; GO:0019904,protein domain specific binding; GO:0010266,response to vitamin B1; GO:0009228,thiamine biosynthetic pro…
gene-LOC110683423	GO:0009507,chloroplast; GO:0005840,ribosome; GO:0019843,rRNA binding; GO:0003735,structural constituent of ribosome; GO:0006353,DNA-templated transcription, termination; GO:0006355,regulation of transcription, DNA-templated; GO:0006412,translation
gene-LOC110683424	GO:0000166,nucleotide binding; GO:0004843,thiol-dependent ubiquitin-specific protease activity; GO:0016579,protein deubiquitination
gene-LOC110683425	GO:0042651,thylakoid membrane; GO:0009416,response to light stimulus
gene-LOC110683426	GO:0005737,cytoplasm; GO:0005829,cytosol; GO:0071541,eukaryotic translation initiation factor 3 complex, eIF3m; GO:0016020,membrane; GO:0005634,nucleus; GO:0003743,translation initiation factor activity; GO:0031369,translation initiation factor binding; GO:0009793,embryo development ending in seed dormancy; GO:0009846,pollen germination; GO:0009744,response to sucrose; GO:0006413,translational in…
gene-LOC110683428	GO:0016021,integral component of membrane; GO:0005773,vacuole; GO:0018685,alkane 1-monooxygenase activity; GO:0020037,heme binding; GO:0005506,iron ion binding; GO:0006631,fatty acid metabolic process; GO:0010345,suberin biosynthetic process
gene-LOC110683429	GO:0009535,chloroplast thylakoid membrane; GO:0016021,integral component of membrane; GO:0009579,thylakoid; GO:0005315,inorganic phosphate transmembrane transporter activity; GO:0015293,symporter activity; GO:0009416,response to light stimulus; GO:0009624,response to nematode; GO:0006814,sodium ion transport
gene-LOC110683430	GO:0005737,cytoplasm; GO:0005634,nucleus; GO:0004364,glutathione transferase activity; GO:0006749,glutathione metabolic process; GO:0009407,toxin catabolic process
gene-LOC110683431	GO:0003676,nucleic acid binding
gene-LOC110683432	GO:0000139,Golgi membrane; GO:0016021,integral component of membrane; GO:0015297,antiporter activity; GO:0005338,nucleotide-sugar transmembrane transporter activity; GO:0008643,carbohydrate transport; GO:1990570,GDP-mannose transmembrane transport; GO:0015780,nucleotide-sugar transmembrane transport
gene-LOC110683434	GO:0005634,nucleus; GO:0007049,cell cycle; GO:0051301,cell division; GO:0006270,DNA replication initiation
gene-LOC110683435	GO:0022626,cytosolic ribosome; GO:0016020,membrane; GO:0042788,polysomal ribosome; GO:0003735,structural constituent of ribosome; GO:0009651,response to salt stress; GO:0042254,ribosome biogenesis
gene-LOC110683436	GO:0005950,anthranilate synthase complex; GO:0009507,chloroplast; GO:0004049,anthranilate synthase activity; GO:0000162,tryptophan biosynthetic process
gene-LOC110683438	GO:0048046,apoplast; GO:0009507,chloroplast; GO:0005829,cytosol; GO:0022626,cytosolic ribosome; GO:0005730,nucleolus; GO:0005634,nucleus; GO:0005886,plasma membrane; GO:0009506,plasmodesma; GO:0042788,polysomal ribosome; GO:0005507,copper ion binding; GO:0003735,structural constituent of ribosome; GO:0046686,response to cadmium ion; GO:0009409,response to cold; GO:0009735,response to cytokinin; G…
gene-LOC110683440	GO:0005950,anthranilate synthase complex; GO:0009507,chloroplast; GO:0004049,anthranilate synthase activity; GO:0000162,tryptophan biosynthetic process
gene-LOC110683441	GO:0005673,transcription factor TFIIE complex; GO:0003677,DNA binding; GO:0006355,regulation of transcription, DNA-templated; GO:0006367,transcription initiation from RNA polymerase II promoter
gene-LOC110683442	GO:0005737,cytoplasm; GO:0005886,plasma membrane; GO:0010181,FMN binding; GO:0003955,NAD(P)H dehydrogenase (quinone) activity
gene-LOC110683443	GO:0005737,cytoplasm; GO:0032266,phosphatidylinositol-3-phosphate binding
gene-LOC110683444	GO:0071013,catalytic step 2 spliceosome; GO:0016607,nuclear speck; GO:0071011,precatalytic spliceosome; GO:0070274,RES complex; GO:0005686,U2 snRNP; GO:0003677,DNA binding; GO:0046872,metal ion binding; GO:0003723,RNA binding; GO:0006406,mRNA export from nucleus; GO:0000398,mRNA splicing, via spliceosome
gene-LOC110683445	GO:2001070,starch binding
gene-LOC110683446	GO:0005737,cytoplasm; GO:0005856,cytoskeleton; GO:0051015,actin filament binding; GO:0051017,actin filament bundle assembly; GO:0051693,actin filament capping
gene-LOC110683448	GO:0005576,extracellular region; GO:0003993,acid phosphatase activity; GO:0009395,phospholipid catabolic process
gene-LOC110683449	GO:0005887,integral component of plasma membrane; GO:0008519,ammonium transmembrane transporter activity; GO:0072488,ammonium transmembrane transport; GO:0015696,ammonium transport; GO:0015695,organic cation transport
gene-LOC110683450	GO:0009507,chloroplast; GO:0009570,chloroplast stroma; GO:0005829,cytosol; GO:0002094,polyprenyltransferase activity; GO:0009668,plastid membrane organization; GO:0016094,polyprenol biosynthetic process; GO:0006486,protein glycosylation
gene-LOC110683451	GO:0005829,cytosol; GO:0061630,ubiquitin protein ligase activity; GO:0009737,response to abscisic acid; GO:0009651,response to salt stress; GO:0006511,ubiquitin-dependent protein catabolic process
gene-LOC110683452	GO:0080008,Cul4-RING E3 ubiquitin ligase complex; GO:0005634,nucleus; GO:0003684,damaged DNA binding; GO:0008270,zinc ion binding; GO:0006281,DNA repair; GO:0016567,protein ubiquitination; GO:0010224,response to UV-B
gene-LOC110683453	GO:0016021,integral component of membrane; GO:0005886,plasma membrane; GO:0009506,plasmodesma; GO:0005524,ATP binding; GO:0042626,ATPase activity, coupled to transmembrane movement of substances; GO:0006855,drug transmembrane transport
gene-LOC110683454	GO:0005829,cytosol; GO:0047787,delta4-3-oxosteroid 5beta-reductase activity; GO:0035671,enone reductase activity; GO:0009611,response to wounding; GO:0008202,steroid metabolic process; GO:0010051,xylem and phloem pattern formation
gene-LOC110683455	GO:0016021,integral component of membrane; GO:0009705,plant-type vacuole membrane; GO:0005774,vacuolar membrane; GO:0005773,vacuole; GO:0015369,calcium:proton antiporter activity; GO:0006874,cellular calcium ion homeostasis; GO:0030026,cellular manganese ion homeostasis; GO:0006882,cellular zinc ion homeostasis; GO:0055062,phosphate ion homeostasis; GO:0006793,phosphorus metabolic process; GO:005…
gene-LOC110683457	GO:0005524,ATP binding; GO:0019140,inositol 3-kinase activity; GO:0010264,myo-inositol hexakisphosphate biosynthetic process
gene-LOC110683458	GO:0005737,cytoplasm; GO:0051082,unfolded protein binding; GO:0007275,multicellular organism development; GO:0006457,protein folding
gene-LOC110683461	GO:0016021,integral component of membrane
gene-LOC110683462	GO:0005829,cytosol; GO:0005783,endoplasmic reticulum; GO:0005576,extracellular region; GO:0005795,Golgi stack; GO:0016020,membrane; GO:0005771,multivesicular body; GO:0003755,peptidyl-prolyl cis-trans isomerase activity; GO:0006457,protein folding
gene-LOC110683463	GO:0016021,integral component of membrane
gene-LOC110683465	GO:0036381,pyridoxal 5'-phosphate synthase (glutamine hydrolysing) activity; GO:0042823,pyridoxal phosphate biosynthetic process
gene-LOC110683466	GO:0005829,cytosol; GO:0005886,plasma membrane; GO:0004435,phosphatidylinositol phospholipase C activity; GO:0004871,NA; GO:0035556,intracellular signal transduction; GO:0016042,lipid catabolic process
gene-LOC110683467	GO:0004190,aspartic-type endopeptidase activity; GO:0004519,endonuclease activity; GO:0003676,nucleic acid binding; GO:0003964,RNA-directed DNA polymerase activity; GO:0008270,zinc ion binding; GO:0015074,DNA integration
gene-LOC110683468	GO:0005829,cytosol; GO:0005886,plasma membrane; GO:0004435,phosphatidylinositol phospholipase C activity; GO:0004871,NA; GO:0035556,intracellular signal transduction; GO:0016042,lipid catabolic process
gene-LOC110683469	GO:0005622,intracellular; GO:0005886,plasma membrane; GO:0004435,phosphatidylinositol phospholipase C activity; GO:0004629,phospholipase C activity; GO:0004871,NA; GO:0042742,defense response to bacterium; GO:0009553,embryo sac development; GO:0048437,floral organ development; GO:0035556,intracellular signal transduction; GO:0016042,lipid catabolic process; GO:0009556,microsporogenesis; GO:001060…
gene-LOC110683470	GO:0005622,intracellular; GO:0005886,plasma membrane; GO:0004435,phosphatidylinositol phospholipase C activity; GO:0004629,phospholipase C activity; GO:0004871,NA; GO:0009738,abscisic acid-activated signaling pathway; GO:0035556,intracellular signal transduction; GO:0016042,lipid catabolic process; GO:0009737,response to abscisic acid; GO:0009409,response to cold; GO:0009651,response to salt stre…
gene-LOC110683471	GO:0005622,intracellular; GO:0005886,plasma membrane; GO:0004435,phosphatidylinositol phospholipase C activity; GO:0004629,phospholipase C activity; GO:0004871,NA; GO:0042742,defense response to bacterium; GO:0009553,embryo sac development; GO:0048437,floral organ development; GO:0035556,intracellular signal transduction; GO:0016042,lipid catabolic process; GO:0009556,microsporogenesis; GO:001060…
gene-LOC110683473	GO:0005840,ribosome; GO:0003735,structural constituent of ribosome; GO:0006412,translation
gene-LOC110683474	GO:0005634,nucleus; GO:0019538,protein metabolic process; GO:0006355,regulation of transcription, DNA-templated; GO:0006351,transcription, DNA-templated
gene-LOC110683478	GO:0003677,DNA binding; GO:0003700,DNA-binding transcription factor activity; GO:0046872,metal ion binding; GO:0006355,regulation of transcription, DNA-templated
gene-LOC110683480	GO:0005829,cytosol; GO:0030690,Noc1p-Noc2p complex; GO:0030691,Noc2p-Noc3p complex; GO:0005730,nucleolus; GO:0005654,nucleoplasm; GO:0042273,ribosomal large subunit biogenesis
gene-LOC110683481	GO:0005737,cytoplasm; GO:0005634,nucleus; GO:0005886,plasma membrane; GO:0070696,transmembrane receptor protein serine/threonine kinase binding; GO:0004842,ubiquitin-protein transferase activity; GO:0010150,leaf senescence; GO:0090359,negative regulation of abscisic acid biosynthetic process; GO:0010115,regulation of abscisic acid biosynthetic process; GO:0010380,regulation of chlorophyll biosynt…
gene-LOC110683482	GO:0031304,intrinsic component of mitochondrial inner membrane; GO:0005759,mitochondrial matrix; GO:0005739,mitochondrion; GO:0005777,peroxisome; GO:0003954,NADH dehydrogenase activity; GO:0003959,NADPH dehydrogenase activity; GO:0071482,cellular response to light stimulus; GO:0055114,oxidation-reduction process
gene-LOC110683483	GO:0071013,catalytic step 2 spliceosome; GO:0071011,precatalytic spliceosome; GO:0005689,U12-type spliceosomal complex; GO:0005686,U2 snRNP; GO:0000398,mRNA splicing, via spliceosome
gene-LOC110683484	GO:0005634,nucleus; GO:0008270,zinc ion binding; GO:0006355,regulation of transcription, DNA-templated
gene-LOC110683489	GO:0005634,nucleus; GO:0009506,plasmodesma; GO:0010385,double-stranded methylated DNA binding; GO:0004402,histone acetyltransferase activity; GO:0042393,histone binding; GO:0046872,metal ion binding; GO:0044154,histone H3-K14 acetylation; GO:0043971,histone H3-K18 acetylation; GO:0043972,histone H3-K23 acetylation; GO:0044030,regulation of DNA methylation; GO:0006355,regulation of transcription, …
gene-LOC110683490	GO:0016021,integral component of membrane; GO:0000325,plant-type vacuole; GO:0005886,plasma membrane; GO:0005774,vacuolar membrane; GO:0005773,vacuole; GO:0004016,adenylate cyclase activity; GO:0015079,potassium ion transmembrane transporter activity; GO:0006813,potassium ion transport
gene-LOC110683491	GO:0005634,nucleus; GO:0008270,zinc ion binding; GO:0006355,regulation of transcription, DNA-templated
gene-LOC110683492	GO:0005783,endoplasmic reticulum; GO:0005794,Golgi apparatus; GO:0016021,integral component of membrane; GO:0016413,O-acetyltransferase activity; GO:0071554,cell wall organization or biogenesis; GO:0006952,defense response; GO:0009620,response to fungus
gene-LOC110683493	GO:0009507,chloroplast; GO:0005739,mitochondrion; GO:0050897,cobalt ion binding; GO:0016554,cytidine to uridine editing; GO:0080156,mitochondrial mRNA modification; GO:0006397,mRNA processing; GO:0009451,RNA modification
gene-LOC110683494	GO:0005634,nucleus; GO:0009536,plastid; GO:0046872,metal ion binding; GO:0004722,protein serine/threonine phosphatase activity; GO:0009738,abscisic acid-activated signaling pathway; GO:0050832,defense response to fungus; GO:0009620,response to fungus; GO:0009611,response to wounding
gene-LOC110683495	GO:0030132,clathrin coat of coated pit; GO:0030130,clathrin coat of trans-Golgi network vesicle; GO:0071439,clathrin complex; GO:0005794,Golgi apparatus; GO:0005886,plasma membrane; GO:0009506,plasmodesma; GO:0005774,vacuolar membrane; GO:0005773,vacuole; GO:0032051,clathrin light chain binding; GO:0005198,structural molecule activity; GO:0048268,clathrin coat assembly; GO:0072583,clathrin-depend…
gene-LOC110683496	GO:0030915,Smc5-Smc6 complex; GO:0006281,DNA repair
gene-LOC110683497	GO:0005736,RNA polymerase I complex; GO:0005665,RNA polymerase II, core complex; GO:0005666,RNA polymerase III complex; GO:0003677,DNA binding; GO:0003899,DNA-directed 5'-3' RNA polymerase activity; GO:0008270,zinc ion binding; GO:0006360,transcription by RNA polymerase I; GO:0006366,transcription by RNA polymerase II; GO:0006383,transcription by RNA polymerase III
gene-LOC110683498	GO:0016021,integral component of membrane
gene-LOC110683499	GO:0005840,ribosome; GO:0003735,structural constituent of ribosome; GO:0006412,translation
gene-LOC110683500	GO:0009507,chloroplast; GO:0005829,cytosol; GO:0005846,nuclear cap binding complex; GO:0010445,nuclear dicing body; GO:0016607,nuclear speck; GO:0005730,nucleolus; GO:0005634,nucleus; GO:0003677,DNA binding; GO:0003700,DNA-binding transcription factor activity; GO:0046872,metal ion binding; GO:0006397,mRNA processing; GO:0031053,primary miRNA processing; GO:0010267,production of ta-siRNAs involve…
gene-LOC110683501	GO:0005634,nucleus; GO:0009506,plasmodesma; GO:0008270,zinc ion binding; GO:0006355,regulation of transcription, DNA-templated
gene-LOC110683502	GO:0005634,nucleus; GO:0003677,DNA binding; GO:0006352,DNA-templated transcription, initiation
gene-LOC110683503	GO:0009507,chloroplast; GO:0004072,aspartate kinase activity; GO:0005524,ATP binding; GO:0004412,homoserine dehydrogenase activity; GO:0050661,NADP binding; GO:0009089,lysine biosynthetic process via diaminopimelate; GO:0009086,methionine biosynthetic process; GO:0009088,threonine biosynthetic process
gene-LOC110683504	GO:0005829,cytosol; GO:0008106,alcohol dehydrogenase (NADP+) activity; GO:0055114,oxidation-reduction process
gene-LOC110683506	GO:0003676,nucleic acid binding
gene-LOC110683507	GO:0009706,chloroplast inner membrane; GO:0016021,integral component of membrane; GO:0015031,protein transport
gene-LOC110683508	GO:0031225,anchored component of membrane; GO:0046658,anchored component of plasma membrane; GO:0005886,plasma membrane; GO:0008289,lipid binding; GO:0042335,cuticle development; GO:0006869,lipid transport
gene-LOC110683510	GO:0016036,cellular response to phosphate starvation
gene-LOC110683511	GO:0005576,extracellular region; GO:0016788,hydrolase activity, acting on ester bonds; GO:0016042,lipid catabolic process
gene-LOC110683512	GO:0030659,cytoplasmic vesicle membrane; GO:0016021,integral component of membrane; GO:0102490,8-oxo-dGTP phosphohydrolase activity; GO:0005524,ATP binding; GO:0102485,dATP phosphohydrolase activity; GO:0102486,dCTP phosphohydrolase activity; GO:0102491,dGTP phosphohydrolase activity; GO:0102488,dTTP phosphohydrolase activity; GO:0102487,dUTP phosphohydrolase activity; GO:0102489,GTP phosphohydro…
gene-LOC110683513	GO:0009507,chloroplast; GO:0009941,chloroplast envelope; GO:0031969,chloroplast membrane; GO:0009534,chloroplast thylakoid; GO:0009535,chloroplast thylakoid membrane; GO:0016020,membrane; GO:0102067,geranylgeranyl diphosphate reductase activity; GO:0045550,geranylgeranyl reductase activity; GO:0015995,chlorophyll biosynthetic process; GO:0015979,photosynthesis; GO:0010189,vitamin E biosynthetic p…
gene-LOC110683514	GO:0005783,endoplasmic reticulum; GO:0016021,integral component of membrane; GO:0005741,mitochondrial outer membrane; GO:0009505,plant-type cell wall; GO:0005886,plasma membrane; GO:0004128,cytochrome-b5 reductase activity, acting on NAD(P)H; GO:0022900,electron transport chain
gene-LOC110683517	GO:0005829,cytosol; GO:0005634,nucleus; GO:0071472,cellular response to salt stress; GO:0042631,cellular response to water deprivation; GO:0016567,protein ubiquitination; GO:0006970,response to osmotic stress
gene-LOC110683518	GO:0016491,oxidoreductase activity
gene-LOC110683519	GO:0005829,cytosol; GO:0005524,ATP binding; GO:0030151,molybdenum ion binding; GO:0061598,molybdopterin adenylyltransferase activity; GO:0061599,molybdopterin molybdotransferase activity; GO:0008940,nitrate reductase activity; GO:0009734,auxin-activated signaling pathway; GO:0006777,Mo-molybdopterin cofactor biosynthetic process; GO:0018315,molybdenum incorporation into molybdenum-molybdopterin c…
gene-LOC110683520	GO:0046872,metal ion binding; GO:0030570,pectate lyase activity; GO:0045490,pectin catabolic process
gene-LOC110683521	GO:0005576,extracellular region; GO:0004185,serine-type carboxypeptidase activity; GO:0051603,proteolysis involved in cellular protein catabolic process
gene-LOC110683523	GO:0004185,serine-type carboxypeptidase activity
gene-LOC110683524	GO:0005737,cytoplasm; GO:0003871,5-methyltetrahydropteroyltriglutamate-homocysteine S-methyltransferase activity; GO:0008270,zinc ion binding; GO:0009086,methionine biosynthetic process
gene-LOC110683525	GO:0005815,microtubule organizing center; GO:0000922,spindle pole; GO:0043015,gamma-tubulin binding; GO:0007020,microtubule nucleation
gene-LOC110683526	GO:0046872,metal ion binding; GO:0003676,nucleic acid binding; GO:0004523,RNA-DNA hybrid ribonuclease activity
gene-LOC110683527	GO:0016021,integral component of membrane; GO:0005886,plasma membrane; GO:0006952,defense response
gene-LOC110683528	GO:0005829,cytosol; GO:0051537,2 iron, 2 sulfur cluster binding; GO:0004031,aldehyde oxidase activity; GO:0009055,electron transfer activity; GO:0050660,flavin adenine dinucleotide binding; GO:0050302,indole-3-acetaldehyde oxidase activity; GO:0005506,iron ion binding; GO:0016614,oxidoreductase activity, acting on CH-OH group of donors; GO:0009688,abscisic acid biosynthetic process; GO:0009851,au…
gene-LOC110683529	GO:0000785,chromatin; GO:0000775,chromosome, centromeric region; GO:0008278,cohesin complex; GO:0005737,cytoplasm; GO:0016363,nuclear matrix; GO:0005634,nucleus; GO:0009506,plasmodesma; GO:0005819,spindle; GO:0005524,ATP binding; GO:0003682,chromatin binding; GO:0051301,cell division; GO:0007059,chromosome segregation; GO:0006281,DNA repair; GO:0051321,meiotic cell cycle; GO:0007062,sister chroma…
gene-LOC110683530	GO:0005578,NA; GO:0046556,alpha-L-arabinofuranosidase activity; GO:0009044,xylan 1,4-beta-xylosidase activity; GO:0045493,xylan catabolic process
gene-LOC110683532	GO:0009507,chloroplast; GO:0005737,cytoplasm; GO:0005634,nucleus; GO:0005524,ATP binding; GO:0042802,identical protein binding; GO:0004674,protein serine/threonine kinase activity; GO:1900368,regulation of RNA interference
gene-LOC110683533	GO:0009507,chloroplast; GO:0005737,cytoplasm; GO:0005634,nucleus; GO:0005524,ATP binding; GO:0042802,identical protein binding; GO:0004674,protein serine/threonine kinase activity; GO:1900368,regulation of RNA interference
gene-LOC110683536	GO:0005737,cytoplasm; GO:0005829,cytosol; GO:0005634,nucleus; GO:0004843,thiol-dependent ubiquitin-specific protease activity; GO:0009867,jasmonic acid mediated signaling pathway; GO:0016579,protein deubiquitination; GO:0006511,ubiquitin-dependent protein catabolic process
gene-LOC110683537	GO:0005737,cytoplasm; GO:0005634,nucleus; GO:0003690,double-stranded DNA binding; GO:0003729,mRNA binding; GO:0003723,RNA binding; GO:0003697,single-stranded DNA binding; GO:0008270,zinc ion binding; GO:0009631,cold acclimation; GO:0032508,DNA duplex unwinding; GO:0006355,regulation of transcription, DNA-templated; GO:0009409,response to cold; GO:0009651,response to salt stress; GO:0009414,respon…
gene-LOC110683538	GO:0016021,integral component of membrane
gene-LOC110683539	GO:0005871,kinesin complex; GO:0005874,microtubule; GO:0005524,ATP binding; GO:0016887,ATPase activity; GO:0008017,microtubule binding; GO:0003777,microtubule motor activity; GO:0007018,microtubule-based movement
gene-LOC110683540	GO:0005737,cytoplasm; GO:0005525,GTP binding; GO:0003924,GTPase activity; GO:0003746,translation elongation factor activity
gene-LOC110683541	GO:0009707,chloroplast outer membrane; GO:0005829,cytosol; GO:0005789,endoplasmic reticulum membrane; GO:0016021,integral component of membrane; GO:0046967,cytosol to ER transport; GO:0015031,protein transport
gene-LOC110683543	GO:0005886,plasma membrane; GO:0046872,metal ion binding; GO:0061630,ubiquitin protein ligase activity; GO:0009561,megagametogenesis; GO:0055046,microgametogenesis; GO:0043161,proteasome-mediated ubiquitin-dependent protein catabolic process; GO:0000209,protein polyubiquitination; GO:0042787,NA; GO:0051603,proteolysis involved in cellular protein catabolic process; GO:0051726,regulation of cell c…
gene-LOC110683545	GO:0005576,extracellular region; GO:0005773,vacuole
gene-LOC110683546	GO:0005749,mitochondrial respiratory chain complex II, succinate dehydrogenase complex (ubiquinone); GO:0005739,mitochondrion; GO:0009536,plastid; GO:0045273,respiratory chain complex II; GO:0005774,vacuolar membrane; GO:0005773,vacuole; GO:0043495,protein membrane anchor; GO:0006099,tricarboxylic acid cycle
gene-LOC110683547	GO:0005829,cytosol; GO:0102083,7,8-dihydromonapterin aldolase activity; GO:0004150,dihydroneopterin aldolase activity; GO:0046656,folic acid biosynthetic process; GO:0046654,tetrahydrofolate biosynthetic process
gene-LOC110683548	GO:0009507,chloroplast; GO:0005739,mitochondrion
gene-LOC110683549	GO:0005783,endoplasmic reticulum; GO:0005774,vacuolar membrane; GO:0016788,hydrolase activity, acting on ester bonds; GO:0009058,biosynthetic process
gene-LOC110683550	GO:0016021,integral component of membrane
gene-LOC110683551	GO:0005634,nucleus; GO:0003677,DNA binding; GO:0003700,DNA-binding transcription factor activity; GO:0046872,metal ion binding; GO:0010158,abaxial cell fate specification; GO:0007275,multicellular organism development
gene-LOC110683553	GO:0036459,thiol-dependent ubiquitinyl hydrolase activity; GO:0016579,protein deubiquitination; GO:0006511,ubiquitin-dependent protein catabolic process
gene-LOC110683554	GO:0016021,integral component of membrane; GO:0005622,intracellular; GO:0032366,intracellular sterol transport
gene-LOC110683555	GO:0016020,membrane; GO:0005524,ATP binding; GO:0031072,heat shock protein binding; GO:0046872,metal ion binding; GO:0051082,unfolded protein binding; GO:0006457,protein folding; GO:0009408,response to heat
gene-LOC110683556	GO:0016021,integral component of membrane; GO:0005886,plasma membrane; GO:0005524,ATP binding; GO:0004674,protein serine/threonine kinase activity
gene-LOC110683557	GO:0005737,cytoplasm; GO:0005874,microtubule; GO:0005634,nucleus; GO:0005516,calmodulin binding; GO:0008017,microtubule binding
gene-LOC110683558	GO:0016021,integral component of membrane; GO:0008375,acetylglucosaminyltransferase activity
gene-LOC110683559	GO:0009507,chloroplast; GO:0009941,chloroplast envelope; GO:0009707,chloroplast outer membrane; GO:0016020,membrane; GO:0005739,mitochondrion; GO:0009536,plastid; GO:0009658,chloroplast organization
gene-LOC110683560	GO:0005829,cytosol; GO:0005730,nucleolus; GO:0005634,nucleus; GO:0005525,GTP binding; GO:0003924,GTPase activity; GO:0043022,ribosome binding; GO:0048825,cotyledon development; GO:0048366,leaf development; GO:0090070,positive regulation of ribosome biogenesis; GO:2000012,regulation of auxin polar transport; GO:0042254,ribosome biogenesis; GO:0006364,rRNA processing
gene-LOC110683561	GO:0005832,chaperonin-containing T-complex; GO:0005737,cytoplasm; GO:0005829,cytosol; GO:0016020,membrane; GO:0005524,ATP binding; GO:0044183,protein binding involved in protein folding; GO:0051082,unfolded protein binding; GO:0006458,'de novo' protein folding; GO:0061077,chaperone-mediated protein folding; GO:0046686,response to cadmium ion; GO:0010043,response to zinc ion
gene-LOC110683562	GO:0005829,cytosol; GO:0005634,nucleus; GO:0005886,plasma membrane; GO:0046872,metal ion binding; GO:0004721,phosphoprotein phosphatase activity; GO:0009742,brassinosteroid mediated signaling pathway
gene-LOC110683564	GO:0009507,chloroplast
gene-LOC110683565	GO:0005829,cytosol; GO:0004842,ubiquitin-protein transferase activity; GO:0006952,defense response; GO:0051865,protein autoubiquitination; GO:0016567,protein ubiquitination; GO:0010200,response to chitin; GO:0009414,response to water deprivation
gene-LOC110683568	GO:0005737,cytoplasm; GO:0005634,nucleus; GO:0003677,DNA binding; GO:0003700,DNA-binding transcription factor activity; GO:0046982,protein heterodimerization activity; GO:0042803,protein homodimerization activity; GO:0010197,polar nucleus fusion; GO:0009737,response to abscisic acid; GO:0010201,response to continuous far red light stimulus by the high-irradiance response system; GO:0009610,respon…
gene-LOC110683569	GO:0005634,nucleus; GO:0006355,regulation of transcription, DNA-templated; GO:0006351,transcription, DNA-templated
gene-LOC110683571	GO:0005634,nucleus; GO:0003677,DNA binding; GO:0003700,DNA-binding transcription factor activity; GO:0046983,protein dimerization activity; GO:0010078,maintenance of root meristem identity; GO:0045893,positive regulation of transcription, DNA-templated; GO:0006355,regulation of transcription, DNA-templated; GO:0048364,root development; GO:0010479,stele development; GO:0006351,transcription, DNA-t…
gene-LOC110683572	GO:0016021,integral component of membrane; GO:0009705,plant-type vacuole membrane; GO:0015140,malate transmembrane transporter activity
gene-LOC110683574	GO:0005634,nucleus; GO:0046872,metal ion binding; GO:0032041,NAD-dependent histone deacetylase activity (H3-K14 specific); GO:0006355,regulation of transcription, DNA-templated; GO:0006351,transcription, DNA-templated
gene-LOC110683577	GO:0009507,chloroplast; GO:0004519,endonuclease activity; GO:0003723,RNA binding; GO:0009451,RNA modification
gene-LOC110683578	GO:0055028,cortical microtubule; GO:0005524,ATP binding; GO:0004672,protein kinase activity; GO:0004674,protein serine/threonine kinase activity; GO:0043622,cortical microtubule organization; GO:0009913,epidermal cell differentiation; GO:0007017,microtubule-based process
gene-LOC110683579	GO:0046658,anchored component of plasma membrane; GO:0005794,Golgi apparatus; GO:0016021,integral component of membrane; GO:0005886,plasma membrane; GO:0009506,plasmodesma; GO:0005774,vacuolar membrane; GO:0004871,NA; GO:0042742,defense response to bacterium; GO:0009816,defense response to bacterium, incompatible interaction; GO:0051607,defense response to virus; GO:0009617,response to bacterium;…
gene-LOC110683580	GO:0005794,Golgi apparatus; GO:0000139,Golgi membrane; GO:0016021,integral component of membrane; GO:0008375,acetylglucosaminyltransferase activity; GO:0015020,glucuronosyltransferase activity; GO:0009826,unidimensional cell growth
gene-LOC110683581	GO:0046658,anchored component of plasma membrane; GO:0016021,integral component of membrane; GO:0009506,plasmodesma; GO:0004871,NA; GO:0051607,defense response to virus
gene-LOC110683582	GO:0005634,nucleus; GO:0004534,5'-3' exoribonuclease activity; GO:0003676,nucleic acid binding; GO:0008270,zinc ion binding; GO:0010587,miRNA catabolic process; GO:0006397,mRNA processing; GO:0060149,negative regulation of posttranscriptional gene silencing; GO:0071035,nuclear polyadenylation-dependent rRNA catabolic process; GO:0000967,rRNA 5'-end processing
gene-LOC110683583	GO:0005737,cytoplasm; GO:0005634,nucleus; GO:0005667,transcription factor complex; GO:0003677,DNA binding; GO:0003700,DNA-binding transcription factor activity; GO:0046983,protein dimerization activity; GO:0007049,cell cycle; GO:0008284,positive regulation of cell proliferation; GO:0051446,positive regulation of meiotic cell cycle; GO:0045893,positive regulation of transcription, DNA-templated; G…
gene-LOC110683584	GO:0005737,cytoplasm; GO:0005634,nucleus; GO:0005667,transcription factor complex; GO:0003677,DNA binding; GO:0003700,DNA-binding transcription factor activity; GO:0046983,protein dimerization activity; GO:0007049,cell cycle; GO:0008284,positive regulation of cell proliferation; GO:0051446,positive regulation of meiotic cell cycle; GO:0045893,positive regulation of transcription, DNA-templated; G…
gene-LOC110683586	GO:0030015,CCR4-NOT core complex; GO:0005634,nucleus; GO:0000932,P-body; GO:0008408,3'-5' exonuclease activity; GO:0046872,metal ion binding; GO:0004535,poly(A)-specific ribonuclease activity; GO:0003723,RNA binding; GO:0042742,defense response to bacterium; GO:0043928,exonucleolytic nuclear-transcribed mRNA catabolic process involved in deadenylation-dependent decay; GO:0017148,negative regulati…
gene-LOC110683587	GO:0005829,cytosol; GO:0005634,nucleus; GO:0061630,ubiquitin protein ligase activity; GO:0031625,ubiquitin protein ligase binding; GO:0006301,postreplication repair; GO:0070534,protein K63-linked ubiquitination
gene-LOC110683590	GO:0005783,endoplasmic reticulum; GO:0005634,nucleus; GO:0003677,DNA binding; GO:0003700,DNA-binding transcription factor activity; GO:0009910,negative regulation of flower development; GO:0009626,plant-type hypersensitive response; GO:0045893,positive regulation of transcription, DNA-templated; GO:0034976,response to endoplasmic reticulum stress; GO:0006351,transcription, DNA-templated
gene-LOC110683592	GO:0005886,plasma membrane; GO:0047558,3-cyanoalanine hydratase activity; GO:0047427,cyanoalanine nitrilase activity; GO:0006807,nitrogen compound metabolic process
gene-LOC110683594	GO:0009507,chloroplast; GO:0005886,plasma membrane
gene-LOC110683597	GO:0009507,chloroplast; GO:0009535,chloroplast thylakoid membrane; GO:0016021,integral component of membrane; GO:0009522,photosystem I; GO:0009579,thylakoid; GO:0009768,photosynthesis, light harvesting in photosystem I; GO:0009767,photosynthetic electron transport chain
gene-LOC110683599	GO:0016021,integral component of membrane; GO:0016485,protein processing; GO:0009966,regulation of signal transduction
gene-LOC110683600	GO:0005737,cytoplasm; GO:0000932,P-body; GO:0008047,enzyme activator activity; GO:0030234,enzyme regulator activity; GO:0016787,hydrolase activity; GO:0003729,mRNA binding; GO:0000290,deadenylation-dependent decapping of nuclear-transcribed mRNA; GO:0031087,deadenylation-independent decapping of nuclear-transcribed mRNA; GO:0006952,defense response; GO:0006397,mRNA processing
gene-LOC110683601	GO:0004843,thiol-dependent ubiquitin-specific protease activity; GO:0016579,protein deubiquitination
gene-LOC110683604	GO:0005634,nucleus; GO:0003677,DNA binding; GO:0003700,DNA-binding transcription factor activity; GO:0006351,transcription, DNA-templated
gene-LOC110683605	GO:0005794,Golgi apparatus; GO:0000139,Golgi membrane; GO:0016021,integral component of membrane; GO:0031201,SNARE complex; GO:0005773,vacuole; GO:0005484,SNAP receptor activity; GO:0000149,SNARE binding; GO:0006887,exocytosis; GO:0015031,protein transport; GO:0009651,response to salt stress; GO:0006906,vesicle fusion
gene-LOC110683613	GO:0043231,intracellular membrane-bounded organelle; GO:0004519,endonuclease activity; GO:0003723,RNA binding; GO:0009451,RNA modification
gene-LOC110683617	GO:0003676,nucleic acid binding; GO:0008270,zinc ion binding; GO:0015074,DNA integration
gene-LOC110683620	GO:0005634,nucleus; GO:0003700,DNA-binding transcription factor activity; GO:0008270,zinc ion binding; GO:0010018,far-red light signaling pathway; GO:0042753,positive regulation of circadian rhythm; GO:0045893,positive regulation of transcription, DNA-templated; GO:0009585,red, far-red light phototransduction
gene-LOC110683624	GO:0043531,ADP binding; GO:0005524,ATP binding; GO:0006952,defense response
gene-LOC110683628	GO:0043231,intracellular membrane-bounded organelle; GO:0005739,mitochondrion; GO:0004519,endonuclease activity; GO:0003723,RNA binding; GO:0009451,RNA modification
gene-LOC110683629	GO:0005737,cytoplasm; GO:0005654,nucleoplasm; GO:0003677,DNA binding; GO:0046983,protein dimerization activity; GO:0000981,DNA-binding transcription factor activity, RNA polymerase II-specific
gene-LOC110683630	GO:0009507,chloroplast; GO:0033926,glycopeptide alpha-N-acetylgalactosaminidase activity; GO:0004575,sucrose alpha-glucosidase activity; GO:0005975,carbohydrate metabolic process
gene-LOC110683632	GO:0031047,gene silencing by RNA
gene-LOC110683633	GO:0005829,cytosol; GO:0005789,endoplasmic reticulum membrane; GO:0012507,ER to Golgi transport vesicle membrane; GO:0016021,integral component of membrane; GO:0005770,late endosome; GO:0031902,late endosome membrane; GO:0000325,plant-type vacuole; GO:0031201,SNARE complex; GO:0005802,trans-Golgi network; GO:0005774,vacuolar membrane; GO:0005773,vacuole; GO:0005484,SNAP receptor activity; GO:0000…
gene-LOC110683634	GO:0005829,cytosol; GO:0005739,mitochondrion; GO:0009824,AMP dimethylallyltransferase activity; GO:0005524,ATP binding; GO:0052381,tRNA dimethylallyltransferase activity; GO:0009691,cytokinin biosynthetic process; GO:0006400,tRNA modification
gene-LOC110683636	GO:0005634,nucleus; GO:0003700,DNA-binding transcription factor activity; GO:0008270,zinc ion binding; GO:0010018,far-red light signaling pathway; GO:0042753,positive regulation of circadian rhythm; GO:0045893,positive regulation of transcription, DNA-templated; GO:0009585,red, far-red light phototransduction
gene-LOC110683637	GO:0016021,integral component of membrane; GO:0005886,plasma membrane; GO:0005524,ATP binding; GO:0004675,transmembrane receptor protein serine/threonine kinase activity; GO:0007166,cell surface receptor signaling pathway; GO:0032502,developmental process; GO:0006468,protein phosphorylation
gene-LOC110683639	GO:0003723,RNA binding
gene-LOC110683643	GO:0005618,cell wall; GO:0005576,extracellular region; GO:0005773,vacuole; GO:0009737,response to abscisic acid
gene-LOC110683644	GO:0005739,mitochondrion
gene-LOC110683645	GO:0046872,metal ion binding; GO:0003676,nucleic acid binding; GO:0004523,RNA-DNA hybrid ribonuclease activity
gene-LOC110683647	GO:0016021,integral component of membrane; GO:0005886,plasma membrane; GO:0005524,ATP binding; GO:0004675,transmembrane receptor protein serine/threonine kinase activity; GO:0007166,cell surface receptor signaling pathway; GO:0007623,circadian rhythm; GO:0006468,protein phosphorylation
gene-LOC110683648	GO:0003676,nucleic acid binding; GO:0004523,RNA-DNA hybrid ribonuclease activity; GO:0015074,DNA integration
gene-LOC110683650	GO:0003676,nucleic acid binding; GO:0015074,DNA integration
gene-LOC110683651	GO:0005634,nucleus; GO:0003700,DNA-binding transcription factor activity; GO:0008270,zinc ion binding; GO:0010018,far-red light signaling pathway; GO:0042753,positive regulation of circadian rhythm; GO:0045893,positive regulation of transcription, DNA-templated; GO:0010017,red or far-red light signaling pathway; GO:0009585,red, far-red light phototransduction; GO:0010218,response to far red light…
gene-LOC110683654	GO:0046872,metal ion binding; GO:0003676,nucleic acid binding; GO:0004523,RNA-DNA hybrid ribonuclease activity
gene-LOC110683655	GO:0005634,nucleus; GO:0008483,transaminase activity
gene-LOC110683658	GO:0000783,nuclear telomere cap complex; GO:0008301,DNA binding, bending; GO:0003691,double-stranded telomeric DNA binding; GO:0042162,telomeric DNA binding; GO:0006355,regulation of transcription, DNA-templated; GO:0009737,response to abscisic acid; GO:0046686,response to cadmium ion; GO:0009723,response to ethylene; GO:0009739,response to gibberellin; GO:0009753,response to jasmonic acid; GO:00…
gene-LOC110683660	GO:0016020,membrane; GO:0003676,nucleic acid binding; GO:0008270,zinc ion binding
gene-LOC110683661	GO:0005829,cytosol; GO:0005643,nuclear pore; GO:0005654,nucleoplasm; GO:0008139,nuclear localization sequence binding; GO:0008565,protein transporter activity; GO:0006607,NLS-bearing protein import into nucleus
gene-LOC110683662	GO:0031225,anchored component of membrane; GO:0005886,plasma membrane; GO:0090406,pollen tube; GO:0045927,positive regulation of growth
gene-LOC110683663	GO:0009507,chloroplast; GO:0009706,chloroplast inner membrane; GO:0030176,integral component of endoplasmic reticulum membrane; GO:0047874,dolichyldiphosphatase activity; GO:0008195,phosphatidate phosphatase activity; GO:0006651,diacylglycerol biosynthetic process; GO:0048868,pollen tube development; GO:0006487,protein N-linked glycosylation
gene-LOC110683667	GO:0005783,endoplasmic reticulum; GO:0016021,integral component of membrane; GO:0005886,plasma membrane; GO:0009506,plasmodesma; GO:0031201,SNARE complex; GO:0008565,protein transporter activity; GO:0005484,SNAP receptor activity; GO:0000149,SNARE binding; GO:0006886,intracellular protein transport; GO:0006612,protein targeting to membrane; GO:0048278,vesicle docking; GO:0006906,vesicle fusion
gene-LOC110683668	GO:0005737,cytoplasm; GO:0005524,ATP binding; GO:0061630,ubiquitin protein ligase activity; GO:0031625,ubiquitin protein ligase binding
gene-LOC110683671	GO:0030176,integral component of endoplasmic reticulum membrane; GO:0005887,integral component of plasma membrane; GO:0016020,membrane; GO:0008219,cell death; GO:0071446,cellular response to salicylic acid stimulus; GO:0009816,defense response to bacterium, incompatible interaction; GO:1900426,positive regulation of defense response to bacterium; GO:1902290,positive regulation of defense response…
gene-LOC110683673	GO:0005737,cytoplasm; GO:0046914,transition metal ion binding; GO:0046916,cellular transition metal ion homeostasis; GO:0030001,metal ion transport
gene-LOC110683676	GO:0005634,nucleus; GO:0046872,metal ion binding; GO:0004721,phosphoprotein phosphatase activity
gene-LOC110683677	GO:0016021,integral component of membrane; GO:0020037,heme binding; GO:0005506,iron ion binding; GO:0004497,monooxygenase activity; GO:0016705,oxidoreductase activity, acting on paired donors, with incorporation or reduction of molecular oxygen
gene-LOC110683681	GO:0016021,integral component of membrane; GO:0008270,zinc ion binding
gene-LOC110683688	GO:0005834,heterotrimeric G-protein complex; GO:0004871,NA; GO:0007186,G protein-coupled receptor signaling pathway
gene-LOC110683691	GO:0005739,mitochondrion
gene-LOC110683693	GO:0009507,chloroplast; GO:0005840,ribosome; GO:0019843,rRNA binding; GO:0042254,ribosome biogenesis
gene-LOC110683695	GO:0005737,cytoplasm; GO:0005829,cytosol; GO:0004463,leukotriene-A4 hydrolase activity; GO:0070006,metalloaminopeptidase activity; GO:0042277,peptide binding; GO:0008270,zinc ion binding; GO:0019370,leukotriene biosynthetic process; GO:0043171,peptide catabolic process; GO:0006508,proteolysis
gene-LOC110683696	GO:0000775,chromosome, centromeric region; GO:0005783,endoplasmic reticulum; GO:0005634,nucleus; GO:0009506,plasmodesma; GO:0018024,histone-lysine N-methyltransferase activity; GO:0016279,protein-lysine N-methyltransferase activity
gene-LOC110683698	GO:0005634,nucleus; GO:0003677,DNA binding; GO:0003700,DNA-binding transcription factor activity; GO:0030154,cell differentiation; GO:0009908,flower development; GO:0010073,meristem maintenance; GO:0048481,plant ovule development; GO:0048316,seed development; GO:0010093,specification of floral organ identity; GO:0006351,transcription, DNA-templated
gene-LOC110683699	GO:0016021,integral component of membrane
gene-LOC110683700	GO:0016021,integral component of membrane; GO:0015108,chloride transmembrane transporter activity; GO:1902075,cellular response to salt; GO:0006821,chloride transport; GO:0042128,nitrate assimilation; GO:0006857,oligopeptide transport
gene-LOC110683701	GO:0016021,integral component of membrane; GO:0005886,plasma membrane; GO:0015112,nitrate transmembrane transporter activity; GO:0071472,cellular response to salt stress; GO:0042128,nitrate assimilation; GO:0015706,nitrate transport; GO:0006857,oligopeptide transport; GO:0009624,response to nematode
gene-LOC110683702	GO:0016021,integral component of membrane; GO:0022857,transmembrane transporter activity; GO:0042128,nitrate assimilation
gene-LOC110683703	GO:0003824,catalytic activity; GO:0008152,metabolic process
gene-LOC110683704	GO:0005634,nucleus; GO:0003729,mRNA binding; GO:0010029,regulation of seed germination; GO:0009737,response to abscisic acid; GO:0009651,response to salt stress; GO:0009414,response to water deprivation
gene-LOC110683706	GO:0015935,small ribosomal subunit; GO:0003735,structural constituent of ribosome; GO:0006412,translation
gene-LOC110683707	GO:0015935,small ribosomal subunit; GO:0003735,structural constituent of ribosome; GO:0006412,translation
gene-LOC110683708	GO:0043231,intracellular membrane-bounded organelle; GO:0004519,endonuclease activity; GO:0003723,RNA binding; GO:0009451,RNA modification
gene-LOC110683710	GO:0030176,integral component of endoplasmic reticulum membrane; GO:0005887,integral component of plasma membrane; GO:0016020,membrane; GO:0008219,cell death; GO:0071446,cellular response to salicylic acid stimulus; GO:0009816,defense response to bacterium, incompatible interaction; GO:1900426,positive regulation of defense response to bacterium; GO:1902290,positive regulation of defense response…
gene-LOC110683711	GO:0030176,integral component of endoplasmic reticulum membrane; GO:0005887,integral component of plasma membrane; GO:0016020,membrane; GO:0008219,cell death; GO:0071446,cellular response to salicylic acid stimulus; GO:0009816,defense response to bacterium, incompatible interaction; GO:1900426,positive regulation of defense response to bacterium; GO:1902290,positive regulation of defense response…
gene-LOC110683712	GO:0005739,mitochondrion
gene-LOC110683713	GO:0016021,integral component of membrane
gene-LOC110683714	GO:0009507,chloroplast; GO:0009570,chloroplast stroma; GO:0009532,plastid stroma; GO:0004044,amidophosphoribosyltransferase activity; GO:0051536,iron-sulfur cluster binding; GO:0046872,metal ion binding; GO:0006189,'de novo' IMP biosynthetic process; GO:0009658,chloroplast organization; GO:0006541,glutamine metabolic process; GO:0009116,nucleoside metabolic process; GO:0009113,purine nucleobase b…
gene-LOC110683715	GO:0009842,cyanelle; GO:0005840,ribosome; GO:0003735,structural constituent of ribosome; GO:0006412,translation
gene-LOC110683716	GO:0016021,integral component of membrane; GO:0005886,plasma membrane; GO:0005524,ATP binding; GO:0004672,protein kinase activity
gene-LOC110683717	GO:0009507,chloroplast; GO:0009941,chloroplast envelope; GO:0031969,chloroplast membrane; GO:0016021,integral component of membrane; GO:0005743,mitochondrial inner membrane; GO:0042651,thylakoid membrane; GO:0005347,ATP transmembrane transporter activity; GO:0006839,mitochondrial transport; GO:0009624,response to nematode
gene-LOC110683719	GO:0016021,integral component of membrane; GO:0005743,mitochondrial inner membrane
gene-LOC110683720	GO:0016021,integral component of membrane; GO:0005743,mitochondrial inner membrane
gene-LOC110683721	GO:0005737,cytoplasm; GO:0005874,microtubule; GO:0005634,nucleus; GO:0005516,calmodulin binding; GO:0008017,microtubule binding
gene-LOC110683722	GO:0022627,cytosolic small ribosomal subunit; GO:0005783,endoplasmic reticulum; GO:0016020,membrane; GO:0005730,nucleolus; GO:0070181,small ribosomal subunit rRNA binding; GO:0003735,structural constituent of ribosome; GO:0000911,cytokinesis by cell plate formation; GO:0009965,leaf morphogenesis; GO:0006412,translation; GO:0010090,trichome morphogenesis
gene-LOC110683723	GO:0005829,cytosol; GO:0030690,Noc1p-Noc2p complex; GO:0030691,Noc2p-Noc3p complex; GO:0005730,nucleolus; GO:0005654,nucleoplasm; GO:0042273,ribosomal large subunit biogenesis
gene-LOC110683724	GO:0005618,cell wall; GO:0005576,extracellular region; GO:0016020,membrane; GO:0009506,plasmodesma; GO:0071555,cell wall organization; GO:0019953,sexual reproduction; GO:0006949,syncytium formation
gene-LOC110683725	GO:0005737,cytoplasm; GO:0005525,GTP binding; GO:0003924,GTPase activity; GO:0003746,translation elongation factor activity
gene-LOC110683726	GO:0005737,cytoplasm; GO:0005525,GTP binding; GO:0003924,GTPase activity; GO:0003746,translation elongation factor activity
gene-LOC110683729	GO:0005737,cytoplasm; GO:0005622,intracellular; GO:0005525,GTP binding; GO:0003924,GTPase activity; GO:0003746,translation elongation factor activity
gene-LOC110683730	GO:0005737,cytoplasm; GO:0005525,GTP binding; GO:0003924,GTPase activity; GO:0003746,translation elongation factor activity
gene-LOC110683731	GO:0005737,cytoplasm; GO:0005525,GTP binding; GO:0003924,GTPase activity; GO:0003746,translation elongation factor activity
gene-LOC110683732	GO:0005737,cytoplasm; GO:0005622,intracellular; GO:0005525,GTP binding; GO:0003924,GTPase activity; GO:0003746,translation elongation factor activity
gene-LOC110683733	GO:0005856,cytoskeleton; GO:0005829,cytosol; GO:0019898,extrinsic component of membrane; GO:0009524,phragmoplast; GO:0005886,plasma membrane; GO:0005773,vacuole; GO:0007049,cell cycle; GO:0051301,cell division; GO:0015031,protein transport; GO:0006904,vesicle docking involved in exocytosis
gene-LOC110683734	GO:0016021,integral component of membrane
gene-LOC110683736	GO:0016607,nuclear speck; GO:0005634,nucleus; GO:0016874,ligase activity; GO:0019789,SUMO transferase activity; GO:0008270,zinc ion binding; GO:0051301,cell division; GO:0016036,cellular response to phosphate starvation; GO:0006952,defense response; GO:0010247,detection of phosphate ion; GO:0048589,developmental growth; GO:0009553,embryo sac development; GO:0010286,heat acclimation; GO:0009910,ne…
gene-LOC110683737	GO:0019905,syntaxin binding
gene-LOC110683738	GO:0005674,transcription factor TFIIF complex; GO:0006367,transcription initiation from RNA polymerase II promoter
gene-LOC110683739	GO:0016021,integral component of membrane
gene-LOC110683740	GO:0005634,nucleus; GO:0003677,DNA binding
gene-LOC110683741	GO:0009982,pseudouridine synthase activity; GO:0003723,RNA binding; GO:0000455,enzyme-directed rRNA pseudouridine synthesis; GO:0031119,tRNA pseudouridine synthesis
gene-LOC110683742	GO:0005576,extracellular region; GO:0005773,vacuole; GO:0004185,serine-type carboxypeptidase activity; GO:0051603,proteolysis involved in cellular protein catabolic process
gene-LOC110683743	GO:0005737,cytoplasm; GO:0005634,nucleus; GO:0005886,plasma membrane; GO:0005524,ATP binding; GO:0016301,kinase activity; GO:0004674,protein serine/threonine kinase activity; GO:0035556,intracellular signal transduction; GO:0040008,regulation of growth
gene-LOC110683744	GO:0005576,extracellular region; GO:0005773,vacuole; GO:0004185,serine-type carboxypeptidase activity; GO:0051603,proteolysis involved in cellular protein catabolic process
gene-LOC110683745	GO:0001671,ATPase activator activity; GO:0051087,chaperone binding
gene-LOC110683746	GO:0005737,cytoplasm; GO:0005635,nuclear envelope; GO:0005643,nuclear pore; GO:0046872,metal ion binding; GO:0043565,sequence-specific DNA binding; GO:0051028,mRNA transport; GO:1900458,negative regulation of brassinosteroid mediated signaling pathway; GO:0015031,protein transport
gene-LOC110683748	GO:0009507,chloroplast; GO:0043231,intracellular membrane-bounded organelle; GO:0004519,endonuclease activity; GO:0003723,RNA binding; GO:1990825,sequence-specific mRNA binding; GO:0003727,single-stranded RNA binding; GO:0008270,zinc ion binding; GO:0009451,RNA modification
gene-LOC110683749	GO:0005886,plasma membrane; GO:0043531,ADP binding; GO:0005524,ATP binding; GO:0009626,plant-type hypersensitive response; GO:0007165,signal transduction
gene-LOC110683750	GO:0016021,integral component of membrane; GO:0102336,3-oxo-arachidoyl-CoA synthase activity; GO:0102337,3-oxo-cerotoyl-CoA synthase activity; GO:0102338,3-oxo-lignoceronyl-CoA synthase activity; GO:0102756,very-long-chain 3-ketoacyl-CoA synthase activity; GO:0006633,fatty acid biosynthetic process
gene-LOC110683751	GO:0016021,integral component of membrane
gene-LOC110683752	GO:0009507,chloroplast; GO:0016021,integral component of membrane; GO:0005524,ATP binding; GO:0042626,ATPase activity, coupled to transmembrane movement of substances
gene-LOC110683753	GO:0031225,anchored component of membrane; GO:0046658,anchored component of plasma membrane; GO:0005886,plasma membrane; GO:0009506,plasmodesma; GO:0042973,glucan endo-1,3-beta-D-glucosidase activity; GO:0004553,hydrolase activity, hydrolyzing O-glycosyl compounds; GO:0030247,polysaccharide binding; GO:0005975,carbohydrate metabolic process; GO:0006952,defense response
gene-LOC110683754	GO:0016021,integral component of membrane; GO:0005886,plasma membrane; GO:0005524,ATP binding; GO:0042626,ATPase activity, coupled to transmembrane movement of substances
gene-LOC110683755	GO:0005634,nucleus; GO:0008483,transaminase activity; GO:0016458,gene silencing; GO:0010073,meristem maintenance; GO:0010082,regulation of root meristem growth
gene-LOC110683757	GO:0009501,amyloplast; GO:0009507,chloroplast; GO:0033201,alpha-1,4-glucan synthase activity; GO:0004373,glycogen (starch) synthase activity; GO:0009011,starch synthase activity; GO:0019252,starch biosynthetic process; GO:0005982,starch metabolic process
gene-LOC110683758	GO:0009507,chloroplast; GO:0005739,mitochondrion; GO:0004519,endonuclease activity; GO:0003723,RNA binding; GO:1900865,chloroplast RNA modification; GO:0031425,chloroplast RNA processing
gene-LOC110683759	GO:0005737,cytoplasm; GO:0005847,mRNA cleavage and polyadenylation specificity factor complex; GO:0005634,nucleus; GO:0005516,calmodulin binding; GO:0003677,DNA binding; GO:0004519,endonuclease activity; GO:0004521,endoribonuclease activity; GO:0046872,metal ion binding; GO:0003729,mRNA binding; GO:0003723,RNA binding; GO:0031124,mRNA 3'-end processing; GO:0006378,mRNA polyadenylation; GO:0009626…
gene-LOC110683760	GO:0005622,intracellular; GO:0005886,plasma membrane; GO:0005524,ATP binding; GO:0004672,protein kinase activity; GO:0004674,protein serine/threonine kinase activity; GO:0004712,protein serine/threonine/tyrosine kinase activity; GO:0004713,protein tyrosine kinase activity; GO:0004871,NA; GO:0035556,intracellular signal transduction; GO:0006468,protein phosphorylation
gene-LOC110683761	GO:0042299,lupeol synthase activity; GO:0019745,pentacyclic triterpenoid biosynthetic process
gene-LOC110683764	GO:0042299,lupeol synthase activity; GO:0019745,pentacyclic triterpenoid biosynthetic process
gene-LOC110683765	GO:0042299,lupeol synthase activity; GO:0019745,pentacyclic triterpenoid biosynthetic process
gene-LOC110683766	GO:0016272,prefoldin complex; GO:0051082,unfolded protein binding; GO:0006457,protein folding
gene-LOC110683768	GO:0042299,lupeol synthase activity; GO:0019745,pentacyclic triterpenoid biosynthetic process
gene-LOC110683769	GO:0005739,mitochondrion; GO:0003968,RNA-directed 5'-3' RNA polymerase activity; GO:0003964,RNA-directed DNA polymerase activity
gene-LOC110683770	GO:0045177,apical part of cell; GO:0016324,apical plasma membrane; GO:0016021,integral component of membrane; GO:0005524,ATP binding; GO:0004674,protein serine/threonine kinase activity
gene-LOC110683771	GO:0005524,ATP binding; GO:0004674,protein serine/threonine kinase activity; GO:0004842,ubiquitin-protein transferase activity; GO:0006950,response to stress
gene-LOC110683772	GO:0005737,cytoplasm; GO:0005634,nucleus; GO:0008541,proteasome regulatory particle, lid subcomplex; GO:0061133,endopeptidase activator activity; GO:0070628,proteasome binding; GO:0043130,ubiquitin binding; GO:0006511,ubiquitin-dependent protein catabolic process
gene-LOC110683773	GO:0005874,microtubule; GO:0008017,microtubule binding
gene-LOC110683774	GO:0005886,plasma membrane; GO:0005524,ATP binding; GO:0004675,transmembrane receptor protein serine/threonine kinase activity; GO:0007166,cell surface receptor signaling pathway; GO:0006952,defense response; GO:0006468,protein phosphorylation
gene-LOC110683775	GO:0009982,pseudouridine synthase activity; GO:0003723,RNA binding; GO:0001522,pseudouridine synthesis; GO:0008033,tRNA processing
gene-LOC110683776	GO:0005634,nucleus; GO:0003677,DNA binding; GO:0009734,auxin-activated signaling pathway; GO:0006355,regulation of transcription, DNA-templated; GO:0006351,transcription, DNA-templated
gene-LOC110683780	GO:0005634,nucleus; GO:0003700,DNA-binding transcription factor activity; GO:0008270,zinc ion binding; GO:0010018,far-red light signaling pathway; GO:0042753,positive regulation of circadian rhythm; GO:0045893,positive regulation of transcription, DNA-templated; GO:0010017,red or far-red light signaling pathway; GO:0009585,red, far-red light phototransduction; GO:0010218,response to far red light…
gene-LOC110683781	GO:0003824,catalytic activity
gene-LOC110683782	GO:0005886,plasma membrane; GO:0009860,pollen tube growth; GO:0031347,regulation of defense response
gene-LOC110683783	GO:0003824,catalytic activity
gene-LOC110683784	GO:0005737,cytoplasm; GO:0016363,nuclear matrix; GO:0005634,nucleus; GO:0003950,NAD+ ADP-ribosyltransferase activity; GO:0009816,defense response to bacterium, incompatible interaction; GO:0009793,embryo development ending in seed dormancy; GO:0009873,ethylene-activated signaling pathway; GO:0009867,jasmonic acid mediated signaling pathway; GO:0010102,lateral root morphogenesis; GO:0006809,nitric…
gene-LOC110683785	GO:0005737,cytoplasm; GO:0005634,nucleus; GO:0004871,NA; GO:0009638,phototropism; GO:0016567,protein ubiquitination
gene-LOC110683787	GO:0005634,nucleus; GO:0005524,ATP binding; GO:0004693,cyclin-dependent protein serine/threonine kinase activity; GO:0006468,protein phosphorylation
gene-LOC110683788	GO:0005634,nucleus; GO:0043078,polar nucleus; GO:0051539,4 iron, 4 sulfur cluster binding; GO:0003677,DNA binding; GO:0019104,DNA N-glycosylase activity; GO:0003906,DNA-(apurinic or apyrimidinic site) endonuclease activity; GO:0046872,metal ion binding; GO:0006284,base-excision repair; GO:0006306,DNA methylation; GO:0009793,embryo development ending in seed dormancy; GO:0006349,regulation of gene…
gene-LOC110683789	GO:0005829,cytosol; GO:0016607,nuclear speck; GO:0005654,nucleoplasm; GO:0005634,nucleus; GO:0055087,Ski complex; GO:0005524,ATP binding; GO:0004004,ATP-dependent RNA helicase activity; GO:0003723,RNA binding; GO:0003724,RNA helicase activity; GO:0006397,mRNA processing; GO:0060149,negative regulation of posttranscriptional gene silencing; GO:0070478,nuclear-transcribed mRNA catabolic process, 3'…
gene-LOC110683790	GO:0016021,integral component of membrane; GO:0020037,heme binding; GO:0005506,iron ion binding; GO:0004497,monooxygenase activity; GO:0016705,oxidoreductase activity, acting on paired donors, with incorporation or reduction of molecular oxygen
gene-LOC110683791	GO:0005634,nucleus; GO:0003677,DNA binding; GO:0019899,enzyme binding; GO:0008270,zinc ion binding; GO:0006355,regulation of transcription, DNA-templated; GO:0006351,transcription, DNA-templated
gene-LOC110683792	GO:0016021,integral component of membrane
gene-LOC110683796	GO:0000139,Golgi membrane; GO:0016021,integral component of membrane; GO:0102490,8-oxo-dGTP phosphohydrolase activity; GO:0005524,ATP binding; GO:0102485,dATP phosphohydrolase activity; GO:0102486,dCTP phosphohydrolase activity; GO:0102491,dGTP phosphohydrolase activity; GO:0102488,dTTP phosphohydrolase activity; GO:0102487,dUTP phosphohydrolase activity; GO:0102489,GTP phosphohydrolase activity
gene-LOC110683797	GO:0005887,integral component of plasma membrane; GO:0015250,water channel activity; GO:0034220,ion transmembrane transport
gene-LOC110683799	GO:0043231,intracellular membrane-bounded organelle; GO:0005739,mitochondrion; GO:0004519,endonuclease activity; GO:0003723,RNA binding; GO:0009451,RNA modification
gene-LOC110683800	GO:0005763,mitochondrial small ribosomal subunit; GO:0003735,structural constituent of ribosome; GO:0006412,translation
gene-LOC110683804	GO:0043231,intracellular membrane-bounded organelle; GO:0004519,endonuclease activity; GO:0003723,RNA binding; GO:0009451,RNA modification
gene-LOC110683805	GO:0005634,nucleus
gene-LOC110683806	GO:0005730,nucleolus; GO:0004843,thiol-dependent ubiquitin-specific protease activity; GO:0016579,protein deubiquitination; GO:0048316,seed development; GO:0006511,ubiquitin-dependent protein catabolic process
gene-LOC110683807	GO:0008168,methyltransferase activity
gene-LOC110683808	GO:0005618,cell wall; GO:0005576,extracellular region; GO:0009505,plant-type cell wall; GO:0009506,plasmodesma; GO:0005199,structural constituent of cell wall; GO:0071555,cell wall organization
gene-LOC110683809	GO:0003677,DNA binding; GO:0016491,oxidoreductase activity; GO:0016575,histone deacetylation; GO:0006355,regulation of transcription, DNA-templated; GO:0006351,transcription, DNA-templated; GO:0010228,vegetative to reproductive phase transition of meristem
gene-LOC110683813	GO:0005829,cytosol; GO:0005634,nucleus; GO:0008469,histone-arginine N-methyltransferase activity; GO:0008276,protein methyltransferase activity; GO:0043985,histone H4-R3 methylation; GO:0019918,peptidyl-arginine methylation, to symmetrical-dimethyl arginine; GO:0010220,positive regulation of vernalization response; GO:0009909,regulation of flower development; GO:0006355,regulation of transcriptio…
gene-LOC110683814	GO:0031225,anchored component of membrane; GO:0046658,anchored component of plasma membrane; GO:0009505,plant-type cell wall; GO:0005886,plasma membrane; GO:0009506,plasmodesma; GO:0005773,vacuole; GO:0042973,glucan endo-1,3-beta-D-glucosidase activity; GO:0004553,hydrolase activity, hydrolyzing O-glycosyl compounds; GO:0030247,polysaccharide binding; GO:0005975,carbohydrate metabolic process; GO…
gene-LOC110683831	GO:0005618,cell wall; GO:0005576,extracellular region; GO:0042742,defense response to bacterium; GO:0050832,defense response to fungus
gene-LOC110683833	GO:0004519,endonuclease activity; GO:0006281,DNA repair
gene-LOC110683834	GO:0005634,nucleus; GO:0009793,embryo development ending in seed dormancy; GO:0009908,flower development; GO:0010154,fruit development; GO:0048366,leaf development; GO:0048827,phyllome development; GO:0016567,protein ubiquitination; GO:0048367,shoot system development
gene-LOC110683835	GO:0016021,integral component of membrane; GO:0015293,symporter activity; GO:0042128,nitrate assimilation
gene-LOC110683836	GO:0005737,cytoplasm; GO:0016607,nuclear speck; GO:0003723,RNA binding; GO:0006397,mRNA processing
gene-LOC110683837	GO:0005634,nucleus; GO:0003700,DNA-binding transcription factor activity; GO:0046982,protein heterodimerization activity; GO:0006355,regulation of transcription, DNA-templated; GO:0006351,transcription, DNA-templated
gene-LOC110683841	GO:0005694,chromosome; GO:0005634,nucleus; GO:0003677,DNA binding; GO:0003916,DNA topoisomerase activity; GO:0003917,DNA topoisomerase type I activity; GO:0008270,zinc ion binding; GO:0007059,chromosome segregation; GO:0006281,DNA repair; GO:0006265,DNA topological change; GO:0051321,meiotic cell cycle; GO:0000278,mitotic cell cycle; GO:0000712,resolution of meiotic recombination intermediates
gene-LOC110683843	GO:0005739,mitochondrion
gene-LOC110683844	GO:0005634,nucleus; GO:0003700,DNA-binding transcription factor activity; GO:0046872,metal ion binding; GO:0046983,protein dimerization activity; GO:0000977,RNA polymerase II regulatory region sequence-specific DNA binding; GO:0009791,post-embryonic development; GO:0006357,regulation of transcription by RNA polymerase II; GO:0006351,transcription, DNA-templated
gene-LOC110683845	GO:0005737,cytoplasm; GO:0005634,nucleus; GO:0004364,glutathione transferase activity; GO:0006749,glutathione metabolic process; GO:0009407,toxin catabolic process
gene-LOC110683846	GO:0016788,hydrolase activity, acting on ester bonds
gene-LOC110683848	GO:0004190,aspartic-type endopeptidase activity; GO:0004519,endonuclease activity; GO:0003676,nucleic acid binding; GO:0003964,RNA-directed DNA polymerase activity; GO:0008270,zinc ion binding; GO:0015074,DNA integration
gene-LOC110683851	GO:0005634,nucleus; GO:0008483,transaminase activity; GO:0016458,gene silencing; GO:0010073,meristem maintenance; GO:0010082,regulation of root meristem growth
gene-LOC110683853	GO:0004190,aspartic-type endopeptidase activity; GO:0004519,endonuclease activity; GO:0046872,metal ion binding; GO:0003676,nucleic acid binding; GO:0003964,RNA-directed DNA polymerase activity; GO:0015074,DNA integration; GO:0006310,DNA recombination
gene-LOC110683854	GO:0003676,nucleic acid binding
gene-LOC110683855	GO:0000778,condensed nuclear chromosome kinetochore; GO:0005524,ATP binding; GO:0004672,protein kinase activity; GO:0004674,protein serine/threonine kinase activity; GO:0051301,cell division; GO:0051754,meiotic sister chromatid cohesion, centromeric; GO:0007094,mitotic spindle assembly checkpoint
gene-LOC110683856	GO:0004190,aspartic-type endopeptidase activity; GO:0004519,endonuclease activity; GO:0046872,metal ion binding; GO:0003676,nucleic acid binding; GO:0003964,RNA-directed DNA polymerase activity; GO:0015074,DNA integration; GO:0006310,DNA recombination
gene-LOC110683860	GO:0004190,aspartic-type endopeptidase activity; GO:0004519,endonuclease activity; GO:0046872,metal ion binding; GO:0003676,nucleic acid binding; GO:0003964,RNA-directed DNA polymerase activity; GO:0015074,DNA integration; GO:0006310,DNA recombination
gene-LOC110683863	GO:0005829,cytosol; GO:0012505,endomembrane system; GO:0000145,exocyst; GO:0016020,membrane; GO:0005634,nucleus; GO:0045335,phagocytic vesicle; GO:0031982,vesicle; GO:0006952,defense response; GO:0006887,exocytosis; GO:1900426,positive regulation of defense response to bacterium; GO:0009617,response to bacterium; GO:0009620,response to fungus; GO:0002237,response to molecule of bacterial origin
gene-LOC110683864	GO:0008270,zinc ion binding
gene-LOC110683868	GO:0005829,cytosol; GO:0005634,nucleus; GO:0003700,DNA-binding transcription factor activity; GO:0046872,metal ion binding; GO:0046983,protein dimerization activity; GO:0000977,RNA polymerase II regulatory region sequence-specific DNA binding; GO:0009791,post-embryonic development; GO:0006357,regulation of transcription by RNA polymerase II; GO:0006351,transcription, DNA-templated
gene-LOC110683870	GO:0016020,membrane; GO:0016604,nuclear body; GO:0005654,nucleoplasm; GO:0005634,nucleus; GO:0005524,ATP binding; GO:0016887,ATPase activity; GO:0003677,DNA binding; GO:0004519,endonuclease activity; GO:0016301,kinase activity; GO:0043621,protein self-association; GO:0003723,RNA binding; GO:0016569,covalent chromatin modification; GO:0006952,defense response; GO:0006281,DNA repair; GO:0031047,gen…
gene-LOC110683871	GO:0009507,chloroplast; GO:0009941,chloroplast envelope; GO:0009535,chloroplast thylakoid membrane; GO:0005524,ATP binding; GO:0031072,heat shock protein binding; GO:0046872,metal ion binding; GO:0051082,unfolded protein binding; GO:0006457,protein folding; GO:0009408,response to heat
gene-LOC110683872	GO:0005634,nucleus; GO:0008270,zinc ion binding; GO:0006355,regulation of transcription, DNA-templated
gene-LOC110683873	GO:0005634,nucleus; GO:0008270,zinc ion binding; GO:0006355,regulation of transcription, DNA-templated
gene-LOC110683875	GO:0009941,chloroplast envelope; GO:0005874,microtubule; GO:0005654,nucleoplasm; GO:0005634,nucleus; GO:0009524,phragmoplast; GO:0005819,spindle; GO:0008017,microtubule binding; GO:0032147,activation of protein kinase activity; GO:0051301,cell division; GO:0000278,mitotic cell cycle; GO:0090307,mitotic spindle assembly; GO:0060236,regulation of mitotic spindle organization; GO:0051225,spindle ass…
gene-LOC110683876	GO:0005829,cytosol; GO:0020037,heme binding; GO:0046872,metal ion binding; GO:0010311,lateral root formation; GO:0040008,regulation of growth
gene-LOC110683877	GO:0016021,integral component of membrane
gene-LOC110683878	GO:0005829,cytosol; GO:0005786,signal recognition particle, endoplasmic reticulum targeting; GO:0008312,7S RNA binding; GO:0005525,GTP binding; GO:0003924,GTPase activity; GO:0006614,SRP-dependent cotranslational protein targeting to membrane
gene-LOC110683879	GO:0042299,lupeol synthase activity; GO:0019745,pentacyclic triterpenoid biosynthetic process
gene-LOC110683880	GO:0005829,cytosol; GO:0080130,L-phenylalanine:2-oxoglutarate aminotransferase activity; GO:0004838,L-tyrosine:2-oxoglutarate aminotransferase activity; GO:0030170,pyridoxal phosphate binding; GO:0009058,biosynthetic process; GO:0006520,cellular amino acid metabolic process; GO:0006559,L-phenylalanine catabolic process; GO:0006572,tyrosine catabolic process
gene-LOC110683881	GO:0004190,aspartic-type endopeptidase activity; GO:0004519,endonuclease activity; GO:0046872,metal ion binding; GO:0003676,nucleic acid binding; GO:0003964,RNA-directed DNA polymerase activity; GO:0015074,DNA integration; GO:0006310,DNA recombination
gene-LOC110683882	GO:0016788,hydrolase activity, acting on ester bonds
gene-LOC110683884	GO:0016021,integral component of membrane
gene-LOC110683885	GO:0004190,aspartic-type endopeptidase activity; GO:0004519,endonuclease activity; GO:0046872,metal ion binding; GO:0003676,nucleic acid binding; GO:0003964,RNA-directed DNA polymerase activity; GO:0015074,DNA integration; GO:0006310,DNA recombination
gene-LOC110683886	GO:0004190,aspartic-type endopeptidase activity; GO:0004519,endonuclease activity; GO:0046872,metal ion binding; GO:0003676,nucleic acid binding; GO:0003964,RNA-directed DNA polymerase activity; GO:0015074,DNA integration; GO:0006310,DNA recombination
gene-LOC110683887	GO:0003677,DNA binding
gene-LOC110683890	GO:0003824,catalytic activity
gene-LOC110683891	GO:0003824,catalytic activity
gene-LOC110683892	GO:0006511,ubiquitin-dependent protein catabolic process
gene-LOC110683895	GO:0003824,catalytic activity
gene-LOC110683896	GO:0003676,nucleic acid binding
gene-LOC110683897	GO:0003676,nucleic acid binding
gene-LOC110683898	GO:0003824,catalytic activity
gene-LOC110683899	GO:0009507,chloroplast; GO:0043231,intracellular membrane-bounded organelle; GO:0004519,endonuclease activity; GO:0003723,RNA binding; GO:0009451,RNA modification
gene-LOC110683902	GO:0003676,nucleic acid binding; GO:0004523,RNA-DNA hybrid ribonuclease activity
gene-LOC110683903	GO:0005634,nucleus; GO:0003700,DNA-binding transcription factor activity; GO:0008270,zinc ion binding; GO:0010018,far-red light signaling pathway; GO:0042753,positive regulation of circadian rhythm; GO:0045893,positive regulation of transcription, DNA-templated; GO:0010017,red or far-red light signaling pathway; GO:0009585,red, far-red light phototransduction; GO:0010218,response to far red light…
gene-LOC110683905	GO:0005634,nucleus; GO:0046872,metal ion binding; GO:0004518,nuclease activity
gene-LOC110683906	GO:0046983,protein dimerization activity
gene-LOC110683907	GO:0005634,nucleus; GO:0008270,zinc ion binding; GO:0006355,regulation of transcription, DNA-templated
gene-LOC110683908	GO:0005789,endoplasmic reticulum membrane; GO:0016021,integral component of membrane
gene-LOC110683912	GO:0003887,DNA-directed DNA polymerase activity
gene-LOC110683914	GO:0003676,nucleic acid binding; GO:0008270,zinc ion binding
gene-LOC110683916	GO:0005618,cell wall; GO:0005576,extracellular region; GO:0004650,polygalacturonase activity; GO:0005975,carbohydrate metabolic process; GO:0071555,cell wall organization; GO:0009835,fruit ripening
gene-LOC110683919	GO:0003676,nucleic acid binding; GO:0004523,RNA-DNA hybrid ribonuclease activity
gene-LOC110683920	GO:0005829,cytosol; GO:0003729,mRNA binding
gene-LOC110683922	GO:0003677,DNA binding; GO:0004803,transposase activity; GO:0008270,zinc ion binding; GO:0006313,transposition, DNA-mediated
gene-LOC110683923	GO:0005777,peroxisome
gene-LOC110683928	GO:0005739,mitochondrion
gene-LOC110683930	GO:0003676,nucleic acid binding
gene-LOC110683931	GO:0005739,mitochondrion
gene-LOC110683932	GO:0004190,aspartic-type endopeptidase activity; GO:0004519,endonuclease activity; GO:0003676,nucleic acid binding; GO:0003964,RNA-directed DNA polymerase activity; GO:0008270,zinc ion binding; GO:0015074,DNA integration
gene-LOC110683936	GO:0009507,chloroplast; GO:0005739,mitochondrion; GO:0000741,karyogamy; GO:0010197,polar nucleus fusion
gene-LOC110683939	GO:0005524,ATP binding
gene-LOC110683941	GO:0005524,ATP binding
gene-LOC110683942	GO:0048046,apoplast; GO:0005618,cell wall; GO:0005773,vacuole; GO:0031540,regulation of anthocyanin biosynthetic process; GO:0046686,response to cadmium ion; GO:0010224,response to UV-B; GO:0009615,response to virus; GO:0009627,systemic acquired resistance
gene-LOC110683943	GO:0005618,cell wall; GO:0009507,chloroplast; GO:0016021,integral component of membrane; GO:0016020,membrane; GO:0005743,mitochondrial inner membrane; GO:0005739,mitochondrion; GO:0005774,vacuolar membrane; GO:0015114,phosphate ion transmembrane transporter activity; GO:0006839,mitochondrial transport; GO:0009651,response to salt stress
gene-LOC110683945	GO:0016021,integral component of membrane; GO:0005886,plasma membrane
gene-LOC110683947	GO:0005768,endosome; GO:0032580,Golgi cisterna membrane; GO:0030173,integral component of Golgi membrane; GO:0005802,trans-Golgi network; GO:0016757,transferase activity, transferring glycosyl groups; GO:0010256,endomembrane system organization; GO:0042353,fucose biosynthetic process; GO:0006486,protein glycosylation; GO:0009863,salicylic acid mediated signaling pathway; GO:0009826,unidimensional…
gene-LOC110683948	GO:0000139,Golgi membrane; GO:0016021,integral component of membrane; GO:0016757,transferase activity, transferring glycosyl groups; GO:0006486,protein glycosylation
gene-LOC110683949	GO:0005783,endoplasmic reticulum; GO:0016020,membrane; GO:0009505,plant-type cell wall; GO:0005886,plasma membrane; GO:0009506,plasmodesma; GO:0005773,vacuole; GO:0016788,hydrolase activity, acting on ester bonds; GO:0009058,biosynthetic process
gene-LOC110683953	GO:0005739,mitochondrion; GO:0003690,double-stranded DNA binding; GO:0003723,RNA binding; GO:0003697,single-stranded DNA binding; GO:1900864,mitochondrial RNA modification; GO:0009409,response to cold; GO:0006970,response to osmotic stress; GO:0009651,response to salt stress; GO:0009414,response to water deprivation
gene-LOC110683954	GO:0005634,nucleus; GO:0003677,DNA binding; GO:0003700,DNA-binding transcription factor activity; GO:0009943,adaxial/abaxial axis specification; GO:0030154,cell differentiation; GO:0008283,cell proliferation; GO:0009947,centrolateral axis specification; GO:0009908,flower development; GO:0099402,plant organ development; GO:0010865,stipule development; GO:0006351,transcription, DNA-templated
gene-LOC110683955	GO:0005576,extracellular region; GO:0009506,plasmodesma
gene-LOC110683956	GO:0012505,endomembrane system; GO:0016021,integral component of membrane; GO:0015299,solute:proton antiporter activity; GO:0015672,monovalent inorganic cation transport; GO:0006813,potassium ion transport; GO:0006885,regulation of pH
gene-LOC110683958	GO:0012505,endomembrane system; GO:0016021,integral component of membrane; GO:0015299,solute:proton antiporter activity; GO:0015672,monovalent inorganic cation transport; GO:0006813,potassium ion transport; GO:0006885,regulation of pH
gene-LOC110683959	GO:0016021,integral component of membrane
gene-LOC110683960	GO:0016020,membrane
gene-LOC110683962	GO:0005576,extracellular region; GO:0009505,plant-type cell wall; GO:0009506,plasmodesma; GO:0020037,heme binding; GO:0046872,metal ion binding; GO:0004601,peroxidase activity; GO:0042744,hydrogen peroxide catabolic process; GO:0009664,plant-type cell wall organization; GO:0006979,response to oxidative stress
gene-LOC110683963	GO:0005576,extracellular region; GO:0020037,heme binding; GO:0046872,metal ion binding; GO:0004601,peroxidase activity; GO:0042744,hydrogen peroxide catabolic process; GO:0006979,response to oxidative stress
gene-LOC110683965	GO:0005576,extracellular region; GO:0004190,aspartic-type endopeptidase activity
gene-LOC110683968	GO:0005634,nucleus; GO:0003677,DNA binding; GO:0003700,DNA-binding transcription factor activity; GO:0006351,transcription, DNA-templated
gene-LOC110683969	GO:0005634,nucleus; GO:0003677,DNA binding; GO:0003700,DNA-binding transcription factor activity; GO:0006351,transcription, DNA-templated
gene-LOC110683970	GO:0033949,fructan beta-(2,6)-fructosidase activity; GO:0005975,carbohydrate metabolic process
gene-LOC110683971	GO:0005634,nucleus; GO:0003700,DNA-binding transcription factor activity; GO:0000981,DNA-binding transcription factor activity, RNA polymerase II-specific; GO:0043565,sequence-specific DNA binding; GO:0001135,RNA polymerase II transcription regulator recruiting activity; GO:0044212,transcription regulatory region DNA binding; GO:0030154,cell differentiation; GO:0009834,plant-type secondary cell w…
gene-LOC110683972	GO:0016021,integral component of membrane; GO:0005886,plasma membrane; GO:0045087,innate immune response; GO:0009751,response to salicylic acid
gene-LOC110683973	GO:0005634,nucleus; GO:0005524,ATP binding; GO:0048366,leaf development; GO:0006355,regulation of transcription, DNA-templated; GO:0006351,transcription, DNA-templated
gene-LOC110683976	GO:0016021,integral component of membrane; GO:0016020,membrane; GO:0020037,heme binding; GO:0005506,iron ion binding; GO:0016709,oxidoreductase activity, acting on paired donors, with incorporation or reduction of molecular oxygen, NAD(P)H as one donor, and incorporation of one atom of oxygen; GO:0009809,lignin biosynthetic process
gene-LOC110683977	GO:0016021,integral component of membrane; GO:0016020,membrane; GO:0020037,heme binding; GO:0005506,iron ion binding; GO:0016709,oxidoreductase activity, acting on paired donors, with incorporation or reduction of molecular oxygen, NAD(P)H as one donor, and incorporation of one atom of oxygen; GO:0044550,secondary metabolite biosynthetic process
gene-LOC110683979	GO:0016021,integral component of membrane; GO:0009506,plasmodesma; GO:0005524,ATP binding; GO:0004674,protein serine/threonine kinase activity; GO:0080092,regulation of pollen tube growth
gene-LOC110683981	GO:0003677,DNA binding; GO:0046872,metal ion binding
gene-LOC110683983	GO:0005737,cytoplasm; GO:0060918,auxin transport; GO:0009734,auxin-activated signaling pathway; GO:0009958,positive gravitropism; GO:0040008,regulation of growth; GO:0090057,root radial pattern formation
gene-LOC110683985	GO:0005615,extracellular space; GO:0005622,intracellular; GO:0016298,lipase activity; GO:0042742,defense response to bacterium; GO:0050832,defense response to fungus; GO:0009817,defense response to fungus, incompatible interaction; GO:0009866,induced systemic resistance, ethylene mediated signaling pathway; GO:0009871,jasmonic acid and ethylene-dependent systemic resistance, ethylene mediated sig…
gene-LOC110683986	GO:0005576,extracellular region; GO:0016298,lipase activity; GO:0016042,lipid catabolic process
gene-LOC110683987	GO:0005737,cytoplasm; GO:0000151,ubiquitin ligase complex; GO:0046872,metal ion binding; GO:0031624,ubiquitin conjugating enzyme binding; GO:0061630,ubiquitin protein ligase activity; GO:0032436,positive regulation of proteasomal ubiquitin-dependent protein catabolic process; GO:0000209,protein polyubiquitination; GO:0042787,NA
gene-LOC110683989	GO:0005737,cytoplasm; GO:0000151,ubiquitin ligase complex; GO:0046872,metal ion binding; GO:0031624,ubiquitin conjugating enzyme binding; GO:0061630,ubiquitin protein ligase activity; GO:0032436,positive regulation of proteasomal ubiquitin-dependent protein catabolic process; GO:0000209,protein polyubiquitination; GO:0042787,NA
gene-LOC110683993	GO:0008173,RNA methyltransferase activity; GO:0006396,RNA processing
gene-LOC110683994	GO:0005737,cytoplasm; GO:0005634,nucleus; GO:0019773,proteasome core complex, alpha-subunit complex; GO:0004298,threonine-type endopeptidase activity; GO:0006511,ubiquitin-dependent protein catabolic process
gene-LOC110683995	GO:0005634,nucleus; GO:0003677,DNA binding; GO:0003700,DNA-binding transcription factor activity; GO:0046983,protein dimerization activity; GO:0006355,regulation of transcription, DNA-templated; GO:0009637,response to blue light; GO:0006351,transcription, DNA-templated
gene-LOC110683996	GO:0005737,cytoplasm; GO:0005829,cytosol; GO:0005634,nucleus; GO:0005886,plasma membrane; GO:0009506,plasmodesma; GO:0000502,proteasome complex; GO:0034515,proteasome storage granule; GO:0030234,enzyme regulator activity; GO:0043130,ubiquitin binding; GO:0045087,innate immune response; GO:0043161,proteasome-mediated ubiquitin-dependent protein catabolic process; GO:0030163,protein catabolic proce…
gene-LOC110683997	GO:0005829,cytosol; GO:0005783,endoplasmic reticulum; GO:0012507,ER to Golgi transport vesicle membrane; GO:0005794,Golgi apparatus; GO:0000139,Golgi membrane; GO:0005795,Golgi stack; GO:0008565,protein transporter activity; GO:0006888,ER to Golgi vesicle-mediated transport; GO:0048211,Golgi vesicle docking; GO:0061025,membrane fusion; GO:0009791,post-embryonic development; GO:0032527,protein exi…
gene-LOC110683998	GO:0005618,cell wall; GO:0009507,chloroplast; GO:0016021,integral component of membrane; GO:0016020,membrane; GO:0005743,mitochondrial inner membrane; GO:0005739,mitochondrion; GO:0005774,vacuolar membrane; GO:0015114,phosphate ion transmembrane transporter activity; GO:0006839,mitochondrial transport; GO:0009651,response to salt stress
gene-LOC110683999	GO:0030136,clathrin-coated vesicle; GO:0005886,plasma membrane; GO:0000911,cytokinesis by cell plate formation; GO:0009825,multidimensional cell growth; GO:0040008,regulation of growth
gene-LOC110684000	GO:0005576,extracellular region; GO:0009505,plant-type cell wall; GO:0009506,plasmodesma; GO:0004185,serine-type carboxypeptidase activity; GO:0051603,proteolysis involved in cellular protein catabolic process
gene-LOC110684001	GO:0005737,cytoplasm; GO:0016301,kinase activity; GO:0004721,phosphoprotein phosphatase activity; GO:0004725,protein tyrosine phosphatase activity; GO:0008138,protein tyrosine/serine/threonine phosphatase activity; GO:0009738,abscisic acid-activated signaling pathway; GO:0043622,cortical microtubule organization; GO:0010468,regulation of gene expression; GO:0010119,regulation of stomatal movement…
gene-LOC110684002	GO:0009507,chloroplast; GO:0004644,phosphoribosylglycinamide formyltransferase activity; GO:0006189,'de novo' IMP biosynthetic process
gene-LOC110684004	GO:0009507,chloroplast; GO:0005524,ATP binding; GO:0019538,protein metabolic process
gene-LOC110684007	GO:0005634,nucleus; GO:0003677,DNA binding; GO:0009734,auxin-activated signaling pathway; GO:0009835,fruit ripening; GO:0006355,regulation of transcription, DNA-templated; GO:0006351,transcription, DNA-templated
gene-LOC110684008	GO:0043231,intracellular membrane-bounded organelle; GO:0005739,mitochondrion; GO:0004519,endonuclease activity; GO:0003723,RNA binding; GO:0009451,RNA modification
gene-LOC110684009	GO:0030139,endocytic vesicle; GO:0005768,endosome; GO:0005096,GTPase activator activity; GO:0046872,metal ion binding; GO:0007010,cytoskeleton organization
gene-LOC110684010	GO:0005786,signal recognition particle, endoplasmic reticulum targeting; GO:0008312,7S RNA binding; GO:0030942,endoplasmic reticulum signal peptide binding; GO:0005047,signal recognition particle binding; GO:0006614,SRP-dependent cotranslational protein targeting to membrane
gene-LOC110684014	GO:0009507,chloroplast; GO:0009941,chloroplast envelope; GO:0031969,chloroplast membrane; GO:0009534,chloroplast thylakoid; GO:0009535,chloroplast thylakoid membrane; GO:0046406,magnesium protoporphyrin IX methyltransferase activity; GO:0015995,chlorophyll biosynthetic process
gene-LOC110684015	GO:0071821,FANCM-MHF complex; GO:0043240,Fanconi anaemia nuclear complex; GO:0003682,chromatin binding; GO:0003690,double-stranded DNA binding; GO:0046982,protein heterodimerization activity; GO:0036297,interstrand cross-link repair; GO:0006312,mitotic recombination; GO:0007131,reciprocal meiotic recombination; GO:0031297,replication fork processing; GO:0000712,resolution of meiotic recombination…
gene-LOC110684016	GO:0003723,RNA binding
gene-LOC110684017	GO:0005739,mitochondrion; GO:0003723,RNA binding
gene-LOC110684020	GO:0032008,positive regulation of TOR signaling
gene-LOC110684022	GO:0016021,integral component of membrane; GO:0005886,plasma membrane; GO:0031201,SNARE complex; GO:0005484,SNAP receptor activity; GO:0000149,SNARE binding; GO:0006887,exocytosis; GO:0015031,protein transport; GO:0006906,vesicle fusion
gene-LOC110684023	GO:0005886,plasma membrane; GO:0009506,plasmodesma; GO:0005544,calcium-dependent phospholipid binding; GO:0006952,defense response; GO:0060548,negative regulation of cell death; GO:0045793,positive regulation of cell size; GO:0009270,response to humidity; GO:0009266,response to temperature stimulus
gene-LOC110684024	GO:0005634,nucleus; GO:0003700,DNA-binding transcription factor activity; GO:0046872,metal ion binding; GO:0046983,protein dimerization activity; GO:0000977,RNA polymerase II regulatory region sequence-specific DNA binding; GO:0009791,post-embryonic development; GO:0006357,regulation of transcription by RNA polymerase II; GO:0006351,transcription, DNA-templated
gene-LOC110684025	GO:0016021,integral component of membrane; GO:0010295,(+)-abscisic acid 8'-hydroxylase activity; GO:0020037,heme binding; GO:0005506,iron ion binding; GO:0046345,abscisic acid catabolic process; GO:0009687,abscisic acid metabolic process; GO:0016132,brassinosteroid biosynthetic process; GO:0010268,brassinosteroid homeostasis; GO:0048838,release of seed from dormancy; GO:0010114,response to red li…
gene-LOC110684026	GO:0005634,nucleus; GO:0003677,DNA binding; GO:0003700,DNA-binding transcription factor activity; GO:0009908,flower development; GO:0045892,negative regulation of transcription, DNA-templated; GO:0048510,regulation of timing of transition from vegetative to reproductive phase; GO:0006351,transcription, DNA-templated
gene-LOC110684027	GO:0016021,integral component of membrane
gene-LOC110684028	GO:0009535,chloroplast thylakoid membrane; GO:0016021,integral component of membrane; GO:0005743,mitochondrial inner membrane; GO:0005739,mitochondrion; GO:0009536,plastid; GO:0005524,ATP binding; GO:0004222,metalloendopeptidase activity; GO:0008270,zinc ion binding
gene-LOC110684030	GO:0016787,hydrolase activity; GO:0008152,metabolic process
gene-LOC110684032	GO:0005634,nucleus; GO:0003700,DNA-binding transcription factor activity; GO:0043565,sequence-specific DNA binding; GO:0006355,regulation of transcription, DNA-templated; GO:0006351,transcription, DNA-templated
gene-LOC110684033	GO:0005576,extracellular region; GO:0004190,aspartic-type endopeptidase activity
gene-LOC110684034	GO:0016157,sucrose synthase activity; GO:0009877,nodulation; GO:0005985,sucrose metabolic process
gene-LOC110684035	GO:0016021,integral component of membrane; GO:0005886,plasma membrane; GO:0009506,plasmodesma; GO:0005524,ATP binding; GO:0042626,ATPase activity, coupled to transmembrane movement of substances; GO:0006855,drug transmembrane transport
gene-LOC110684036	GO:0016021,integral component of membrane; GO:0005886,plasma membrane; GO:0009506,plasmodesma; GO:0005524,ATP binding; GO:0042626,ATPase activity, coupled to transmembrane movement of substances; GO:0006855,drug transmembrane transport
gene-LOC110684037	GO:0005829,cytosol; GO:0005634,nucleus; GO:0003700,DNA-binding transcription factor activity; GO:0043565,sequence-specific DNA binding; GO:0045893,positive regulation of transcription, DNA-templated; GO:0006355,regulation of transcription, DNA-templated; GO:0009410,response to xenobiotic stimulus; GO:0006351,transcription, DNA-templated
gene-LOC110684038	GO:0005829,cytosol; GO:0005634,nucleus; GO:0003700,DNA-binding transcription factor activity; GO:0043565,sequence-specific DNA binding; GO:0045893,positive regulation of transcription, DNA-templated; GO:0006355,regulation of transcription, DNA-templated; GO:0009410,response to xenobiotic stimulus; GO:0006351,transcription, DNA-templated
gene-LOC110684039	GO:0005634,nucleus; GO:0003700,DNA-binding transcription factor activity; GO:0043565,sequence-specific DNA binding; GO:0006355,regulation of transcription, DNA-templated; GO:0006351,transcription, DNA-templated
gene-LOC110684043	GO:0000783,nuclear telomere cap complex; GO:0008301,DNA binding, bending; GO:0003691,double-stranded telomeric DNA binding; GO:0042162,telomeric DNA binding; GO:0006355,regulation of transcription, DNA-templated; GO:0009737,response to abscisic acid; GO:0031627,telomeric loop formation; GO:0006351,transcription, DNA-templated
gene-LOC110684044	GO:0016020,membrane; GO:0031072,heat shock protein binding; GO:0046872,metal ion binding; GO:0051082,unfolded protein binding; GO:0006457,protein folding
gene-LOC110684045	GO:0005829,cytosol; GO:0008289,lipid binding; GO:0006869,lipid transport
gene-LOC110684046	GO:0016021,integral component of membrane
gene-LOC110684047	GO:0016021,integral component of membrane
gene-LOC110684049	GO:0005794,Golgi apparatus; GO:0000139,Golgi membrane; GO:0016021,integral component of membrane; GO:0004252,serine-type endopeptidase activity
gene-LOC110684050	GO:0005829,cytosol; GO:0005576,extracellular region; GO:0016020,membrane; GO:0009505,plant-type cell wall; GO:0009506,plasmodesma; GO:0009664,plant-type cell wall organization; GO:0006949,syncytium formation
gene-LOC110684051	GO:0005655,nucleolar ribonuclease P complex; GO:0003723,RNA binding; GO:0006342,chromatin silencing; GO:0006306,DNA methylation; GO:0031047,gene silencing by RNA; GO:0010569,regulation of double-strand break repair via homologous recombination; GO:0046686,response to cadmium ion
gene-LOC110684052	GO:0005886,plasma membrane; GO:0005524,ATP binding; GO:0004675,transmembrane receptor protein serine/threonine kinase activity; GO:0007166,cell surface receptor signaling pathway; GO:0042742,defense response to bacterium; GO:0052033,pathogen-associated molecular pattern dependent induction by symbiont of host innate immune response; GO:0002221,pattern recognition receptor signaling pathway; GO:00…
gene-LOC110684054	GO:0005886,plasma membrane; GO:0005524,ATP binding; GO:0004675,transmembrane receptor protein serine/threonine kinase activity; GO:0007166,cell surface receptor signaling pathway; GO:0045087,innate immune response; GO:0006468,protein phosphorylation
gene-LOC110684055	GO:0005737,cytoplasm; GO:0004807,triose-phosphate isomerase activity; GO:0006094,gluconeogenesis; GO:0006096,glycolytic process; GO:0006098,pentose-phosphate shunt
gene-LOC110684056	GO:0043231,intracellular membrane-bounded organelle; GO:0005739,mitochondrion; GO:0004519,endonuclease activity; GO:0003723,RNA binding; GO:0046686,response to cadmium ion; GO:0009451,RNA modification
gene-LOC110684057	GO:0042973,glucan endo-1,3-beta-D-glucosidase activity; GO:0005975,carbohydrate metabolic process; GO:0006952,defense response
gene-LOC110684058	GO:0005829,cytosol; GO:0005739,mitochondrion; GO:0004477,methenyltetrahydrofolate cyclohydrolase activity; GO:0004488,methylenetetrahydrofolate dehydrogenase (NADP+) activity; GO:0006730,one-carbon metabolic process; GO:0009853,photorespiration; GO:0035999,tetrahydrofolate interconversion
gene-LOC110684059	GO:0005634,nucleus; GO:0003677,DNA binding
gene-LOC110684060	GO:0005829,cytosol; GO:0005739,mitochondrion; GO:0004477,methenyltetrahydrofolate cyclohydrolase activity; GO:0004488,methylenetetrahydrofolate dehydrogenase (NADP+) activity; GO:0006730,one-carbon metabolic process; GO:0009853,photorespiration; GO:0035999,tetrahydrofolate interconversion
gene-LOC110684061	GO:0005634,nucleus; GO:0046872,metal ion binding; GO:0004518,nuclease activity
gene-LOC110684062	GO:0005739,mitochondrion; GO:0005525,GTP binding
gene-LOC110684064	GO:0031225,anchored component of membrane; GO:0046658,anchored component of plasma membrane; GO:0009897,external side of plasma membrane; GO:0005886,plasma membrane; GO:0030247,polysaccharide binding; GO:0007155,cell adhesion; GO:0010192,mucilage biosynthetic process; GO:0048354,mucilage biosynthetic process involved in seed coat development; GO:0009825,multidimensional cell growth; GO:0009651,re…
gene-LOC110684065	GO:0005634,nucleus; GO:0005886,plasma membrane; GO:0046872,metal ion binding; GO:0004722,protein serine/threonine phosphatase activity; GO:0048366,leaf development
gene-LOC110684067	GO:0030136,clathrin-coated vesicle; GO:0005794,Golgi apparatus; GO:0005886,plasma membrane; GO:0005774,vacuolar membrane; GO:0030276,clathrin binding; GO:0005543,phospholipid binding; GO:0015031,protein transport
gene-LOC110684068	GO:0005737,cytoplasm; GO:0005856,cytoskeleton; GO:0005524,ATP binding
gene-LOC110684071	GO:0046872,metal ion binding; GO:0016740,transferase activity; GO:0016567,protein ubiquitination
gene-LOC110684073	GO:0048046,apoplast; GO:0005618,cell wall; GO:0004553,hydrolase activity, hydrolyzing O-glycosyl compounds; GO:0016762,xyloglucan:xyloglucosyl transferase activity; GO:0042546,cell wall biogenesis; GO:0071555,cell wall organization; GO:0010154,fruit development; GO:0080086,stamen filament development; GO:0010411,xyloglucan metabolic process
gene-LOC110684075	GO:0016021,integral component of membrane; GO:0019706,protein-cysteine S-palmitoyltransferase activity
gene-LOC110684076	GO:0005634,nucleus; GO:0003700,DNA-binding transcription factor activity; GO:0046872,metal ion binding; GO:0044212,transcription regulatory region DNA binding; GO:0008356,asymmetric cell division; GO:0006355,regulation of transcription, DNA-templated; GO:0006351,transcription, DNA-templated
gene-LOC110684077	GO:0005737,cytoplasm; GO:0010286,heat acclimation; GO:0009408,response to heat; GO:0009644,response to high light intensity; GO:0042542,response to hydrogen peroxide
gene-LOC110684078	GO:0005737,cytoplasm; GO:0005829,cytosol; GO:0005634,nucleus; GO:0070696,transmembrane receptor protein serine/threonine kinase binding; GO:0004842,ubiquitin-protein transferase activity; GO:0042742,defense response to bacterium; GO:0043066,negative regulation of apoptotic process; GO:0050777,negative regulation of immune response; GO:0016567,protein ubiquitination; GO:2000028,regulation of photo…
gene-LOC110684079	GO:0005634,nucleus; GO:0003677,DNA binding; GO:0003700,DNA-binding transcription factor activity; GO:0046872,metal ion binding; GO:0006355,regulation of transcription, DNA-templated; GO:0006351,transcription, DNA-templated
gene-LOC110684081	GO:0016021,integral component of membrane
gene-LOC110684083	GO:0048046,apoplast; GO:0005618,cell wall; GO:0005829,cytosol; GO:0005794,Golgi apparatus; GO:0005739,mitochondrion; GO:0005634,nucleus; GO:0005886,plasma membrane; GO:0005774,vacuolar membrane; GO:0005524,ATP binding; GO:0031625,ubiquitin protein ligase binding; GO:0016567,protein ubiquitination; GO:0006355,regulation of transcription, DNA-templated; GO:0009617,response to bacterium; GO:0046686,…
gene-LOC110684084	GO:0009535,chloroplast thylakoid membrane; GO:0016021,integral component of membrane; GO:0051205,protein insertion into membrane
gene-LOC110684086	GO:0005618,cell wall; GO:0005576,extracellular region
gene-LOC110684088	GO:0005737,cytoplasm; GO:0005524,ATP binding; GO:0061630,ubiquitin protein ligase activity; GO:0031625,ubiquitin protein ligase binding; GO:0000209,protein polyubiquitination
gene-LOC110684089	GO:0005737,cytoplasm; GO:0005524,ATP binding; GO:0061630,ubiquitin protein ligase activity; GO:0031625,ubiquitin protein ligase binding; GO:0000209,protein polyubiquitination
gene-LOC110684090	GO:0000139,Golgi membrane; GO:0005886,plasma membrane; GO:0006656,phosphatidylcholine biosynthetic process; GO:0015031,protein transport
gene-LOC110684092	GO:0016021,integral component of membrane
gene-LOC110684093	GO:0005737,cytoplasm; GO:0070403,NAD+ binding; GO:0048040,UDP-glucuronate decarboxylase activity; GO:0033320,UDP-D-xylose biosynthetic process
gene-LOC110684094	GO:0009507,chloroplast; GO:0005829,cytosol; GO:0000788,nuclear nucleosome; GO:0005730,nucleolus; GO:0005886,plasma membrane; GO:0009506,plasmodesma; GO:0009579,thylakoid; GO:0005774,vacuolar membrane; GO:0003677,DNA binding; GO:0042393,histone binding; GO:0046982,protein heterodimerization activity; GO:0006334,nucleosome assembly; GO:0009414,response to water deprivation
gene-LOC110684096	GO:0005743,mitochondrial inner membrane; GO:0045263,proton-transporting ATP synthase complex, coupling factor F(o); GO:0015992,NA
gene-LOC110684097	GO:0005634,nucleus; GO:0007049,cell cycle; GO:0051301,cell division
gene-LOC110684099	GO:0016021,integral component of membrane
gene-LOC110684100	GO:0005654,nucleoplasm; GO:0003729,mRNA binding; GO:0051028,mRNA transport
gene-LOC110684102	GO:0000786,nucleosome; GO:0005634,nucleus; GO:0003677,DNA binding; GO:0046982,protein heterodimerization activity
gene-LOC110684103	GO:0015629,actin cytoskeleton; GO:0005737,cytoplasm; GO:0003779,actin binding; GO:0030042,actin filament depolymerization
gene-LOC110684104	GO:0000786,nucleosome; GO:0005634,nucleus; GO:0003677,DNA binding; GO:0046982,protein heterodimerization activity
gene-LOC110684106	GO:0000786,nucleosome; GO:0005634,nucleus; GO:0003677,DNA binding; GO:0046982,protein heterodimerization activity
gene-LOC110684107	GO:0005618,cell wall; GO:0005829,cytosol; GO:0022626,cytosolic ribosome; GO:0022627,cytosolic small ribosomal subunit; GO:0016020,membrane; GO:0005886,plasma membrane; GO:0009506,plasmodesma; GO:0042788,polysomal ribosome; GO:0005774,vacuolar membrane; GO:0003735,structural constituent of ribosome; GO:0006412,translation
gene-LOC110684108	GO:0005634,nucleus; GO:0005689,U12-type spliceosomal complex; GO:0003723,RNA binding; GO:0008270,zinc ion binding; GO:0032502,developmental process; GO:0000398,mRNA splicing, via spliceosome; GO:0051302,regulation of cell division
gene-LOC110684109	GO:0005634,nucleus; GO:0003677,DNA binding; GO:0003700,DNA-binding transcription factor activity; GO:0000977,RNA polymerase II regulatory region sequence-specific DNA binding; GO:0045893,positive regulation of transcription, DNA-templated; GO:0006351,transcription, DNA-templated
gene-LOC110684110	GO:0009507,chloroplast; GO:0004519,endonuclease activity; GO:0003723,RNA binding; GO:0008270,zinc ion binding; GO:1900865,chloroplast RNA modification; GO:0016554,cytidine to uridine editing
gene-LOC110684111	GO:0005886,plasma membrane; GO:0005525,GTP binding; GO:0003924,GTPase activity
gene-LOC110684112	GO:0005634,nucleus; GO:0003700,DNA-binding transcription factor activity; GO:0046872,metal ion binding; GO:0003676,nucleic acid binding; GO:0006355,regulation of transcription, DNA-templated; GO:0010200,response to chitin; GO:0006351,transcription, DNA-templated
gene-LOC110684113	GO:0010369,chromocenter; GO:0005634,nucleus; GO:0019899,enzyme binding; GO:0008327,methyl-CpG binding; GO:1901537,positive regulation of DNA demethylation; GO:0006355,regulation of transcription, DNA-templated; GO:0080167,response to karrikin; GO:0006351,transcription, DNA-templated
gene-LOC110684114	GO:0005634,nucleus; GO:0046872,metal ion binding; GO:0004518,nuclease activity
gene-LOC110684116	GO:0016021,integral component of membrane
gene-LOC110684118	GO:0005634,nucleus; GO:0003700,DNA-binding transcription factor activity; GO:0000981,DNA-binding transcription factor activity, RNA polymerase II-specific; GO:0043565,sequence-specific DNA binding; GO:0001135,RNA polymerase II transcription regulator recruiting activity; GO:0044212,transcription regulatory region DNA binding; GO:0030154,cell differentiation; GO:0006357,regulation of transcription…
gene-LOC110684119	GO:0042807,central vacuole; GO:0005887,integral component of plasma membrane; GO:0009705,plant-type vacuole membrane; GO:0015204,urea transmembrane transporter activity; GO:0015250,water channel activity; GO:0034220,ion transmembrane transport; GO:0015840,urea transport; GO:0006833,water transport
gene-LOC110684120	GO:0030176,integral component of endoplasmic reticulum membrane; GO:0005634,nucleus; GO:0102343,3-hydroxy-arachidoyl-CoA dehydratase activity; GO:0102344,3-hydroxy-behenoyl-CoA dehydratase activity; GO:0102345,3-hydroxy-lignoceroyl-CoA dehydratase activity; GO:0018812,3-hydroxyacyl-CoA dehydratase activity; GO:0102158,very-long-chain 3-hydroxyacyl-CoA dehydratase activity; GO:0030497,fatty acid e…
gene-LOC110684122	GO:0009507,chloroplast; GO:0008686,3,4-dihydroxy-2-butanone-4-phosphate synthase activity; GO:0005525,GTP binding; GO:0003935,GTP cyclohydrolase II activity; GO:0046872,metal ion binding; GO:0009231,riboflavin biosynthetic process
gene-LOC110684123	GO:0016788,hydrolase activity, acting on ester bonds
gene-LOC110684124	GO:0005576,extracellular region; GO:0004190,aspartic-type endopeptidase activity
gene-LOC110684126	GO:0000326,protein storage vacuole; GO:0045735,nutrient reservoir activity
gene-LOC110684127	GO:0005777,peroxisome
gene-LOC110684129	GO:0048046,apoplast; GO:0016853,isomerase activity
gene-LOC110684130	GO:0005737,cytoplasm; GO:0005783,endoplasmic reticulum; GO:0005634,nucleus; GO:0046872,metal ion binding; GO:0046914,transition metal ion binding; GO:0046916,cellular transition metal ion homeostasis; GO:0009908,flower development; GO:0030001,metal ion transport; GO:0010233,phloem transport; GO:0010015,root morphogenesis; GO:0055078,sodium ion homeostasis
gene-LOC110684131	GO:0005783,endoplasmic reticulum; GO:0016021,integral component of membrane; GO:0005886,plasma membrane; GO:0005524,ATP binding; GO:0005388,calcium-transporting ATPase activity; GO:0046872,metal ion binding
gene-LOC110684133	GO:0030598,rRNA N-glycosylase activity; GO:0090729,toxin activity; GO:0006952,defense response; GO:0017148,negative regulation of translation
gene-LOC110684137	GO:0005783,endoplasmic reticulum; GO:0016020,membrane; GO:0102336,3-oxo-arachidoyl-CoA synthase activity; GO:0102337,3-oxo-cerotoyl-CoA synthase activity; GO:0102338,3-oxo-lignoceronyl-CoA synthase activity; GO:0102756,very-long-chain 3-ketoacyl-CoA synthase activity; GO:0006633,fatty acid biosynthetic process
gene-LOC110684139	GO:0052751,GDP-mannose hydrolase activity; GO:0046872,metal ion binding; GO:0071242,cellular response to ammonium ion
gene-LOC110684140	GO:0005783,endoplasmic reticulum; GO:0016021,integral component of membrane; GO:0005886,plasma membrane
gene-LOC110684141	GO:0016874,ligase activity
gene-LOC110684142	GO:0005655,nucleolar ribonuclease P complex; GO:0004540,ribonuclease activity; GO:0003723,RNA binding; GO:0090502,RNA phosphodiester bond hydrolysis, endonucleolytic; GO:0008033,tRNA processing
gene-LOC110684143	GO:0046872,metal ion binding
gene-LOC110684144	GO:0008061,chitin binding; GO:0004568,chitinase activity; GO:0006032,chitin catabolic process; GO:0000272,polysaccharide catabolic process
gene-LOC110684145	GO:0008061,chitin binding; GO:0004568,chitinase activity; GO:0006032,chitin catabolic process; GO:0000272,polysaccharide catabolic process
gene-LOC110684146	GO:0005737,cytoplasm; GO:0005871,kinesin complex; GO:0005874,microtubule; GO:0005886,plasma membrane; GO:0005819,spindle; GO:0005524,ATP binding; GO:0008574,ATP-dependent microtubule motor activity, plus-end-directed; GO:0008017,microtubule binding; GO:0007018,microtubule-based movement
gene-LOC110684147	GO:0031011,Ino80 complex
gene-LOC110684148	GO:0016021,integral component of membrane; GO:0005509,calcium ion binding; GO:0050664,oxidoreductase activity, acting on NAD(P)H, oxygen as acceptor; GO:0004601,peroxidase activity
gene-LOC110684149	GO:0016021,integral component of membrane; GO:0016020,membrane; GO:0005509,calcium ion binding; GO:0050664,oxidoreductase activity, acting on NAD(P)H, oxygen as acceptor; GO:0004601,peroxidase activity
gene-LOC110684150	GO:0016021,integral component of membrane; GO:0005509,calcium ion binding; GO:0050664,oxidoreductase activity, acting on NAD(P)H, oxygen as acceptor; GO:0004601,peroxidase activity
gene-LOC110684152	GO:0009986,cell surface; GO:0005737,cytoplasm; GO:0009898,cytoplasmic side of plasma membrane; GO:0005634,nucleus; GO:0005773,vacuole; GO:0005524,ATP binding; GO:0009882,blue light photoreceptor activity; GO:0010181,FMN binding; GO:0042802,identical protein binding; GO:0016301,kinase activity; GO:0003729,mRNA binding; GO:0000155,phosphorelay sensor kinase activity; GO:0004672,protein kinase activ…
gene-LOC110684154	GO:0005829,cytosol; GO:0012505,endomembrane system; GO:0000145,exocyst; GO:0070062,extracellular exosome; GO:0045335,phagocytic vesicle; GO:0005886,plasma membrane; GO:0042742,defense response to bacterium; GO:0050832,defense response to fungus; GO:0006887,exocytosis; GO:0009789,positive regulation of abscisic acid-activated signaling pathway; GO:0090333,regulation of stomatal closure; GO:0009414…
gene-LOC110684155	GO:0005829,cytosol; GO:0019898,extrinsic component of membrane; GO:0005794,Golgi apparatus; GO:0016020,membrane; GO:0032585,multivesicular body membrane; GO:0030904,retromer complex; GO:0035091,phosphatidylinositol binding; GO:0005543,phospholipid binding; GO:0046982,protein heterodimerization activity; GO:0032502,developmental process; GO:0006897,endocytosis; GO:0045324,late endosome to vacuole …
gene-LOC110684156	GO:0005783,endoplasmic reticulum; GO:0010008,endosome membrane; GO:0005794,Golgi apparatus; GO:0016021,integral component of membrane; GO:0016192,vesicle-mediated transport
gene-LOC110684157	GO:0005829,cytosol; GO:0031416,NatB complex; GO:0009506,plasmodesma; GO:0017196,N-terminal peptidyl-methionine acetylation
gene-LOC110684160	GO:0048046,apoplast; GO:0005507,copper ion binding; GO:0052716,hydroquinone:oxygen oxidoreductase activity; GO:0016722,oxidoreductase activity, oxidizing metal ions; GO:0046274,lignin catabolic process
gene-LOC110684161	GO:0016607,nuclear speck; GO:0005634,nucleus; GO:0000812,Swr1 complex; GO:0042826,histone deacetylase binding; GO:0042802,identical protein binding; GO:0046872,metal ion binding; GO:0031491,nucleosome binding; GO:0030154,cell differentiation; GO:0042742,defense response to bacterium; GO:0009908,flower development; GO:0043486,histone exchange; GO:0048638,regulation of developmental growth; GO:0009…
gene-LOC110684162	GO:0009507,chloroplast; GO:0030145,manganese ion binding; GO:0016791,phosphatase activity; GO:0004721,phosphoprotein phosphatase activity
gene-LOC110684163	GO:0009570,chloroplast stroma; GO:0005737,cytoplasm; GO:0004314,[acyl-carrier-protein] S-malonyltransferase activity; GO:0006633,fatty acid biosynthetic process
gene-LOC110684164	GO:0005768,endosome; GO:0005794,Golgi apparatus; GO:0005802,trans-Golgi network; GO:0009651,response to salt stress
gene-LOC110684166	GO:0009535,chloroplast thylakoid membrane; GO:0016021,integral component of membrane; GO:0009522,photosystem I; GO:0009523,photosystem II; GO:0016168,chlorophyll binding; GO:0046872,metal ion binding; GO:0009765,photosynthesis, light harvesting; GO:0018298,protein-chromophore linkage
gene-LOC110684167	GO:0005737,cytoplasm; GO:0005829,cytosol; GO:0005634,nucleus; GO:0080043,quercetin 3-O-glucosyltransferase activity; GO:0080044,quercetin 7-O-glucosyltransferase activity; GO:0008152,metabolic process; GO:0009909,regulation of flower development
gene-LOC110684168	GO:0022625,cytosolic large ribosomal subunit; GO:0003729,mRNA binding; GO:0003735,structural constituent of ribosome; GO:0006412,translation
gene-LOC110684170	GO:0009507,chloroplast; GO:0005634,nucleus; GO:0045036,protein targeting to chloroplast; GO:0006355,regulation of transcription, DNA-templated
gene-LOC110684172	GO:0003677,DNA binding; GO:0009965,leaf morphogenesis; GO:0010016,shoot system morphogenesis
gene-LOC110684173	GO:0009507,chloroplast; GO:0005634,nucleus; GO:0046872,metal ion binding; GO:0003723,RNA binding; GO:0006355,regulation of transcription, DNA-templated; GO:0006351,transcription, DNA-templated
gene-LOC110684176	GO:0031225,anchored component of membrane; GO:0046658,anchored component of plasma membrane; GO:0005618,cell wall; GO:0005576,extracellular region; GO:0005886,plasma membrane; GO:0042973,glucan endo-1,3-beta-D-glucosidase activity; GO:0004553,hydrolase activity, hydrolyzing O-glycosyl compounds; GO:0030247,polysaccharide binding; GO:0005975,carbohydrate metabolic process; GO:0071555,cell wall org…
gene-LOC110684179	GO:0005829,cytosol; GO:0016621,cinnamoyl-CoA reductase activity; GO:0050662,coenzyme binding; GO:0007623,circadian rhythm; GO:0009809,lignin biosynthetic process; GO:0009409,response to cold
gene-LOC110684180	GO:0016021,integral component of membrane; GO:0005743,mitochondrial inner membrane; GO:0015266,NA; GO:0009793,embryo development ending in seed dormancy; GO:0033365,protein localization to organelle
gene-LOC110684183	GO:0005829,cytosol; GO:0033290,eukaryotic 48S preinitiation complex; GO:0005850,eukaryotic translation initiation factor 2 complex; GO:0005851,eukaryotic translation initiation factor 2B complex; GO:0043614,multi-eIF complex; GO:0005634,nucleus; GO:0005840,ribosome; GO:0003729,mRNA binding; GO:0043022,ribosome binding; GO:0003743,translation initiation factor activity; GO:0006413,translational in…
gene-LOC110684184	GO:0005634,nucleus; GO:0003677,DNA binding; GO:0009299,mRNA transcription; GO:0007275,multicellular organism development; GO:0090698,post-embryonic plant morphogenesis; GO:0006355,regulation of transcription, DNA-templated; GO:0009416,response to light stimulus
gene-LOC110684185	GO:0005096,GTPase activator activity
gene-LOC110684186	GO:0005829,cytosol; GO:0005886,plasma membrane; GO:0009506,plasmodesma; GO:0005524,ATP binding; GO:0004839,ubiquitin activating enzyme activity; GO:0004842,ubiquitin-protein transferase activity; GO:0006974,cellular response to DNA damage stimulus; GO:0016567,protein ubiquitination; GO:0046686,response to cadmium ion; GO:0051707,response to other organism
gene-LOC110684187	GO:0012505,endomembrane system; GO:0016021,integral component of membrane; GO:0005886,plasma membrane; GO:0090406,pollen tube; GO:0005524,ATP binding; GO:0004675,transmembrane receptor protein serine/threonine kinase activity; GO:0007166,cell surface receptor signaling pathway; GO:0006468,protein phosphorylation; GO:0048765,root hair cell differentiation
gene-LOC110684188	GO:0005829,cytosol; GO:0005524,ATP binding; GO:0004674,protein serine/threonine kinase activity; GO:0004712,protein serine/threonine/tyrosine kinase activity; GO:0004871,NA; GO:0009658,chloroplast organization; GO:0035556,intracellular signal transduction
gene-LOC110684189	GO:0009507,chloroplast; GO:0043231,intracellular membrane-bounded organelle; GO:0004519,endonuclease activity; GO:0003723,RNA binding; GO:0009451,RNA modification
gene-LOC110684193	GO:0009507,chloroplast; GO:0005739,mitochondrion; GO:0005634,nucleus; GO:0005524,ATP binding; GO:0005507,copper ion binding; GO:0016491,oxidoreductase activity; GO:0006633,fatty acid biosynthetic process
gene-LOC110684194	GO:0003723,RNA binding
gene-LOC110684196	GO:0005886,plasma membrane; GO:0005524,ATP binding; GO:0004675,transmembrane receptor protein serine/threonine kinase activity; GO:0007166,cell surface receptor signaling pathway; GO:0006952,defense response; GO:0006468,protein phosphorylation
gene-LOC110684197	GO:0009507,chloroplast; GO:0009570,chloroplast stroma; GO:0004364,glutathione transferase activity; GO:0006749,glutathione metabolic process; GO:0010731,protein glutathionylation; GO:0009636,response to toxic substance
gene-LOC110684198	GO:0016021,integral component of membrane
gene-LOC110684199	GO:0005634,nucleus; GO:0003700,DNA-binding transcription factor activity; GO:0043565,sequence-specific DNA binding; GO:0009738,abscisic acid-activated signaling pathway; GO:0009740,gibberellic acid mediated signaling pathway; GO:0009788,negative regulation of abscisic acid-activated signaling pathway; GO:0009938,negative regulation of gibberellic acid mediated signaling pathway; GO:0045893,positi…
gene-LOC110684201	GO:0015030,Cajal body; GO:0005737,cytoplasm; GO:0005654,nucleoplasm; GO:0005681,spliceosomal complex; GO:0005686,U2 snRNP; GO:0035614,snRNA stem-loop binding; GO:0000398,mRNA splicing, via spliceosome
gene-LOC110684202	GO:0016491,oxidoreductase activity
gene-LOC110684204	GO:0003700,DNA-binding transcription factor activity; GO:0006342,chromatin silencing; GO:0006306,DNA methylation; GO:0031047,gene silencing by RNA; GO:0009791,post-embryonic development; GO:0006355,regulation of transcription, DNA-templated
gene-LOC110684205	GO:0005886,plasma membrane
gene-LOC110684206	GO:0009982,pseudouridine synthase activity; GO:0003723,RNA binding; GO:0031119,tRNA pseudouridine synthesis
gene-LOC110684207	GO:0016021,integral component of membrane; GO:0000741,karyogamy; GO:0010197,polar nucleus fusion; GO:0009651,response to salt stress
gene-LOC110684208	GO:0009507,chloroplast; GO:0009941,chloroplast envelope; GO:0016021,integral component of membrane; GO:0016020,membrane; GO:0009536,plastid; GO:0031897,Tic complex; GO:0061927,TOC-TIC supercomplex I; GO:0009658,chloroplast organization; GO:0045037,protein import into chloroplast stroma
gene-LOC110684210	GO:0005576,extracellular region; GO:0020037,heme binding; GO:0046872,metal ion binding; GO:0004601,peroxidase activity; GO:0042744,hydrogen peroxide catabolic process; GO:0006979,response to oxidative stress
gene-LOC110684211	GO:0031083,BLOC-1 complex; GO:0005768,endosome; GO:0005739,mitochondrion; GO:0016197,endosomal transport; GO:0045324,late endosome to vacuole transport; GO:0048364,root development
gene-LOC110684212	GO:0005576,extracellular region; GO:0020037,heme binding; GO:0046872,metal ion binding; GO:0004601,peroxidase activity; GO:0042744,hydrogen peroxide catabolic process; GO:0006979,response to oxidative stress
gene-LOC110684213	GO:0005622,intracellular; GO:0005524,ATP binding; GO:0004674,protein serine/threonine kinase activity; GO:0035556,intracellular signal transduction; GO:0018105,peptidyl-serine phosphorylation; GO:0018107,peptidyl-threonine phosphorylation
gene-LOC110684215	GO:0033557,Slx1-Slx4 complex; GO:0017108,5'-flap endonuclease activity; GO:0006310,DNA recombination; GO:0006281,DNA repair
gene-LOC110684216	GO:0005622,intracellular; GO:0005524,ATP binding; GO:0004672,protein kinase activity; GO:0004674,protein serine/threonine kinase activity; GO:0035556,intracellular signal transduction; GO:0018105,peptidyl-serine phosphorylation; GO:0018107,peptidyl-threonine phosphorylation; GO:0006468,protein phosphorylation; GO:0009268,response to pH
gene-LOC110684217	GO:0005576,extracellular region; GO:0010052,guard cell differentiation; GO:0010374,stomatal complex development
gene-LOC110684218	GO:0005634,nucleus; GO:0003677,DNA binding; GO:0045892,negative regulation of transcription, DNA-templated; GO:0006351,transcription, DNA-templated
gene-LOC110684220	GO:0005783,endoplasmic reticulum; GO:0004190,aspartic-type endopeptidase activity; GO:0070001,aspartic-type peptidase activity; GO:0003677,DNA binding; GO:0030163,protein catabolic process; GO:0009737,response to abscisic acid; GO:0009414,response to water deprivation; GO:0009627,systemic acquired resistance
gene-LOC110684221	GO:0005768,endosome; GO:0005794,Golgi apparatus; GO:0000139,Golgi membrane; GO:0016021,integral component of membrane; GO:0005802,trans-Golgi network; GO:0015297,antiporter activity; GO:0005464,UDP-xylose transmembrane transporter activity; GO:0008643,carbohydrate transport; GO:0015790,UDP-xylose transmembrane transport
gene-LOC110684222	GO:0005829,cytosol; GO:0046872,metal ion binding; GO:0004222,metalloendopeptidase activity
gene-LOC110684224	GO:0005737,cytoplasm; GO:0005654,nucleoplasm; GO:0048471,perinuclear region of cytoplasm; GO:0003677,DNA binding; GO:0003700,DNA-binding transcription factor activity; GO:0043621,protein self-association; GO:0006351,transcription, DNA-templated
gene-LOC110684225	GO:0020037,heme binding; GO:0005506,iron ion binding; GO:0016710,trans-cinnamate 4-monooxygenase activity
gene-LOC110684226	GO:0005774,vacuolar membrane; GO:0003779,actin binding
gene-LOC110684227	GO:0005576,extracellular region; GO:0009505,plant-type cell wall; GO:0009506,plasmodesma; GO:0020037,heme binding; GO:0046872,metal ion binding; GO:0004601,peroxidase activity; GO:0042744,hydrogen peroxide catabolic process; GO:0009664,plant-type cell wall organization; GO:0006979,response to oxidative stress
gene-LOC110684228	GO:0005576,extracellular region; GO:0020037,heme binding; GO:0046872,metal ion binding; GO:0004601,peroxidase activity; GO:0042744,hydrogen peroxide catabolic process; GO:0006979,response to oxidative stress
gene-LOC110684229	GO:0005618,cell wall; GO:0005576,extracellular region; GO:0016020,membrane; GO:0009505,plant-type cell wall; GO:0009506,plasmodesma; GO:0020037,heme binding; GO:0046872,metal ion binding; GO:0004601,peroxidase activity; GO:0042744,hydrogen peroxide catabolic process; GO:0009664,plant-type cell wall organization; GO:0006979,response to oxidative stress
gene-LOC110684230	GO:0005576,extracellular region; GO:0009505,plant-type cell wall; GO:0009506,plasmodesma; GO:0020037,heme binding; GO:0046872,metal ion binding; GO:0004601,peroxidase activity; GO:0042744,hydrogen peroxide catabolic process; GO:0009664,plant-type cell wall organization; GO:0006979,response to oxidative stress
gene-LOC110684233	GO:0009269,response to desiccation
gene-LOC110684234	GO:0005096,GTPase activator activity; GO:0007165,signal transduction
gene-LOC110684236	GO:0050126,N-carbamoylputrescine amidase activity; GO:0033388,putrescine biosynthetic process from arginine
gene-LOC110684237	GO:0031966,mitochondrial membrane; GO:0005747,mitochondrial respiratory chain complex I; GO:0005739,mitochondrion; GO:0005730,nucleolus; GO:0045271,respiratory chain complex I; GO:0005773,vacuole; GO:0005507,copper ion binding; GO:0009853,photorespiration
gene-LOC110684238	GO:0030127,COPII vesicle coat; GO:0005789,endoplasmic reticulum membrane; GO:0033116,endoplasmic reticulum-Golgi intermediate compartment membrane; GO:0000139,Golgi membrane; GO:0008270,zinc ion binding; GO:0007029,endoplasmic reticulum organization; GO:0080119,ER body organization; GO:0006888,ER to Golgi vesicle-mediated transport; GO:0007030,Golgi organization; GO:0006886,intracellular protein …
gene-LOC110684239	GO:0005634,nucleus; GO:0046982,protein heterodimerization activity
gene-LOC110684240	GO:0005509,calcium ion binding
gene-LOC110684241	GO:0046658,anchored component of plasma membrane; GO:0005618,cell wall; GO:0005737,cytoplasm; GO:0005576,extracellular region; GO:0005634,nucleus; GO:0042973,glucan endo-1,3-beta-D-glucosidase activity; GO:0004553,hydrolase activity, hydrolyzing O-glycosyl compounds; GO:0030247,polysaccharide binding; GO:0005975,carbohydrate metabolic process; GO:0071555,cell wall organization; GO:0006952,defense…
gene-LOC110684242	GO:0009507,chloroplast; GO:0009570,chloroplast stroma; GO:0009578,etioplast stroma; GO:0051537,2 iron, 2 sulfur cluster binding; GO:0009055,electron transfer activity; GO:0046872,metal ion binding; GO:0022900,electron transport chain
gene-LOC110684243	GO:0005618,cell wall; GO:0005576,extracellular region; GO:0005199,structural constituent of cell wall; GO:0007275,multicellular organism development
gene-LOC110684244	GO:0022625,cytosolic large ribosomal subunit; GO:0003723,RNA binding; GO:0003735,structural constituent of ribosome; GO:0000470,maturation of LSU-rRNA; GO:0006412,translation
gene-LOC110684246	GO:0010008,endosome membrane; GO:0000139,Golgi membrane; GO:0016021,integral component of membrane; GO:0009624,response to nematode
gene-LOC110684247	GO:0005618,cell wall; GO:0005576,extracellular region; GO:0005199,structural constituent of cell wall; GO:0007275,multicellular organism development
gene-LOC110684250	GO:0005634,nucleus; GO:0003700,DNA-binding transcription factor activity; GO:0042803,protein homodimerization activity; GO:0043565,sequence-specific DNA binding; GO:0048653,anther development; GO:0071588,hydrogen peroxide mediated signaling pathway; GO:0002237,response to molecule of bacterial origin; GO:0006351,transcription, DNA-templated
gene-LOC110684255	GO:0000287,magnesium ion binding; GO:0010334,sesquiterpene synthase activity; GO:0033383,geranyl diphosphate metabolic process
gene-LOC110684256	GO:0005737,cytoplasm
gene-LOC110684257	GO:0009507,chloroplast; GO:0009941,chloroplast envelope; GO:0016021,integral component of membrane
gene-LOC110684258	GO:0005634,nucleus; GO:0003700,DNA-binding transcription factor activity; GO:0046872,metal ion binding; GO:0003676,nucleic acid binding; GO:0006355,regulation of transcription, DNA-templated; GO:0006351,transcription, DNA-templated
gene-LOC110684259	GO:0005634,nucleus; GO:0003700,DNA-binding transcription factor activity; GO:0008270,zinc ion binding; GO:0010018,far-red light signaling pathway; GO:0042753,positive regulation of circadian rhythm; GO:0045893,positive regulation of transcription, DNA-templated; GO:0009585,red, far-red light phototransduction
gene-LOC110684260	GO:0005737,cytoplasm; GO:0005634,nucleus; GO:0003677,DNA binding; GO:0003910,DNA ligase (ATP) activity; GO:0003950,NAD+ ADP-ribosyltransferase activity; GO:0051103,DNA ligation involved in DNA repair; GO:0006273,lagging strand elongation; GO:0006471,protein ADP-ribosylation
gene-LOC110684261	GO:0000139,Golgi membrane; GO:0016021,integral component of membrane; GO:0008378,galactosyltransferase activity; GO:0008373,sialyltransferase activity; GO:0009311,oligosaccharide metabolic process; GO:0018279,protein N-linked glycosylation via asparagine; GO:0097503,sialylation
gene-LOC110684263	GO:0005739,mitochondrion; GO:0005840,ribosome; GO:0019843,rRNA binding; GO:0043565,sequence-specific DNA binding; GO:0003735,structural constituent of ribosome; GO:0009567,double fertilization forming a zygote and endosperm; GO:0009553,embryo sac development; GO:0000741,karyogamy; GO:0010197,polar nucleus fusion; GO:0009555,pollen development; GO:0007338,single fertilization; GO:0006412,translati…
gene-LOC110684265	GO:0043231,intracellular membrane-bounded organelle; GO:0004519,endonuclease activity; GO:0003723,RNA binding; GO:0008270,zinc ion binding; GO:0009451,RNA modification
gene-LOC110684266	GO:0000790,nuclear chromatin; GO:0005730,nucleolus; GO:0005634,nucleus; GO:0030875,rDNA protrusion; GO:0031491,nucleosome binding; GO:0003714,transcription corepressor activity; GO:0016569,covalent chromatin modification; GO:0006336,DNA replication-independent nucleosome assembly; GO:0006355,regulation of transcription, DNA-templated; GO:0006351,transcription, DNA-templated
gene-LOC110684267	GO:0005509,calcium ion binding; GO:0009733,response to auxin
gene-LOC110684268	GO:0005576,extracellular region; GO:0020037,heme binding; GO:0046872,metal ion binding; GO:0004601,peroxidase activity; GO:0042744,hydrogen peroxide catabolic process; GO:0006979,response to oxidative stress
gene-LOC110684269	GO:0005634,nucleus; GO:0046872,metal ion binding; GO:0004526,ribonuclease P activity; GO:0006397,mRNA processing; GO:0043144,snoRNA processing; GO:0001682,tRNA 5'-leader removal
gene-LOC110684270	GO:0102965,alcohol-forming fatty acyl-CoA reductase activity; GO:0080019,fatty-acyl-CoA reductase (alcohol-forming) activity; GO:0006629,lipid metabolic process
gene-LOC110684271	GO:0003676,nucleic acid binding; GO:0008270,zinc ion binding
gene-LOC110684272	GO:0016021,integral component of membrane
gene-LOC110684273	GO:0005789,endoplasmic reticulum membrane; GO:0016021,integral component of membrane; GO:0043231,intracellular membrane-bounded organelle; GO:0018685,alkane 1-monooxygenase activity; GO:0020037,heme binding; GO:0005506,iron ion binding; GO:0009611,response to wounding
gene-LOC110684274	GO:0043231,intracellular membrane-bounded organelle; GO:0102965,alcohol-forming fatty acyl-CoA reductase activity; GO:0080019,fatty-acyl-CoA reductase (alcohol-forming) activity; GO:0050062,long-chain-fatty-acyl-CoA reductase activity; GO:0006629,lipid metabolic process; GO:0035336,long-chain fatty-acyl-CoA metabolic process; GO:0009651,response to salt stress; GO:0009611,response to wounding; GO…
gene-LOC110684276	GO:0003700,DNA-binding transcription factor activity
gene-LOC110684277	GO:0048046,apoplast; GO:0008622,epsilon DNA polymerase complex; GO:0051539,4 iron, 4 sulfur cluster binding; GO:0003677,DNA binding; GO:0003887,DNA-directed DNA polymerase activity; GO:0000166,nucleotide binding; GO:0008310,single-stranded DNA 3'-5' exodeoxyribonuclease activity; GO:0008270,zinc ion binding; GO:0006287,base-excision repair, gap-filling; GO:0045004,DNA replication proofreading; GO…
gene-LOC110684278	GO:0042995,cell projection; GO:0005737,cytoplasm; GO:0005856,cytoskeleton; GO:0016491,oxidoreductase activity
gene-LOC110684280	GO:0005634,nucleus; GO:0004842,ubiquitin-protein transferase activity; GO:0031146,SCF-dependent proteasomal ubiquitin-dependent protein catabolic process
gene-LOC110684281	GO:0005840,ribosome; GO:0003735,structural constituent of ribosome; GO:0006414,translational elongation
gene-LOC110684282	GO:0005634,nucleus; GO:0004842,ubiquitin-protein transferase activity; GO:0031146,SCF-dependent proteasomal ubiquitin-dependent protein catabolic process
gene-LOC110684283	GO:0016787,hydrolase activity; GO:0016042,lipid catabolic process
gene-LOC110684284	GO:0005634,nucleus; GO:0003682,chromatin binding; GO:0042393,histone binding; GO:0003755,peptidyl-prolyl cis-trans isomerase activity; GO:0048440,carpel development; GO:0010338,leaf formation; GO:0010358,leaf shaping; GO:0010305,leaf vascular tissue pattern formation; GO:0009933,meristem structural organization; GO:0009909,regulation of flower development; GO:0031060,regulation of histone methyla…
gene-LOC110684285	GO:0005829,cytosol; GO:0005524,ATP binding; GO:0004674,protein serine/threonine kinase activity; GO:0004712,protein serine/threonine/tyrosine kinase activity; GO:0004871,NA; GO:0009658,chloroplast organization; GO:0035556,intracellular signal transduction
gene-LOC110684286	GO:0005737,cytoplasm; GO:0005634,nucleus; GO:0005886,plasma membrane; GO:0005524,ATP binding; GO:0016301,kinase activity; GO:0004674,protein serine/threonine kinase activity; GO:0035556,intracellular signal transduction; GO:0040008,regulation of growth
gene-LOC110684288	GO:0004725,protein tyrosine phosphatase activity
gene-LOC110684289	GO:0009507,chloroplast; GO:0033926,glycopeptide alpha-N-acetylgalactosaminidase activity; GO:0004575,sucrose alpha-glucosidase activity; GO:0005975,carbohydrate metabolic process
gene-LOC110684290	GO:0031047,gene silencing by RNA
gene-LOC110684292	GO:0005829,cytosol; GO:0005739,mitochondrion; GO:0009824,AMP dimethylallyltransferase activity; GO:0005524,ATP binding; GO:0052381,tRNA dimethylallyltransferase activity; GO:0009691,cytokinin biosynthetic process; GO:0006400,tRNA modification
gene-LOC110684293	GO:0005524,ATP binding; GO:0004672,protein kinase activity
gene-LOC110684294	GO:0003723,RNA binding
gene-LOC110684296	GO:0005789,endoplasmic reticulum membrane; GO:0016021,integral component of membrane; GO:0102097,(22S)-22-hydroxy-5alpha-campestan-3-one C-23 hydroxylase activity; GO:0020037,heme binding; GO:0005506,iron ion binding; GO:0016709,oxidoreductase activity, acting on paired donors, with incorporation or reduction of molecular oxygen, NAD(P)H as one donor, and incorporation of one atom of oxygen; GO:0…
gene-LOC110684298	GO:0005783,endoplasmic reticulum; GO:0010008,endosome membrane; GO:0005794,Golgi apparatus; GO:0016021,integral component of membrane; GO:0005774,vacuolar membrane; GO:0016192,vesicle-mediated transport
gene-LOC110684299	GO:0005886,plasma membrane; GO:0005509,calcium ion binding; GO:0070290,N-acylphosphatidylethanolamine-specific phospholipase D activity; GO:0004630,phospholipase D activity; GO:0051301,cell division; GO:0006995,cellular response to nitrogen starvation; GO:0016036,cellular response to phosphate starvation; GO:0051365,cellular response to potassium ion starvation; GO:0009825,multidimensional cell g…
gene-LOC110684301	GO:0016021,integral component of membrane
gene-LOC110684303	GO:0005829,cytosol; GO:0005730,nucleolus; GO:0005524,ATP binding; GO:0004004,ATP-dependent RNA helicase activity; GO:0003723,RNA binding; GO:0000184,nuclear-transcribed mRNA catabolic process, nonsense-mediated decay; GO:0010501,RNA secondary structure unwinding; GO:0006364,rRNA processing
gene-LOC110684304	GO:0009507,chloroplast; GO:0047381,dodecanoyl-[acyl-carrier-protein] hydrolase activity; GO:0006633,fatty acid biosynthetic process
gene-LOC110684305	GO:0004525,ribonuclease III activity; GO:0006396,RNA processing
gene-LOC110684306	GO:0005576,extracellular region; GO:0004190,aspartic-type endopeptidase activity
gene-LOC110684307	GO:0048046,apoplast; GO:0005618,cell wall; GO:0009505,plant-type cell wall; GO:0009506,plasmodesma; GO:0005773,vacuole; GO:0004565,beta-galactosidase activity; GO:0030246,carbohydrate binding; GO:0005975,carbohydrate metabolic process
gene-LOC110684308	GO:0005618,cell wall; GO:0022626,cytosolic ribosome; GO:0005576,extracellular region; GO:0009505,plant-type cell wall; GO:0080081,4-methylumbelliferyl-beta-D-glucopyranoside beta-glucosidase activity; GO:0047668,amygdalin beta-glucosidase activity; GO:0080083,beta-gentiobiose beta-glucosidase activity; GO:0008422,beta-glucosidase activity; GO:0004567,beta-mannosidase activity; GO:0080079,cellobio…
gene-LOC110684309	GO:0080008,Cul4-RING E3 ubiquitin ligase complex; GO:0005737,cytoplasm; GO:0005829,cytosol; GO:0005730,nucleolus; GO:0005634,nucleus; GO:0046872,metal ion binding; GO:0030154,cell differentiation; GO:0016569,covalent chromatin modification; GO:0006281,DNA repair; GO:0009908,flower development; GO:0006355,regulation of transcription, DNA-templated; GO:0010224,response to UV-B; GO:0006351,transcrip…
gene-LOC110684311	GO:0005783,endoplasmic reticulum; GO:0005789,endoplasmic reticulum membrane; GO:0016021,integral component of membrane; GO:0005525,GTP binding; GO:0016787,hydrolase activity
gene-LOC110684312	GO:0009507,chloroplast; GO:0009534,chloroplast thylakoid; GO:0009535,chloroplast thylakoid membrane; GO:0016021,integral component of membrane; GO:0009522,photosystem I; GO:0009579,thylakoid; GO:0016168,chlorophyll binding; GO:0015979,photosynthesis
gene-LOC110684313	GO:0005576,extracellular region; GO:0050660,flavin adenine dinucleotide binding; GO:0046593,mandelonitrile lyase activity; GO:0016614,oxidoreductase activity, acting on CH-OH group of donors; GO:0007267,cell-cell signaling; GO:0009553,embryo sac development; GO:0010430,fatty acid omega-oxidation
gene-LOC110684314	GO:0016021,integral component of membrane; GO:0005886,plasma membrane; GO:0005524,ATP binding; GO:0016301,kinase activity; GO:0004674,protein serine/threonine kinase activity; GO:0004675,transmembrane receptor protein serine/threonine kinase activity; GO:0030154,cell differentiation; GO:0007166,cell surface receptor signaling pathway; GO:0042335,cuticle development; GO:1905393,plant organ formati…
gene-LOC110684315	GO:0005576,extracellular region; GO:0050660,flavin adenine dinucleotide binding; GO:0046593,mandelonitrile lyase activity; GO:0016614,oxidoreductase activity, acting on CH-OH group of donors; GO:0007267,cell-cell signaling; GO:0009553,embryo sac development; GO:0010430,fatty acid omega-oxidation
gene-LOC110684316	GO:0016592,mediator complex; GO:0006355,regulation of transcription, DNA-templated; GO:0006351,transcription, DNA-templated
gene-LOC110684318	GO:0005829,cytosol; GO:0000815,ESCRT III complex; GO:0005770,late endosome; GO:0070676,intralumenal vesicle formation; GO:0015031,protein transport; GO:0007034,vacuolar transport
gene-LOC110684320	GO:0005829,cytosol; GO:0005739,mitochondrion; GO:0005774,vacuolar membrane; GO:0005524,ATP binding; GO:0044183,protein binding involved in protein folding; GO:0051082,unfolded protein binding; GO:0006458,'de novo' protein folding; GO:0061077,chaperone-mediated protein folding; GO:0045041,protein import into mitochondrial intermembrane space; GO:0042026,protein refolding; GO:0046686,response to ca…
gene-LOC110684321	GO:0048046,apoplast; GO:0005773,vacuole; GO:0004565,beta-galactosidase activity; GO:0005975,carbohydrate metabolic process
gene-LOC110684323	GO:0003677,DNA binding; GO:0003700,DNA-binding transcription factor activity; GO:0046872,metal ion binding; GO:0006355,regulation of transcription, DNA-templated; GO:0006351,transcription, DNA-templated
gene-LOC110684325	GO:0005739,mitochondrion; GO:0003723,RNA binding; GO:0080156,mitochondrial mRNA modification; GO:0006397,mRNA processing
gene-LOC110684326	GO:0016021,integral component of membrane; GO:0005319,lipid transporter activity
gene-LOC110684327	GO:0033949,fructan beta-(2,6)-fructosidase activity; GO:0005975,carbohydrate metabolic process
gene-LOC110684328	GO:0033949,fructan beta-(2,6)-fructosidase activity; GO:0005975,carbohydrate metabolic process
gene-LOC110684330	GO:0033949,fructan beta-(2,6)-fructosidase activity; GO:0005975,carbohydrate metabolic process
gene-LOC110684331	GO:0033949,fructan beta-(2,6)-fructosidase activity; GO:0005975,carbohydrate metabolic process
gene-LOC110684332	GO:0005737,cytoplasm; GO:0005829,cytosol; GO:0005634,nucleus; GO:0005886,plasma membrane; GO:0042393,histone binding; GO:0042802,identical protein binding; GO:0009294,DNA mediated transformation; GO:0000724,double-strand break repair via homologous recombination; GO:0006334,nucleosome assembly; GO:0046686,response to cadmium ion; GO:0016444,somatic cell DNA recombination
gene-LOC110684333	GO:0009507,chloroplast; GO:0009570,chloroplast stroma; GO:0030267,glyoxylate reductase (NADP) activity; GO:0051287,NAD binding; GO:0004616,phosphogluconate dehydrogenase (decarboxylating) activity
gene-LOC110684334	GO:0009505,plant-type cell wall; GO:0008422,beta-glucosidase activity; GO:0102483,scopolin beta-glucosidase activity; GO:0005975,carbohydrate metabolic process; GO:1901657,glycosyl compound metabolic process
gene-LOC110684335	GO:0005618,cell wall; GO:0005773,vacuole; GO:0004857,enzyme inhibitor activity; GO:0043086,negative regulation of catalytic activity
gene-LOC110684336	GO:0015030,Cajal body; GO:0071013,catalytic step 2 spliceosome; GO:0005634,nucleus; GO:0005681,spliceosomal complex; GO:0046540,U4/U6 x U5 tri-snRNP complex; GO:0000398,mRNA splicing, via spliceosome; GO:2000630,positive regulation of miRNA metabolic process; GO:2000636,positive regulation of primary miRNA processing; GO:0009409,response to cold; GO:0080188,RNA-directed DNA methylation; GO:000984…
gene-LOC110684338	GO:0008252,nucleotidase activity
gene-LOC110684340	GO:0005840,ribosome; GO:0003735,structural constituent of ribosome; GO:0006412,translation
gene-LOC110684341	GO:0005737,cytoplasm; GO:0005874,microtubule; GO:0005634,nucleus; GO:0005516,calmodulin binding; GO:0008017,microtubule binding
gene-LOC110684342	GO:0016021,integral component of membrane; GO:0005743,mitochondrial inner membrane; GO:0005739,mitochondrion; GO:0015217,ADP transmembrane transporter activity; GO:0080122,AMP transmembrane transporter activity; GO:0015228,coenzyme A transmembrane transporter activity; GO:0015866,ADP transport; GO:1990559,mitochondrial coenzyme A transmembrane transport; GO:0006839,mitochondrial transport
gene-LOC110684343	GO:0030663,COPI-coated vesicle membrane; GO:0000139,Golgi membrane; GO:0005886,plasma membrane; GO:0015031,protein transport; GO:0016192,vesicle-mediated transport
gene-LOC110684344	GO:0005576,extracellular region; GO:0010052,guard cell differentiation; GO:0010374,stomatal complex development
gene-LOC110684346	GO:0000139,Golgi membrane; GO:0016021,integral component of membrane; GO:0005886,plasma membrane; GO:0005802,trans-Golgi network; GO:0005524,ATP binding; GO:0000287,magnesium ion binding; GO:0004012,phospholipid-translocating ATPase activity; GO:0048194,Golgi vesicle budding
gene-LOC110684347	GO:0005737,cytoplasm; GO:0005634,nucleus; GO:0005886,plasma membrane; GO:0005524,ATP binding; GO:0004674,protein serine/threonine kinase activity; GO:0018105,peptidyl-serine phosphorylation; GO:0008360,regulation of cell shape
gene-LOC110684348	GO:0005845,mRNA cap binding complex; GO:0005634,nucleus; GO:0004482,mRNA (guanine-N7-)-methyltransferase activity; GO:0003723,RNA binding; GO:0006370,7-methylguanosine mRNA capping; GO:0036265,RNA (guanine-N7)-methylation
gene-LOC110684349	GO:0005524,ATP binding; GO:0004674,protein serine/threonine kinase activity; GO:0004842,ubiquitin-protein transferase activity; GO:0006950,response to stress
gene-LOC110684350	GO:0005634,nucleus; GO:0046872,metal ion binding; GO:0004518,nuclease activity
gene-LOC110684351	GO:0016021,integral component of membrane; GO:0005886,plasma membrane
gene-LOC110684352	GO:0005634,nucleus; GO:0003677,DNA binding; GO:0003899,DNA-directed 5'-3' RNA polymerase activity; GO:0006351,transcription, DNA-templated
gene-LOC110684353	GO:0016459,myosin complex; GO:0009506,plasmodesma; GO:0035619,root hair tip; GO:0030133,transport vesicle; GO:0003779,actin binding; GO:0005524,ATP binding; GO:0005516,calmodulin binding; GO:0003774,motor activity; GO:0030048,actin filament-based movement; GO:0051645,Golgi localization; GO:0048467,gynoecium development; GO:0090436,leaf pavement cell development; GO:0051646,mitochondrion localizat…
[truncated: 36,287 more rows]
