# Supplementary material for: Integrating transcriptomics and metabolomics to analyze quinoa (Chenopodium quinoa Willd.) responses to drought stress and rewatering
Source: Front Plant Sci. 2022 Oct 26;13:988861. doi: 10.3389/fpls.2022.988861 (PMC9645111; doi:10.3389/fpls.2022.988861)
Supplement: Supplementary file 1 [file DataSheet_1.zip › Supplementary materials/Supplementary Table 7.xlsx]

## Sheet: Sheet1
Table S7
Query	Subject	Evalue	KOG	KOGFunction	Classification	Code	CodeFunction
gene-LOC110681584	At1g41795	7.21e-40	KOG0017	FOG: Transposon-encoded proteins with TYA, reverse transcriptase, integrase domains in various combinations	POORLY CHARACTERIZED	R	General function prediction only
gene-LOC110681585	At2g06320	5.42e-89	KOG0017	FOG: Transposon-encoded proteins with TYA, reverse transcriptase, integrase domains in various combinations	POORLY CHARACTERIZED	R	General function prediction only
gene-LOC110681591	At2g27090	0
gene-LOC110681594	At5g58560	2.72e-122	KOG4453	Predicted ER membrane protein	POORLY CHARACTERIZED	S	Function unknown
gene-LOC110681596	At2g15380	2.9e-08	KOG1075	FOG: Reverse transcriptase	POORLY CHARACTERIZED	R	General function prediction only
gene-LOC110681597	At1g22340	1.64e-104	KOG1192	UDP-glucuronosyl and UDP-glucosyl transferase	METABOLISM	G	Carbohydrate transport and metabolism
gene-LOC110681597	At1g22340	1.64e-104	KOG1192	UDP-glucuronosyl and UDP-glucosyl transferase	METABOLISM	C	Energy production and conversion
gene-LOC110681598	At2g20900	0	KOG1169	Diacylglycerol kinase	METABOLISM	I	Lipid transport and metabolism
gene-LOC110681598	At2g20900	0	KOG1169	Diacylglycerol kinase	CELLULAR PROCESSES AND SIGNALING	T	Signal transduction mechanisms
gene-LOC110681599	At3g31920	5.28e-91
gene-LOC110681600	At2g05640	1.04e-82	KOG0987	DNA helicase PIF1/RRM3	CELLULAR PROCESSES AND SIGNALING	D	Cell cycle control, cell division, chromosome partitioning
gene-LOC110681602	At2g22360	8.28e-96	KOG0715	Molecular chaperone (DnaJ superfamily)	CELLULAR PROCESSES AND SIGNALING	O	Posttranslational modification, protein turnover, chaperones
gene-LOC110681603	At3g32290	2.18e-08	KOG0017	FOG: Transposon-encoded proteins with TYA, reverse transcriptase, integrase domains in various combinations	POORLY CHARACTERIZED	R	General function prediction only
gene-LOC110681605	At1g21370	4.76e-65	KOG4533	Uncharacterized conserved protein	POORLY CHARACTERIZED	S	Function unknown
gene-LOC110681606	At2g15870	4.51e-15	KOG0017	FOG: Transposon-encoded proteins with TYA, reverse transcriptase, integrase domains in various combinations	POORLY CHARACTERIZED	R	General function prediction only
gene-LOC110681607	At2g15870	4.51e-15	KOG0017	FOG: Transposon-encoded proteins with TYA, reverse transcriptase, integrase domains in various combinations	POORLY CHARACTERIZED	R	General function prediction only
gene-LOC110681608	At4g15240	5.49e-74	KOG2246	Galactosyltransferases	METABOLISM	G	Carbohydrate transport and metabolism
gene-LOC110681609	At3g30843	1.5e-75
gene-LOC110681610	At4g04420	2.62e-20
gene-LOC110681611	At1g40871	3.37e-35	KOG0017	FOG: Transposon-encoded proteins with TYA, reverse transcriptase, integrase domains in various combinations	POORLY CHARACTERIZED	R	General function prediction only
gene-LOC110681612	At5g64250	5.33e-37
gene-LOC110681613	At2g13020	1.77e-34	KOG0017	FOG: Transposon-encoded proteins with TYA, reverse transcriptase, integrase domains in various combinations	POORLY CHARACTERIZED	R	General function prediction only
gene-LOC110681614	At3g32290	1.7e-10	KOG0017	FOG: Transposon-encoded proteins with TYA, reverse transcriptase, integrase domains in various combinations	POORLY CHARACTERIZED	R	General function prediction only
gene-LOC110681615	At2g32460	5.04e-34	KOG0048	Transcription factor, Myb superfamily	INFORMATION STORAGE AND PROCESSING	K	Transcription
gene-LOC110681616	At2g13000	2.55e-57
gene-LOC110681617	At1g19260	0
gene-LOC110681618	At1g40871	3.38e-37	KOG0017	FOG: Transposon-encoded proteins with TYA, reverse transcriptase, integrase domains in various combinations	POORLY CHARACTERIZED	R	General function prediction only
gene-LOC110681619	At5g47600	6.69e-07
gene-LOC110681621	At1g20390	5.09e-45	KOG0017	FOG: Transposon-encoded proteins with TYA, reverse transcriptase, integrase domains in various combinations	POORLY CHARACTERIZED	R	General function prediction only
gene-LOC110681622	At1g23100	2.6e-18	KOG1641	Mitochondrial chaperonin	CELLULAR PROCESSES AND SIGNALING	O	Posttranslational modification, protein turnover, chaperones
gene-LOC110681623	At1g40871	2.21e-25	KOG0017	FOG: Transposon-encoded proteins with TYA, reverse transcriptase, integrase domains in various combinations	POORLY CHARACTERIZED	R	General function prediction only
gene-LOC110681625	At5g20630	1.69e-59
gene-LOC110681626	At5g20630	8.63e-65
gene-LOC110681627	At4g15600	1.68e-07	KOG1075	FOG: Reverse transcriptase	POORLY CHARACTERIZED	R	General function prediction only
gene-LOC110681631	At4g38830	3.71e-31
gene-LOC110681632	At4g05200	5.51e-32
gene-LOC110681633	At2g25940	1.94e-22	KOG1348	Asparaginyl peptidases	CELLULAR PROCESSES AND SIGNALING	O	Posttranslational modification, protein turnover, chaperones
gene-LOC110681635	At4g05200	1.68e-22
gene-LOC110681639	At5g59970	3.35e-53	KOG3467	Histone H4	INFORMATION STORAGE AND PROCESSING	B	Chromatin structure and dynamics
gene-LOC110681640	At5g35410	1.38e-19	KOG0583	Serine/threonine protein kinase	CELLULAR PROCESSES AND SIGNALING	T	Signal transduction mechanisms
gene-LOC110681641	At2g23880_2	6.47e-14	KOG1075	FOG: Reverse transcriptase	POORLY CHARACTERIZED	R	General function prediction only
gene-LOC110681642	At1g42375	6.61e-12	KOG0017	FOG: Transposon-encoded proteins with TYA, reverse transcriptase, integrase domains in various combinations	POORLY CHARACTERIZED	R	General function prediction only
gene-LOC110681643	At4g38180	7.65e-34
gene-LOC110681644	At1g10280	1.84e-105
gene-LOC110681645	At1g34100_1	1.77e-17	KOG0017	FOG: Transposon-encoded proteins with TYA, reverse transcriptase, integrase domains in various combinations	POORLY CHARACTERIZED	R	General function prediction only
gene-LOC110681646	At5g64260	1.93e-142
gene-LOC110681647	At1g37060	1.96e-13	KOG0017	FOG: Transposon-encoded proteins with TYA, reverse transcriptase, integrase domains in various combinations	POORLY CHARACTERIZED	R	General function prediction only
gene-LOC110681648	At1g42375	1.22e-52	KOG0017	FOG: Transposon-encoded proteins with TYA, reverse transcriptase, integrase domains in various combinations	POORLY CHARACTERIZED	R	General function prediction only
gene-LOC110681649	At1g54430	1.63e-35	KOG0987	DNA helicase PIF1/RRM3	CELLULAR PROCESSES AND SIGNALING	D	Cell cycle control, cell division, chromosome partitioning
gene-LOC110681650	At3g31340	3.35e-17	KOG0017	FOG: Transposon-encoded proteins with TYA, reverse transcriptase, integrase domains in various combinations	POORLY CHARACTERIZED	R	General function prediction only
gene-LOC110681651	At3g30843	3.14e-78
gene-LOC110681652	At4g02490	7.34e-56	KOG1075	FOG: Reverse transcriptase	POORLY CHARACTERIZED	R	General function prediction only
gene-LOC110681653	At2g13000	8.51e-43
gene-LOC110681654	At5g65260	3.17e-77	KOG4209	Splicing factor RNPS1, SR protein superfamily	INFORMATION STORAGE AND PROCESSING	A	RNA processing and modification
gene-LOC110681663	At1g17840	0	KOG0061	Transporter, ABC superfamily (Breast cancer resistance protein)	METABOLISM	Q	Secondary metabolites biosynthesis, transport and catabolism
gene-LOC110681667	At1g33440	7.75e-105	KOG1237	H+/oligopeptide symporter	METABOLISM	E	Amino acid transport and metabolism
gene-LOC110681670	At5g49880	2.73e-18	KOG4593	Mitotic checkpoint protein MAD1	CELLULAR PROCESSES AND SIGNALING	D	Cell cycle control, cell division, chromosome partitioning
gene-LOC110681672	At1g10280	4.99e-99
gene-LOC110681673	At4g33510	0
gene-LOC110681676	At2g23880_2	6.22e-57	KOG1075	FOG: Reverse transcriptase	POORLY CHARACTERIZED	R	General function prediction only
gene-LOC110681677	At1g03050	1.15e-109	KOG0251	Clathrin assembly protein AP180 and related proteins, contain ENTH domain	CELLULAR PROCESSES AND SIGNALING	T	Signal transduction mechanisms
gene-LOC110681677	At1g03050	1.15e-109	KOG0251	Clathrin assembly protein AP180 and related proteins, contain ENTH domain	CELLULAR PROCESSES AND SIGNALING	U	Intracellular trafficking, secretion, and vesicular transport
gene-LOC110681678	At4g14860	2.55e-12
gene-LOC110681680	At2g38970	7.75e-104
gene-LOC110681681	At5g14130	1.37e-123
gene-LOC110681683	At1g12940	0
gene-LOC110681684	At1g67330	2.04e-48
gene-LOC110681686	At1g79480	3.64e-36
gene-LOC110681687	At2g21090	1.66e-125	KOG4197	FOG: PPR repeat	POORLY CHARACTERIZED	R	General function prediction only
gene-LOC110681688	CE29003	1.92e-08	KOG2840	Uncharacterized conserved protein with similarity to predicted ATPase of the PP-loop superfamily	POORLY CHARACTERIZED	R	General function prediction only
gene-LOC110681689	At4g00120	4.79e-44
gene-LOC110681690	At1g49230	4.89e-49	KOG0800	FOG: Predicted E3 ubiquitin ligase	CELLULAR PROCESSES AND SIGNALING	O	Posttranslational modification, protein turnover, chaperones
gene-LOC110681692	At4g33670	3.03e-55	KOG1576	Predicted oxidoreductase	METABOLISM	C	Energy production and conversion
gene-LOC110681693	At5g15350	3.66e-29
gene-LOC110681696	At3g56850	2.02e-16
gene-LOC110681697	At1g75950	1.07e-21	KOG1724	SCF ubiquitin ligase, Skp1 component	CELLULAR PROCESSES AND SIGNALING	O	Posttranslational modification, protein turnover, chaperones
gene-LOC110681700	At5g10150	5.56e-42
gene-LOC110681701	At1g78040	9.93e-31
gene-LOC110681702	At5g60440	7.78e-30	KOG0014	MADS box transcription factor	INFORMATION STORAGE AND PROCESSING	K	Transcription
gene-LOC110681703	At5g65090	0	KOG0565	Inositol polyphosphate 5-phosphatase and related proteins	CELLULAR PROCESSES AND SIGNALING	U	Intracellular trafficking, secretion, and vesicular transport
gene-LOC110681710	At5g40650	3.55e-40	KOG3049	Succinate dehydrogenase, Fe-S protein subunit	METABOLISM	C	Energy production and conversion
gene-LOC110681712	At4g37160	7.56e-58	KOG1263	Multicopper oxidases	METABOLISM	Q	Secondary metabolites biosynthesis, transport and catabolism
gene-LOC110681713	At4g29140	3.04e-144	KOG1347	Uncharacterized membrane protein, predicted efflux pump	POORLY CHARACTERIZED	R	General function prediction only
gene-LOC110681714	At1g60600	1.73e-112	KOG4581	Predicted membrane protein	POORLY CHARACTERIZED	S	Function unknown
gene-LOC110681715	At4g34410	3.56e-20
gene-LOC110681716	At4g33990	2.96e-29	KOG4197	FOG: PPR repeat	POORLY CHARACTERIZED	R	General function prediction only
gene-LOC110681717	At5g05120	6.56e-08
gene-LOC110681718	At3g50120	0
gene-LOC110681722	At4g37770	0	KOG0256	1-aminocyclopropane-1-carboxylate synthase, and related proteins	CELLULAR PROCESSES AND SIGNALING	T	Signal transduction mechanisms
gene-LOC110681723	At5g66780	1.31e-17
gene-LOC110681724	At4g37850	1.42e-08
gene-LOC110681727	At2g02800	1.84e-56	KOG1187	Serine/threonine protein kinase	CELLULAR PROCESSES AND SIGNALING	T	Signal transduction mechanisms
gene-LOC110681728	At1g24560	5.23e-14
gene-LOC110681729	At4g24110	4.32e-21
gene-LOC110681733	At1g19390	7.9e-121
gene-LOC110681734	At1g16130	1.74e-115
gene-LOC110681735	At2g12210	6.57e-74
gene-LOC110681736	At2g12210	1.87e-72
gene-LOC110681737	At2g12210	6.57e-74
gene-LOC110681739	At3g14460	1.66e-73	KOG4658	Apoptotic ATPase	CELLULAR PROCESSES AND SIGNALING	T	Signal transduction mechanisms
gene-LOC110681740	At3g13250	1.49e-167	KOG0987	DNA helicase PIF1/RRM3	CELLULAR PROCESSES AND SIGNALING	D	Cell cycle control, cell division, chromosome partitioning
gene-LOC110681741	At2g14050	0	KOG0477	DNA replication licensing factor, MCM2 component	INFORMATION STORAGE AND PROCESSING	L	Replication, recombination and repair
gene-LOC110681742	At3g14470	1.4e-80	KOG4658	Apoptotic ATPase	CELLULAR PROCESSES AND SIGNALING	T	Signal transduction mechanisms
gene-LOC110681743	At5g13700	1.65e-45	KOG0029	Amine oxidase	METABOLISM	Q	Secondary metabolites biosynthesis, transport and catabolism
gene-LOC110681744	At3g14460	3.2e-70	KOG4658	Apoptotic ATPase	CELLULAR PROCESSES AND SIGNALING	T	Signal transduction mechanisms
gene-LOC110681745	At4g04180	2.05e-12	KOG0730	AAA+-type ATPase	CELLULAR PROCESSES AND SIGNALING	O	Posttranslational modification, protein turnover, chaperones
gene-LOC110681746	At2g34320	1.25e-11	KOG1075	FOG: Reverse transcriptase	POORLY CHARACTERIZED	R	General function prediction only
gene-LOC110681747	At1g47910	1.5e-101	KOG1075	FOG: Reverse transcriptase	POORLY CHARACTERIZED	R	General function prediction only
gene-LOC110681748	At1g20390	3e-30	KOG0017	FOG: Transposon-encoded proteins with TYA, reverse transcriptase, integrase domains in various combinations	POORLY CHARACTERIZED	R	General function prediction only
gene-LOC110681749	At2g15410	1.39e-48	KOG0017	FOG: Transposon-encoded proteins with TYA, reverse transcriptase, integrase domains in various combinations	POORLY CHARACTERIZED	R	General function prediction only
gene-LOC110681750	At4g38180	5.34e-94
gene-LOC110681752	At5g64290	4.01e-68
gene-LOC110681753	At4g09480	2.46e-43
gene-LOC110681754	At1g34545	4.93e-107	KOG0017	FOG: Transposon-encoded proteins with TYA, reverse transcriptase, integrase domains in various combinations	POORLY CHARACTERIZED	R	General function prediction only
gene-LOC110681757	At1g48900	0	KOG0780	Signal recognition particle, subunit Srp54	CELLULAR PROCESSES AND SIGNALING	U	Intracellular trafficking, secretion, and vesicular transport
gene-LOC110681758	At1g52960	7.05e-96	KOG0987	DNA helicase PIF1/RRM3	CELLULAR PROCESSES AND SIGNALING	D	Cell cycle control, cell division, chromosome partitioning
gene-LOC110681760	At1g20670	4.39e-18	KOG0955	PHD finger protein BR140/LIN-49	POORLY CHARACTERIZED	R	General function prediction only
gene-LOC110681761	At4g37070	2.29e-146	KOG0513	Ca2+-independent phospholipase A2	METABOLISM	I	Lipid transport and metabolism
gene-LOC110681762	At1g19260	0
gene-LOC110681763	At5g44860	1.14e-52
gene-LOC110681764	At1g49780	8.48e-34
gene-LOC110681765	At1g20390	0	KOG0017	FOG: Transposon-encoded proteins with TYA, reverse transcriptase, integrase domains in various combinations	POORLY CHARACTERIZED	R	General function prediction only
gene-LOC110681766	At1g49320	1.54e-20
gene-LOC110681767	At5g25610	8.33e-15
gene-LOC110681768	At4g38180	1.1e-16
gene-LOC110681770	At1g43886	2.92e-10	KOG0017	FOG: Transposon-encoded proteins with TYA, reverse transcriptase, integrase domains in various combinations	POORLY CHARACTERIZED	R	General function prediction only
gene-LOC110681771	At5g64300	0	KOG1284	Bifunctional GTP cyclohydrolase II/3,4-dihydroxy-2butanone-4-phosphate synthase	METABOLISM	H	Coenzyme transport and metabolism
gene-LOC110681772	At1g43770	1.12e-06
gene-LOC110681773	At4g22410	1.32e-17	KOG2026	Spindle pole body protein - Sad1p	CELLULAR PROCESSES AND SIGNALING	Z	Cytoskeleton
gene-LOC110681774	At4g04050	3.29e-35	KOG0017	FOG: Transposon-encoded proteins with TYA, reverse transcriptase, integrase domains in various combinations	POORLY CHARACTERIZED	R	General function prediction only
gene-LOC110681775	At3g30420	2.23e-68	KOG0987	DNA helicase PIF1/RRM3	CELLULAR PROCESSES AND SIGNALING	D	Cell cycle control, cell division, chromosome partitioning
gene-LOC110681776	At1g21270	1.24e-45
gene-LOC110681777	At3g14470	7.89e-60	KOG4658	Apoptotic ATPase	CELLULAR PROCESSES AND SIGNALING	T	Signal transduction mechanisms
gene-LOC110681778	At3g04605	5.41e-18
gene-LOC110681779	At3g04605	7.37e-22
gene-LOC110681782	At5g65520	2.83e-35
gene-LOC110681784	At1g51580	3.67e-34	KOG2190	PolyC-binding proteins alphaCP-1 and related KH domain proteins	INFORMATION STORAGE AND PROCESSING	A	RNA processing and modification
gene-LOC110681784	At1g51580	3.67e-34	KOG2190	PolyC-binding proteins alphaCP-1 and related KH domain proteins	POORLY CHARACTERIZED	R	General function prediction only
gene-LOC110681785	At4g10980	7.94e-42
gene-LOC110681787	At4g38260	6.77e-89	KOG2342	Uncharacterized conserved protein	POORLY CHARACTERIZED	S	Function unknown
gene-LOC110681788	At5g08520	1.08e-13	KOG0724	Zuotin and related molecular chaperones (DnaJ superfamily), contains DNA-binding domains	CELLULAR PROCESSES AND SIGNALING	O	Posttranslational modification, protein turnover, chaperones
gene-LOC110681789	At5g08520	5.55e-08	KOG0724	Zuotin and related molecular chaperones (DnaJ superfamily), contains DNA-binding domains	CELLULAR PROCESSES AND SIGNALING	O	Posttranslational modification, protein turnover, chaperones
gene-LOC110681790	At3g15310	2.62e-124
gene-LOC110681791	At2g32250	3.96e-07
gene-LOC110681792	At4g01490	2.4e-12	KOG1075	FOG: Reverse transcriptase	POORLY CHARACTERIZED	R	General function prediction only
gene-LOC110681793	At4g10980	1.22e-30
gene-LOC110681794	At2g17230	1.33e-138
gene-LOC110681795	At4g38180	1.07e-84
gene-LOC110681797	At5g57190	0	KOG2419	Phosphatidylserine decarboxylase	METABOLISM	I	Lipid transport and metabolism
gene-LOC110681800	At3g26410	2.03e-61	KOG2671	Putative RNA methylase	INFORMATION STORAGE AND PROCESSING	L	Replication, recombination and repair
gene-LOC110681801	At3g21580	6.86e-20
gene-LOC110681802	At1g65910	1.99e-113
gene-LOC110681803	At1g65900	6.22e-166
gene-LOC110681805	At1g21630	1.49e-135	KOG0998	Synaptic vesicle protein EHS-1 and related EH domain proteins	CELLULAR PROCESSES AND SIGNALING	T	Signal transduction mechanisms
gene-LOC110681805	At1g21630	1.49e-135	KOG0998	Synaptic vesicle protein EHS-1 and related EH domain proteins	CELLULAR PROCESSES AND SIGNALING	U	Intracellular trafficking, secretion, and vesicular transport
gene-LOC110681806	At5g17310	0	KOG2638	UDP-glucose pyrophosphorylase	METABOLISM	G	Carbohydrate transport and metabolism
gene-LOC110681807	At5g17310	3.34e-21	KOG2638	UDP-glucose pyrophosphorylase	METABOLISM	G	Carbohydrate transport and metabolism
gene-LOC110681808	At4g23100	0
gene-LOC110681810	At3g26990	4.26e-117	KOG2669	Regulator of nuclear mRNA	INFORMATION STORAGE AND PROCESSING	A	RNA processing and modification
gene-LOC110681811	At5g41050	1.13e-57
gene-LOC110681812	At4g24990	5.29e-52
gene-LOC110681813	At5g41040	4.26e-132
gene-LOC110681814	At3g27000	8.2e-15	KOG0677	Actin-related protein Arp2/3 complex, subunit Arp2	CELLULAR PROCESSES AND SIGNALING	Z	Cytoskeleton
gene-LOC110681815	At4g38240	0	KOG1413	N-acetylglucosaminyltransferase I	METABOLISM	G	Carbohydrate transport and metabolism
gene-LOC110681816	At5g14080	5.74e-174	KOG4197	FOG: PPR repeat	POORLY CHARACTERIZED	R	General function prediction only
gene-LOC110681817	At3g01990	4.11e-84
gene-LOC110681818	At3g27010	7.49e-40
gene-LOC110681819	At3g56150	0	KOG1076	Translation initiation factor 3, subunit c (eIF-3c)	INFORMATION STORAGE AND PROCESSING	J	Translation, ribosomal structure and biogenesis
gene-LOC110681820	At5g02370	1.25e-66	KOG0242	Kinesin-like protein	CELLULAR PROCESSES AND SIGNALING	Z	Cytoskeleton
gene-LOC110681821	At3g27020	0
gene-LOC110681822	At5g14090	8.65e-27
gene-LOC110681823	At5g14100	3.92e-10	KOG0055	Multidrug/pheromone exporter, ABC superfamily	METABOLISM	Q	Secondary metabolites biosynthesis, transport and catabolism
gene-LOC110681824	At2g17250	5.99e-63	KOG2154	Predicted nucleolar protein involved in ribosome biogenesis	INFORMATION STORAGE AND PROCESSING	J	Translation, ribosomal structure and biogenesis
gene-LOC110681825	At3g01980	1.52e-118	KOG0725	Reductases with broad range of substrate specificities	POORLY CHARACTERIZED	R	General function prediction only
gene-LOC110681826	At5g50670	5.04e-40
gene-LOC110681827	At5g44530	0
gene-LOC110681828	At2g45910	4.64e-161
gene-LOC110681829	At2g45910	1.13e-21
gene-LOC110681830	At3g14470	3.91e-81	KOG4658	Apoptotic ATPase	CELLULAR PROCESSES AND SIGNALING	T	Signal transduction mechanisms
gene-LOC110681832	At5g05310	0
gene-LOC110681833	At3g10940	1.52e-33	KOG1716	Dual specificity phosphatase	CELLULAR PROCESSES AND SIGNALING	V	Defense mechanisms
gene-LOC110681834	At3g45550	1.33e-37	KOG1075	FOG: Reverse transcriptase	POORLY CHARACTERIZED	R	General function prediction only
gene-LOC110681835	At3g10960	0
gene-LOC110681836	At5g58380	0	KOG0583	Serine/threonine protein kinase	CELLULAR PROCESSES AND SIGNALING	T	Signal transduction mechanisms
gene-LOC110681837	At2g30800	4.58e-141	KOG0920	ATP-dependent RNA helicase A	INFORMATION STORAGE AND PROCESSING	A	RNA processing and modification
gene-LOC110681838	At3g11920	0
gene-LOC110681839	At2g17030_1	3.16e-14
gene-LOC110681840	At5g60060	4.88e-16
gene-LOC110681841	At2g17260	0	KOG1052	Glutamate-gated kainate-type ion channel receptor subunit GluR5 and related subunits	METABOLISM	P	Inorganic ion transport and metabolism
gene-LOC110681841	At2g17260	0	KOG1052	Glutamate-gated kainate-type ion channel receptor subunit GluR5 and related subunits	METABOLISM	E	Amino acid transport and metabolism
gene-LOC110681841	At2g17260	0	KOG1052	Glutamate-gated kainate-type ion channel receptor subunit GluR5 and related subunits	CELLULAR PROCESSES AND SIGNALING	T	Signal transduction mechanisms
gene-LOC110681842	At5g14140_1	7.43e-29	KOG4173	Alpha-SNAP protein	CELLULAR PROCESSES AND SIGNALING	U	Intracellular trafficking, secretion, and vesicular transport
gene-LOC110681843	At3g06250	5.94e-23
gene-LOC110681844	At5g14130	2.43e-126
gene-LOC110681846	At3g01930	9.42e-122
gene-LOC110681847	At3g26630	2.82e-151	KOG4197	FOG: PPR repeat	POORLY CHARACTERIZED	R	General function prediction only
gene-LOC110681848	At1g27970	3.03e-68	KOG2104	Nuclear transport factor 2	CELLULAR PROCESSES AND SIGNALING	U	Intracellular trafficking, secretion, and vesicular transport
gene-LOC110681849	At3g48660	4.61e-20
gene-LOC110681850	At3g27030	3.36e-17
gene-LOC110681851	At5g40960	4.06e-25
gene-LOC110681852	At2g12210	1.26e-28
gene-LOC110681853	At2g12210	1.12e-28
gene-LOC110681857	At2g12210	1.12e-28
gene-LOC110681860	At1g21230	1.35e-114
gene-LOC110681861	At1g21230	3.72e-99
gene-LOC110681862	At3g22170	7.34e-19
gene-LOC110681863	At5g48620	5.2e-83	KOG4658	Apoptotic ATPase	CELLULAR PROCESSES AND SIGNALING	T	Signal transduction mechanisms
gene-LOC110681864	At2g17265	2.24e-125	KOG1537	Homoserine kinase	METABOLISM	E	Amino acid transport and metabolism
gene-LOC110681865	At1g58390	3.89e-74	KOG4658	Apoptotic ATPase	CELLULAR PROCESSES AND SIGNALING	T	Signal transduction mechanisms
gene-LOC110681866	At3g18670	1.07e-102	KOG0504	FOG: Ankyrin repeat	POORLY CHARACTERIZED	R	General function prediction only
gene-LOC110681867	At3g18670	3.44e-104	KOG0504	FOG: Ankyrin repeat	POORLY CHARACTERIZED	R	General function prediction only
gene-LOC110681868	At5g48620	1.12e-71	KOG4658	Apoptotic ATPase	CELLULAR PROCESSES AND SIGNALING	T	Signal transduction mechanisms
gene-LOC110681869	At1g27290	1.65e-29
gene-LOC110681870	At3g48660	3.43e-32
gene-LOC110681872	At2g02150	3.19e-41	KOG4197	FOG: PPR repeat	POORLY CHARACTERIZED	R	General function prediction only
gene-LOC110681873	At5g56940	9.55e-70	KOG3419	Mitochondrial/chloroplast ribosomal protein S16	INFORMATION STORAGE AND PROCESSING	J	Translation, ribosomal structure and biogenesis
gene-LOC110681874	At1g20823	4.79e-35	KOG0800	FOG: Predicted E3 ubiquitin ligase	CELLULAR PROCESSES AND SIGNALING	O	Posttranslational modification, protein turnover, chaperones
gene-LOC110681875	At4g26110	2.15e-101	KOG1507	Nucleosome assembly protein NAP-1	INFORMATION STORAGE AND PROCESSING	B	Chromatin structure and dynamics
gene-LOC110681875	At4g26110	2.15e-101	KOG1507	Nucleosome assembly protein NAP-1	CELLULAR PROCESSES AND SIGNALING	D	Cell cycle control, cell division, chromosome partitioning
gene-LOC110681876	At2g02150	0	KOG4197	FOG: PPR repeat	POORLY CHARACTERIZED	R	General function prediction only
gene-LOC110681877	At2g02160	4.83e-47	KOG4791	Uncharacterized conserved protein	POORLY CHARACTERIZED	S	Function unknown
gene-LOC110681878	At1g14570	6.52e-133	KOG1364	Predicted ubiquitin regulatory protein, contains UAS and UBX domains	CELLULAR PROCESSES AND SIGNALING	O	Posttranslational modification, protein turnover, chaperones
gene-LOC110681879	At2g02090	0	KOG0389	SNF2 family DNA-dependent ATPase	INFORMATION STORAGE AND PROCESSING	B	Chromatin structure and dynamics
gene-LOC110681880	At2g02070	1.37e-106	KOG1721	FOG: Zn-finger	POORLY CHARACTERIZED	R	General function prediction only
gene-LOC110681881	At1g75010	1.78e-24	KOG0231	Junctional membrane complex protein Junctophilin and related MORN repeat proteins	POORLY CHARACTERIZED	R	General function prediction only
gene-LOC110681882	At3g51490	1.45e-93	KOG0254	Predicted transporter (major facilitator superfamily)	POORLY CHARACTERIZED	R	General function prediction only
gene-LOC110681883	At1g14590	4.81e-153
gene-LOC110681884	At1g09290	1.58e-57
gene-LOC110681885	At2g02060_1	2.34e-13
gene-LOC110681886	At2g02050	5.16e-47	KOG3468	NADH:ubiquinone oxidoreductase, NDUFB7/B18 subunit	METABOLISM	C	Energy production and conversion
gene-LOC110681887	At5g06920	1.55e-08
gene-LOC110681890	At2g02040	8.32e-102	KOG1237	H+/oligopeptide symporter	METABOLISM	E	Amino acid transport and metabolism
gene-LOC110681893	At3g17760	0	KOG1383	Glutamate decarboxylase/sphingosine phosphate lyase	METABOLISM	E	Amino acid transport and metabolism
gene-LOC110681894	At1g44960	6.11e-42	KOG3140	Predicted membrane protein	POORLY CHARACTERIZED	S	Function unknown
gene-LOC110681895	At2g02010	0	KOG1383	Glutamate decarboxylase/sphingosine phosphate lyase	METABOLISM	E	Amino acid transport and metabolism
gene-LOC110681897	At2g01990	5.59e-33
gene-LOC110681898	At1g60160	2.14e-33
gene-LOC110681901	At1g14660	1.09e-35	KOG1965	Sodium/hydrogen exchanger protein	METABOLISM	P	Inorganic ion transport and metabolism
gene-LOC110681902	At5g14170	0	KOG2570	SWI/SNF transcription activation complex subunit	INFORMATION STORAGE AND PROCESSING	B	Chromatin structure and dynamics
gene-LOC110681902	At5g14170	0	KOG2570	SWI/SNF transcription activation complex subunit	INFORMATION STORAGE AND PROCESSING	K	Transcription
gene-LOC110681903	At3g04605	2.77e-18
gene-LOC110681904	At3g27150	2.46e-101	KOG1072	FOG: Kelch repeat	POORLY CHARACTERIZED	R	General function prediction only
gene-LOC110681905	At2g20930	5.07e-57	KOG3444	Uncharacterized conserved protein	POORLY CHARACTERIZED	S	Function unknown
gene-LOC110681906	At2g01070	5.47e-153	KOG2568	Predicted membrane protein	POORLY CHARACTERIZED	S	Function unknown
gene-LOC110681907	At2g17270	1.53e-168	KOG0767	Mitochondrial phosphate carrier protein	METABOLISM	C	Energy production and conversion
gene-LOC110681908	At1g33270	1.42e-154	KOG3773	Adiponutrin and related vesicular transport proteins; predicted alpha/beta hydrolase	CELLULAR PROCESSES AND SIGNALING	U	Intracellular trafficking, secretion, and vesicular transport
gene-LOC110681909	At3g27160	8.1e-32
gene-LOC110681910	At2g01950	0
gene-LOC110681912	At1g64940	1.35e-178	KOG0156	Cytochrome P450 CYP2 subfamily	METABOLISM	Q	Secondary metabolites biosynthesis, transport and catabolism
gene-LOC110681913	At1g64950	0	KOG0156	Cytochrome P450 CYP2 subfamily	METABOLISM	Q	Secondary metabolites biosynthesis, transport and catabolism
gene-LOC110681914	At2g07010	8.51e-43	KOG0017	FOG: Transposon-encoded proteins with TYA, reverse transcriptase, integrase domains in various combinations	POORLY CHARACTERIZED	R	General function prediction only
gene-LOC110681915	CE20911	3.75e-87	KOG0987	DNA helicase PIF1/RRM3	CELLULAR PROCESSES AND SIGNALING	D	Cell cycle control, cell division, chromosome partitioning
gene-LOC110681916	At2g17290	0	KOG0032	Ca2+/calmodulin-dependent protein kinase, EF-Hand protein superfamily	CELLULAR PROCESSES AND SIGNALING	T	Signal transduction mechanisms
gene-LOC110681918	At3g27120	3.26e-19	KOG0740	AAA+-type ATPase	CELLULAR PROCESSES AND SIGNALING	O	Posttranslational modification, protein turnover, chaperones
gene-LOC110681919	At4g38220	1.35e-90	KOG2275	Aminoacylase ACY1 and related metalloexopeptidases	METABOLISM	E	Amino acid transport and metabolism
gene-LOC110681920	At3g01910	4.36e-17	KOG0535	Sulfite oxidase, molybdopterin-binding component	METABOLISM	C	Energy production and conversion
gene-LOC110681921	At5g66520	8.12e-114	KOG4197	FOG: PPR repeat	POORLY CHARACTERIZED	R	General function prediction only
gene-LOC110681922	At3g27110	2.97e-24
gene-LOC110681924	At3g27090	1.42e-54
gene-LOC110681925	At3g27100	5.72e-13	KOG4479	Transcription factor e(y)2	INFORMATION STORAGE AND PROCESSING	K	Transcription
gene-LOC110681926	At5g59710	0	KOG2151	Predicted transcriptional regulator	INFORMATION STORAGE AND PROCESSING	K	Transcription
gene-LOC110681926	At5g59710	0	KOG2151	Predicted transcriptional regulator	CELLULAR PROCESSES AND SIGNALING	D	Cell cycle control, cell division, chromosome partitioning
gene-LOC110681926	At5g59710	0	KOG2151	Predicted transcriptional regulator	POORLY CHARACTERIZED	R	General function prediction only
gene-LOC110681927	At4g35320	7.36e-31
gene-LOC110681928	At1g27390	1.55e-69
gene-LOC110681929	At3g27060	0	KOG1567	Ribonucleotide reductase, beta subunit	METABOLISM	F	Nucleotide transport and metabolism
gene-LOC110681930	At3g01920	1.31e-90	KOG3051	RNA binding/translational regulation protein of the SUA5 family	INFORMATION STORAGE AND PROCESSING	J	Translation, ribosomal structure and biogenesis
gene-LOC110681931	At3g27050	9.68e-64
gene-LOC110681932	At1g70560	2.12e-102
gene-LOC110681934	At5g40950	2.69e-85	KOG4600	Mitochondrial ribosomal protein MRP7 (L2)	INFORMATION STORAGE AND PROCESSING	J	Translation, ribosomal structure and biogenesis
gene-LOC110681935	At5g41760	1.65e-57	KOG2234	Predicted UDP-galactose transporter	METABOLISM	G	Carbohydrate transport and metabolism
gene-LOC110681936	At5g50460	4.22e-12	KOG3498	Preprotein translocase, gamma subunit	CELLULAR PROCESSES AND SIGNALING	U	Intracellular trafficking, secretion, and vesicular transport
gene-LOC110681937	At5g08560	4.39e-92	KOG0293	WD40 repeat-containing protein	POORLY CHARACTERIZED	S	Function unknown
gene-LOC110681938	At1g06680	4.51e-140
gene-LOC110681939	At5g53530	1.63e-30	KOG3063	Membrane coat complex Retromer, subunit VPS26	CELLULAR PROCESSES AND SIGNALING	U	Intracellular trafficking, secretion, and vesicular transport
gene-LOC110681940	At2g02170	5.49e-116
gene-LOC110681941	At1g14530	4.4e-131
gene-LOC110681942	At4g15080	1.08e-60	KOG1311	DHHC-type Zn-finger proteins	POORLY CHARACTERIZED	R	General function prediction only
gene-LOC110681943	At3g22200	4.19e-12	KOG1404	Alanine-glyoxylate aminotransferase AGT2	METABOLISM	E	Amino acid transport and metabolism
gene-LOC110681944	At3g22200	9.74e-11	KOG1404	Alanine-glyoxylate aminotransferase AGT2	METABOLISM	E	Amino acid transport and metabolism
gene-LOC110681945	At1g31300	8.83e-11	KOG4561	Uncharacterized conserved protein, contains TBC domain	CELLULAR PROCESSES AND SIGNALING	T	Signal transduction mechanisms
gene-LOC110681945	At1g31300	8.83e-11	KOG4561	Uncharacterized conserved protein, contains TBC domain	POORLY CHARACTERIZED	R	General function prediction only
gene-LOC110681947	At3g22170	0
gene-LOC110681948	At1g33330	2.12e-13	KOG2726	Mitochondrial polypeptide chain release factor	INFORMATION STORAGE AND PROCESSING	J	Translation, ribosomal structure and biogenesis
gene-LOC110681949	At1g30970	1.64e-68	KOG2893	Zn finger protein	POORLY CHARACTERIZED	R	General function prediction only
gene-LOC110681950	At2g32260	5.21e-154	KOG2804	Phosphorylcholine transferase/cholinephosphate cytidylyltransferase	METABOLISM	I	Lipid transport and metabolism
gene-LOC110681951	At3g28410	2.76e-09
gene-LOC110681952	At4g02720	2.87e-75	KOG2812	Uncharacterized conserved protein	POORLY CHARACTERIZED	S	Function unknown
gene-LOC110681953	At4g15110	0	KOG0157	Cytochrome P450 CYP4/CYP19/CYP26 subfamilies	METABOLISM	Q	Secondary metabolites biosynthesis, transport and catabolism
gene-LOC110681953	At4g15110	0	KOG0157	Cytochrome P450 CYP4/CYP19/CYP26 subfamilies	METABOLISM	I	Lipid transport and metabolism
gene-LOC110681954	At4g30600	1.33e-81	KOG0781	Signal recognition particle receptor, alpha subunit	CELLULAR PROCESSES AND SIGNALING	U	Intracellular trafficking, secretion, and vesicular transport
gene-LOC110681955	At3g22150	0	KOG4197	FOG: PPR repeat	POORLY CHARACTERIZED	R	General function prediction only
gene-LOC110681956	At4g26680	0	KOG4197	FOG: PPR repeat	POORLY CHARACTERIZED	R	General function prediction only
gene-LOC110681957	At4g15140	7.97e-09
gene-LOC110681958	At4g15160_1	2.75e-24
gene-LOC110681959	At5g60870	5.38e-27	KOG1426	FOG: RCC1 domain	POORLY CHARACTERIZED	S	Function unknown
gene-LOC110681960	At2g20420	0	KOG2799	Succinyl-CoA synthetase, beta subunit	METABOLISM	C	Energy production and conversion
gene-LOC110681961	At1g30610	0	KOG4197	FOG: PPR repeat	POORLY CHARACTERIZED	R	General function prediction only
gene-LOC110681963	At4g16330	1.32e-47	KOG0143	Iron/ascorbate family oxidoreductases	METABOLISM	Q	Secondary metabolites biosynthesis, transport and catabolism
gene-LOC110681963	At4g16330	1.32e-47	KOG0143	Iron/ascorbate family oxidoreductases	POORLY CHARACTERIZED	R	General function prediction only
gene-LOC110681964	At3g22310	1.79e-49	KOG0331	ATP-dependent RNA helicase	INFORMATION STORAGE AND PROCESSING	A	RNA processing and modification
gene-LOC110681965	At5g26734	0	KOG2641	Predicted seven transmembrane receptor - rhodopsin family	CELLULAR PROCESSES AND SIGNALING	T	Signal transduction mechanisms
gene-LOC110681966	At4g18180	1.3e-43
gene-LOC110681967	At5g26675	0	KOG2519	5'-3' exonuclease	INFORMATION STORAGE AND PROCESSING	L	Replication, recombination and repair
gene-LOC110681968	At1g23280	3.89e-89	KOG3064	RNA-binding nuclear protein (MAK16) containing a distinct C4 Zn-finger	INFORMATION STORAGE AND PROCESSING	A	RNA processing and modification
gene-LOC110681969	At1g09570	0
gene-LOC110681970	At2g13675	1.6e-111	KOG0916	1,3-beta-glucan synthase/callose synthase catalytic subunit	CELLULAR PROCESSES AND SIGNALING	M	Cell wall/membrane/envelope biogenesis
gene-LOC110681971	At1g53570	2.63e-161	KOG0198	MEKK and related serine/threonine protein kinases	CELLULAR PROCESSES AND SIGNALING	T	Signal transduction mechanisms
gene-LOC110681972	At1g19020	9.9e-99	KOG1361	Predicted hydrolase involved in interstrand cross-link repair	INFORMATION STORAGE AND PROCESSING	L	Replication, recombination and repair
gene-LOC110681973	At2g17340	9.26e-21	KOG4584	Uncharacterized conserved protein	POORLY CHARACTERIZED	R	General function prediction only
gene-LOC110681974	At1g74880	1.39e-07
gene-LOC110681975	At4g33460	3.23e-103	KOG0055	Multidrug/pheromone exporter, ABC superfamily	METABOLISM	Q	Secondary metabolites biosynthesis, transport and catabolism
gene-LOC110681976	At5g13510	1.75e-24
gene-LOC110681977	At4g33440	8.42e-95
gene-LOC110681978	At2g13650	1.17e-148	KOG1444	Nucleotide-sugar transporter VRG4/SQV-7	METABOLISM	G	Carbohydrate transport and metabolism
gene-LOC110681978	At2g13650	1.17e-148	KOG1444	Nucleotide-sugar transporter VRG4/SQV-7	CELLULAR PROCESSES AND SIGNALING	O	Posttranslational modification, protein turnover, chaperones
gene-LOC110681978	At2g13650	1.17e-148	KOG1444	Nucleotide-sugar transporter VRG4/SQV-7	CELLULAR PROCESSES AND SIGNALING	U	Intracellular trafficking, secretion, and vesicular transport
gene-LOC110681979	At5g64040	1.06e-66
gene-LOC110681980	At5g09310	6.51e-58	KOG3402	Predicted membrane protein	POORLY CHARACTERIZED	S	Function unknown
gene-LOC110681981	At5g44860	1.04e-37
gene-LOC110681982	At5g17370	4.4e-06	KOG2695	WD40 repeat protein	POORLY CHARACTERIZED	R	General function prediction only
gene-LOC110681983	At1g20850	0	KOG1543	Cysteine proteinase Cathepsin L	CELLULAR PROCESSES AND SIGNALING	O	Posttranslational modification, protein turnover, chaperones
gene-LOC110681984	At1g43890	4e-21	KOG0080	GTPase Rab18, small G protein superfamily	POORLY CHARACTERIZED	R	General function prediction only
gene-LOC110681985	At1g74350	0	KOG1075	FOG: Reverse transcriptase	POORLY CHARACTERIZED	R	General function prediction only
gene-LOC110681986	At2g13620	0	KOG1650	Predicted K+/H+-antiporter	METABOLISM	P	Inorganic ion transport and metabolism
gene-LOC110681987	At2g13600	0	KOG4197	FOG: PPR repeat	POORLY CHARACTERIZED	R	General function prediction only
gene-LOC110681988	At2g13610	0	KOG0061	Transporter, ABC superfamily (Breast cancer resistance protein)	METABOLISM	Q	Secondary metabolites biosynthesis, transport and catabolism
gene-LOC110681990	At5g09300	3.69e-25	KOG1182	Branched chain alpha-keto acid dehydrogenase complex, alpha subunit	METABOLISM	C	Energy production and conversion
gene-LOC110681991	At2g17350	2.71e-15
gene-LOC110681992	At4g33470	0	KOG1343	Histone deacetylase complex, catalytic component HDA1	INFORMATION STORAGE AND PROCESSING	B	Chromatin structure and dynamics
gene-LOC110681993	At1g31790	2.11e-76	KOG4197	FOG: PPR repeat	POORLY CHARACTERIZED	R	General function prediction only
gene-LOC110681994	At5g63980	1.5e-163	KOG1528	Salt-sensitive 3'-phosphoadenosine-5'-phosphatase HAL2/SAL1	METABOLISM	F	Nucleotide transport and metabolism
gene-LOC110681994	At5g63980	1.5e-163	KOG1528	Salt-sensitive 3'-phosphoadenosine-5'-phosphatase HAL2/SAL1	METABOLISM	P	Inorganic ion transport and metabolism
gene-LOC110681995	At1g49320	7.3e-52
gene-LOC110681996	At5g64530	1.47e-11
gene-LOC110681998	At1g49320	1.37e-12
gene-LOC110681999	At5g08020	2.03e-06	KOG0851	Single-stranded DNA-binding replication protein A (RPA), large (70 kD) subunit and related ssDNA-binding proteins	INFORMATION STORAGE AND PROCESSING	L	Replication, recombination and repair
gene-LOC110682001	At1g14620	4.14e-100	KOG4548	Mitochondrial ribosomal protein L17	INFORMATION STORAGE AND PROCESSING	J	Translation, ribosomal structure and biogenesis
gene-LOC110682002	At2g03880	0	KOG4197	FOG: PPR repeat	POORLY CHARACTERIZED	R	General function prediction only
gene-LOC110682003	At5g64010	4.14e-09
gene-LOC110682004	At5g64600	0
gene-LOC110682005	At5g63720	4.53e-06
gene-LOC110682006	At5g64580	0	KOG0731	AAA+-type ATPase containing the peptidase M41 domain	CELLULAR PROCESSES AND SIGNALING	O	Posttranslational modification, protein turnover, chaperones
gene-LOC110682007	At5g24830	1.56e-156	KOG4197	FOG: PPR repeat	POORLY CHARACTERIZED	R	General function prediction only
gene-LOC110682008	At2g39970	4.11e-16	KOG0769	Predicted mitochondrial carrier protein	METABOLISM	C	Energy production and conversion
gene-LOC110682009	At3g62520	5.16e-21	KOG1121	Tam3-transposase (Ac family)	INFORMATION STORAGE AND PROCESSING	L	Replication, recombination and repair
gene-LOC110682010	At5g64630	0	KOG1009	Chromatin assembly complex 1 subunit B/CAC2 (contains WD40 repeats)	INFORMATION STORAGE AND PROCESSING	B	Chromatin structure and dynamics
gene-LOC110682010	At5g64630	0	KOG1009	Chromatin assembly complex 1 subunit B/CAC2 (contains WD40 repeats)	INFORMATION STORAGE AND PROCESSING	L	Replication, recombination and repair
gene-LOC110682011	At1g48880	2.02e-90
gene-LOC110682012	At4g38220	2.49e-70	KOG2275	Aminoacylase ACY1 and related metalloexopeptidases	METABOLISM	E	Amino acid transport and metabolism
gene-LOC110682013	At3g18640	7.68e-13
gene-LOC110682014	At5g16630	1.2e-37	KOG2179	Nucleotide excision repair complex XPC-HR23B, subunit XPC/DPB11	INFORMATION STORAGE AND PROCESSING	L	Replication, recombination and repair
gene-LOC110682015	At3g18660	0	KOG1950	Glycosyl transferase, family 8 - glycogenin	METABOLISM	G	Carbohydrate transport and metabolism
gene-LOC110682016	At5g09760	0
gene-LOC110682017	At1g34545	4.48e-83	KOG0017	FOG: Transposon-encoded proteins with TYA, reverse transcriptase, integrase domains in various combinations	POORLY CHARACTERIZED	R	General function prediction only
gene-LOC110682018	At2g38820	9.86e-27
gene-LOC110682019	At5g09790_2	4.56e-34	KOG1083	Putative transcription factor ASH1/LIN-59	INFORMATION STORAGE AND PROCESSING	K	Transcription
gene-LOC110682020	At3g18690	4.43e-10
gene-LOC110682022	At1g48870	5.48e-27	KOG0283	WD40 repeat-containing protein	POORLY CHARACTERIZED	S	Function unknown
gene-LOC110682023	At5g64660	1.8e-99
gene-LOC110682024	At3g18730_1	1.58e-77	KOG1124	FOG: TPR repeat	POORLY CHARACTERIZED	R	General function prediction only
gene-LOC110682025	At1g49170	5.78e-13	KOG3276	Uncharacterized conserved protein, contains YggU domain	POORLY CHARACTERIZED	S	Function unknown
gene-LOC110682027	At3g18770	4.06e-104	KOG4573	Phosphoprotein involved in cytoplasm to vacuole targeting and autophagy	CELLULAR PROCESSES AND SIGNALING	U	Intracellular trafficking, secretion, and vesicular transport
gene-LOC110682028	At2g37840	7.08e-12	KOG0595	Serine/threonine-protein kinase involved in autophagy	CELLULAR PROCESSES AND SIGNALING	O	Posttranslational modification, protein turnover, chaperones
gene-LOC110682028	At2g37840	7.08e-12	KOG0595	Serine/threonine-protein kinase involved in autophagy	CELLULAR PROCESSES AND SIGNALING	U	Intracellular trafficking, secretion, and vesicular transport
gene-LOC110682028	At2g37840	7.08e-12	KOG0595	Serine/threonine-protein kinase involved in autophagy	CELLULAR PROCESSES AND SIGNALING	T	Signal transduction mechanisms
gene-LOC110682029	At1g49230	6.74e-43	KOG0800	FOG: Predicted E3 ubiquitin ligase	CELLULAR PROCESSES AND SIGNALING	O	Posttranslational modification, protein turnover, chaperones
gene-LOC110682030	At1g49230	3.89e-53	KOG0800	FOG: Predicted E3 ubiquitin ligase	CELLULAR PROCESSES AND SIGNALING	O	Posttranslational modification, protein turnover, chaperones
gene-LOC110682031	At1g49230	3.34e-50	KOG0800	FOG: Predicted E3 ubiquitin ligase	CELLULAR PROCESSES AND SIGNALING	O	Posttranslational modification, protein turnover, chaperones
gene-LOC110682032	At1g49230	9.5e-52	KOG0800	FOG: Predicted E3 ubiquitin ligase	CELLULAR PROCESSES AND SIGNALING	O	Posttranslational modification, protein turnover, chaperones
gene-LOC110682033	At1g49230	3.85e-66	KOG0800	FOG: Predicted E3 ubiquitin ligase	CELLULAR PROCESSES AND SIGNALING	O	Posttranslational modification, protein turnover, chaperones
gene-LOC110682035	At4g39450	0	KOG1884	Uncharacterized conserved protein	POORLY CHARACTERIZED	S	Function unknown
gene-LOC110682037	At5g09820	2.58e-52
gene-LOC110682038	At5g09830	1.2e-43	KOG3348	BolA (bacterial stress-induced morphogen)-related protein	CELLULAR PROCESSES AND SIGNALING	T	Signal transduction mechanisms
gene-LOC110682039	At1g76880	6.95e-104	KOG4282	Transcription factor GT-2 and related proteins, contains trihelix DNA-binding/SANT domain	INFORMATION STORAGE AND PROCESSING	K	Transcription
gene-LOC110682040	At1g71840	3.57e-176	KOG0296	Angio-associated migratory cell protein (contains WD40 repeats)	POORLY CHARACTERIZED	S	Function unknown
gene-LOC110682042	At3g18800	3.02e-77
gene-LOC110682044	At4g38220	1.54e-71	KOG2275	Aminoacylase ACY1 and related metalloexopeptidases	METABOLISM	E	Amino acid transport and metabolism
gene-LOC110682045	At5g64700	4.59e-14
gene-LOC110682046	At5g09840	1.69e-98
gene-LOC110682047	At5g09850	4.12e-16
gene-LOC110682048	At2g25010	7.09e-34
gene-LOC110682049	At4g39330	4e-177	KOG0023	Alcohol dehydrogenase, class V	METABOLISM	Q	Secondary metabolites biosynthesis, transport and catabolism
gene-LOC110682050	At5g13330	7.95e-27
gene-LOC110682051	At3g14470	2.02e-81	KOG4658	Apoptotic ATPase	CELLULAR PROCESSES AND SIGNALING	T	Signal transduction mechanisms
gene-LOC110682052	At2g21790	1.75e-40	KOG1112	Ribonucleotide reductase, alpha subunit	METABOLISM	F	Nucleotide transport and metabolism
gene-LOC110682053	At1g43130	2.25e-142
gene-LOC110682054	At5g09880	1.42e-165	KOG0147	Transcriptional coactivator CAPER (RRM superfamily)	INFORMATION STORAGE AND PROCESSING	K	Transcription
gene-LOC110682055	At1g43190	0	KOG1190	Polypyrimidine tract-binding protein	INFORMATION STORAGE AND PROCESSING	A	RNA processing and modification
gene-LOC110682056	At1g76010	4.64e-69	KOG2567	Uncharacterized conserved protein	POORLY CHARACTERIZED	S	Function unknown
gene-LOC110682057	At1g43170	3.17e-87	KOG0746	60S ribosomal protein L3 and related proteins	INFORMATION STORAGE AND PROCESSING	J	Translation, ribosomal structure and biogenesis
gene-LOC110682058	At5g64730	5.48e-34	KOG0316	Conserved WD40 repeat-containing protein	POORLY CHARACTERIZED	S	Function unknown
gene-LOC110682059	At4g24630	7.62e-53	KOG1311	DHHC-type Zn-finger proteins	POORLY CHARACTERIZED	R	General function prediction only
gene-LOC110682060	At4g39370	1.12e-52	KOG1868	Ubiquitin C-terminal hydrolase	CELLULAR PROCESSES AND SIGNALING	O	Posttranslational modification, protein turnover, chaperones
gene-LOC110682061	At2g18740	6.44e-55	KOG1774	Small nuclear ribonucleoprotein E	INFORMATION STORAGE AND PROCESSING	A	RNA processing and modification
gene-LOC110682062	At2g22140	2.74e-76
gene-LOC110682063	At4g39380	3.07e-14
gene-LOC110682064	At4g09810	1.02e-160	KOG1441	Glucose-6-phosphate/phosphate and phosphoenolpyruvate/phosphate antiporter	METABOLISM	G	Carbohydrate transport and metabolism
gene-LOC110682064	At4g09810	1.02e-160	KOG1441	Glucose-6-phosphate/phosphate and phosphoenolpyruvate/phosphate antiporter	METABOLISM	E	Amino acid transport and metabolism
gene-LOC110682065	At1g50240	2.32e-21
gene-LOC110682066	At4g39400	0
gene-LOC110682067	At4g39410	4.32e-23
gene-LOC110682070	At4g38090	3.77e-78	KOG3299	Uncharacterized conserved protein	POORLY CHARACTERIZED	S	Function unknown
gene-LOC110682071	At2g41130	9.01e-09	KOG3561	Aryl-hydrocarbon receptor nuclear translocator	INFORMATION STORAGE AND PROCESSING	K	Transcription
gene-LOC110682072	At2g22530	1.01e-31	KOG2125	Glycosylphosphatidylinositol anchor synthesis protein	CELLULAR PROCESSES AND SIGNALING	T	Signal transduction mechanisms
gene-LOC110682073	At5g65460	1.79e-53	KOG0239	Kinesin (KAR3 subfamily)	CELLULAR PROCESSES AND SIGNALING	Z	Cytoskeleton
gene-LOC110682074	At2g22540	1.72e-86	KOG0014	MADS box transcription factor	INFORMATION STORAGE AND PROCESSING	K	Transcription
gene-LOC110682075	At5g10480	4.7e-10	KOG3187	Protein tyrosine phosphatase-like protein PTPLA (contains Pro instead of catalytic Arg)	POORLY CHARACTERIZED	R	General function prediction only
gene-LOC110682076	At4g38220	5.9e-68	KOG2275	Aminoacylase ACY1 and related metalloexopeptidases	METABOLISM	E	Amino acid transport and metabolism
gene-LOC110682077	At5g64560	2.33e-25	KOG2662	Magnesium transporters: CorA family	METABOLISM	P	Inorganic ion transport and metabolism
gene-LOC110682078	At5g10490	5.48e-41
gene-LOC110682079	At4g38070_1	4.68e-46
gene-LOC110682080	At5g65470	0
gene-LOC110682082	At4g38060	2.98e-13
gene-LOC110682083	At2g22560	0
gene-LOC110682084	At2g22570	5.04e-23
gene-LOC110682085	At4g38050	0	KOG1292	Xanthine/uracil transporters	METABOLISM	F	Nucleotide transport and metabolism
gene-LOC110682086	At5g65490	1.15e-57	KOG2406	MADS box transcription factor	INFORMATION STORAGE AND PROCESSING	K	Transcription
gene-LOC110682087	At2g06050	4.23e-100	KOG0134	NADH:flavin oxidoreductase/12-oxophytodienoate reductase	METABOLISM	C	Energy production and conversion
gene-LOC110682087	At2g06050	4.23e-100	KOG0134	NADH:flavin oxidoreductase/12-oxophytodienoate reductase	POORLY CHARACTERIZED	R	General function prediction only
gene-LOC110682089	At4g38210	9.71e-112
gene-LOC110682091	At5g65500	2.01e-45
gene-LOC110682092	At5g10510	3.42e-145
gene-LOC110682093	At5g65540	7.35e-112
gene-LOC110682094	At5g65530	1.4e-25	KOG1187	Serine/threonine protein kinase	CELLULAR PROCESSES AND SIGNALING	T	Signal transduction mechanisms
gene-LOC110682095	At2g22600	3.05e-39	KOG2190	PolyC-binding proteins alphaCP-1 and related KH domain proteins	INFORMATION STORAGE AND PROCESSING	A	RNA processing and modification
gene-LOC110682095	At2g22600	3.05e-39	KOG2190	PolyC-binding proteins alphaCP-1 and related KH domain proteins	POORLY CHARACTERIZED	R	General function prediction only
gene-LOC110682096	At4g15560	6.85e-47	KOG0523	Transketolase	METABOLISM	G	Carbohydrate transport and metabolism
gene-LOC110682097	At5g65570	0	KOG4197	FOG: PPR repeat	POORLY CHARACTERIZED	R	General function prediction only
gene-LOC110682098	At5g07480	1.74e-73	KOG0143	Iron/ascorbate family oxidoreductases	METABOLISM	Q	Secondary metabolites biosynthesis, transport and catabolism
gene-LOC110682098	At5g07480	1.74e-73	KOG0143	Iron/ascorbate family oxidoreductases	POORLY CHARACTERIZED	R	General function prediction only
gene-LOC110682099	At5g07480	2.44e-34	KOG0143	Iron/ascorbate family oxidoreductases	METABOLISM	Q	Secondary metabolites biosynthesis, transport and catabolism
gene-LOC110682099	At5g07480	2.44e-34	KOG0143	Iron/ascorbate family oxidoreductases	POORLY CHARACTERIZED	R	General function prediction only
gene-LOC110682100	At5g64050	0	KOG1149	Glutamyl-tRNA synthetase (mitochondrial)	INFORMATION STORAGE AND PROCESSING	J	Translation, ribosomal structure and biogenesis
gene-LOC110682101	At4g38040	1.33e-55	KOG1021	Acetylglucosaminyltransferase EXT1/exostosin 1	METABOLISM	G	Carbohydrate transport and metabolism
gene-LOC110682101	At4g38040	1.33e-55	KOG1021	Acetylglucosaminyltransferase EXT1/exostosin 1	CELLULAR PROCESSES AND SIGNALING	M	Cell wall/membrane/envelope biogenesis
gene-LOC110682101	At4g38040	1.33e-55	KOG1021	Acetylglucosaminyltransferase EXT1/exostosin 1	CELLULAR PROCESSES AND SIGNALING	W	Extracellular structures
gene-LOC110682102	At3g17450	2.17e-40
gene-LOC110682103	At2g14120	6.55e-39	KOG0446	Vacuolar sorting protein VPS1, dynamin, and related proteins	CELLULAR PROCESSES AND SIGNALING	U	Intracellular trafficking, secretion, and vesicular transport
gene-LOC110682103	At2g14120	6.55e-39	KOG0446	Vacuolar sorting protein VPS1, dynamin, and related proteins	POORLY CHARACTERIZED	R	General function prediction only
gene-LOC110682104	At2g14170	1.1e-13	KOG2449	Methylmalonate semialdehyde dehydrogenase	METABOLISM	E	Amino acid transport and metabolism
gene-LOC110682104	At2g14170	1.1e-13	KOG2449	Methylmalonate semialdehyde dehydrogenase	METABOLISM	G	Carbohydrate transport and metabolism
gene-LOC110682105	At4g38020	1.1e-44	KOG2506	SpoU rRNA Methylase family protein	INFORMATION STORAGE AND PROCESSING	J	Translation, ribosomal structure and biogenesis
gene-LOC110682106	At5g09570	1.4e-12	KOG4090	Uncharacterized conserved protein	POORLY CHARACTERIZED	S	Function unknown
gene-LOC110682107	At2g22610	0	KOG0239	Kinesin (KAR3 subfamily)	CELLULAR PROCESSES AND SIGNALING	Z	Cytoskeleton
gene-LOC110682108	At5g65590	3.12e-45
gene-LOC110682109	At4g38200	0	KOG0929	Guanine nucleotide exchange factor	CELLULAR PROCESSES AND SIGNALING	U	Intracellular trafficking, secretion, and vesicular transport
gene-LOC110682110	At3g11220	5.23e-135	KOG3949	RNA polymerase II elongator complex, subunit ELP4	INFORMATION STORAGE AND PROCESSING	B	Chromatin structure and dynamics
gene-LOC110682110	At3g11220	5.23e-135	KOG3949	RNA polymerase II elongator complex, subunit ELP4	INFORMATION STORAGE AND PROCESSING	K	Transcription
gene-LOC110682111	At4g37990	3.32e-52	KOG0023	Alcohol dehydrogenase, class V	METABOLISM	Q	Secondary metabolites biosynthesis, transport and catabolism
gene-LOC110682112	At4g37980	7.94e-62	KOG0023	Alcohol dehydrogenase, class V	METABOLISM	Q	Secondary metabolites biosynthesis, transport and catabolism
gene-LOC110682113	At4g35880	1.63e-175	KOG1339	Aspartyl protease	CELLULAR PROCESSES AND SIGNALING	O	Posttranslational modification, protein turnover, chaperones
gene-LOC110682114	At5g04600	9.08e-83	KOG4208	Nucleolar RNA-binding protein NIFK	POORLY CHARACTERIZED	R	General function prediction only
gene-LOC110682115	At3g01160	2.3e-23	KOG2318	Uncharacterized conserved protein	POORLY CHARACTERIZED	S	Function unknown
gene-LOC110682116	At2g17760	1.99e-128	KOG1339	Aspartyl protease	CELLULAR PROCESSES AND SIGNALING	O	Posttranslational modification, protein turnover, chaperones
gene-LOC110682117	At5g42180	4.41e-149
gene-LOC110682118	At5g42180	1.14e-143
gene-LOC110682120	At5g66090	1.18e-67
gene-LOC110682121	At4g35890	1.23e-27	KOG2590	RNA-binding protein LARP/SRO9 and related La domain proteins	CELLULAR PROCESSES AND SIGNALING	O	Posttranslational modification, protein turnover, chaperones
gene-LOC110682121	At4g35890	1.23e-27	KOG2590	RNA-binding protein LARP/SRO9 and related La domain proteins	INFORMATION STORAGE AND PROCESSING	J	Translation, ribosomal structure and biogenesis
gene-LOC110682122	At3g51320	2.77e-132	KOG4197	FOG: PPR repeat	POORLY CHARACTERIZED	R	General function prediction only
gene-LOC110682123	At1g75950	7.89e-42	KOG1724	SCF ubiquitin ligase, Skp1 component	CELLULAR PROCESSES AND SIGNALING	O	Posttranslational modification, protein turnover, chaperones
gene-LOC110682124	At1g76490	0	KOG2480	3-hydroxy-3-methylglutaryl-CoA (HMG-CoA) reductase	METABOLISM	I	Lipid transport and metabolism
gene-LOC110682126	At4g35920	6.82e-75
gene-LOC110682128	At1g76520	2.05e-12	KOG2722	Predicted membrane protein	POORLY CHARACTERIZED	S	Function unknown
gene-LOC110682129	At4g36740	1.17e-43	KOG0483	Transcription factor HEX, contains HOX and HALZ domains	INFORMATION STORAGE AND PROCESSING	K	Transcription
gene-LOC110682130	At1g12570	5.11e-80	KOG1238	Glucose dehydrogenase/choline dehydrogenase/mandelonitrile lyase (GMC oxidoreductase family)	POORLY CHARACTERIZED	R	General function prediction only
gene-LOC110682131	At5g63870	3.41e-73	KOG0376	Serine-threonine phosphatase 2A, catalytic subunit	POORLY CHARACTERIZED	R	General function prediction only
gene-LOC110682133	At1g76490	1.07e-56	KOG2480	3-hydroxy-3-methylglutaryl-CoA (HMG-CoA) reductase	METABOLISM	I	Lipid transport and metabolism
gene-LOC110682134	At4g35390	1.73e-50
gene-LOC110682135	At1g16970	1.79e-14	KOG2327	DNA-binding subunit of a DNA-dependent protein kinase (Ku70 autoantigen)	INFORMATION STORAGE AND PROCESSING	L	Replication, recombination and repair
gene-LOC110682136	At5g65950	0	KOG4386	Uncharacterized conserved protein	POORLY CHARACTERIZED	S	Function unknown
gene-LOC110682137	Hs20560930	3.51e-55	KOG1845	MORC family ATPases	CELLULAR PROCESSES AND SIGNALING	D	Cell cycle control, cell division, chromosome partitioning
gene-LOC110682138	At4g35470	0	KOG0619	FOG: Leucine rich repeat	POORLY CHARACTERIZED	R	General function prediction only
gene-LOC110682139	At2g17270	8.63e-51	KOG0767	Mitochondrial phosphate carrier protein	METABOLISM	C	Energy production and conversion
gene-LOC110682140	At4g35300	0	KOG0254	Predicted transporter (major facilitator superfamily)	POORLY CHARACTERIZED	R	General function prediction only
gene-LOC110682141	At4g38180	0
gene-LOC110682142	At5g51300	0	KOG0119	Splicing factor 1/branch point binding protein (RRM superfamily)	INFORMATION STORAGE AND PROCESSING	A	RNA processing and modification
gene-LOC110682143	At2g17430	2.07e-20
gene-LOC110682144	At1g20823	5.16e-26	KOG0800	FOG: Predicted E3 ubiquitin ligase	CELLULAR PROCESSES AND SIGNALING	O	Posttranslational modification, protein turnover, chaperones
gene-LOC110682146	At5g65980	1.39e-180	KOG2722	Predicted membrane protein	POORLY CHARACTERIZED	S	Function unknown
gene-LOC110682147	At3g57000	3.3e-22	KOG3073	Protein required for 18S rRNA maturation and 40S ribosome biogenesis	INFORMATION STORAGE AND PROCESSING	J	Translation, ribosomal structure and biogenesis
gene-LOC110682148	At5g65980	0	KOG2722	Predicted membrane protein	POORLY CHARACTERIZED	S	Function unknown
gene-LOC110682149	At3g14470	2.6e-34	KOG4658	Apoptotic ATPase	CELLULAR PROCESSES AND SIGNALING	T	Signal transduction mechanisms
gene-LOC110682150	At2g17510	1.06e-34	KOG2102	Exosomal 3'-5' exoribonuclease complex, subunit Rrp44/Dis3	INFORMATION STORAGE AND PROCESSING	J	Translation, ribosomal structure and biogenesis
gene-LOC110682151	At3g56990	0	KOG2321	WD40 repeat protein	POORLY CHARACTERIZED	R	General function prediction only
gene-LOC110682152	At5g08290	1.09e-51	KOG3414	Component of the U4/U6.U5 snRNP/mitosis protein DIM1	INFORMATION STORAGE AND PROCESSING	A	RNA processing and modification
gene-LOC110682152	At5g08290	1.09e-51	KOG3414	Component of the U4/U6.U5 snRNP/mitosis protein DIM1	CELLULAR PROCESSES AND SIGNALING	D	Cell cycle control, cell division, chromosome partitioning
gene-LOC110682153	At5g24360	0	KOG1027	Serine/threonine protein kinase and endoribonuclease ERN1/IRE1, sensor of the unfolded protein response pathway	CELLULAR PROCESSES AND SIGNALING	T	Signal transduction mechanisms
gene-LOC110682155	At3g51480	2.03e-158	KOG1052	Glutamate-gated kainate-type ion channel receptor subunit GluR5 and related subunits	METABOLISM	P	Inorganic ion transport and metabolism
gene-LOC110682155	At3g51480	2.03e-158	KOG1052	Glutamate-gated kainate-type ion channel receptor subunit GluR5 and related subunits	METABOLISM	E	Amino acid transport and metabolism
gene-LOC110682155	At3g51480	2.03e-158	KOG1052	Glutamate-gated kainate-type ion channel receptor subunit GluR5 and related subunits	CELLULAR PROCESSES AND SIGNALING	T	Signal transduction mechanisms
gene-LOC110682156	At4g35490	1.79e-66	KOG3257	Mitochondrial/chloroplast ribosomal protein L11	INFORMATION STORAGE AND PROCESSING	J	Translation, ribosomal structure and biogenesis
gene-LOC110682157	At4g38250	2.89e-172	KOG1304	Amino acid transporters	METABOLISM	E	Amino acid transport and metabolism
gene-LOC110682158	At4g35500	0	KOG1290	Serine/threonine protein kinase	CELLULAR PROCESSES AND SIGNALING	T	Signal transduction mechanisms
gene-LOC110682159	At4g38170	0
gene-LOC110682162	At4g35520	7.51e-106	KOG1977	DNA mismatch repair protein - MLH3 family	INFORMATION STORAGE AND PROCESSING	L	Replication, recombination and repair
gene-LOC110682163	At5g41630	2.88e-19
gene-LOC110682164	At4g35530	4.18e-18	KOG4551	GPI-GlcNAc transferase complex, PIG-H component, involved in glycosylphosphatidylinositol anchor biosynthesis	CELLULAR PROCESSES AND SIGNALING	M	Cell wall/membrane/envelope biogenesis
gene-LOC110682164	At4g35530	4.18e-18	KOG4551	GPI-GlcNAc transferase complex, PIG-H component, involved in glycosylphosphatidylinositol anchor biosynthesis	CELLULAR PROCESSES AND SIGNALING	O	Posttranslational modification, protein turnover, chaperones
gene-LOC110682165	At4g35550	8.34e-53
gene-LOC110682166	At2g17550	5.55e-35
gene-LOC110682167	At4g34040	9.91e-12	KOG0800	FOG: Predicted E3 ubiquitin ligase	CELLULAR PROCESSES AND SIGNALING	O	Posttranslational modification, protein turnover, chaperones
gene-LOC110682168	At5g65210	1.76e-46
gene-LOC110682169	At2g22120	2.75e-115	KOG1609	Protein involved in mRNA turnover and stability	INFORMATION STORAGE AND PROCESSING	A	RNA processing and modification
gene-LOC110682170	At5g65180	2.04e-34	KOG2669	Regulator of nuclear mRNA	INFORMATION STORAGE AND PROCESSING	A	RNA processing and modification
gene-LOC110682171	At5g10050	7.71e-125	KOG1209	1-Acyl dihydroxyacetone phosphate reductase and related dehydrogenases	METABOLISM	Q	Secondary metabolites biosynthesis, transport and catabolism
gene-LOC110682172	At4g39680	1.75e-46	KOG2416	Acinus (induces apoptotic chromatin condensation)	INFORMATION STORAGE AND PROCESSING	B	Chromatin structure and dynamics
gene-LOC110682173	At4g39690	3.37e-98
gene-LOC110682174	At1g77460	0	KOG0167	FOG: Armadillo/beta-catenin-like repeats	POORLY CHARACTERIZED	S	Function unknown
gene-LOC110682175	At2g30410	7.89e-44	KOG3470	Beta-tubulin folding cofactor A	CELLULAR PROCESSES AND SIGNALING	O	Posttranslational modification, protein turnover, chaperones
gene-LOC110682176	At5g10080	9.61e-173	KOG1339	Aspartyl protease	CELLULAR PROCESSES AND SIGNALING	O	Posttranslational modification, protein turnover, chaperones
gene-LOC110682177	At4g39710	1.71e-11
gene-LOC110682178	At4g39700	6.56e-64	KOG1603	Copper chaperone	METABOLISM	P	Inorganic ion transport and metabolism
gene-LOC110682179	At4g39830	1.06e-141	KOG1263	Multicopper oxidases	METABOLISM	Q	Secondary metabolites biosynthesis, transport and catabolism
gene-LOC110682180	At1g22130	1.89e-87	KOG0014	MADS box transcription factor	INFORMATION STORAGE AND PROCESSING	K	Transcription
gene-LOC110682181	At4g39820	2.71e-152	KOG2796	Uncharacterized conserved protein	POORLY CHARACTERIZED	S	Function unknown
gene-LOC110682182	At4g39810	2.72e-95
gene-LOC110682183	At5g12010	5.79e-164	KOG4585	Predicted transposase	INFORMATION STORAGE AND PROCESSING	L	Replication, recombination and repair
gene-LOC110682184	At4g38160	7.55e-137	KOG1267	Mitochondrial transcription termination factor, mTERF	INFORMATION STORAGE AND PROCESSING	K	Transcription
gene-LOC110682184	At4g38160	7.55e-137	KOG1267	Mitochondrial transcription termination factor, mTERF	POORLY CHARACTERIZED	R	General function prediction only
gene-LOC110682185	At5g14590	8.33e-16	KOG1526	NADP-dependent isocitrate dehydrogenase	METABOLISM	C	Energy production and conversion
gene-LOC110682186	At5g10170	0	KOG0693	Myo-inositol-1-phosphate synthase	METABOLISM	I	Lipid transport and metabolism
gene-LOC110682188	At5g65110	0	KOG0135	Pristanoyl-CoA/acyl-CoA oxidase	METABOLISM	I	Lipid transport and metabolism
gene-LOC110682188	At5g65110	0	KOG0135	Pristanoyl-CoA/acyl-CoA oxidase	METABOLISM	Q	Secondary metabolites biosynthesis, transport and catabolism
gene-LOC110682189	At4g39790	1.28e-175
gene-LOC110682191	At5g10110	3.68e-27
gene-LOC110682192	At4g39780	1.01e-58
gene-LOC110682193	At4g38150	1.59e-86	KOG4197	FOG: PPR repeat	POORLY CHARACTERIZED	R	General function prediction only
gene-LOC110682194	At5g65140	3.14e-161	KOG1050	Trehalose-6-phosphate synthase component TPS1 and related subunits	METABOLISM	G	Carbohydrate transport and metabolism
gene-LOC110682196	At2g22170	4.93e-69
gene-LOC110682197	At5g65160	2.48e-58	KOG1124	FOG: TPR repeat	POORLY CHARACTERIZED	R	General function prediction only
gene-LOC110682198	At4g39740	5.06e-22	KOG2792	Putative cytochrome C oxidase assembly protein	METABOLISM	C	Energy production and conversion
gene-LOC110682199	At5g63480	7.36e-50
gene-LOC110682200	At4g39720	1.95e-15
gene-LOC110682201	At1g78130	0	KOG1330	Sugar transporter/spinster transmembrane protein	METABOLISM	G	Carbohydrate transport and metabolism
gene-LOC110682202	At5g10190	0	KOG1330	Sugar transporter/spinster transmembrane protein	METABOLISM	G	Carbohydrate transport and metabolism
gene-LOC110682203	At4g39840	3.77e-103
gene-LOC110682204	At4g35410	2.75e-104	KOG0934	Clathrin adaptor complex, small subunit	CELLULAR PROCESSES AND SIGNALING	U	Intracellular trafficking, secretion, and vesicular transport
gene-LOC110682205	At5g10230	5.23e-43	KOG0819	Annexin	CELLULAR PROCESSES AND SIGNALING	U	Intracellular trafficking, secretion, and vesicular transport
gene-LOC110682206	At4g39860	5.51e-124
gene-LOC110682207	At4g39870	3.49e-91	KOG2372	Oxidation resistance protein	INFORMATION STORAGE AND PROCESSING	L	Replication, recombination and repair
gene-LOC110682208	At5g10240	4.29e-39	KOG0571	Asparagine synthase (glutamine-hydrolyzing)	METABOLISM	E	Amino acid transport and metabolism
gene-LOC110682209	At5g65000	7.46e-125	KOG2234	Predicted UDP-galactose transporter	METABOLISM	G	Carbohydrate transport and metabolism
gene-LOC110682210	At5g10250	2.66e-108
gene-LOC110682211	At4g39880	4.94e-63	KOG4089	Predicted mitochondrial ribosomal protein L23	INFORMATION STORAGE AND PROCESSING	J	Translation, ribosomal structure and biogenesis
gene-LOC110682212	At5g10260	2.79e-133	KOG0094	GTPase Rab6/YPT6/Ryh1, small G protein superfamily	CELLULAR PROCESSES AND SIGNALING	U	Intracellular trafficking, secretion, and vesicular transport
gene-LOC110682213	At4g39900	1.61e-06
gene-LOC110682214	At5g10270	4.12e-17	KOG0600	Cdc2-related protein kinase	CELLULAR PROCESSES AND SIGNALING	D	Cell cycle control, cell division, chromosome partitioning
gene-LOC110682215	At5g58140	6.83e-26
gene-LOC110682216	At5g64970	1.18e-168	KOG0752	Mitochondrial solute carrier protein	METABOLISM	C	Energy production and conversion
gene-LOC110682217	At5g64220	0	KOG0520	Uncharacterized conserved protein, contains IPT/TIG domain	POORLY CHARACTERIZED	S	Function unknown
gene-LOC110682218	At4g39910	2.91e-79	KOG1864	Ubiquitin-specific protease	CELLULAR PROCESSES AND SIGNALING	O	Posttranslational modification, protein turnover, chaperones
gene-LOC110682219	At5g65220	4.49e-36	KOG3436	60S ribosomal protein L35	INFORMATION STORAGE AND PROCESSING	J	Translation, ribosomal structure and biogenesis
gene-LOC110682220	At5g10280	1.16e-103	KOG0048	Transcription factor, Myb superfamily	INFORMATION STORAGE AND PROCESSING	K	Transcription
gene-LOC110682222	At5g22890	1.6e-57	KOG1721	FOG: Zn-finger	POORLY CHARACTERIZED	R	General function prediction only
gene-LOC110682223	At5g10290	2.26e-67
gene-LOC110682224	At4g35420	9.12e-23	KOG1502	Flavonol reductase/cinnamoyl-CoA reductase	CELLULAR PROCESSES AND SIGNALING	V	Defense mechanisms
gene-LOC110682225	At5g09430	4.78e-128	KOG1454	Predicted hydrolase/acyltransferase (alpha/beta hydrolase superfamily)	POORLY CHARACTERIZED	R	General function prediction only
gene-LOC110682226	At1g78240	5.03e-41
gene-LOC110682227	At2g25680	6.07e-167
gene-LOC110682229	At2g32070	7.21e-86	KOG0304	mRNA deadenylase subunit	INFORMATION STORAGE AND PROCESSING	A	RNA processing and modification
gene-LOC110682230	At4g39970	3.01e-22
gene-LOC110682231	At5g10320	3.13e-06
gene-LOC110682233	At4g35420	3.37e-21	KOG1502	Flavonol reductase/cinnamoyl-CoA reductase	CELLULAR PROCESSES AND SIGNALING	V	Defense mechanisms
gene-LOC110682234	At4g08980	1.21e-92	KOG1947	Leucine rich repeat proteins, some proteins contain F-box	POORLY CHARACTERIZED	R	General function prediction only
gene-LOC110682235	At1g17840	2.34e-50	KOG0061	Transporter, ABC superfamily (Breast cancer resistance protein)	METABOLISM	Q	Secondary metabolites biosynthesis, transport and catabolism
gene-LOC110682236	At5g65250	7.3e-28
gene-LOC110682237	At5g65260	4.71e-92	KOG4209	Splicing factor RNPS1, SR protein superfamily	INFORMATION STORAGE AND PROCESSING	A	RNA processing and modification
gene-LOC110682238	CE29003	1.13e-33	KOG2840	Uncharacterized conserved protein with similarity to predicted ATPase of the PP-loop superfamily	POORLY CHARACTERIZED	R	General function prediction only
gene-LOC110682239	At4g37100	0	KOG2142	Molybdenum cofactor sulfurase	METABOLISM	H	Coenzyme transport and metabolism
gene-LOC110682240	At5g66960	6.5e-49	KOG2237	Predicted serine protease	CELLULAR PROCESSES AND SIGNALING	O	Posttranslational modification, protein turnover, chaperones
gene-LOC110682241	At2g23530	1.4e-23
gene-LOC110682242	At2g23540	0
gene-LOC110682243	At5g66940	2.23e-32
gene-LOC110682244	At4g37130	2.81e-136
gene-LOC110682245	At3g50430	2.69e-75
gene-LOC110682246	At2g23590	3.58e-50
gene-LOC110682247	At3g50440	2.28e-42
gene-LOC110682248	At5g66930	1.11e-10	KOG4493	Uncharacterized conserved protein	POORLY CHARACTERIZED	S	Function unknown
gene-LOC110682249	At5g60200	9.8e-32
gene-LOC110682250	At2g23630	7.65e-60	KOG1263	Multicopper oxidases	METABOLISM	Q	Secondary metabolites biosynthesis, transport and catabolism
gene-LOC110682252	At1g79460	2.33e-28
gene-LOC110682253	At4g37160	1.07e-49	KOG1263	Multicopper oxidases	METABOLISM	Q	Secondary metabolites biosynthesis, transport and catabolism
gene-LOC110682254	At5g66920	1.37e-53	KOG1263	Multicopper oxidases	METABOLISM	Q	Secondary metabolites biosynthesis, transport and catabolism
gene-LOC110682255	At4g37170	0	KOG4197	FOG: PPR repeat	POORLY CHARACTERIZED	R	General function prediction only
gene-LOC110682256	At5g64300	2.3e-48	KOG1284	Bifunctional GTP cyclohydrolase II/3,4-dihydroxy-2butanone-4-phosphate synthase	METABOLISM	H	Coenzyme transport and metabolism
gene-LOC110682257	At5g66880	2.38e-22	KOG0583	Serine/threonine protein kinase	CELLULAR PROCESSES AND SIGNALING	T	Signal transduction mechanisms
gene-LOC110682258	At3g19080	1.04e-61	KOG1946	RNA polymerase I transcription factor UAF	INFORMATION STORAGE AND PROCESSING	K	Transcription
gene-LOC110682259	At1g49560	1.74e-32
gene-LOC110682260	At4g37190	0	KOG2530	Members of tubulin/FtsZ family	CELLULAR PROCESSES AND SIGNALING	Z	Cytoskeleton
gene-LOC110682261	At3g19300	3.48e-51	KOG1187	Serine/threonine protein kinase	CELLULAR PROCESSES AND SIGNALING	T	Signal transduction mechanisms
gene-LOC110682262	At5g66870	1.17e-75
gene-LOC110682263	At5g66850	1.52e-159	KOG0198	MEKK and related serine/threonine protein kinases	CELLULAR PROCESSES AND SIGNALING	T	Signal transduction mechanisms
gene-LOC110682264	At5g66860	1.36e-82
gene-LOC110682265	At2g15790	2.57e-162	KOG0546	HSP90 co-chaperone CPR7/Cyclophilin	CELLULAR PROCESSES AND SIGNALING	O	Posttranslational modification, protein turnover, chaperones
gene-LOC110682266	At3g50520	2.83e-96	KOG0235	Phosphoglycerate mutase	METABOLISM	G	Carbohydrate transport and metabolism
gene-LOC110682267	At3g50520	1.94e-95	KOG0235	Phosphoglycerate mutase	METABOLISM	G	Carbohydrate transport and metabolism
gene-LOC110682268	At3g50520	2.49e-70	KOG0235	Phosphoglycerate mutase	METABOLISM	G	Carbohydrate transport and metabolism
gene-LOC110682269	At3g50520	5.5e-88	KOG0235	Phosphoglycerate mutase	METABOLISM	G	Carbohydrate transport and metabolism
gene-LOC110682270	At3g50520	1.29e-83	KOG0235	Phosphoglycerate mutase	METABOLISM	G	Carbohydrate transport and metabolism
gene-LOC110682272	At1g19800	1.42e-160
gene-LOC110682273	At3g50520	4.55e-62	KOG0235	Phosphoglycerate mutase	METABOLISM	G	Carbohydrate transport and metabolism
gene-LOC110682274	At3g50530	0	KOG0032	Ca2+/calmodulin-dependent protein kinase, EF-Hand protein superfamily	CELLULAR PROCESSES AND SIGNALING	T	Signal transduction mechanisms
gene-LOC110682275	At5g66840	8.54e-69
gene-LOC110682276	At3g50560	2.28e-23	KOG1014	17 beta-hydroxysteroid dehydrogenase type 3, HSD17B3	METABOLISM	I	Lipid transport and metabolism
gene-LOC110682277	At4g37080	6.31e-33
gene-LOC110682278	Hs16160065	3.49e-07	KOG3620	Uncharacterized conserved protein	POORLY CHARACTERIZED	S	Function unknown
gene-LOC110682279	At3g50610	6.85e-08
gene-LOC110682281	At3g50620	1.25e-44
gene-LOC110682282	At4g37070	1.54e-165	KOG0513	Ca2+-independent phospholipase A2	METABOLISM	I	Lipid transport and metabolism
gene-LOC110682284	At5g66810	1.12e-20	KOG2659	LisH motif-containing protein	CELLULAR PROCESSES AND SIGNALING	Z	Cytoskeleton
gene-LOC110682285	At1g49740	0
gene-LOC110682286	At4g37050	2.55e-116	KOG0513	Ca2+-independent phospholipase A2	METABOLISM	I	Lipid transport and metabolism
gene-LOC110682287	At5g16860	2.31e-120	KOG4197	FOG: PPR repeat	POORLY CHARACTERIZED	R	General function prediction only
gene-LOC110682288	At5g48820	7.99e-16
gene-LOC110682289	At4g37030	1.09e-55
gene-LOC110682290	At3g19180_2	4.9e-18
gene-LOC110682291	At3g19180_2	1.45e-37
gene-LOC110682292	At3g19180_2	2.84e-35
gene-LOC110682293	At5g66800	3.63e-17
gene-LOC110682294	At2g15680	1.26e-43	KOG0027	Calmodulin and related proteins (EF-Hand superfamily)	CELLULAR PROCESSES AND SIGNALING	T	Signal transduction mechanisms
gene-LOC110682295	At1g14870	1.59e-49
gene-LOC110682296	At4g37020	1.37e-13	KOG0328	Predicted ATP-dependent RNA helicase FAL1, involved in rRNA maturation, DEAD-box superfamily	INFORMATION STORAGE AND PROCESSING	J	Translation, ribosomal structure and biogenesis
gene-LOC110682298	At3g50370	0
gene-LOC110682299	At5g61890	1.38e-15
gene-LOC110682300	At3g09040	7.16e-120	KOG4197	FOG: PPR repeat	POORLY CHARACTERIZED	R	General function prediction only
gene-LOC110682301	At3g19270	9.48e-31	KOG0157	Cytochrome P450 CYP4/CYP19/CYP26 subfamilies	METABOLISM	Q	Secondary metabolites biosynthesis, transport and catabolism
gene-LOC110682301	At3g19270	9.48e-31	KOG0157	Cytochrome P450 CYP4/CYP19/CYP26 subfamilies	METABOLISM	I	Lipid transport and metabolism
gene-LOC110682302	At1g69770	0
gene-LOC110682303	At4g37000	5.33e-66
gene-LOC110682304	At4g36990	1.21e-31	KOG0627	Heat shock transcription factor	INFORMATION STORAGE AND PROCESSING	K	Transcription
gene-LOC110682305	At4g36980	3.13e-121	KOG2548	SWAP mRNA splicing regulator	INFORMATION STORAGE AND PROCESSING	A	RNA processing and modification
gene-LOC110682306	At1g49780	1.14e-180
gene-LOC110682307	At5g67020	6.78e-169
gene-LOC110682308	At5g67030	8.71e-32	KOG2614	Kynurenine 3-monooxygenase and related flavoprotein monooxygenases	METABOLISM	C	Energy production and conversion
gene-LOC110682308	At5g67030	8.71e-32	KOG2614	Kynurenine 3-monooxygenase and related flavoprotein monooxygenases	POORLY CHARACTERIZED	R	General function prediction only
gene-LOC110682309	At4g36970	3.33e-22
gene-LOC110682310	At5g42930	3.69e-50	KOG4569	Predicted lipase	METABOLISM	I	Lipid transport and metabolism
gene-LOC110682311	At4g36960	3.78e-105	KOG0118	FOG: RRM domain	POORLY CHARACTERIZED	R	General function prediction only
gene-LOC110682312	At5g67070	7.58e-32
gene-LOC110682313	At1g33800	1.11e-121
gene-LOC110682314	At4g02630	1.84e-32	KOG1187	Serine/threonine protein kinase	CELLULAR PROCESSES AND SIGNALING	T	Signal transduction mechanisms
gene-LOC110682315	At1g49740	2.43e-167
gene-LOC110682317	At5g67080	2.56e-98	KOG0198	MEKK and related serine/threonine protein kinases	CELLULAR PROCESSES AND SIGNALING	T	Signal transduction mechanisms
gene-LOC110682318	At5g42860	3.53e-19
gene-LOC110682319	At5g67100	0	KOG0970	DNA polymerase alpha, catalytic subunit	INFORMATION STORAGE AND PROCESSING	L	Replication, recombination and repair
gene-LOC110682320	At4g36940	3.01e-20	KOG2511	Nicotinic acid phosphoribosyltransferase	METABOLISM	H	Coenzyme transport and metabolism
gene-LOC110682321	At4g36930	5.7e-07
gene-LOC110682322	At4g34050	1.94e-162	KOG1663	O-methyltransferase	METABOLISM	Q	Secondary metabolites biosynthesis, transport and catabolism
gene-LOC110682323	At5g67130	9.32e-52
gene-LOC110682324	At5g67140	1.49e-116	KOG1947	Leucine rich repeat proteins, some proteins contain F-box	POORLY CHARACTERIZED	R	General function prediction only
gene-LOC110682325	At4g34090	6.89e-97
gene-LOC110682326	At2g23360	1.27e-86
gene-LOC110682327	At5g67170	3.52e-131	KOG2605	OTU (ovarian tumor)-like cysteine protease	CELLULAR PROCESSES AND SIGNALING	T	Signal transduction mechanisms
gene-LOC110682327	At5g67170	3.52e-131	KOG2605	OTU (ovarian tumor)-like cysteine protease	CELLULAR PROCESSES AND SIGNALING	O	Posttranslational modification, protein turnover, chaperones
gene-LOC110682328	At4g34050	9.46e-163	KOG1663	O-methyltransferase	METABOLISM	Q	Secondary metabolites biosynthesis, transport and catabolism
gene-LOC110682329	At4g36920	2.44e-28
gene-LOC110682330	At4g36910	9.58e-91
gene-LOC110682331	At5g67190	2.24e-50
gene-LOC110682332	At1g48090	0	KOG1809	Vacuolar protein sorting-associated protein	CELLULAR PROCESSES AND SIGNALING	U	Intracellular trafficking, secretion, and vesicular transport
gene-LOC110682334	At2g01650	1.43e-163	KOG2699	Predicted ubiquitin regulatory protein	CELLULAR PROCESSES AND SIGNALING	O	Posttranslational modification, protein turnover, chaperones
gene-LOC110682335	At2g42240	1.06e-12	KOG1457	RNA binding protein (contains RRM repeats)	POORLY CHARACTERIZED	R	General function prediction only
gene-LOC110682336	At2g15480	3.66e-112	KOG1192	UDP-glucuronosyl and UDP-glucosyl transferase	METABOLISM	G	Carbohydrate transport and metabolism
gene-LOC110682336	At2g15480	3.66e-112	KOG1192	UDP-glucuronosyl and UDP-glucosyl transferase	METABOLISM	C	Energy production and conversion
gene-LOC110682337	At3g57870	9.54e-16	KOG0424	Ubiquitin-protein ligase	CELLULAR PROCESSES AND SIGNALING	O	Posttranslational modification, protein turnover, chaperones
gene-LOC110682338	At5g67200	5.15e-66
gene-LOC110682339	At3g49620	3.44e-141	KOG0143	Iron/ascorbate family oxidoreductases	METABOLISM	Q	Secondary metabolites biosynthesis, transport and catabolism
gene-LOC110682339	At3g49620	3.44e-141	KOG0143	Iron/ascorbate family oxidoreductases	POORLY CHARACTERIZED	R	General function prediction only
gene-LOC110682340	At5g67220	2.72e-127	KOG2335	tRNA-dihydrouridine synthase	INFORMATION STORAGE AND PROCESSING	J	Translation, ribosomal structure and biogenesis
gene-LOC110682343	At2g23320	1.75e-18
gene-LOC110682344	At5g67230	1.73e-175	KOG1476	Beta-1,3-glucuronyltransferase B3GAT1/SQV-8	CELLULAR PROCESSES AND SIGNALING	O	Posttranslational modification, protein turnover, chaperones
gene-LOC110682345	At1g47128_1	3.02e-158	KOG1543	Cysteine proteinase Cathepsin L	CELLULAR PROCESSES AND SIGNALING	O	Posttranslational modification, protein turnover, chaperones
gene-LOC110682346	At4g39220	1.43e-39	KOG1688	Golgi proteins involved in ER retention (RER)	CELLULAR PROCESSES AND SIGNALING	U	Intracellular trafficking, secretion, and vesicular transport
gene-LOC110682347	At3g19420	0	KOG2283	Clathrin coat dissociation kinase GAK/PTEN/Auxilin and related tyrosine phosphatases	CELLULAR PROCESSES AND SIGNALING	T	Signal transduction mechanisms
gene-LOC110682347	At3g19420	0	KOG2283	Clathrin coat dissociation kinase GAK/PTEN/Auxilin and related tyrosine phosphatases	POORLY CHARACTERIZED	R	General function prediction only
gene-LOC110682348	At5g67240	3.01e-19	KOG2248	3'-5' exonuclease	INFORMATION STORAGE AND PROCESSING	L	Replication, recombination and repair
gene-LOC110682349	At5g67250	0	KOG1947	Leucine rich repeat proteins, some proteins contain F-box	POORLY CHARACTERIZED	R	General function prediction only
gene-LOC110682350	At4g34160	3.77e-66	KOG0656	G1/S-specific cyclin D	CELLULAR PROCESSES AND SIGNALING	D	Cell cycle control, cell division, chromosome partitioning
gene-LOC110682351	At1g23490	3.33e-20	KOG0070	GTP-binding ADP-ribosylation factor Arf1	CELLULAR PROCESSES AND SIGNALING	U	Intracellular trafficking, secretion, and vesicular transport
gene-LOC110682352	At5g07850	4.08e-110
gene-LOC110682353	At5g67270	1.63e-26	KOG3000	Microtubule-binding protein involved in cell cycle control	CELLULAR PROCESSES AND SIGNALING	D	Cell cycle control, cell division, chromosome partitioning
gene-LOC110682353	At5g67270	1.63e-26	KOG3000	Microtubule-binding protein involved in cell cycle control	CELLULAR PROCESSES AND SIGNALING	Z	Cytoskeleton
gene-LOC110682354	At4g37250	1.42e-116
gene-LOC110682355	At2g10010	6.38e-65
gene-LOC110682356	At1g19530	1.08e-14
gene-LOC110682357	At5g67290	6.25e-104	KOG2852	Possible oxidoreductase	POORLY CHARACTERIZED	R	General function prediction only
gene-LOC110682358	At4g37270	1.03e-24	KOG0207	Cation transport ATPase	METABOLISM	P	Inorganic ion transport and metabolism
gene-LOC110682359	At4g37260	6.67e-73	KOG0048	Transcription factor, Myb superfamily	INFORMATION STORAGE AND PROCESSING	K	Transcription
gene-LOC110682360	At4g37280	6.57e-24	KOG3001	Dosage compensation regulatory complex/histone acetyltransferase complex, subunit MSL-3/MRG15/EAF3, and related CHROMO domain-containing proteins	INFORMATION STORAGE AND PROCESSING	B	Chromatin structure and dynamics
gene-LOC110682360	At4g37280	6.57e-24	KOG3001	Dosage compensation regulatory complex/histone acetyltransferase complex, subunit MSL-3/MRG15/EAF3, and related CHROMO domain-containing proteins	INFORMATION STORAGE AND PROCESSING	K	Transcription
gene-LOC110682361	At5g07850	1.07e-80
gene-LOC110682362	At4g37360	1.6e-177	KOG0156	Cytochrome P450 CYP2 subfamily	METABOLISM	Q	Secondary metabolites biosynthesis, transport and catabolism
gene-LOC110682364	At1g43930	1.74e-82
gene-LOC110682366	At5g67320	0	KOG0273	Beta-transducin family (WD-40 repeat) protein	INFORMATION STORAGE AND PROCESSING	B	Chromatin structure and dynamics
gene-LOC110682367	At4g37380	0	KOG4197	FOG: PPR repeat	POORLY CHARACTERIZED	R	General function prediction only
gene-LOC110682368	At2g14960	0
gene-LOC110682372	At1g47240	0	KOG1291	Mn2+ and Fe2+ transporters of the NRAMP family	METABOLISM	P	Inorganic ion transport and metabolism
gene-LOC110682373	At2g38190	4.11e-12	KOG4275	Predicted E3 ubiquitin ligase	CELLULAR PROCESSES AND SIGNALING	O	Posttranslational modification, protein turnover, chaperones
gene-LOC110682374	At5g48390_1	1.08e-50
gene-LOC110682375	At3g50050	0	KOG1339	Aspartyl protease	CELLULAR PROCESSES AND SIGNALING	O	Posttranslational modification, protein turnover, chaperones
gene-LOC110682376	At2g23140	1.22e-104	KOG0167	FOG: Armadillo/beta-catenin-like repeats	POORLY CHARACTERIZED	S	Function unknown
gene-LOC110682377	At2g39540	3.14e-24
gene-LOC110682378	At2g39540	3.37e-12
gene-LOC110682379	At4g34280_1	3.01e-52	KOG0531	Protein phosphatase 1, regulatory subunit, and related proteins	CELLULAR PROCESSES AND SIGNALING	T	Signal transduction mechanisms
gene-LOC110682382	At4g34290	4.55e-40	KOG1946	RNA polymerase I transcription factor UAF	INFORMATION STORAGE AND PROCESSING	K	Transcription
gene-LOC110682383	At5g43120	0
gene-LOC110682384	At4g37460	9.5e-34	KOG1124	FOG: TPR repeat	POORLY CHARACTERIZED	R	General function prediction only
gene-LOC110682386	At4g37470	1.38e-85
gene-LOC110682387	At5g67350	1.43e-10
gene-LOC110682388	At5g53390	2.29e-77
gene-LOC110682389	At5g67360	3.77e-178
gene-LOC110682390	At2g33690	2.34e-10
gene-LOC110682393	At4g38180	4.96e-43
gene-LOC110682394	At4g37480	2.77e-111	KOG0715	Molecular chaperone (DnaJ superfamily)	CELLULAR PROCESSES AND SIGNALING	O	Posttranslational modification, protein turnover, chaperones
gene-LOC110682395	At5g67370	2.2e-18
gene-LOC110682396	At3g23550	3.54e-11	KOG1347	Uncharacterized membrane protein, predicted efflux pump	POORLY CHARACTERIZED	R	General function prediction only
gene-LOC110682398	At5g53380	8.98e-54
gene-LOC110682400	At4g33910	2.45e-108	KOG1591	Prolyl 4-hydroxylase alpha subunit	METABOLISM	E	Amino acid transport and metabolism
gene-LOC110682403	At1g64810	0
gene-LOC110682404	At2g31270	3.29e-59	KOG4762	DNA replication factor	INFORMATION STORAGE AND PROCESSING	L	Replication, recombination and repair
gene-LOC110682405	At5g67380	8.25e-29	KOG0668	Casein kinase II, alpha subunit	CELLULAR PROCESSES AND SIGNALING	T	Signal transduction mechanisms
gene-LOC110682405	At5g67380	8.25e-29	KOG0668	Casein kinase II, alpha subunit	CELLULAR PROCESSES AND SIGNALING	D	Cell cycle control, cell division, chromosome partitioning
gene-LOC110682405	At5g67380	8.25e-29	KOG0668	Casein kinase II, alpha subunit	INFORMATION STORAGE AND PROCESSING	K	Transcription
gene-LOC110682406	At4g37510	2.15e-101
gene-LOC110682408	At3g49970	1.16e-166
gene-LOC110682410	At3g49960	5.5e-151
gene-LOC110682412	At4g33890	4.56e-76
gene-LOC110682413	At3g49950	1.68e-125
gene-LOC110682415	At5g67420	2.1e-32
gene-LOC110682416	At4g37550	0
gene-LOC110682417	At4g34090	6.18e-136
gene-LOC110682418	At2g23070	0	KOG0668	Casein kinase II, alpha subunit	CELLULAR PROCESSES AND SIGNALING	T	Signal transduction mechanisms
gene-LOC110682418	At2g23070	0	KOG0668	Casein kinase II, alpha subunit	CELLULAR PROCESSES AND SIGNALING	D	Cell cycle control, cell division, chromosome partitioning
gene-LOC110682418	At2g23070	0	KOG0668	Casein kinase II, alpha subunit	INFORMATION STORAGE AND PROCESSING	K	Transcription
gene-LOC110682419	At2g23060	0
gene-LOC110682420	At2g14820	3.7e-156
gene-LOC110682421	At1g30890	4.24e-139	KOG3094	Predicted membrane protein	POORLY CHARACTERIZED	S	Function unknown
gene-LOC110682422	At5g67470	0	KOG1922	Rho GTPase effector BNI1 and related formins	CELLULAR PROCESSES AND SIGNALING	T	Signal transduction mechanisms
gene-LOC110682422	At5g67470	0	KOG1922	Rho GTPase effector BNI1 and related formins	CELLULAR PROCESSES AND SIGNALING	Z	Cytoskeleton
gene-LOC110682423	At5g67460	1.25e-61
gene-LOC110682424	At5g67480	3.25e-43	KOG1778	CREB binding protein/P300 and related TAZ Zn-finger proteins	INFORMATION STORAGE AND PROCESSING	K	Transcription
gene-LOC110682425	At1g70210	4.3e-27	KOG0656	G1/S-specific cyclin D	CELLULAR PROCESSES AND SIGNALING	D	Cell cycle control, cell division, chromosome partitioning
gene-LOC110682426	At1g43930	2.01e-28
gene-LOC110682427	At1g64960	0	KOG1949	Uncharacterized conserved protein	POORLY CHARACTERIZED	S	Function unknown
gene-LOC110682428	At4g37640	0	KOG0204	Calcium transporting ATPase	METABOLISM	P	Inorganic ion transport and metabolism
gene-LOC110682429	At5g03330	1.51e-89	KOG2605	OTU (ovarian tumor)-like cysteine protease	CELLULAR PROCESSES AND SIGNALING	T	Signal transduction mechanisms
gene-LOC110682429	At5g03330	1.51e-89	KOG2605	OTU (ovarian tumor)-like cysteine protease	CELLULAR PROCESSES AND SIGNALING	O	Posttranslational modification, protein turnover, chaperones
gene-LOC110682430	At5g67500	7.39e-140	KOG3126	Porin/voltage-dependent anion-selective channel protein	METABOLISM	P	Inorganic ion transport and metabolism
gene-LOC110682431	At3g49910	3.33e-68	KOG3401	60S ribosomal protein L26	INFORMATION STORAGE AND PROCESSING	J	Translation, ribosomal structure and biogenesis
gene-LOC110682432	At3g49900	5.48e-101
gene-LOC110682433	At3g06250	3.82e-10
gene-LOC110682434	At2g14750	1.95e-117	KOG0635	Adenosine 5'-phosphosulfate kinase	METABOLISM	P	Inorganic ion transport and metabolism
gene-LOC110682436	At5g67530	0	KOG0883	Cyclophilin type, U box-containing peptidyl-prolyl cis-trans isomerase	CELLULAR PROCESSES AND SIGNALING	O	Posttranslational modification, protein turnover, chaperones
gene-LOC110682437	At4g34100	0	KOG1609	Protein involved in mRNA turnover and stability	INFORMATION STORAGE AND PROCESSING	A	RNA processing and modification
gene-LOC110682438	At4g37650	5.46e-176
gene-LOC110682439	At3g49880	2.13e-167
gene-LOC110682440	At5g67550	4.21e-09
gene-LOC110682441	At5g67570	0	KOG4197	FOG: PPR repeat	POORLY CHARACTERIZED	R	General function prediction only
gene-LOC110682442	At5g67560	2.28e-106	KOG0075	GTP-binding ADP-ribosylation factor-like protein	POORLY CHARACTERIZED	R	General function prediction only
gene-LOC110682443	At2g22910	1.41e-49	KOG2436	Acetylglutamate kinase/acetylglutamate synthase	METABOLISM	E	Amino acid transport and metabolism
gene-LOC110682444	At5g67610	1.58e-13
gene-LOC110682445	At4g34110	1.17e-108	KOG0123	Polyadenylate-binding protein (RRM superfamily)	INFORMATION STORAGE AND PROCESSING	A	RNA processing and modification
gene-LOC110682445	At4g34110	1.17e-108	KOG0123	Polyadenylate-binding protein (RRM superfamily)	INFORMATION STORAGE AND PROCESSING	J	Translation, ribosomal structure and biogenesis
gene-LOC110682447	At5g20950	5.78e-55
gene-LOC110682448	At5g20950	4.6e-55
gene-LOC110682451	At4g37680	0	KOG0748	Predicted membrane proteins, contain hemolysin III domain	POORLY CHARACTERIZED	R	General function prediction only
gene-LOC110682451	At4g37680	0	KOG0748	Predicted membrane proteins, contain hemolysin III domain	CELLULAR PROCESSES AND SIGNALING	T	Signal transduction mechanisms
gene-LOC110682452	At5g07720	9.87e-106	KOG4748	Subunit of Golgi mannosyltransferase complex	METABOLISM	G	Carbohydrate transport and metabolism
gene-LOC110682452	At5g07720	9.87e-106	KOG4748	Subunit of Golgi mannosyltransferase complex	CELLULAR PROCESSES AND SIGNALING	M	Cell wall/membrane/envelope biogenesis
gene-LOC110682453	At2g30360	8.05e-79	KOG0583	Serine/threonine protein kinase	CELLULAR PROCESSES AND SIGNALING	T	Signal transduction mechanisms
gene-LOC110682455	At5g65910	1.76e-81
gene-LOC110682457	At5g65890	1.2e-59
gene-LOC110682458	At1g10150	9.06e-117
gene-LOC110682459	At4g37730	1.67e-18
gene-LOC110682460	At4g33280	4.1e-10
gene-LOC110682461	At2g22860	1.74e-15
gene-LOC110682462	At4g37740	1.96e-33
gene-LOC110682463	At5g23400	0	KOG0619	FOG: Leucine rich repeat	POORLY CHARACTERIZED	R	General function prediction only
gene-LOC110682464	At4g37750	1.47e-122
gene-LOC110682465	At3g49750	3.47e-101	KOG0619	FOG: Leucine rich repeat	POORLY CHARACTERIZED	R	General function prediction only
gene-LOC110682466	At5g65840	1.32e-37	KOG4498	Uncharacterized conserved protein	POORLY CHARACTERIZED	S	Function unknown
gene-LOC110682467	At3g58140	0	KOG2783	Phenylalanyl-tRNA synthetase	INFORMATION STORAGE AND PROCESSING	J	Translation, ribosomal structure and biogenesis
gene-LOC110682468	At4g34910	0	KOG0346	RNA helicase	INFORMATION STORAGE AND PROCESSING	A	RNA processing and modification
gene-LOC110682469	At3g49740	0	KOG4197	FOG: PPR repeat	POORLY CHARACTERIZED	R	General function prediction only
gene-LOC110682470	At1g58440	0	KOG1298	Squalene monooxygenase	METABOLISM	I	Lipid transport and metabolism
gene-LOC110682471	At5g65820	0	KOG4197	FOG: PPR repeat	POORLY CHARACTERIZED	R	General function prediction only
gene-LOC110682472	At4g14230	5.28e-16	KOG2118	Predicted membrane protein, contains two CBS domains	POORLY CHARACTERIZED	S	Function unknown
gene-LOC110682473	At3g49730_2	3.53e-110	KOG0410	Predicted GTP binding protein	POORLY CHARACTERIZED	R	General function prediction only
gene-LOC110682474	At3g49720	8.09e-136
gene-LOC110682477	At4g01790	1.41e-27	KOG3387	60S ribosomal protein 15.5kD/SNU13, NHP2/L7A family (includes ribonuclease P subunit p38), involved in splicing	INFORMATION STORAGE AND PROCESSING	A	RNA processing and modification
gene-LOC110682477	At4g01790	1.41e-27	KOG3387	60S ribosomal protein 15.5kD/SNU13, NHP2/L7A family (includes ribonuclease P subunit p38), involved in splicing	INFORMATION STORAGE AND PROCESSING	J	Translation, ribosomal structure and biogenesis
gene-LOC110682478	At3g49690	2.53e-23	KOG0048	Transcription factor, Myb superfamily	INFORMATION STORAGE AND PROCESSING	K	Transcription
gene-LOC110682479	At5g66760	0	KOG2403	Succinate dehydrogenase, flavoprotein subunit	METABOLISM	C	Energy production and conversion
gene-LOC110682480	At5g66770	0
gene-LOC110682481	At3g62020	7.34e-113
gene-LOC110682482	At4g36640	5.74e-142	KOG1470	Phosphatidylinositol transfer protein PDR16 and related proteins	METABOLISM	I	Lipid transport and metabolism
gene-LOC110682483	At1g68310	5.12e-12	KOG3381	Uncharacterized conserved protein	POORLY CHARACTERIZED	S	Function unknown
gene-LOC110682484	At4g36630	0	KOG2063	Vacuolar assembly/sorting proteins VPS39/VAM6/VPS3	CELLULAR PROCESSES AND SIGNALING	U	Intracellular trafficking, secretion, and vesicular transport
gene-LOC110682485	At5g49560	7.29e-67	KOG2793	Putative N2,N2-dimethylguanosine tRNA methyltransferase	INFORMATION STORAGE AND PROCESSING	A	RNA processing and modification
gene-LOC110682486	At2g15480	6.66e-174	KOG1192	UDP-glucuronosyl and UDP-glucosyl transferase	METABOLISM	G	Carbohydrate transport and metabolism
gene-LOC110682486	At2g15480	6.66e-174	KOG1192	UDP-glucuronosyl and UDP-glucosyl transferase	METABOLISM	C	Energy production and conversion
gene-LOC110682487	AtMi044	1.66e-68	KOG0438	Mitochondrial/chloroplast ribosomal protein L2	INFORMATION STORAGE AND PROCESSING	J	Translation, ribosomal structure and biogenesis
gene-LOC110682488	At5g49550	2.58e-35	KOG4254	Phytoene desaturase	METABOLISM	H	Coenzyme transport and metabolism
gene-LOC110682489	At3g50860	7.24e-85	KOG0936	Clathrin adaptor complex, small subunit	CELLULAR PROCESSES AND SIGNALING	U	Intracellular trafficking, secretion, and vesicular transport
gene-LOC110682490	At2g18390	1.05e-22	KOG0073	GTP-binding ADP-ribosylation factor-like protein ARL2	CELLULAR PROCESSES AND SIGNALING	U	Intracellular trafficking, secretion, and vesicular transport
gene-LOC110682490	At2g18390	1.05e-22	KOG0073	GTP-binding ADP-ribosylation factor-like protein ARL2	CELLULAR PROCESSES AND SIGNALING	Z	Cytoskeleton
gene-LOC110682491	At1g63810	1.5e-16	KOG2054	Nucleolar RNA-associated protein (NRAP)	POORLY CHARACTERIZED	S	Function unknown
gene-LOC110682492	At4g36620	2.02e-14	KOG1601	GATA-4/5/6 transcription factors	INFORMATION STORAGE AND PROCESSING	K	Transcription
gene-LOC110682493	At1g75220	1.78e-16	KOG0254	Predicted transporter (major facilitator superfamily)	POORLY CHARACTERIZED	R	General function prediction only
gene-LOC110682494	At4g36610	1.75e-146	KOG1454	Predicted hydrolase/acyltransferase (alpha/beta hydrolase superfamily)	POORLY CHARACTERIZED	R	General function prediction only
gene-LOC110682495	At2g18350	1e-23
gene-LOC110682496	At2g15480	6.26e-160	KOG1192	UDP-glucuronosyl and UDP-glucosyl transferase	METABOLISM	G	Carbohydrate transport and metabolism
gene-LOC110682496	At2g15480	6.26e-160	KOG1192	UDP-glucuronosyl and UDP-glucosyl transferase	METABOLISM	C	Energy production and conversion
gene-LOC110682498	At2g18330_2	1.51e-71	KOG0742	AAA+-type ATPase	CELLULAR PROCESSES AND SIGNALING	O	Posttranslational modification, protein turnover, chaperones
gene-LOC110682499	At4g39250	4.73e-27	KOG0724	Zuotin and related molecular chaperones (DnaJ superfamily), contains DNA-binding domains	CELLULAR PROCESSES AND SIGNALING	O	Posttranslational modification, protein turnover, chaperones
gene-LOC110682500	At4g36550	6.01e-63	KOG0167	FOG: Armadillo/beta-catenin-like repeats	POORLY CHARACTERIZED	S	Function unknown
gene-LOC110682501	At1g25280	1.28e-82	KOG2502	Tub family proteins	POORLY CHARACTERIZED	R	General function prediction only
gene-LOC110682502	At5g03260	0	KOG1263	Multicopper oxidases	METABOLISM	Q	Secondary metabolites biosynthesis, transport and catabolism
gene-LOC110682503	At5g66530	3e-163	KOG1594	Uncharacterized enzymes related to aldose 1-epimerase	METABOLISM	G	Carbohydrate transport and metabolism
gene-LOC110682504	At2g18260	4.45e-78	KOG0810	SNARE protein Syntaxin 1 and related proteins	CELLULAR PROCESSES AND SIGNALING	U	Intracellular trafficking, secretion, and vesicular transport
gene-LOC110682506	At2g18250	1.12e-11	KOG3351	Predicted nucleotidyltransferase	POORLY CHARACTERIZED	R	General function prediction only
gene-LOC110682507	At3g01190	1.46e-48
gene-LOC110682508	At3g19970	3.27e-21	KOG2521	Uncharacterized conserved protein	POORLY CHARACTERIZED	S	Function unknown
gene-LOC110682509	At4g36530	2.37e-163	KOG1454	Predicted hydrolase/acyltransferase (alpha/beta hydrolase superfamily)	POORLY CHARACTERIZED	R	General function prediction only
gene-LOC110682510	At1g02860	1.56e-15
gene-LOC110682511	At5g51160	1.13e-45	KOG0504	FOG: Ankyrin repeat	POORLY CHARACTERIZED	R	General function prediction only
gene-LOC110682512	At2g18240_1	1.58e-30	KOG1688	Golgi proteins involved in ER retention (RER)	CELLULAR PROCESSES AND SIGNALING	U	Intracellular trafficking, secretion, and vesicular transport
gene-LOC110682513	At1g47260	1.23e-166
gene-LOC110682514	At1g19580	7.2e-147
gene-LOC110682515	At5g67210	1.48e-83
gene-LOC110682516	At3g53620	1.28e-126	KOG1626	Inorganic pyrophosphatase/Nucleosome remodeling factor, subunit NURF38	METABOLISM	C	Energy production and conversion
gene-LOC110682517	At1g19600	2.51e-168	KOG2854	Possible pfkB family carbohydrate kinase	METABOLISM	G	Carbohydrate transport and metabolism
gene-LOC110682519	At1g75310	9.5e-64	KOG0431	Auxilin-like protein and related proteins containing DnaJ domain	POORLY CHARACTERIZED	R	General function prediction only
gene-LOC110682520	At3g50910	2.63e-57
gene-LOC110682521	At2g13330	2.56e-33	KOG0017	FOG: Transposon-encoded proteins with TYA, reverse transcriptase, integrase domains in various combinations	POORLY CHARACTERIZED	R	General function prediction only
gene-LOC110682522	At5g66470	5.92e-153	KOG1423	Ras-like GTPase ERA	CELLULAR PROCESSES AND SIGNALING	D	Cell cycle control, cell division, chromosome partitioning
gene-LOC110682522	At5g66470	5.92e-153	KOG1423	Ras-like GTPase ERA	CELLULAR PROCESSES AND SIGNALING	T	Signal transduction mechanisms
gene-LOC110682523	At5g66450	1.68e-51	KOG3146	Dolichyl pyrophosphate phosphatase and related acid phosphatases	METABOLISM	I	Lipid transport and metabolism
gene-LOC110682524	At5g66450	1.19e-60	KOG3146	Dolichyl pyrophosphate phosphatase and related acid phosphatases	METABOLISM	I	Lipid transport and metabolism
gene-LOC110682525	At5g66450	2.65e-65	KOG3146	Dolichyl pyrophosphate phosphatase and related acid phosphatases	METABOLISM	I	Lipid transport and metabolism
gene-LOC110682526	At3g19320	1.83e-98
gene-LOC110682527	At5g66440	4.35e-38
gene-LOC110682528	At4g36470	1.02e-38
gene-LOC110682529	At5g66420	0
gene-LOC110682530	At2g18190	5.52e-150	KOG0743	AAA+-type ATPase	CELLULAR PROCESSES AND SIGNALING	O	Posttranslational modification, protein turnover, chaperones
gene-LOC110682531	At3g50930	1.48e-128	KOG0743	AAA+-type ATPase	CELLULAR PROCESSES AND SIGNALING	O	Posttranslational modification, protein turnover, chaperones
gene-LOC110682532	At4g36490	0	KOG1471	Phosphatidylinositol transfer protein SEC14 and related proteins	METABOLISM	I	Lipid transport and metabolism
gene-LOC110682533	At1g75380	5.64e-22
gene-LOC110682534	At1g47128_1	3.69e-168	KOG1543	Cysteine proteinase Cathepsin L	CELLULAR PROCESSES AND SIGNALING	O	Posttranslational modification, protein turnover, chaperones
gene-LOC110682535	At4g29100_2	2.27e-06
gene-LOC110682536	At4g34590	7.78e-30
gene-LOC110682537	At1g17930	7.41e-13
gene-LOC110682538	At3g26750	5.99e-118
gene-LOC110682540	At5g44230	0	KOG4197	FOG: PPR repeat	POORLY CHARACTERIZED	R	General function prediction only
gene-LOC110682541	At4g36440	6.05e-127
gene-LOC110682542	At3g19420	0	KOG2283	Clathrin coat dissociation kinase GAK/PTEN/Auxilin and related tyrosine phosphatases	CELLULAR PROCESSES AND SIGNALING	T	Signal transduction mechanisms
gene-LOC110682542	At3g19420	0	KOG2283	Clathrin coat dissociation kinase GAK/PTEN/Auxilin and related tyrosine phosphatases	POORLY CHARACTERIZED	R	General function prediction only
gene-LOC110682543	At5g66390	6.23e-174
gene-LOC110682544	At5g66390	0
gene-LOC110682545	At5g66390	6.71e-172
gene-LOC110682546	At5g66390	0
gene-LOC110682547	At2g34480	1.4e-65	KOG0829	60S ribosomal protein L18A	INFORMATION STORAGE AND PROCESSING	J	Translation, ribosomal structure and biogenesis
gene-LOC110682548	At3g51000	2.39e-32	KOG4178	Soluble epoxide hydrolase	METABOLISM	I	Lipid transport and metabolism
gene-LOC110682549	At5g66380	1.69e-123	KOG0764	Mitochondrial FAD carrier protein	METABOLISM	C	Energy production and conversion
gene-LOC110682550	At2g31580	0	KOG2721	Uncharacterized conserved protein	POORLY CHARACTERIZED	S	Function unknown
gene-LOC110682551	At5g03260	3.3e-172	KOG1263	Multicopper oxidases	METABOLISM	Q	Secondary metabolites biosynthesis, transport and catabolism
gene-LOC110682552	At4g36410	2.88e-16	KOG0427	Ubiquitin conjugating enzyme	CELLULAR PROCESSES AND SIGNALING	O	Posttranslational modification, protein turnover, chaperones
gene-LOC110682553	At5g55490	1.44e-157
gene-LOC110682554	At4g36400	2.63e-19	KOG1232	Proteins containing the FAD binding domain	METABOLISM	C	Energy production and conversion
gene-LOC110682555	At4g36390	0	KOG2492	CDK5 activator-binding protein	CELLULAR PROCESSES AND SIGNALING	T	Signal transduction mechanisms
gene-LOC110682556	At4g36380	0	KOG0157	Cytochrome P450 CYP4/CYP19/CYP26 subfamilies	METABOLISM	Q	Secondary metabolites biosynthesis, transport and catabolism
gene-LOC110682556	At4g36380	0	KOG0157	Cytochrome P450 CYP4/CYP19/CYP26 subfamilies	METABOLISM	I	Lipid transport and metabolism
gene-LOC110682557	At5g66360	6.27e-81	KOG0820	Ribosomal RNA adenine dimethylase	INFORMATION STORAGE AND PROCESSING	A	RNA processing and modification
gene-LOC110682558	At4g36360	0	KOG0496	Beta-galactosidase	METABOLISM	G	Carbohydrate transport and metabolism
gene-LOC110682559	At3g51040	3.23e-42	KOG3150	Uncharacterized conserved protein	POORLY CHARACTERIZED	S	Function unknown
gene-LOC110682560	At3g51030	6.34e-17	KOG0907	Thioredoxin	CELLULAR PROCESSES AND SIGNALING	O	Posttranslational modification, protein turnover, chaperones
gene-LOC110682561	At3g51050	0
gene-LOC110682562	At4g36280	7.5e-152	KOG1845	MORC family ATPases	CELLULAR PROCESSES AND SIGNALING	D	Cell cycle control, cell division, chromosome partitioning
gene-LOC110682563	At4g38180	5.97e-30
gene-LOC110682564	At4g38180	4.13e-09
gene-LOC110682565	At4g38180	1.51e-17
gene-LOC110682566	At4g34150	2.14e-46	KOG1030	Predicted Ca2+-dependent phospholipid-binding protein	POORLY CHARACTERIZED	R	General function prediction only
gene-LOC110682567	At5g65030	4.87e-32
gene-LOC110682568	At1g22340	6.33e-103	KOG1192	UDP-glucuronosyl and UDP-glucosyl transferase	METABOLISM	G	Carbohydrate transport and metabolism
gene-LOC110682568	At1g22340	6.33e-103	KOG1192	UDP-glucuronosyl and UDP-glucosyl transferase	METABOLISM	C	Energy production and conversion
gene-LOC110682570	At1g34080	1.69e-30	KOG0017	FOG: Transposon-encoded proteins with TYA, reverse transcriptase, integrase domains in various combinations	POORLY CHARACTERIZED	R	General function prediction only
gene-LOC110682571	At2g16000	1.75e-09	KOG0017	FOG: Transposon-encoded proteins with TYA, reverse transcriptase, integrase domains in various combinations	POORLY CHARACTERIZED	R	General function prediction only
gene-LOC110682572	At1g42375	1.1e-21	KOG0017	FOG: Transposon-encoded proteins with TYA, reverse transcriptase, integrase domains in various combinations	POORLY CHARACTERIZED	R	General function prediction only
gene-LOC110682573	At1g40871	1.02e-35	KOG0017	FOG: Transposon-encoded proteins with TYA, reverse transcriptase, integrase domains in various combinations	POORLY CHARACTERIZED	R	General function prediction only
gene-LOC110682574	At4g34160	5.15e-87	KOG0656	G1/S-specific cyclin D	CELLULAR PROCESSES AND SIGNALING	D	Cell cycle control, cell division, chromosome partitioning
gene-LOC110682575	At1g22590	1.29e-11	KOG0014	MADS box transcription factor	INFORMATION STORAGE AND PROCESSING	K	Transcription
gene-LOC110682576	At4g37040	4.32e-28	KOG2738	Putative methionine aminopeptidase	CELLULAR PROCESSES AND SIGNALING	O	Posttranslational modification, protein turnover, chaperones
gene-LOC110682577	At4g15090_1	1.19e-17
gene-LOC110682578	At4g38180	1.7e-78
gene-LOC110682580	At4g38180	1.33e-56
gene-LOC110682581	At1g67030	5.67e-06
gene-LOC110682583	At2g15430	8.88e-79	KOG1522	RNA polymerase II, subunit POLR2C/RPB3	INFORMATION STORAGE AND PROCESSING	K	Transcription
gene-LOC110682584	At3g50210	2.69e-55	KOG0143	Iron/ascorbate family oxidoreductases	METABOLISM	Q	Secondary metabolites biosynthesis, transport and catabolism
gene-LOC110682584	At3g50210	2.69e-55	KOG0143	Iron/ascorbate family oxidoreductases	POORLY CHARACTERIZED	R	General function prediction only
gene-LOC110682585	At3g49620	6.07e-58	KOG0143	Iron/ascorbate family oxidoreductases	METABOLISM	Q	Secondary metabolites biosynthesis, transport and catabolism
gene-LOC110682585	At3g49620	6.07e-58	KOG0143	Iron/ascorbate family oxidoreductases	POORLY CHARACTERIZED	R	General function prediction only
gene-LOC110682586	At3g23550	1.51e-165	KOG1347	Uncharacterized membrane protein, predicted efflux pump	POORLY CHARACTERIZED	R	General function prediction only
gene-LOC110682587	At3g49620	3.18e-118	KOG0143	Iron/ascorbate family oxidoreductases	METABOLISM	Q	Secondary metabolites biosynthesis, transport and catabolism
gene-LOC110682587	At3g49620	3.18e-118	KOG0143	Iron/ascorbate family oxidoreductases	POORLY CHARACTERIZED	R	General function prediction only
gene-LOC110682588	At3g47680	8.62e-17
gene-LOC110682589	At3g15310	3.52e-128
gene-LOC110682590	At4g38180	7.45e-54
gene-LOC110682591	At2g23260	1.24e-115	KOG1192	UDP-glucuronosyl and UDP-glucosyl transferase	METABOLISM	G	Carbohydrate transport and metabolism
gene-LOC110682591	At2g23260	1.24e-115	KOG1192	UDP-glucuronosyl and UDP-glucosyl transferase	METABOLISM	C	Energy production and conversion
gene-LOC110682592	At1g19260	0
gene-LOC110682593	At3g23550	1.21e-45	KOG1347	Uncharacterized membrane protein, predicted efflux pump	POORLY CHARACTERIZED	R	General function prediction only
gene-LOC110682597	At1g42375	2.64e-57	KOG0017	FOG: Transposon-encoded proteins with TYA, reverse transcriptase, integrase domains in various combinations	POORLY CHARACTERIZED	R	General function prediction only
gene-LOC110682598	At4g38180	2.06e-17
gene-LOC110682599	At2g45230	0	KOG1075	FOG: Reverse transcriptase	POORLY CHARACTERIZED	R	General function prediction only
gene-LOC110682600	At3g19430	1.03e-97
gene-LOC110682601	At3g30790	5.9e-119
gene-LOC110682602	At3g30843	3.45e-54
gene-LOC110682603	At5g54620	3.84e-39	KOG0504	FOG: Ankyrin repeat	POORLY CHARACTERIZED	R	General function prediction only
gene-LOC110682604	At2g18210	1.46e-17
gene-LOC110682606	At2g18190	3.86e-129	KOG0743	AAA+-type ATPase	CELLULAR PROCESSES AND SIGNALING	O	Posttranslational modification, protein turnover, chaperones
gene-LOC110682607	At2g25010	1.15e-15
gene-LOC110682608	At2g16140	1.59e-17
gene-LOC110682609	At4g35220	5.66e-39
gene-LOC110682610	At3g15310	1.03e-117
gene-LOC110682624	At4g35220	1.3e-26
gene-LOC110682631	At1g25430	2.72e-89	KOG1075	FOG: Reverse transcriptase	POORLY CHARACTERIZED	R	General function prediction only
gene-LOC110682633	At1g43930	4.23e-84
gene-LOC110682634	At1g19260	0
gene-LOC110682635	At3g31920	2.44e-93
gene-LOC110682636	At1g79740	5.12e-22
gene-LOC110682637	At4g38180	6.87e-15
gene-LOC110682638	At1g31280	5.16e-123	KOG1041	Translation initiation factor 2C (eIF-2C) and related proteins	INFORMATION STORAGE AND PROCESSING	J	Translation, ribosomal structure and biogenesis
gene-LOC110682639	At2g16770	3.7e-19
gene-LOC110682640	At5g20630	8.43e-58
gene-LOC110682641	At2g15320	1.7e-107	KOG0619	FOG: Leucine rich repeat	POORLY CHARACTERIZED	R	General function prediction only
gene-LOC110682643	At1g49920	2.67e-40
gene-LOC110682645	At3g30843	2.94e-60
gene-LOC110682653	At3g54320	2.22e-70
gene-LOC110682654	At3g20770	0
gene-LOC110682655	At5g65090	1.03e-29	KOG0565	Inositol polyphosphate 5-phosphatase and related proteins	CELLULAR PROCESSES AND SIGNALING	U	Intracellular trafficking, secretion, and vesicular transport
gene-LOC110682657	At3g10730	6.58e-63	KOG2687	Spindle pole body protein, contains UNC-84 domain	CELLULAR PROCESSES AND SIGNALING	D	Cell cycle control, cell division, chromosome partitioning
gene-LOC110682659	At5g13740	1.79e-14	KOG2615	Permease of the major facilitator superfamily	POORLY CHARACTERIZED	R	General function prediction only
gene-LOC110682660	At3g22170	1.68e-12
gene-LOC110682662	At5g46460	0	KOG4197	FOG: PPR repeat	POORLY CHARACTERIZED	R	General function prediction only
gene-LOC110682665	At4g29840	0
gene-LOC110682666	At1g73100_2	2.43e-125	KOG1082	Histone H3 (Lys9) methyltransferase SUV39H1/Clr4, required for transcriptional silencing	INFORMATION STORAGE AND PROCESSING	B	Chromatin structure and dynamics
gene-LOC110682666	At1g73100_2	2.43e-125	KOG1082	Histone H3 (Lys9) methyltransferase SUV39H1/Clr4, required for transcriptional silencing	INFORMATION STORAGE AND PROCESSING	K	Transcription
gene-LOC110682669	At4g02450	1.71e-24	KOG3158	HSP90 co-chaperone p23	CELLULAR PROCESSES AND SIGNALING	O	Posttranslational modification, protein turnover, chaperones
gene-LOC110682671	Hs19924119	1.12e-22	KOG1433	DNA repair protein RAD51/RHP55	INFORMATION STORAGE AND PROCESSING	L	Replication, recombination and repair
gene-LOC110682673	At4g35040	7.25e-36
gene-LOC110682675	At4g12750	2.18e-08
gene-LOC110682678	At5g06120	0	KOG1410	Nuclear transport receptor RanBP16 (importin beta superfamily)	CELLULAR PROCESSES AND SIGNALING	Y	Nuclear structure
gene-LOC110682678	At5g06120	0	KOG1410	Nuclear transport receptor RanBP16 (importin beta superfamily)	CELLULAR PROCESSES AND SIGNALING	U	Intracellular trafficking, secretion, and vesicular transport
gene-LOC110682679	At5g40610	0	KOG2711	Glycerol-3-phosphate dehydrogenase/dihydroxyacetone 3-phosphate reductase	METABOLISM	C	Energy production and conversion
gene-LOC110682682	At3g62520	8.26e-43	KOG1121	Tam3-transposase (Ac family)	INFORMATION STORAGE AND PROCESSING	L	Replication, recombination and repair
gene-LOC110682687	At3g31340	3.33e-31	KOG0017	FOG: Transposon-encoded proteins with TYA, reverse transcriptase, integrase domains in various combinations	POORLY CHARACTERIZED	R	General function prediction only
gene-LOC110682688	At2g14040	1.36e-28	KOG0017	FOG: Transposon-encoded proteins with TYA, reverse transcriptase, integrase domains in various combinations	POORLY CHARACTERIZED	R	General function prediction only
gene-LOC110682689	At3g23660	1.53e-16	KOG1986	Vesicle coat complex COPII, subunit SEC23	CELLULAR PROCESSES AND SIGNALING	U	Intracellular trafficking, secretion, and vesicular transport
gene-LOC110682692	At1g40871	1.54e-48	KOG0017	FOG: Transposon-encoded proteins with TYA, reverse transcriptase, integrase domains in various combinations	POORLY CHARACTERIZED	R	General function prediction only
gene-LOC110682693	At3g29765	8.95e-33
gene-LOC110682695	At5g48050	2.64e-25	KOG0017	FOG: Transposon-encoded proteins with TYA, reverse transcriptase, integrase domains in various combinations	POORLY CHARACTERIZED	R	General function prediction only
gene-LOC110682696	At2g10780	3.76e-12	KOG0017	FOG: Transposon-encoded proteins with TYA, reverse transcriptase, integrase domains in various combinations	POORLY CHARACTERIZED	R	General function prediction only
gene-LOC110682698	At5g18990	3.23e-87
gene-LOC110682701	At1g67960	9.37e-22	KOG2490	Predicted membrane protein	POORLY CHARACTERIZED	S	Function unknown
gene-LOC110682702	At5g44450	3.76e-15	KOG3178	Hydroxyindole-O-methyltransferase and related SAM-dependent methyltransferases	POORLY CHARACTERIZED	R	General function prediction only
gene-LOC110682703	At4g05410	7e-165	KOG0299	U3 snoRNP-associated protein (contains WD40 repeats)	INFORMATION STORAGE AND PROCESSING	A	RNA processing and modification
gene-LOC110682704	At3g10650	1.28e-17	KOG0845	Nuclear pore complex, Nup98 component (sc Nup145/Nup100/Nup116)	CELLULAR PROCESSES AND SIGNALING	Y	Nuclear structure
gene-LOC110682704	At3g10650	1.28e-17	KOG0845	Nuclear pore complex, Nup98 component (sc Nup145/Nup100/Nup116)	CELLULAR PROCESSES AND SIGNALING	U	Intracellular trafficking, secretion, and vesicular transport
gene-LOC110682705	At4g07850	4.01e-06	KOG0017	FOG: Transposon-encoded proteins with TYA, reverse transcriptase, integrase domains in various combinations	POORLY CHARACTERIZED	R	General function prediction only
gene-LOC110682706	At2g07010	5.96e-134	KOG0017	FOG: Transposon-encoded proteins with TYA, reverse transcriptase, integrase domains in various combinations	POORLY CHARACTERIZED	R	General function prediction only
gene-LOC110682707	At5g41980	5.15e-20	KOG4585	Predicted transposase	INFORMATION STORAGE AND PROCESSING	L	Replication, recombination and repair
gene-LOC110682708	At3g13320	3.49e-26	KOG1397	Ca2+/H+ antiporter VCX1 and related proteins	METABOLISM	P	Inorganic ion transport and metabolism
gene-LOC110682711	At2g18900	0	KOG1963	WD40 repeat protein	POORLY CHARACTERIZED	R	General function prediction only
gene-LOC110682712	At1g17850	2.75e-33
gene-LOC110682713	At1g80010	1.97e-37
gene-LOC110682715	At3g22170	5.49e-10
gene-LOC110682718	At1g33810	3.77e-157
gene-LOC110682719	At1g76690	6.82e-103	KOG0134	NADH:flavin oxidoreductase/12-oxophytodienoate reductase	METABOLISM	C	Energy production and conversion
gene-LOC110682719	At1g76690	6.82e-103	KOG0134	NADH:flavin oxidoreductase/12-oxophytodienoate reductase	POORLY CHARACTERIZED	R	General function prediction only
gene-LOC110682720	At1g71691	2.17e-32
gene-LOC110682729	At5g09970	0	KOG0156	Cytochrome P450 CYP2 subfamily	METABOLISM	Q	Secondary metabolites biosynthesis, transport and catabolism
gene-LOC110682732	At3g22170	3.9e-47
gene-LOC110682733	At3g22170	5.08e-22
gene-LOC110682734	At1g36310	6.12e-122	KOG1331	Predicted methyltransferase	POORLY CHARACTERIZED	R	General function prediction only
gene-LOC110682736	At5g15100	1.04e-79
gene-LOC110682737	At1g08080	6.08e-20	KOG0382	Carbonic anhydrase	POORLY CHARACTERIZED	R	General function prediction only
gene-LOC110682738	At4g13780_1	8.09e-170	KOG1247	Methionyl-tRNA synthetase	INFORMATION STORAGE AND PROCESSING	J	Translation, ribosomal structure and biogenesis
gene-LOC110682740	At3g44640	1.43e-66	KOG4585	Predicted transposase	INFORMATION STORAGE AND PROCESSING	L	Replication, recombination and repair
gene-LOC110682741	At1g34080	3.29e-33	KOG0017	FOG: Transposon-encoded proteins with TYA, reverse transcriptase, integrase domains in various combinations	POORLY CHARACTERIZED	R	General function prediction only
gene-LOC110682742	At3g22170	5.33e-41
gene-LOC110682743	At1g33780	3.04e-121
gene-LOC110682744	At1g53050	9.47e-55	KOG0600	Cdc2-related protein kinase	CELLULAR PROCESSES AND SIGNALING	D	Cell cycle control, cell division, chromosome partitioning
gene-LOC110682746	At1g51740_2	1.75e-32
gene-LOC110682747	At5g36740	5.44e-57
gene-LOC110682748	At4g15890	0	KOG0413	Uncharacterized conserved protein related to condensin complex subunit 1	POORLY CHARACTERIZED	S	Function unknown
gene-LOC110682749	At1g47290	0	KOG1430	C-3 sterol dehydrogenase/3-beta-hydroxysteroid dehydrogenase and related dehydrogenases	METABOLISM	I	Lipid transport and metabolism
gene-LOC110682749	At1g47290	0	KOG1430	C-3 sterol dehydrogenase/3-beta-hydroxysteroid dehydrogenase and related dehydrogenases	METABOLISM	E	Amino acid transport and metabolism
gene-LOC110682751	At3g30170	1.78e-29
gene-LOC110682752	At1g79090	0
gene-LOC110682753	At3g60180	3.37e-23	KOG3079	Uridylate kinase/adenylate kinase	METABOLISM	F	Nucleotide transport and metabolism
gene-LOC110682755	At1g71692	2.95e-32	KOG0014	MADS box transcription factor	INFORMATION STORAGE AND PROCESSING	K	Transcription
gene-LOC110682757	At3g22170	2.19e-42
gene-LOC110682758	At3g21540	2.08e-129	KOG0306	WD40-repeat-containing subunit of the 18S rRNA processing complex	INFORMATION STORAGE AND PROCESSING	A	RNA processing and modification
gene-LOC110682760	At1g76680	1.16e-22	KOG0134	NADH:flavin oxidoreductase/12-oxophytodienoate reductase	METABOLISM	C	Energy production and conversion
gene-LOC110682760	At1g76680	1.16e-22	KOG0134	NADH:flavin oxidoreductase/12-oxophytodienoate reductase	POORLY CHARACTERIZED	R	General function prediction only
gene-LOC110682761	At2g47010	0
gene-LOC110682763	At1g76690	1.89e-109	KOG0134	NADH:flavin oxidoreductase/12-oxophytodienoate reductase	METABOLISM	C	Energy production and conversion
gene-LOC110682763	At1g76690	1.89e-109	KOG0134	NADH:flavin oxidoreductase/12-oxophytodienoate reductase	POORLY CHARACTERIZED	R	General function prediction only
gene-LOC110682764	At1g76690	1.62e-95	KOG0134	NADH:flavin oxidoreductase/12-oxophytodienoate reductase	METABOLISM	C	Energy production and conversion
gene-LOC110682764	At1g76690	1.62e-95	KOG0134	NADH:flavin oxidoreductase/12-oxophytodienoate reductase	POORLY CHARACTERIZED	R	General function prediction only
gene-LOC110682765	At1g19290	0	KOG4197	FOG: PPR repeat	POORLY CHARACTERIZED	R	General function prediction only
gene-LOC110682766	At2g39700	1.26e-89
gene-LOC110682767	At4g15530	6.11e-109
gene-LOC110682769	At2g45550	3.31e-78	KOG0156	Cytochrome P450 CYP2 subfamily	METABOLISM	Q	Secondary metabolites biosynthesis, transport and catabolism
gene-LOC110682772	At1g57720_1	8.79e-105	KOG0867	Glutathione S-transferase	CELLULAR PROCESSES AND SIGNALING	O	Posttranslational modification, protein turnover, chaperones
gene-LOC110682773	At1g57720_1	4.72e-110	KOG0867	Glutathione S-transferase	CELLULAR PROCESSES AND SIGNALING	O	Posttranslational modification, protein turnover, chaperones
gene-LOC110682774	At2g42830	2.52e-33	KOG0014	MADS box transcription factor	INFORMATION STORAGE AND PROCESSING	K	Transcription
gene-LOC110682776	At1g33950	3.99e-28
gene-LOC110682777	At1g33980	1.41e-96	KOG1295	Nonsense-mediated decay protein Upf3	INFORMATION STORAGE AND PROCESSING	A	RNA processing and modification
gene-LOC110682778	At4g21110	3.87e-99	KOG3404	G10 protein/predicted nuclear transcription regulator	INFORMATION STORAGE AND PROCESSING	K	Transcription
gene-LOC110682779	At1g33990	8.37e-46
gene-LOC110682780	At3g17610_2	1.03e-91	KOG2632	Rhomboid family proteins	POORLY CHARACTERIZED	S	Function unknown
gene-LOC110682781	At4g10050	1.69e-100	KOG2564	Predicted acetyltransferases and hydrolases with the alpha/beta hydrolase fold	POORLY CHARACTERIZED	R	General function prediction only
gene-LOC110682782	At1g67350	2.11e-39
gene-LOC110682783	At1g30440	0
gene-LOC110682785	At1g31480	0	KOG2308	Phosphatidic acid-preferring phospholipase A1, contains DDHD domain	METABOLISM	I	Lipid transport and metabolism
gene-LOC110682785	At1g31480	0	KOG2308	Phosphatidic acid-preferring phospholipase A1, contains DDHD domain	CELLULAR PROCESSES AND SIGNALING	U	Intracellular trafficking, secretion, and vesicular transport
gene-LOC110682787	At1g78020	7.73e-30
gene-LOC110682788	At2g13820	2.92e-22
gene-LOC110682789	At1g36160	0	KOG0368	Acetyl-CoA carboxylase	METABOLISM	I	Lipid transport and metabolism
gene-LOC110682791	At3g60360	1.35e-07	KOG3237	Uncharacterized conserved protein	POORLY CHARACTERIZED	S	Function unknown
gene-LOC110682792	At4g16340	0	KOG1997	PH domain-containing protein	CELLULAR PROCESSES AND SIGNALING	T	Signal transduction mechanisms
gene-LOC110682796	At1g78010	0	KOG1191	Mitochondrial GTPase	INFORMATION STORAGE AND PROCESSING	J	Translation, ribosomal structure and biogenesis
gene-LOC110682797	At1g22150	2.45e-35	KOG0236	Sulfate/bicarbonate/oxalate exchanger SAT-1 and related transporters (SLC26 family)	METABOLISM	P	Inorganic ion transport and metabolism
gene-LOC110682798	At5g03280	0	KOG1291	Mn2+ and Fe2+ transporters of the NRAMP family	METABOLISM	P	Inorganic ion transport and metabolism
gene-LOC110682799	At1g44910	0	KOG0152	Spliceosomal protein FBP11/Splicing factor PRP40	INFORMATION STORAGE AND PROCESSING	A	RNA processing and modification
gene-LOC110682801	At3g15310	1.31e-113
gene-LOC110682802	At4g08570	1.01e-24	KOG1603	Copper chaperone	METABOLISM	P	Inorganic ion transport and metabolism
gene-LOC110682804	At1g22060	0
gene-LOC110682805	At1g17950	1.19e-30	KOG0048	Transcription factor, Myb superfamily	INFORMATION STORAGE AND PROCESSING	K	Transcription
gene-LOC110682809	At2g13810	0	KOG0257	Kynurenine aminotransferase, glutamine transaminase K	METABOLISM	E	Amino acid transport and metabolism
gene-LOC110682810	At4g09670	1.07e-166	KOG2741	Dimeric dihydrodiol dehydrogenase	METABOLISM	G	Carbohydrate transport and metabolism
gene-LOC110682810	At4g09670	1.07e-166	KOG2741	Dimeric dihydrodiol dehydrogenase	METABOLISM	Q	Secondary metabolites biosynthesis, transport and catabolism
gene-LOC110682811	At2g35040	3.19e-60	KOG2555	AICAR transformylase/IMP cyclohydrolase/methylglyoxal synthase	METABOLISM	F	Nucleotide transport and metabolism
gene-LOC110682812	At5g60030	1.02e-17
gene-LOC110682814	At1g71830	1.75e-83
gene-LOC110682815	At3g55480_1	7.12e-13	KOG1106	Uncharacterized conserved protein	POORLY CHARACTERIZED	S	Function unknown
gene-LOC110682816	At5g11600	6.57e-09
gene-LOC110682817	At5g28530	6.41e-07
gene-LOC110682818	At2g44020	0	KOG1267	Mitochondrial transcription termination factor, mTERF	INFORMATION STORAGE AND PROCESSING	K	Transcription
gene-LOC110682818	At2g44020	0	KOG1267	Mitochondrial transcription termination factor, mTERF	POORLY CHARACTERIZED	R	General function prediction only
gene-LOC110682819	At1g38048	1.08e-44	KOG0017	FOG: Transposon-encoded proteins with TYA, reverse transcriptase, integrase domains in various combinations	POORLY CHARACTERIZED	R	General function prediction only
gene-LOC110682820	At1g44840	3.24e-16
gene-LOC110682821	At4g38180	3.63e-35
gene-LOC110682822	At1g10000	1.15e-09	KOG1075	FOG: Reverse transcriptase	POORLY CHARACTERIZED	R	General function prediction only
gene-LOC110682823	At4g29090	2.41e-11	KOG1075	FOG: Reverse transcriptase	POORLY CHARACTERIZED	R	General function prediction only
gene-LOC110682825	At3g50390	8.8e-48	KOG4155	FOG: WD40 repeat	POORLY CHARACTERIZED	R	General function prediction only
gene-LOC110682826	At1g37060	1.21e-44	KOG0017	FOG: Transposon-encoded proteins with TYA, reverse transcriptase, integrase domains in various combinations	POORLY CHARACTERIZED	R	General function prediction only
gene-LOC110682827	At1g60420	6.54e-29	KOG2501	Thioredoxin, nucleoredoxin and related proteins	POORLY CHARACTERIZED	R	General function prediction only
gene-LOC110682828	At2g14400	1.96e-16	KOG0017	FOG: Transposon-encoded proteins with TYA, reverse transcriptase, integrase domains in various combinations	POORLY CHARACTERIZED	R	General function prediction only
gene-LOC110682829	At2g01050	2.29e-16	KOG1075	FOG: Reverse transcriptase	POORLY CHARACTERIZED	R	General function prediction only
gene-LOC110682830	At2g17910	5.55e-120	KOG1075	FOG: Reverse transcriptase	POORLY CHARACTERIZED	R	General function prediction only
gene-LOC110682831	At2g14380	2.26e-15	KOG0017	FOG: Transposon-encoded proteins with TYA, reverse transcriptase, integrase domains in various combinations	POORLY CHARACTERIZED	R	General function prediction only
gene-LOC110682832	At4g32790	1.79e-114	KOG1021	Acetylglucosaminyltransferase EXT1/exostosin 1	METABOLISM	G	Carbohydrate transport and metabolism
gene-LOC110682832	At4g32790	1.79e-114	KOG1021	Acetylglucosaminyltransferase EXT1/exostosin 1	CELLULAR PROCESSES AND SIGNALING	M	Cell wall/membrane/envelope biogenesis
gene-LOC110682832	At4g32790	1.79e-114	KOG1021	Acetylglucosaminyltransferase EXT1/exostosin 1	CELLULAR PROCESSES AND SIGNALING	W	Extracellular structures
gene-LOC110682833	At3g15310	1.58e-125
gene-LOC110682834	At1g43930	1.34e-82
gene-LOC110682835	At3g15310	3.18e-19
gene-LOC110682836	At4g38180	1.52e-20
gene-LOC110682837	At2g10780	2.4e-27	KOG0017	FOG: Transposon-encoded proteins with TYA, reverse transcriptase, integrase domains in various combinations	POORLY CHARACTERIZED	R	General function prediction only
gene-LOC110682838	At2g13330	9.44e-14	KOG0017	FOG: Transposon-encoded proteins with TYA, reverse transcriptase, integrase domains in various combinations	POORLY CHARACTERIZED	R	General function prediction only
gene-LOC110682840	At1g20390	1.47e-59	KOG0017	FOG: Transposon-encoded proteins with TYA, reverse transcriptase, integrase domains in various combinations	POORLY CHARACTERIZED	R	General function prediction only
gene-LOC110682842	At1g20390	9.37e-16	KOG0017	FOG: Transposon-encoded proteins with TYA, reverse transcriptase, integrase domains in various combinations	POORLY CHARACTERIZED	R	General function prediction only
gene-LOC110682843	At3g06220	1.26e-07
gene-LOC110682844	At4g38180	4e-77
gene-LOC110682845	At3g47950	2.62e-23	KOG0205	Plasma membrane H+-transporting ATPase	METABOLISM	P	Inorganic ion transport and metabolism
gene-LOC110682846	At2g01840	8.02e-20	KOG1075	FOG: Reverse transcriptase	POORLY CHARACTERIZED	R	General function prediction only
gene-LOC110682847	At1g52960	1.67e-151	KOG0987	DNA helicase PIF1/RRM3	CELLULAR PROCESSES AND SIGNALING	D	Cell cycle control, cell division, chromosome partitioning
gene-LOC110682848	At1g20390	2.36e-164	KOG0017	FOG: Transposon-encoded proteins with TYA, reverse transcriptase, integrase domains in various combinations	POORLY CHARACTERIZED	R	General function prediction only
gene-LOC110682851	At4g12560	8.49e-20
gene-LOC110682852	At2g17910	2.83e-10	KOG1075	FOG: Reverse transcriptase	POORLY CHARACTERIZED	R	General function prediction only
gene-LOC110682853	At2g04490	2.95e-22	KOG0017	FOG: Transposon-encoded proteins with TYA, reverse transcriptase, integrase domains in various combinations	POORLY CHARACTERIZED	R	General function prediction only
gene-LOC110682855	At3g61330	1.06e-29	KOG0017	FOG: Transposon-encoded proteins with TYA, reverse transcriptase, integrase domains in various combinations	POORLY CHARACTERIZED	R	General function prediction only
gene-LOC110682857	At1g37060	2.1e-30	KOG0017	FOG: Transposon-encoded proteins with TYA, reverse transcriptase, integrase domains in various combinations	POORLY CHARACTERIZED	R	General function prediction only
gene-LOC110682858	At5g02070	3.97e-155	KOG1187	Serine/threonine protein kinase	CELLULAR PROCESSES AND SIGNALING	T	Signal transduction mechanisms
gene-LOC110682860	At3g53850	8.88e-20
gene-LOC110682861	At4g12560	1.39e-20
gene-LOC110682862	At1g42375	6e-120	KOG0017	FOG: Transposon-encoded proteins with TYA, reverse transcriptase, integrase domains in various combinations	POORLY CHARACTERIZED	R	General function prediction only
gene-LOC110682864	At4g09710	8.48e-50	KOG1075	FOG: Reverse transcriptase	POORLY CHARACTERIZED	R	General function prediction only
gene-LOC110682869	At3g23880	5.24e-16
gene-LOC110682871	At3g31920	3.44e-75
gene-LOC110682872	At5g22610	1.18e-14
gene-LOC110682873	At1g41795	6.66e-43	KOG0017	FOG: Transposon-encoded proteins with TYA, reverse transcriptase, integrase domains in various combinations	POORLY CHARACTERIZED	R	General function prediction only
gene-LOC110682874	At3g31340	6.48e-20	KOG0017	FOG: Transposon-encoded proteins with TYA, reverse transcriptase, integrase domains in various combinations	POORLY CHARACTERIZED	R	General function prediction only
gene-LOC110682875	At3g32110	3.78e-24	KOG1075	FOG: Reverse transcriptase	POORLY CHARACTERIZED	R	General function prediction only
gene-LOC110682876	At3g27670	0
gene-LOC110682877	At1g11300	3.95e-38
gene-LOC110682878	At3g27925	5.13e-33	KOG1320	Serine protease	CELLULAR PROCESSES AND SIGNALING	O	Posttranslational modification, protein turnover, chaperones
gene-LOC110682881	At1g79070	5.08e-10
gene-LOC110682882	At3g52870	9.55e-06
gene-LOC110682883	At1g79080	0	KOG4197	FOG: PPR repeat	POORLY CHARACTERIZED	R	General function prediction only
gene-LOC110682884	At3g12580	0	KOG0101	Molecular chaperones HSP70/HSC70, HSP70 superfamily	CELLULAR PROCESSES AND SIGNALING	O	Posttranslational modification, protein turnover, chaperones
gene-LOC110682885	At5g02500	0	KOG0101	Molecular chaperones HSP70/HSC70, HSP70 superfamily	CELLULAR PROCESSES AND SIGNALING	O	Posttranslational modification, protein turnover, chaperones
gene-LOC110682886	At5g02500	0	KOG0101	Molecular chaperones HSP70/HSC70, HSP70 superfamily	CELLULAR PROCESSES AND SIGNALING	O	Posttranslational modification, protein turnover, chaperones
gene-LOC110682888	At5g19790	6.81e-35
gene-LOC110682889	At3g24180	4.1e-175	KOG2119	Predicted bile acid beta-glucosidase	METABOLISM	G	Carbohydrate transport and metabolism
gene-LOC110682890	At3g13420	3.92e-13
gene-LOC110682891	At4g26410	1.97e-56
gene-LOC110682892	At2g32080	1.04e-114	KOG3074	Transcriptional regulator of the PUR family, single-stranded-DNA-binding	INFORMATION STORAGE AND PROCESSING	K	Transcription
gene-LOC110682893	At1g55510	9e-15	KOG0525	Branched chain alpha-keto acid dehydrogenase E1, beta subunit	METABOLISM	C	Energy production and conversion
gene-LOC110682894	At3g13460	1.58e-62	KOG1901	Uncharacterized high-glucose-regulated protein	POORLY CHARACTERIZED	R	General function prediction only
gene-LOC110682895	At5g24810	9.94e-47	KOG1235	Predicted unusual protein kinase	POORLY CHARACTERIZED	R	General function prediction only
gene-LOC110682896	At4g12560	6.46e-16
gene-LOC110682897	At3g13490	1.89e-22	KOG1885	Lysyl-tRNA synthetase (class II)	INFORMATION STORAGE AND PROCESSING	J	Translation, ribosomal structure and biogenesis
gene-LOC110682898	At1g55360	0
gene-LOC110682899	At1g55350	0	KOG0045	Cytosolic Ca2+-dependent cysteine protease (calpain), large subunit (EF-Hand protein superfamily)	CELLULAR PROCESSES AND SIGNALING	O	Posttranslational modification, protein turnover, chaperones
gene-LOC110682899	At1g55350	0	KOG0045	Cytosolic Ca2+-dependent cysteine protease (calpain), large subunit (EF-Hand protein superfamily)	CELLULAR PROCESSES AND SIGNALING	T	Signal transduction mechanisms
gene-LOC110682900	At1g55320	2.03e-99	KOG1175	Acyl-CoA synthetase	METABOLISM	I	Lipid transport and metabolism
gene-LOC110682901	At5g18120	1.37e-20	KOG2640	Thioredoxin	POORLY CHARACTERIZED	S	Function unknown
gene-LOC110682902	At5g19760	1.29e-65	KOG0759	Mitochondrial oxoglutarate/malate carrier proteins	METABOLISM	C	Energy production and conversion
gene-LOC110682903	At4g26310	2.78e-54
gene-LOC110682904	At1g11350	4.87e-22
gene-LOC110682905	At5g19780	0	KOG1376	Alpha tubulin	CELLULAR PROCESSES AND SIGNALING	Z	Cytoskeleton
gene-LOC110682906	At5g19820	8.03e-165	KOG2171	Karyopherin (importin) beta 3	CELLULAR PROCESSES AND SIGNALING	Y	Nuclear structure
gene-LOC110682906	At5g19820	8.03e-165	KOG2171	Karyopherin (importin) beta 3	CELLULAR PROCESSES AND SIGNALING	U	Intracellular trafficking, secretion, and vesicular transport
gene-LOC110682907	At5g19830	2.13e-88	KOG2255	Peptidyl-tRNA hydrolase	INFORMATION STORAGE AND PROCESSING	J	Translation, ribosomal structure and biogenesis
gene-LOC110682908	At2g05640	4.66e-36	KOG0987	DNA helicase PIF1/RRM3	CELLULAR PROCESSES AND SIGNALING	D	Cell cycle control, cell division, chromosome partitioning
gene-LOC110682909	At1g19260	1.28e-82
gene-LOC110682910	At1g35060	5.85e-37
gene-LOC110682911	At2g23140	8.42e-55	KOG0167	FOG: Armadillo/beta-catenin-like repeats	POORLY CHARACTERIZED	S	Function unknown
gene-LOC110682912	At3g32110	7.03e-36	KOG1075	FOG: Reverse transcriptase	POORLY CHARACTERIZED	R	General function prediction only
gene-LOC110682913	At1g11300	3.95e-38
gene-LOC110682915	At1g43930	2.11e-35
gene-LOC110682916	At3g47680	4.02e-22
gene-LOC110682917	At1g76320	2.4e-08
gene-LOC110682918	At4g38180	2.62e-47
gene-LOC110682919	At1g47910	2.55e-19	KOG1075	FOG: Reverse transcriptase	POORLY CHARACTERIZED	R	General function prediction only
gene-LOC110682920	At3g15310	1.24e-151
gene-LOC110682922	At1g40871	1.43e-47	KOG0017	FOG: Transposon-encoded proteins with TYA, reverse transcriptase, integrase domains in various combinations	POORLY CHARACTERIZED	R	General function prediction only
gene-LOC110682923	At1g11300	9.45e-38
gene-LOC110682924	At5g62670	1.17e-96	KOG0205	Plasma membrane H+-transporting ATPase	METABOLISM	P	Inorganic ion transport and metabolism
gene-LOC110682925	At3g31340	6.57e-20	KOG0017	FOG: Transposon-encoded proteins with TYA, reverse transcriptase, integrase domains in various combinations	POORLY CHARACTERIZED	R	General function prediction only
gene-LOC110682927	At1g20390	5.09e-32	KOG0017	FOG: Transposon-encoded proteins with TYA, reverse transcriptase, integrase domains in various combinations	POORLY CHARACTERIZED	R	General function prediction only
gene-LOC110682928	At1g61510	2.27e-68	KOG4585	Predicted transposase	INFORMATION STORAGE AND PROCESSING	L	Replication, recombination and repair
gene-LOC110682929	At1g07370	3.38e-07	KOG1636	DNA polymerase delta processivity factor (proliferating cell nuclear antigen)	INFORMATION STORAGE AND PROCESSING	L	Replication, recombination and repair
gene-LOC110682930	At4g07640	3.34e-07	KOG0017	FOG: Transposon-encoded proteins with TYA, reverse transcriptase, integrase domains in various combinations	POORLY CHARACTERIZED	R	General function prediction only
gene-LOC110682931	At4g07640	4.92e-17	KOG0017	FOG: Transposon-encoded proteins with TYA, reverse transcriptase, integrase domains in various combinations	POORLY CHARACTERIZED	R	General function prediction only
gene-LOC110682932	At2g36710	8.92e-90
gene-LOC110682935	At5g20630	2.18e-60
gene-LOC110682936	At5g20630	4.94e-64
gene-LOC110682939	At5g20630	1.69e-59
gene-LOC110682940	At5g20630	1.59e-66
gene-LOC110682941	At5g20630	8.63e-65
gene-LOC110682942	At5g20630	7.82e-61
gene-LOC110682944	At5g20630	7e-56
gene-LOC110682949	At3g18960	3.49e-10
gene-LOC110682955	At5g56960	5.17e-19
gene-LOC110682957	At1g73730	2.01e-148
gene-LOC110682958	At2g05920	0
gene-LOC110682960	At3g42830	1.47e-11	KOG2930	SCF ubiquitin ligase, Rbx1 component	CELLULAR PROCESSES AND SIGNALING	O	Posttranslational modification, protein turnover, chaperones
gene-LOC110682961	At2g05940	5.76e-40	KOG1187	Serine/threonine protein kinase	CELLULAR PROCESSES AND SIGNALING	T	Signal transduction mechanisms
gene-LOC110682962	At5g60360	0	KOG1543	Cysteine proteinase Cathepsin L	CELLULAR PROCESSES AND SIGNALING	O	Posttranslational modification, protein turnover, chaperones
gene-LOC110682963	At5g20580	2.47e-60
gene-LOC110682964	At1g77550	5.91e-49	KOG2155	Tubulin-tyrosine ligase-related protein	CELLULAR PROCESSES AND SIGNALING	O	Posttranslational modification, protein turnover, chaperones
gene-LOC110682965	At2g06010	5.2e-63
gene-LOC110682966	At2g06040	1.41e-39
gene-LOC110682967	7292084_2	4.98e-07	KOG3139	N-acetyltransferase	POORLY CHARACTERIZED	R	General function prediction only
gene-LOC110682968	At5g35570	0
gene-LOC110682969	At5g50360	7.6e-06
gene-LOC110682970	At1g37060	0	KOG0017	FOG: Transposon-encoded proteins with TYA, reverse transcriptase, integrase domains in various combinations	POORLY CHARACTERIZED	R	General function prediction only
gene-LOC110682972	At5g45550	9.37e-30	KOG0440	Cell cycle-associated protein Mob1-1	CELLULAR PROCESSES AND SIGNALING	D	Cell cycle control, cell division, chromosome partitioning
gene-LOC110682973	At3g11950	1.14e-126
gene-LOC110682974	At5g20630	3.97e-64
gene-LOC110682978	At5g20630	1.16e-73
gene-LOC110682979	At5g20630	8.21e-95
gene-LOC110682980	At1g67240	1.96e-22
gene-LOC110682981	At1g79340	0	KOG1546	Metacaspase involved in regulation of apoptosis	CELLULAR PROCESSES AND SIGNALING	D	Cell cycle control, cell division, chromosome partitioning
gene-LOC110682981	At1g79340	0	KOG1546	Metacaspase involved in regulation of apoptosis	CELLULAR PROCESSES AND SIGNALING	O	Posttranslational modification, protein turnover, chaperones
gene-LOC110682982	At4g03090	5.49e-15
gene-LOC110682986	At2g24700	8.21e-13
gene-LOC110682988	At5g35560	0
gene-LOC110682989	At2g06210	1.15e-30	KOG2002	TPR-containing nuclear phosphoprotein that regulates K(+) uptake	METABOLISM	P	Inorganic ion transport and metabolism
gene-LOC110682990	At3g13960	1.22e-54
gene-LOC110682994	At3g14690	1.05e-169	KOG0157	Cytochrome P450 CYP4/CYP19/CYP26 subfamilies	METABOLISM	Q	Secondary metabolites biosynthesis, transport and catabolism
gene-LOC110682994	At3g14690	1.05e-169	KOG0157	Cytochrome P450 CYP4/CYP19/CYP26 subfamilies	METABOLISM	I	Lipid transport and metabolism
gene-LOC110682995	At4g25180	4.22e-10	KOG3122	DNA-directed RNA polymerase III subunit	INFORMATION STORAGE AND PROCESSING	K	Transcription
gene-LOC110682996	At2g28230	3.38e-23	KOG1383	Glutamate decarboxylase/sphingosine phosphate lyase	METABOLISM	E	Amino acid transport and metabolism
gene-LOC110682998	At5g35550	8.88e-19	KOG0048	Transcription factor, Myb superfamily	INFORMATION STORAGE AND PROCESSING	K	Transcription
gene-LOC110682999	At2g31670	5.92e-66
gene-LOC110683001	At2g31610	7.22e-137	KOG3181	40S ribosomal protein S3	INFORMATION STORAGE AND PROCESSING	J	Translation, ribosomal structure and biogenesis
gene-LOC110683002	At2g06510	0	KOG0851	Single-stranded DNA-binding replication protein A (RPA), large (70 kD) subunit and related ssDNA-binding proteins	INFORMATION STORAGE AND PROCESSING	L	Replication, recombination and repair
gene-LOC110683003	At5g12080	2.81e-62	KOG4629	Predicted mechanosensitive ion channel	CELLULAR PROCESSES AND SIGNALING	M	Cell wall/membrane/envelope biogenesis
gene-LOC110683004	At5g12080	7.29e-63	KOG4629	Predicted mechanosensitive ion channel	CELLULAR PROCESSES AND SIGNALING	M	Cell wall/membrane/envelope biogenesis
gene-LOC110683005	At5g17600	6.64e-18	KOG0800	FOG: Predicted E3 ubiquitin ligase	CELLULAR PROCESSES AND SIGNALING	O	Posttranslational modification, protein turnover, chaperones
gene-LOC110683006	At2g06530	5.05e-27	KOG3230	Vacuolar assembly/sorting protein DID4	CELLULAR PROCESSES AND SIGNALING	U	Intracellular trafficking, secretion, and vesicular transport
gene-LOC110683008	At3g13980	1.48e-25
gene-LOC110683009	At5g12040	1.15e-41	KOG0806	Carbon-nitrogen hydrolase	METABOLISM	E	Amino acid transport and metabolism
gene-LOC110683010	At5g20540	2.98e-44
gene-LOC110683011	At5g13640	0	KOG2369	Lecithin:cholesterol acyltransferase (LCAT)/Acyl-ceramide synthase	METABOLISM	I	Lipid transport and metabolism
gene-LOC110683013	At1g54160	4.22e-42	KOG1561	CCAAT-binding factor, subunit B (HAP2)	INFORMATION STORAGE AND PROCESSING	K	Transcription
gene-LOC110683014	At2g19270	2.99e-19	KOG3903	Mitotic checkpoint protein PRCC	CELLULAR PROCESSES AND SIGNALING	D	Cell cycle control, cell division, chromosome partitioning
gene-LOC110683015	At5g20520	1.01e-170	KOG4391	Predicted alpha/beta hydrolase BEM46	POORLY CHARACTERIZED	R	General function prediction only
gene-LOC110683016	At3g42790	1.12e-104	KOG1632	Uncharacterized PHD Zn-finger protein	POORLY CHARACTERIZED	R	General function prediction only
gene-LOC110683017	At5g35460	0	KOG2895	Uncharacterized conserved protein	POORLY CHARACTERIZED	S	Function unknown
gene-LOC110683018	At5g02750	5.37e-38	KOG0800	FOG: Predicted E3 ubiquitin ligase	CELLULAR PROCESSES AND SIGNALING	O	Posttranslational modification, protein turnover, chaperones
gene-LOC110683019	At5g03980	5.48e-24
gene-LOC110683020	At4g02550	9.84e-16
gene-LOC110683021	At1g19260	4.85e-33
gene-LOC110683023	At5g03980	7.21e-22
gene-LOC110683024	At5g20490	9.01e-27	KOG0160	Myosin class V heavy chain	CELLULAR PROCESSES AND SIGNALING	Z	Cytoskeleton
gene-LOC110683026	At3g17930	8.79e-24
gene-LOC110683027	At5g57070	4.66e-06
gene-LOC110683028	At2g19380	1.24e-51	KOG2186	Cell growth-regulating nucleolar protein	CELLULAR PROCESSES AND SIGNALING	D	Cell cycle control, cell division, chromosome partitioning
gene-LOC110683029	At5g03490	3.98e-71	KOG1192	UDP-glucuronosyl and UDP-glucosyl transferase	METABOLISM	G	Carbohydrate transport and metabolism
gene-LOC110683029	At5g03490	3.98e-71	KOG1192	UDP-glucuronosyl and UDP-glucosyl transferase	METABOLISM	C	Energy production and conversion
gene-LOC110683030	At4g26060	2.16e-16
gene-LOC110683031	At4g29820	5.51e-69	KOG1689	mRNA cleavage factor I subunit	INFORMATION STORAGE AND PROCESSING	A	RNA processing and modification
gene-LOC110683032	At4g29810	1.67e-172	KOG0581	Mitogen-activated protein kinase kinase (MAP2K)	CELLULAR PROCESSES AND SIGNALING	T	Signal transduction mechanisms
gene-LOC110683034	At1g72770	2.9e-36	KOG0698	Serine/threonine protein phosphatase	CELLULAR PROCESSES AND SIGNALING	T	Signal transduction mechanisms
gene-LOC110683035	At1g77180	0	KOG2441	mRNA splicing factor/probable chromatin binding snw family nuclear protein	INFORMATION STORAGE AND PROCESSING	A	RNA processing and modification
gene-LOC110683035	At1g77180	0	KOG2441	mRNA splicing factor/probable chromatin binding snw family nuclear protein	INFORMATION STORAGE AND PROCESSING	B	Chromatin structure and dynamics
gene-LOC110683037	At5g12010	8.96e-177	KOG4585	Predicted transposase	INFORMATION STORAGE AND PROCESSING	L	Replication, recombination and repair
gene-LOC110683038	At2g19410	7.57e-120
gene-LOC110683039	At5g05800	1.17e-09
gene-LOC110683040	At5g57030	7.97e-22
gene-LOC110683041	At1g37060	6.55e-64	KOG0017	FOG: Transposon-encoded proteins with TYA, reverse transcriptase, integrase domains in various combinations	POORLY CHARACTERIZED	R	General function prediction only
gene-LOC110683042	At1g72740	1.16e-48
gene-LOC110683043	At4g26090	0	KOG4658	Apoptotic ATPase	CELLULAR PROCESSES AND SIGNALING	T	Signal transduction mechanisms
gene-LOC110683044	At2g19430	3.25e-124	KOG0649	WD40 repeat protein	POORLY CHARACTERIZED	R	General function prediction only
gene-LOC110683045	At2g19450	0	KOG0380	Sterol O-acyltransferase/Diacylglycerol O-acyltransferase	METABOLISM	I	Lipid transport and metabolism
gene-LOC110683046	At4g26100	5.54e-22	KOG1164	Casein kinase (serine/threonine/tyrosine protein kinase)	CELLULAR PROCESSES AND SIGNALING	T	Signal transduction mechanisms
gene-LOC110683047	At4g33050	5.74e-32
gene-LOC110683049	At1g64250	2.71e-89
gene-LOC110683050	At1g48120_1	4.13e-58
gene-LOC110683051	At1g64280	0	KOG0504	FOG: Ankyrin repeat	POORLY CHARACTERIZED	R	General function prediction only
gene-LOC110683052	At2g26150	8.18e-29	KOG0627	Heat shock transcription factor	INFORMATION STORAGE AND PROCESSING	K	Transcription
gene-LOC110683053	At4g01880	1.84e-52	KOG2811	Uncharacterized conserved protein	POORLY CHARACTERIZED	S	Function unknown
gene-LOC110683054	At1g72880	5.67e-15
gene-LOC110683055	At5g56930	1.26e-18	KOG1040	Polyadenylation factor I complex, subunit, Yth1 (CPSF subunit)	INFORMATION STORAGE AND PROCESSING	A	RNA processing and modification
gene-LOC110683056	At2g14040	6.84e-59	KOG0017	FOG: Transposon-encoded proteins with TYA, reverse transcriptase, integrase domains in various combinations	POORLY CHARACTERIZED	R	General function prediction only
gene-LOC110683057	At5g52450	0	KOG1347	Uncharacterized membrane protein, predicted efflux pump	POORLY CHARACTERIZED	R	General function prediction only
gene-LOC110683058	At2g19490	1.98e-174	KOG1433	DNA repair protein RAD51/RHP55	INFORMATION STORAGE AND PROCESSING	L	Replication, recombination and repair
gene-LOC110683060	At3g26560	0	KOG0922	DEAH-box RNA helicase	INFORMATION STORAGE AND PROCESSING	A	RNA processing and modification
gene-LOC110683062	At3g47590	1.68e-119	KOG4667	Predicted esterase	METABOLISM	I	Lipid transport and metabolism
gene-LOC110683063	At1g40871	4.31e-20	KOG0017	FOG: Transposon-encoded proteins with TYA, reverse transcriptase, integrase domains in various combinations	POORLY CHARACTERIZED	R	General function prediction only
gene-LOC110683064	At3g47590	2.35e-119	KOG4667	Predicted esterase	METABOLISM	I	Lipid transport and metabolism
gene-LOC110683065	At1g29840	3.38e-120	KOG4667	Predicted esterase	METABOLISM	I	Lipid transport and metabolism
gene-LOC110683068	At1g34190	1.86e-65
gene-LOC110683069	At3g29130	3.77e-32	KOG3443	Uncharacterized conserved protein	POORLY CHARACTERIZED	S	Function unknown
gene-LOC110683071	At3g01790	5.92e-72	KOG3203	Mitochondrial/chloroplast ribosomal protein L13	INFORMATION STORAGE AND PROCESSING	J	Translation, ribosomal structure and biogenesis
gene-LOC110683072	At4g29750	5.06e-36	KOG1990	Poly(A)-specific exoribonuclease PARN	INFORMATION STORAGE AND PROCESSING	L	Replication, recombination and repair
gene-LOC110683073	At3g10220	4.13e-21	KOG3206	Alpha-tubulin folding cofactor B	CELLULAR PROCESSES AND SIGNALING	O	Posttranslational modification, protein turnover, chaperones
gene-LOC110683075	At1g37060	5.02e-41	KOG0017	FOG: Transposon-encoded proteins with TYA, reverse transcriptase, integrase domains in various combinations	POORLY CHARACTERIZED	R	General function prediction only
gene-LOC110683076	At4g29740	1.47e-43	KOG1231	Proteins containing the FAD binding domain	METABOLISM	C	Energy production and conversion
gene-LOC110683077	At5g11900	2.78e-23	KOG3239	Density-regulated protein related to translation initiation factor 1 (eIF-1/SUI1)	POORLY CHARACTERIZED	R	General function prediction only
gene-LOC110683079	At3g22910	0	KOG0204	Calcium transporting ATPase	METABOLISM	P	Inorganic ion transport and metabolism
gene-LOC110683080	At5g56980	3.24e-07
gene-LOC110683081	At4g38180	4.64e-41
gene-LOC110683082	At5g56900	0	KOG2476	Uncharacterized conserved protein	POORLY CHARACTERIZED	S	Function unknown
gene-LOC110683084	At2g20300	2.5e-135	KOG1187	Serine/threonine protein kinase	CELLULAR PROCESSES AND SIGNALING	T	Signal transduction mechanisms
gene-LOC110683085	At2g19520	0	KOG0264	Nucleosome remodeling factor, subunit CAF1/NURF55/MSI1	INFORMATION STORAGE AND PROCESSING	B	Chromatin structure and dynamics
gene-LOC110683086	At5g56460	9.75e-47	KOG1187	Serine/threonine protein kinase	CELLULAR PROCESSES AND SIGNALING	T	Signal transduction mechanisms
gene-LOC110683087	Hs7656934	6.33e-09	KOG4452	Predicted membrane protein	POORLY CHARACTERIZED	S	Function unknown
gene-LOC110683088	At2g37230	0	KOG4197	FOG: PPR repeat	POORLY CHARACTERIZED	R	General function prediction only
gene-LOC110683093	At1g03150	4.67e-26	KOG3234	Acetyltransferase, (GNAT) family	POORLY CHARACTERIZED	R	General function prediction only
gene-LOC110683094	At3g53130	0	KOG0157	Cytochrome P450 CYP4/CYP19/CYP26 subfamilies	METABOLISM	Q	Secondary metabolites biosynthesis, transport and catabolism
gene-LOC110683094	At3g53130	0	KOG0157	Cytochrome P450 CYP4/CYP19/CYP26 subfamilies	METABOLISM	I	Lipid transport and metabolism
gene-LOC110683095	At3g53140	3.71e-160	KOG3178	Hydroxyindole-O-methyltransferase and related SAM-dependent methyltransferases	POORLY CHARACTERIZED	R	General function prediction only
gene-LOC110683098	At3g23550	3.58e-109	KOG1347	Uncharacterized membrane protein, predicted efflux pump	POORLY CHARACTERIZED	R	General function prediction only
gene-LOC110683099	At3g30843	1.43e-53
gene-LOC110683100	At1g20390	4.1e-109	KOG0017	FOG: Transposon-encoded proteins with TYA, reverse transcriptase, integrase domains in various combinations	POORLY CHARACTERIZED	R	General function prediction only
gene-LOC110683103	At2g25010	5.73e-15
gene-LOC110683104	At4g38180	1.7e-20
gene-LOC110683105	At5g20630	1.44e-69
gene-LOC110683106	At1g37060	6.99e-40	KOG0017	FOG: Transposon-encoded proteins with TYA, reverse transcriptase, integrase domains in various combinations	POORLY CHARACTERIZED	R	General function prediction only
gene-LOC110683107	At5g20630	1.85e-23
gene-LOC110683108	At5g20630	1.8e-59
gene-LOC110683109	At5g20630	4e-24
gene-LOC110683110	At5g20630	2.53e-57
gene-LOC110683111	At5g20630	1.01e-49
gene-LOC110683112	At5g20630	2.5e-28
gene-LOC110683113	At5g65360	4.02e-55	KOG1745	Histones H3 and H4	INFORMATION STORAGE AND PROCESSING	B	Chromatin structure and dynamics
gene-LOC110683114	At4g39860	1.34e-34
gene-LOC110683116	At1g43930	3.02e-72
gene-LOC110683117	At3g31340	3e-26	KOG0017	FOG: Transposon-encoded proteins with TYA, reverse transcriptase, integrase domains in various combinations	POORLY CHARACTERIZED	R	General function prediction only
gene-LOC110683118	At4g07370	5.21e-21	KOG0017	FOG: Transposon-encoded proteins with TYA, reverse transcriptase, integrase domains in various combinations	POORLY CHARACTERIZED	R	General function prediction only
gene-LOC110683119	At1g19260	3.09e-23
gene-LOC110683120	At3g31340	2.97e-17	KOG0017	FOG: Transposon-encoded proteins with TYA, reverse transcriptase, integrase domains in various combinations	POORLY CHARACTERIZED	R	General function prediction only
gene-LOC110683122	At5g20400	1.95e-13	KOG0143	Iron/ascorbate family oxidoreductases	METABOLISM	Q	Secondary metabolites biosynthesis, transport and catabolism
gene-LOC110683122	At5g20400	1.95e-13	KOG0143	Iron/ascorbate family oxidoreductases	POORLY CHARACTERIZED	R	General function prediction only
gene-LOC110683123	At5g20400	1.6e-94	KOG0143	Iron/ascorbate family oxidoreductases	METABOLISM	Q	Secondary metabolites biosynthesis, transport and catabolism
gene-LOC110683123	At5g20400	1.6e-94	KOG0143	Iron/ascorbate family oxidoreductases	POORLY CHARACTERIZED	R	General function prediction only
gene-LOC110683124	At5g48050	1.16e-14	KOG0017	FOG: Transposon-encoded proteins with TYA, reverse transcriptase, integrase domains in various combinations	POORLY CHARACTERIZED	R	General function prediction only
gene-LOC110683126	At2g10780	1.1e-14	KOG0017	FOG: Transposon-encoded proteins with TYA, reverse transcriptase, integrase domains in various combinations	POORLY CHARACTERIZED	R	General function prediction only
gene-LOC110683127	At3g42950	3.23e-14
gene-LOC110683128	At4g38180	3.8e-16
gene-LOC110683129	At4g16910	3.62e-18	KOG0017	FOG: Transposon-encoded proteins with TYA, reverse transcriptase, integrase domains in various combinations	POORLY CHARACTERIZED	R	General function prediction only
gene-LOC110683130	At5g52270	2.38e-38	KOG0862	Synaptobrevin/VAMP-like protein SEC22	CELLULAR PROCESSES AND SIGNALING	U	Intracellular trafficking, secretion, and vesicular transport
gene-LOC110683133	At4g29090	3.87e-10	KOG1075	FOG: Reverse transcriptase	POORLY CHARACTERIZED	R	General function prediction only
gene-LOC110683134	At2g07670	1.8e-13	KOG1075	FOG: Reverse transcriptase	POORLY CHARACTERIZED	R	General function prediction only
gene-LOC110683136	At3g30843	3e-52
gene-LOC110683139	At3g03510	2.17e-77
gene-LOC110683140	At1g54430	1.46e-39	KOG0987	DNA helicase PIF1/RRM3	CELLULAR PROCESSES AND SIGNALING	D	Cell cycle control, cell division, chromosome partitioning
gene-LOC110683142	At5g05340	1.88e-128
gene-LOC110683143	At5g05340	7.05e-127
gene-LOC110683147	At1g08050	5.81e-22
gene-LOC110683148	At2g34320	1.13e-15	KOG1075	FOG: Reverse transcriptase	POORLY CHARACTERIZED	R	General function prediction only
gene-LOC110683149	At4g34380	2.1e-70	KOG4155	FOG: WD40 repeat	POORLY CHARACTERIZED	R	General function prediction only
gene-LOC110683150	At3g06240	3.9e-21
gene-LOC110683153	At5g11600	4.96e-46
gene-LOC110683154	At5g11590	3.31e-52
gene-LOC110683155	At5g48220	9.63e-31	KOG4201	Anthranilate synthase component II	METABOLISM	E	Amino acid transport and metabolism
gene-LOC110683157	At4g32810	0	KOG1285	Beta, beta-carotene 15,15'-dioxygenase and related enzymes	METABOLISM	Q	Secondary metabolites biosynthesis, transport and catabolism
gene-LOC110683158	At2g25830	5.55e-26	KOG2972	Uncharacterized conserved protein	POORLY CHARACTERIZED	S	Function unknown
gene-LOC110683159	At3g14470	2.46e-84	KOG4658	Apoptotic ATPase	CELLULAR PROCESSES AND SIGNALING	T	Signal transduction mechanisms
gene-LOC110683160	At1g19260	3.81e-131
gene-LOC110683161	At2g25800	0
gene-LOC110683162	At1g58390	2.83e-132	KOG4658	Apoptotic ATPase	CELLULAR PROCESSES AND SIGNALING	T	Signal transduction mechanisms
gene-LOC110683163	At3g14470	4.58e-65	KOG4658	Apoptotic ATPase	CELLULAR PROCESSES AND SIGNALING	T	Signal transduction mechanisms
gene-LOC110683164	At4g32910	4.18e-21	KOG2271	Nuclear pore complex component (sc Nup85)	CELLULAR PROCESSES AND SIGNALING	Y	Nuclear structure
gene-LOC110683164	At4g32910	4.18e-21	KOG2271	Nuclear pore complex component (sc Nup85)	CELLULAR PROCESSES AND SIGNALING	U	Intracellular trafficking, secretion, and vesicular transport
gene-LOC110683165	At5g11580	1.01e-92	KOG1426	FOG: RCC1 domain	POORLY CHARACTERIZED	S	Function unknown
gene-LOC110683167	At5g11620	2.6e-35
gene-LOC110683170	At3g31340	7.68e-15	KOG0017	FOG: Transposon-encoded proteins with TYA, reverse transcriptase, integrase domains in various combinations	POORLY CHARACTERIZED	R	General function prediction only
gene-LOC110683171	At5g17920	0	KOG2263	Methionine synthase II (cobalamin-independent)	METABOLISM	E	Amino acid transport and metabolism
gene-LOC110683173	At3g62800	4.49e-41
gene-LOC110683175	At5g17930	2.11e-39	KOG2141	Protein involved in high osmolarity signaling pathway	CELLULAR PROCESSES AND SIGNALING	T	Signal transduction mechanisms
gene-LOC110683178	At2g44710	7.25e-12
gene-LOC110683179	At1g41795	1.93e-35	KOG0017	FOG: Transposon-encoded proteins with TYA, reverse transcriptase, integrase domains in various combinations	POORLY CHARACTERIZED	R	General function prediction only
gene-LOC110683180	At3g52300	7.54e-103	KOG3366	Mitochondrial F1F0-ATP synthase, subunit d/ATP7	METABOLISM	C	Energy production and conversion
gene-LOC110683181	At2g33260	0
gene-LOC110683182	At1g54400	7.53e-10	KOG0710	Molecular chaperone (small heat-shock protein Hsp26/Hsp42)	CELLULAR PROCESSES AND SIGNALING	O	Posttranslational modification, protein turnover, chaperones
gene-LOC110683183	At1g54400	8.17e-13	KOG0710	Molecular chaperone (small heat-shock protein Hsp26/Hsp42)	CELLULAR PROCESSES AND SIGNALING	O	Posttranslational modification, protein turnover, chaperones
gene-LOC110683184	At5g65020	1.39e-12	KOG0819	Annexin	CELLULAR PROCESSES AND SIGNALING	U	Intracellular trafficking, secretion, and vesicular transport
gene-LOC110683185	At5g32450	7.56e-81
gene-LOC110683186	At3g03790	0	KOG1426	FOG: RCC1 domain	POORLY CHARACTERIZED	S	Function unknown
gene-LOC110683187	At5g57940	0	KOG0498	K+-channel ERG and related proteins, contain PAS/PAC sensor domain	METABOLISM	P	Inorganic ion transport and metabolism
gene-LOC110683187	At5g57940	0	KOG0498	K+-channel ERG and related proteins, contain PAS/PAC sensor domain	CELLULAR PROCESSES AND SIGNALING	T	Signal transduction mechanisms
gene-LOC110683188	At5g17980	0
gene-LOC110683189	At5g20950	0
gene-LOC110683190	At2g31610	6.95e-32	KOG3181	40S ribosomal protein S3	INFORMATION STORAGE AND PROCESSING	J	Translation, ribosomal structure and biogenesis
gene-LOC110683193	At3g58470	5.45e-20	KOG3350	Uncharacterized conserved protein	POORLY CHARACTERIZED	S	Function unknown
gene-LOC110683195	At2g20710	1.72e-81	KOG4197	FOG: PPR repeat	POORLY CHARACTERIZED	R	General function prediction only
gene-LOC110683197	At5g08080	1.39e-10	KOG0810	SNARE protein Syntaxin 1 and related proteins	CELLULAR PROCESSES AND SIGNALING	U	Intracellular trafficking, secretion, and vesicular transport
gene-LOC110683199	At3g25690	3.55e-121
gene-LOC110683200	At2g16040	6.24e-62
gene-LOC110683201	At2g05200	1.82e-20	KOG1075	FOG: Reverse transcriptase	POORLY CHARACTERIZED	R	General function prediction only
gene-LOC110683202	At4g38180	1.38e-31
gene-LOC110683203	At4g38180	7.28e-38
gene-LOC110683206	At2g25010	1.09e-34
gene-LOC110683207	At3g14470	1.16e-64	KOG4658	Apoptotic ATPase	CELLULAR PROCESSES AND SIGNALING	T	Signal transduction mechanisms
gene-LOC110683208	At3g23880	2.04e-06
gene-LOC110683209	At3g49980	9.49e-07
gene-LOC110683210	At1g35060	3.03e-48
gene-LOC110683212	At1g43590	2.59e-42
gene-LOC110683214	At1g80010	2.26e-41
gene-LOC110683217	At1g41795	2.32e-28	KOG0017	FOG: Transposon-encoded proteins with TYA, reverse transcriptase, integrase domains in various combinations	POORLY CHARACTERIZED	R	General function prediction only
gene-LOC110683218	At2g27130	5.3e-11
gene-LOC110683220	At4g14470	4.65e-22	KOG1075	FOG: Reverse transcriptase	POORLY CHARACTERIZED	R	General function prediction only
gene-LOC110683221	At2g40180	3.52e-45	KOG0698	Serine/threonine protein phosphatase	CELLULAR PROCESSES AND SIGNALING	T	Signal transduction mechanisms
gene-LOC110683223	At1g73600	0	KOG1269	SAM-dependent methyltransferases	METABOLISM	I	Lipid transport and metabolism
gene-LOC110683223	At1g73600	0	KOG1269	SAM-dependent methyltransferases	POORLY CHARACTERIZED	R	General function prediction only
gene-LOC110683224	At5g15500	1.51e-29	KOG0504	FOG: Ankyrin repeat	POORLY CHARACTERIZED	R	General function prediction only
gene-LOC110683226	At5g51160	1.06e-23	KOG0504	FOG: Ankyrin repeat	POORLY CHARACTERIZED	R	General function prediction only
gene-LOC110683227	At5g51160	6.33e-30	KOG0504	FOG: Ankyrin repeat	POORLY CHARACTERIZED	R	General function prediction only
gene-LOC110683228	At5g51160	6.33e-29	KOG0504	FOG: Ankyrin repeat	POORLY CHARACTERIZED	R	General function prediction only
gene-LOC110683229	At2g01680	7.98e-17	KOG0504	FOG: Ankyrin repeat	POORLY CHARACTERIZED	R	General function prediction only
gene-LOC110683230	At3g13950	2.35e-08
gene-LOC110683231	At3g09550	7.99e-22	KOG0504	FOG: Ankyrin repeat	POORLY CHARACTERIZED	R	General function prediction only
gene-LOC110683233	At2g14040	1.18e-16	KOG0017	FOG: Transposon-encoded proteins with TYA, reverse transcriptase, integrase domains in various combinations	POORLY CHARACTERIZED	R	General function prediction only
gene-LOC110683236	At3g09290	2.85e-17
gene-LOC110683238	At5g48050	7.6e-28	KOG0017	FOG: Transposon-encoded proteins with TYA, reverse transcriptase, integrase domains in various combinations	POORLY CHARACTERIZED	R	General function prediction only
gene-LOC110683240	At2g05200	4.5e-97	KOG1075	FOG: Reverse transcriptase	POORLY CHARACTERIZED	R	General function prediction only
gene-LOC110683241	At2g17490	1.86e-33	KOG0017	FOG: Transposon-encoded proteins with TYA, reverse transcriptase, integrase domains in various combinations	POORLY CHARACTERIZED	R	General function prediction only
gene-LOC110683242	At1g37060	4.8e-39	KOG0017	FOG: Transposon-encoded proteins with TYA, reverse transcriptase, integrase domains in various combinations	POORLY CHARACTERIZED	R	General function prediction only
gene-LOC110683243	At1g20390	3.36e-82	KOG0017	FOG: Transposon-encoded proteins with TYA, reverse transcriptase, integrase domains in various combinations	POORLY CHARACTERIZED	R	General function prediction only
gene-LOC110683244	At1g37060	0	KOG0017	FOG: Transposon-encoded proteins with TYA, reverse transcriptase, integrase domains in various combinations	POORLY CHARACTERIZED	R	General function prediction only
gene-LOC110683246	At3g12260	2.39e-22	KOG3426	NADH:ubiquinone oxidoreductase, NDUFA6/B14 subunit	METABOLISM	C	Energy production and conversion
gene-LOC110683247	At2g07670	1.28e-09	KOG1075	FOG: Reverse transcriptase	POORLY CHARACTERIZED	R	General function prediction only
gene-LOC110683250	At2g40690	4.35e-23	KOG2711	Glycerol-3-phosphate dehydrogenase/dihydroxyacetone 3-phosphate reductase	METABOLISM	C	Energy production and conversion
gene-LOC110683253	At5g04900	2.15e-09	KOG0725	Reductases with broad range of substrate specificities	POORLY CHARACTERIZED	R	General function prediction only
gene-LOC110683255	SPBC211.04c	0	KOG0480	DNA replication licensing factor, MCM6 component	INFORMATION STORAGE AND PROCESSING	L	Replication, recombination and repair
gene-LOC110683256	At2g34770	7.9e-20	KOG0539	Sphingolipid fatty acid hydroxylase	METABOLISM	I	Lipid transport and metabolism
gene-LOC110683259	At4g20260	1.04e-30
gene-LOC110683260	At2g42620	0
gene-LOC110683264	At4g38180	7.03e-51
gene-LOC110683265	At2g05200	8.06e-107	KOG1075	FOG: Reverse transcriptase	POORLY CHARACTERIZED	R	General function prediction only
gene-LOC110683268	At4g01690	0	KOG1276	Protoporphyrinogen oxidase	METABOLISM	H	Coenzyme transport and metabolism
gene-LOC110683269	At5g44800	0	KOG0383	Predicted helicase	POORLY CHARACTERIZED	R	General function prediction only
gene-LOC110683270	At3g15310	6.78e-43
gene-LOC110683271	At1g29880	0	KOG2298	Glycyl-tRNA synthetase and related class II tRNA synthetase	INFORMATION STORAGE AND PROCESSING	J	Translation, ribosomal structure and biogenesis
gene-LOC110683272	At5g50990	0	KOG4197	FOG: PPR repeat	POORLY CHARACTERIZED	R	General function prediction only
gene-LOC110683273	At1g01630	5.29e-30	KOG1470	Phosphatidylinositol transfer protein PDR16 and related proteins	METABOLISM	I	Lipid transport and metabolism
gene-LOC110683274	At1g01630	1.81e-29	KOG1470	Phosphatidylinositol transfer protein PDR16 and related proteins	METABOLISM	I	Lipid transport and metabolism
gene-LOC110683275	At1g01630	5e-25	KOG1470	Phosphatidylinositol transfer protein PDR16 and related proteins	METABOLISM	I	Lipid transport and metabolism
gene-LOC110683276	At5g58060	3.4e-26	KOG0861	SNARE protein YKT6, synaptobrevin/VAMP syperfamily	CELLULAR PROCESSES AND SIGNALING	U	Intracellular trafficking, secretion, and vesicular transport
gene-LOC110683277	At5g61850	3.96e-60
gene-LOC110683286	At5g28950	2.08e-17	KOG4585	Predicted transposase	INFORMATION STORAGE AND PROCESSING	L	Replication, recombination and repair
gene-LOC110683287	At4g38180	2.57e-58
gene-LOC110683289	At5g59030	4.53e-21	KOG3386	Copper transporter	METABOLISM	P	Inorganic ion transport and metabolism
gene-LOC110683290	At5g59030	3.6e-17	KOG3386	Copper transporter	METABOLISM	P	Inorganic ion transport and metabolism
gene-LOC110683291	At5g59340	1.28e-32
gene-LOC110683293	At3g47340	4.49e-38	KOG0571	Asparagine synthase (glutamine-hydrolyzing)	METABOLISM	E	Amino acid transport and metabolism
gene-LOC110683294	At2g27140	3.64e-19	KOG0710	Molecular chaperone (small heat-shock protein Hsp26/Hsp42)	CELLULAR PROCESSES AND SIGNALING	O	Posttranslational modification, protein turnover, chaperones
gene-LOC110683295	At5g02640	2.64e-32
gene-LOC110683296	At1g49090	5.22e-09
gene-LOC110683297	At1g08440	5.42e-113	KOG4711	Predicted membrane protein	POORLY CHARACTERIZED	R	General function prediction only
gene-LOC110683300	At2g05640	1.6e-59	KOG0987	DNA helicase PIF1/RRM3	CELLULAR PROCESSES AND SIGNALING	D	Cell cycle control, cell division, chromosome partitioning
gene-LOC110683301	At1g08440	2.9e-114	KOG4711	Predicted membrane protein	POORLY CHARACTERIZED	R	General function prediction only
gene-LOC110683302	At5g59120	0
gene-LOC110683303	At5g59120	1.6e-122
gene-LOC110683304	At3g46840	3.48e-34
gene-LOC110683307	At3g26440	5.84e-16
gene-LOC110683308	At5g17910	2.71e-21
gene-LOC110683309	At3g15310	1.82e-129
gene-LOC110683310	At1g22540	6.67e-157	KOG1237	H+/oligopeptide symporter	METABOLISM	E	Amino acid transport and metabolism
gene-LOC110683311	At5g33340	2.14e-42	KOG1339	Aspartyl protease	CELLULAR PROCESSES AND SIGNALING	O	Posttranslational modification, protein turnover, chaperones
gene-LOC110683312	At1g20390	2.22e-27	KOG0017	FOG: Transposon-encoded proteins with TYA, reverse transcriptase, integrase domains in various combinations	POORLY CHARACTERIZED	R	General function prediction only
gene-LOC110683313	At3g32110	6.85e-27	KOG1075	FOG: Reverse transcriptase	POORLY CHARACTERIZED	R	General function prediction only
gene-LOC110683314	At1g07150	1.02e-104	KOG0198	MEKK and related serine/threonine protein kinases	CELLULAR PROCESSES AND SIGNALING	T	Signal transduction mechanisms
gene-LOC110683316	At5g53840	2.71e-09
gene-LOC110683317	At5g48050	1.5e-16	KOG0017	FOG: Transposon-encoded proteins with TYA, reverse transcriptase, integrase domains in various combinations	POORLY CHARACTERIZED	R	General function prediction only
gene-LOC110683318	At1g16030	1.02e-21	KOG0101	Molecular chaperones HSP70/HSC70, HSP70 superfamily	CELLULAR PROCESSES AND SIGNALING	O	Posttranslational modification, protein turnover, chaperones
gene-LOC110683319	At5g02500	1.9e-41	KOG0101	Molecular chaperones HSP70/HSC70, HSP70 superfamily	CELLULAR PROCESSES AND SIGNALING	O	Posttranslational modification, protein turnover, chaperones
gene-LOC110683320	At5g06380	2.45e-06
gene-LOC110683321	At1g34545	5.95e-73	KOG0017	FOG: Transposon-encoded proteins with TYA, reverse transcriptase, integrase domains in various combinations	POORLY CHARACTERIZED	R	General function prediction only
gene-LOC110683322	At1g48120_1	1.09e-33
gene-LOC110683323	At2g13330	6.29e-15	KOG0017	FOG: Transposon-encoded proteins with TYA, reverse transcriptase, integrase domains in various combinations	POORLY CHARACTERIZED	R	General function prediction only
gene-LOC110683324	At1g61510	1.69e-26	KOG4585	Predicted transposase	INFORMATION STORAGE AND PROCESSING	L	Replication, recombination and repair
gene-LOC110683326	At3g11460	4.02e-41	KOG4197	FOG: PPR repeat	POORLY CHARACTERIZED	R	General function prediction only
gene-LOC110683328	At1g56150	4.2e-14
gene-LOC110683329	At5g19650	1.4e-16
gene-LOC110683330	At2g05640	2.13e-24	KOG0987	DNA helicase PIF1/RRM3	CELLULAR PROCESSES AND SIGNALING	D	Cell cycle control, cell division, chromosome partitioning
gene-LOC110683331	At3g42100	6.04e-39	KOG0987	DNA helicase PIF1/RRM3	CELLULAR PROCESSES AND SIGNALING	D	Cell cycle control, cell division, chromosome partitioning
gene-LOC110683332	At5g60020	4.41e-132	KOG1263	Multicopper oxidases	METABOLISM	Q	Secondary metabolites biosynthesis, transport and catabolism
gene-LOC110683333	At5g60020	2.82e-146	KOG1263	Multicopper oxidases	METABOLISM	Q	Secondary metabolites biosynthesis, transport and catabolism
gene-LOC110683334	At5g59520	2.74e-50	KOG1558	Fe2+/Zn2+ regulated transporter	METABOLISM	P	Inorganic ion transport and metabolism
gene-LOC110683335	At3g55530	1.13e-13	KOG0800	FOG: Predicted E3 ubiquitin ligase	CELLULAR PROCESSES AND SIGNALING	O	Posttranslational modification, protein turnover, chaperones
gene-LOC110683336	At2g29200	0	KOG1488	Translational repressor Pumilio/PUF3 and related RNA-binding proteins (Puf superfamily)	INFORMATION STORAGE AND PROCESSING	J	Translation, ribosomal structure and biogenesis
gene-LOC110683338	At3g46640	7.01e-50
gene-LOC110683339	At1g38048	8.16e-39	KOG0017	FOG: Transposon-encoded proteins with TYA, reverse transcriptase, integrase domains in various combinations	POORLY CHARACTERIZED	R	General function prediction only
gene-LOC110683340	At5g59600	2.29e-176	KOG4197	FOG: PPR repeat	POORLY CHARACTERIZED	R	General function prediction only
gene-LOC110683341	At3g46740_1	3.4e-64
gene-LOC110683342	At5g59610	2.89e-85	KOG0714	Molecular chaperone (DnaJ superfamily)	CELLULAR PROCESSES AND SIGNALING	O	Posttranslational modification, protein turnover, chaperones
gene-LOC110683344	At3g53810	0
gene-LOC110683345	At3g53810	0
gene-LOC110683346	At3g53810	0
gene-LOC110683347	At3g53810	0
gene-LOC110683348	At3g53810	0
gene-LOC110683350	At3g53810	0
gene-LOC110683351	At3g53810	0
gene-LOC110683352	At3g53810	0
gene-LOC110683354	At5g59250	9.49e-42	KOG0254	Predicted transporter (major facilitator superfamily)	POORLY CHARACTERIZED	R	General function prediction only
gene-LOC110683355	At3g53810	2.88e-126
gene-LOC110683357	At1g07470	8.89e-13	KOG2652	RNA polymerase II transcription initiation factor TFIIA, large chain	INFORMATION STORAGE AND PROCESSING	K	Transcription
gene-LOC110683358	At2g29210	8.26e-63	KOG2146	Splicing coactivator SRm160/300, subunit SRm160 (contains PWI domain)	INFORMATION STORAGE AND PROCESSING	A	RNA processing and modification
gene-LOC110683358	At2g29210	8.26e-63	KOG2146	Splicing coactivator SRm160/300, subunit SRm160 (contains PWI domain)	POORLY CHARACTERIZED	R	General function prediction only
gene-LOC110683359	At2g29260	2.05e-137	KOG0725	Reductases with broad range of substrate specificities	POORLY CHARACTERIZED	R	General function prediction only
gene-LOC110683361	At2g29360	6.15e-131	KOG0725	Reductases with broad range of substrate specificities	POORLY CHARACTERIZED	R	General function prediction only
gene-LOC110683362	At2g29350	3.66e-97	KOG0725	Reductases with broad range of substrate specificities	POORLY CHARACTERIZED	R	General function prediction only
gene-LOC110683363	At2g29360	2.2e-126	KOG0725	Reductases with broad range of substrate specificities	POORLY CHARACTERIZED	R	General function prediction only
gene-LOC110683364	At2g29380	3.63e-149	KOG0698	Serine/threonine protein phosphatase	CELLULAR PROCESSES AND SIGNALING	T	Signal transduction mechanisms
gene-LOC110683365	At1g09830	0	KOG0237	Glycinamide ribonucleotide synthetase (GARS)/Aminoimidazole ribonucleotide synthetase (AIRS)	METABOLISM	F	Nucleotide transport and metabolism
gene-LOC110683366	At2g29390	2.88e-42	KOG0873	C-4 sterol methyl oxidase	METABOLISM	I	Lipid transport and metabolism
gene-LOC110683367	At3g11400	1.01e-83	KOG0122	Translation initiation factor 3, subunit g (eIF-3g)	INFORMATION STORAGE AND PROCESSING	J	Translation, ribosomal structure and biogenesis
gene-LOC110683368	At3g46790	0	KOG4197	FOG: PPR repeat	POORLY CHARACTERIZED	R	General function prediction only
gene-LOC110683369	At5g59210	3.95e-116
gene-LOC110683370	At5g59180	6.41e-29	KOG3298	DNA-directed RNA polymerase subunit E'	INFORMATION STORAGE AND PROCESSING	K	Transcription
gene-LOC110683372	At5g59160	5.13e-120	KOG0374	Serine/threonine specific protein phosphatase PP1, catalytic subunit	CELLULAR PROCESSES AND SIGNALING	T	Signal transduction mechanisms
gene-LOC110683372	At5g59160	5.13e-120	KOG0374	Serine/threonine specific protein phosphatase PP1, catalytic subunit	POORLY CHARACTERIZED	R	General function prediction only
gene-LOC110683373	At2g17610	9.7e-59	KOG1075	FOG: Reverse transcriptase	POORLY CHARACTERIZED	R	General function prediction only
gene-LOC110683374	At5g52370	2.93e-41
gene-LOC110683375	SPAC1687.01	3.04e-09	KOG3438	DNA-directed RNA polymerase, subunit L	INFORMATION STORAGE AND PROCESSING	K	Transcription
gene-LOC110683376	At5g59010	5.14e-38
gene-LOC110683377	At2g29530	2.38e-38	KOG3480	Mitochondrial import inner membrane translocase, subunits TIM10/TIM12	CELLULAR PROCESSES AND SIGNALING	U	Intracellular trafficking, secretion, and vesicular transport
gene-LOC110683378	At5g59020	2.99e-45
gene-LOC110683379	At5g59590	2.6e-74	KOG1192	UDP-glucuronosyl and UDP-glucosyl transferase	METABOLISM	G	Carbohydrate transport and metabolism
gene-LOC110683379	At5g59590	2.6e-74	KOG1192	UDP-glucuronosyl and UDP-glucosyl transferase	METABOLISM	C	Energy production and conversion
gene-LOC110683381	At2g29420	1.86e-38	KOG0406	Glutathione S-transferase	CELLULAR PROCESSES AND SIGNALING	O	Posttranslational modification, protein turnover, chaperones
gene-LOC110683382	At3g53990	3.41e-59
gene-LOC110683383	At5g05950	9.59e-26
gene-LOC110683384	At5g02020	6.02e-07
gene-LOC110683385	At5g59190	1.3e-53
gene-LOC110683386	At5g58830	2.02e-52
gene-LOC110683387	At5g27640	7.03e-12	KOG2314	Translation initiation factor 3, subunit b (eIF-3b)	INFORMATION STORAGE AND PROCESSING	J	Translation, ribosomal structure and biogenesis
gene-LOC110683388	At5g27640	5.29e-33	KOG2314	Translation initiation factor 3, subunit b (eIF-3b)	INFORMATION STORAGE AND PROCESSING	J	Translation, ribosomal structure and biogenesis
gene-LOC110683389	At5g62700	5.31e-152	KOG1375	Beta tubulin	CELLULAR PROCESSES AND SIGNALING	Z	Cytoskeleton
gene-LOC110683391	At3g14800	2.09e-32	KOG1121	Tam3-transposase (Ac family)	INFORMATION STORAGE AND PROCESSING	L	Replication, recombination and repair
gene-LOC110683392	At1g07380	0	KOG2232	Ceramidases	CELLULAR PROCESSES AND SIGNALING	T	Signal transduction mechanisms
gene-LOC110683393	At2g29560	0	KOG2670	Enolase	METABOLISM	G	Carbohydrate transport and metabolism
gene-LOC110683394	At5g05820	0	KOG1441	Glucose-6-phosphate/phosphate and phosphoenolpyruvate/phosphate antiporter	METABOLISM	G	Carbohydrate transport and metabolism
gene-LOC110683394	At5g05820	0	KOG1441	Glucose-6-phosphate/phosphate and phosphoenolpyruvate/phosphate antiporter	METABOLISM	E	Amino acid transport and metabolism
gene-LOC110683395	At2g29570	1.55e-65	KOG1636	DNA polymerase delta processivity factor (proliferating cell nuclear antigen)	INFORMATION STORAGE AND PROCESSING	L	Replication, recombination and repair
gene-LOC110683397	At5g58970	6.82e-141	KOG0753	Mitochondrial fatty acid anion carrier protein/Uncoupling protein	METABOLISM	C	Energy production and conversion
gene-LOC110683398	At4g32490	2.42e-10
gene-LOC110683399	At3g46960	4.64e-42	KOG0947	Cytoplasmic exosomal RNA helicase SKI2, DEAD-box superfamily	INFORMATION STORAGE AND PROCESSING	A	RNA processing and modification
gene-LOC110683400	At3g51270	8.74e-23	KOG2268	Serine/threonine protein kinase	CELLULAR PROCESSES AND SIGNALING	T	Signal transduction mechanisms
gene-LOC110683400	At3g51270	8.74e-23	KOG2268	Serine/threonine protein kinase	POORLY CHARACTERIZED	R	General function prediction only
gene-LOC110683401	At4g37300	1.75e-23
gene-LOC110683402	At1g78360	4.83e-100	KOG0406	Glutathione S-transferase	CELLULAR PROCESSES AND SIGNALING	O	Posttranslational modification, protein turnover, chaperones
gene-LOC110683403	At1g17180	6.63e-105	KOG0406	Glutathione S-transferase	CELLULAR PROCESSES AND SIGNALING	O	Posttranslational modification, protein turnover, chaperones
gene-LOC110683404	At1g07350	1.5e-32	KOG4661	Hsp27-ERE-TATA-binding protein/Scaffold attachment factor (SAF-B)	INFORMATION STORAGE AND PROCESSING	K	Transcription
gene-LOC110683405	At3g46970	1.03e-37	KOG2099	Glycogen phosphorylase	METABOLISM	G	Carbohydrate transport and metabolism
gene-LOC110683406	At3g46980	3.6e-45	KOG2532	Permease of the major facilitator superfamily	METABOLISM	G	Carbohydrate transport and metabolism
gene-LOC110683407	At4g00330	1.53e-46	KOG1187	Serine/threonine protein kinase	CELLULAR PROCESSES AND SIGNALING	T	Signal transduction mechanisms
gene-LOC110683408	At3g32110	1.81e-25	KOG1075	FOG: Reverse transcriptase	POORLY CHARACTERIZED	R	General function prediction only
gene-LOC110683409	At2g29590	4.35e-13	KOG3328	HGG motif-containing thioesterase	POORLY CHARACTERIZED	R	General function prediction only
gene-LOC110683411	At3g09070	3.26e-31
gene-LOC110683413	At2g29590	2.81e-13	KOG3328	HGG motif-containing thioesterase	POORLY CHARACTERIZED	R	General function prediction only
gene-LOC110683414	At5g04100	1.48e-38
gene-LOC110683415	At5g58920	1.29e-83
gene-LOC110683416	At2g38080	0	KOG1263	Multicopper oxidases	METABOLISM	Q	Secondary metabolites biosynthesis, transport and catabolism
gene-LOC110683417	At5g58900	1.43e-96	KOG0724	Zuotin and related molecular chaperones (DnaJ superfamily), contains DNA-binding domains	CELLULAR PROCESSES AND SIGNALING	O	Posttranslational modification, protein turnover, chaperones
gene-LOC110683418	At3g47040	1.17e-63
gene-LOC110683419	At5g23310	9.34e-124	KOG0876	Manganese superoxide dismutase	METABOLISM	P	Inorganic ion transport and metabolism
gene-LOC110683420	At1g80010	1.76e-48
gene-LOC110683421	At3g47060	0	KOG0731	AAA+-type ATPase containing the peptidase M41 domain	CELLULAR PROCESSES AND SIGNALING	O	Posttranslational modification, protein turnover, chaperones
gene-LOC110683422	At2g29630	0
gene-LOC110683423	At1g07320	4.17e-91	KOG1624	Mitochondrial/chloroplast ribosomal protein L4	INFORMATION STORAGE AND PROCESSING	J	Translation, ribosomal structure and biogenesis
gene-LOC110683424	At2g29640	2.74e-75	KOG2934	Uncharacterized conserved protein, contains Josephin domain	POORLY CHARACTERIZED	R	General function prediction only
gene-LOC110683425	At3g47070	1.32e-08
gene-LOC110683426	At2g39990	3.33e-34	KOG2975	Translation initiation factor 3, subunit f (eIF-3f)	INFORMATION STORAGE AND PROCESSING	J	Translation, ribosomal structure and biogenesis
gene-LOC110683428	At5g58860	0	KOG0157	Cytochrome P450 CYP4/CYP19/CYP26 subfamilies	METABOLISM	Q	Secondary metabolites biosynthesis, transport and catabolism
gene-LOC110683428	At5g58860	0	KOG0157	Cytochrome P450 CYP4/CYP19/CYP26 subfamilies	METABOLISM	I	Lipid transport and metabolism
gene-LOC110683429	At2g29650	1.92e-33	KOG2532	Permease of the major facilitator superfamily	METABOLISM	G	Carbohydrate transport and metabolism
gene-LOC110683430	At2g16140	3.41e-11
gene-LOC110683431	At2g29660	1.7e-90
gene-LOC110683432	At2g13650	9.44e-103	KOG1444	Nucleotide-sugar transporter VRG4/SQV-7	METABOLISM	G	Carbohydrate transport and metabolism
gene-LOC110683432	At2g13650	9.44e-103	KOG1444	Nucleotide-sugar transporter VRG4/SQV-7	CELLULAR PROCESSES AND SIGNALING	O	Posttranslational modification, protein turnover, chaperones
gene-LOC110683432	At2g13650	9.44e-103	KOG1444	Nucleotide-sugar transporter VRG4/SQV-7	CELLULAR PROCESSES AND SIGNALING	U	Intracellular trafficking, secretion, and vesicular transport
gene-LOC110683433	At2g29670	2.9e-94
gene-LOC110683434	At1g07270	1.76e-174	KOG2227	Pre-initiation complex, subunit CDC6, AAA+ superfamily ATPase	INFORMATION STORAGE AND PROCESSING	L	Replication, recombination and repair
gene-LOC110683434	At1g07270	1.76e-174	KOG2227	Pre-initiation complex, subunit CDC6, AAA+ superfamily ATPase	CELLULAR PROCESSES AND SIGNALING	D	Cell cycle control, cell division, chromosome partitioning
gene-LOC110683435	At3g11250	3.11e-69	KOG0815	60S acidic ribosomal protein P0	INFORMATION STORAGE AND PROCESSING	J	Translation, ribosomal structure and biogenesis
gene-LOC110683436	At2g29690	0	KOG1223	Isochorismate synthase	METABOLISM	E	Amino acid transport and metabolism
gene-LOC110683437	At4g07600	2.26e-24	KOG0017	FOG: Transposon-encoded proteins with TYA, reverse transcriptase, integrase domains in various combinations	POORLY CHARACTERIZED	R	General function prediction only
gene-LOC110683438	At3g09200	1.53e-68	KOG0815	60S acidic ribosomal protein P0	INFORMATION STORAGE AND PROCESSING	J	Translation, ribosomal structure and biogenesis
gene-LOC110683440	At2g29690	0	KOG1223	Isochorismate synthase	METABOLISM	E	Amino acid transport and metabolism
gene-LOC110683441	At4g20330	7.04e-108	KOG3095	Transcription initiation factor IIE, beta subunit	INFORMATION STORAGE AND PROCESSING	K	Transcription
gene-LOC110683442	At5g54500	8.05e-100	KOG3135	1,4-benzoquinone reductase-like; Trp repressor binding protein-like/protoplast-secreted protein	POORLY CHARACTERIZED	R	General function prediction only
gene-LOC110683443	At2g29700	1.77e-69
gene-LOC110683444	At3g47120	2.06e-25	KOG0126	Predicted RNA-binding protein (RRM superfamily)	POORLY CHARACTERIZED	R	General function prediction only
gene-LOC110683445	At5g01260	1.58e-13
gene-LOC110683446	At2g29890	3.99e-24	KOG0443	Actin regulatory proteins (gelsolin/villin family)	CELLULAR PROCESSES AND SIGNALING	Z	Cytoskeleton
gene-LOC110683448	At1g07230	0
gene-LOC110683449	At4g13510	2e-172	KOG0682	Ammonia permease	METABOLISM	P	Inorganic ion transport and metabolism
gene-LOC110683450	At5g58770	2.05e-56	KOG1602	Cis-prenyltransferase	METABOLISM	I	Lipid transport and metabolism
gene-LOC110683451	At3g47160	3.08e-97	KOG1039	Predicted E3 ubiquitin ligase	CELLULAR PROCESSES AND SIGNALING	O	Posttranslational modification, protein turnover, chaperones
gene-LOC110683452	At5g58760	0	KOG4328	WD40 protein	POORLY CHARACTERIZED	S	Function unknown
gene-LOC110683453	At2g29940	0	KOG0065	Pleiotropic drug resistance proteins (PDR1-15), ABC superfamily	METABOLISM	Q	Secondary metabolites biosynthesis, transport and catabolism
gene-LOC110683454	At5g58750	2.33e-150
gene-LOC110683455	At3g51860	3.41e-12	KOG1397	Ca2+/H+ antiporter VCX1 and related proteins	METABOLISM	P	Inorganic ion transport and metabolism
gene-LOC110683457	At5g58730	2.93e-118	KOG2855	Ribokinase	METABOLISM	G	Carbohydrate transport and metabolism
gene-LOC110683458	At5g58740	1.54e-99	KOG2265	Nuclear distribution protein NUDC	CELLULAR PROCESSES AND SIGNALING	T	Signal transduction mechanisms
gene-LOC110683459	At5g58720	3.28e-115	KOG2401	Predicted MutS-related protein involved in mismatch repair	INFORMATION STORAGE AND PROCESSING	L	Replication, recombination and repair
gene-LOC110683461	At5g01450_1	3.93e-53
gene-LOC110683462	At2g29960	1.58e-23	KOG0865	Cyclophilin type peptidyl-prolyl cis-trans isomerase	CELLULAR PROCESSES AND SIGNALING	O	Posttranslational modification, protein turnover, chaperones
gene-LOC110683463	At3g05880	1.84e-08	KOG1773	Stress responsive protein	POORLY CHARACTERIZED	R	General function prediction only
gene-LOC110683464	At1g07220	0	KOG2458	Endoplasmic reticulum protein EP58, contains filamin rod domain and KDEL motif	POORLY CHARACTERIZED	R	General function prediction only
gene-LOC110683465	At5g01410	0	KOG1606	Stationary phase-induced protein, SOR/SNZ family	METABOLISM	H	Coenzyme transport and metabolism
gene-LOC110683466	At5g58700	0	KOG0169	Phosphoinositide-specific phospholipase C	CELLULAR PROCESSES AND SIGNALING	T	Signal transduction mechanisms
gene-LOC110683467	At1g36035	1.49e-35	KOG0017	FOG: Transposon-encoded proteins with TYA, reverse transcriptase, integrase domains in various combinations	POORLY CHARACTERIZED	R	General function prediction only
gene-LOC110683468	At5g58700	0	KOG0169	Phosphoinositide-specific phospholipase C	CELLULAR PROCESSES AND SIGNALING	T	Signal transduction mechanisms
gene-LOC110683469	At3g08510	0	KOG0169	Phosphoinositide-specific phospholipase C	CELLULAR PROCESSES AND SIGNALING	T	Signal transduction mechanisms
gene-LOC110683470	At5g58670	7.64e-81	KOG0169	Phosphoinositide-specific phospholipase C	CELLULAR PROCESSES AND SIGNALING	T	Signal transduction mechanisms
gene-LOC110683471	At3g08510	0	KOG0169	Phosphoinositide-specific phospholipase C	CELLULAR PROCESSES AND SIGNALING	T	Signal transduction mechanisms
gene-LOC110683473	At1g07210	1.13e-18	KOG3162	Mitochondrial/chloroplast ribosomal protein S18	INFORMATION STORAGE AND PROCESSING	J	Translation, ribosomal structure and biogenesis
gene-LOC110683474	At2g29970	0	KOG1051	Chaperone HSP104 and related ATP-dependent Clp proteases	CELLULAR PROCESSES AND SIGNALING	O	Posttranslational modification, protein turnover, chaperones
gene-LOC110683478	At5g58620	0	KOG1595	CCCH-type Zn-finger protein	POORLY CHARACTERIZED	R	General function prediction only
gene-LOC110683479	At5g58630	3.58e-10
gene-LOC110683480	At2g18220	0	KOG2256	Predicted protein involved in nuclear export of pre-ribosomes	INFORMATION STORAGE AND PROCESSING	J	Translation, ribosomal structure and biogenesis
gene-LOC110683481	At1g20780	2.71e-24	KOG0167	FOG: Armadillo/beta-catenin-like repeats	POORLY CHARACTERIZED	S	Function unknown
gene-LOC110683482	At1g07180	1.49e-49	KOG2495	NADH-dehydrogenase (ubiquinone)	METABOLISM	C	Energy production and conversion
gene-LOC110683483	At2g30000	1.06e-76	KOG1705	Uncharacterized conserved protein, contains CXXC motifs	POORLY CHARACTERIZED	S	Function unknown
gene-LOC110683484	At4g38180	1.53e-81
gene-LOC110683489	At5g58610_2	2.16e-133
gene-LOC110683490	At5g09400	1.61e-72
gene-LOC110683491	At4g38180	2.55e-92
gene-LOC110683492	At5g58600	5.88e-153
gene-LOC110683493	At3g15000	6.67e-62
gene-LOC110683494	At2g30020	2.44e-139	KOG0698	Serine/threonine protein phosphatase	CELLULAR PROCESSES AND SIGNALING	T	Signal transduction mechanisms
gene-LOC110683495	At3g11130	0	KOG0985	Vesicle coat protein clathrin, heavy chain	CELLULAR PROCESSES AND SIGNALING	U	Intracellular trafficking, secretion, and vesicular transport
gene-LOC110683497	At1g61700	7.67e-16	KOG3497	DNA-directed RNA polymerase, subunit RPB10	INFORMATION STORAGE AND PROCESSING	K	Transcription
gene-LOC110683498	At5g21070	9.48e-108
gene-LOC110683499	CE20413	4.72e-15	KOG2988	60S ribosomal protein L30	INFORMATION STORAGE AND PROCESSING	J	Translation, ribosomal structure and biogenesis
gene-LOC110683500	At2g27100	0	KOG2295	C2H2 Zn-finger protein	POORLY CHARACTERIZED	R	General function prediction only
gene-LOC110683501	At2g27110	0
gene-LOC110683502	At1g55520	3.33e-130	KOG3302	TATA-box binding protein (TBP), component of TFIID and TFIIIB	INFORMATION STORAGE AND PROCESSING	K	Transcription
gene-LOC110683503	At5g21060	9.32e-174	KOG0455	Homoserine dehydrogenase	METABOLISM	E	Amino acid transport and metabolism
gene-LOC110683504	At2g24190	6.24e-32	KOG1208	Dehydrogenases with different specificities (related to short-chain alcohol dehydrogenases)	METABOLISM	Q	Secondary metabolites biosynthesis, transport and catabolism
gene-LOC110683506	At3g09510	1.33e-06	KOG1075	FOG: Reverse transcriptase	POORLY CHARACTERIZED	R	General function prediction only
gene-LOC110683507	AtCh069	5.09e-158
gene-LOC110683508	At3g43720	3.61e-23
gene-LOC110683510	At5g21040	0	KOG0274	Cdc4 and related F-box and WD-40 proteins	POORLY CHARACTERIZED	R	General function prediction only
gene-LOC110683511	At4g10950_2	4.19e-53
gene-LOC110683512	At2g02970	3.8e-10	KOG1386	Nucleoside phosphatase	METABOLISM	F	Nucleotide transport and metabolism
gene-LOC110683513	At1g74470	1.85e-180
gene-LOC110683514	At5g17770	4.42e-18	KOG0534	NADH-cytochrome b-5 reductase	METABOLISM	H	Coenzyme transport and metabolism
gene-LOC110683514	At5g17770	4.42e-18	KOG0534	NADH-cytochrome b-5 reductase	METABOLISM	C	Energy production and conversion
gene-LOC110683515	At2g21530	8.05e-09
gene-LOC110683517	At5g21010	1.15e-67	KOG1987	Speckle-type POZ protein SPOP and related proteins with TRAF, MATH and BTB/POZ domains	CELLULAR PROCESSES AND SIGNALING	D	Cell cycle control, cell division, chromosome partitioning
gene-LOC110683517	At5g21010	1.15e-67	KOG1987	Speckle-type POZ protein SPOP and related proteins with TRAF, MATH and BTB/POZ domains	POORLY CHARACTERIZED	R	General function prediction only
gene-LOC110683518	At1g56000	1.21e-165
gene-LOC110683519	At5g20990	0	KOG2371	Molybdopterin biosynthesis protein	METABOLISM	H	Coenzyme transport and metabolism
gene-LOC110683520	At5g09280	2.1e-54
gene-LOC110683521	At3g63470	5.22e-26	KOG1282	Serine carboxypeptidases (lysosomal cathepsin A)	CELLULAR PROCESSES AND SIGNALING	O	Posttranslational modification, protein turnover, chaperones
gene-LOC110683521	At3g63470	5.22e-26	KOG1282	Serine carboxypeptidases (lysosomal cathepsin A)	METABOLISM	E	Amino acid transport and metabolism
gene-LOC110683523	At3g52000	8.61e-29	KOG1282	Serine carboxypeptidases (lysosomal cathepsin A)	CELLULAR PROCESSES AND SIGNALING	O	Posttranslational modification, protein turnover, chaperones
gene-LOC110683523	At3g52000	8.61e-29	KOG1282	Serine carboxypeptidases (lysosomal cathepsin A)	METABOLISM	E	Amino acid transport and metabolism
gene-LOC110683524	At5g17920	0	KOG2263	Methionine synthase II (cobalamin-independent)	METABOLISM	E	Amino acid transport and metabolism
gene-LOC110683525	At3g43610	2.21e-53	KOG2000	Gamma-tubulin complex, DGRIP91/SPC98 component	CELLULAR PROCESSES AND SIGNALING	Z	Cytoskeleton
gene-LOC110683526	At3g24255	2.61e-39	KOG1075	FOG: Reverse transcriptase	POORLY CHARACTERIZED	R	General function prediction only
gene-LOC110683527	At2g27140	1.8e-16	KOG0710	Molecular chaperone (small heat-shock protein Hsp26/Hsp42)	CELLULAR PROCESSES AND SIGNALING	O	Posttranslational modification, protein turnover, chaperones
gene-LOC110683528	At5g20960	0	KOG0430	Xanthine dehydrogenase	METABOLISM	F	Nucleotide transport and metabolism
gene-LOC110683529	At2g27170	1.26e-27	KOG0964	Structural maintenance of chromosome protein 3 (sister chromatid cohesion complex Cohesin, subunit SMC3)	CELLULAR PROCESSES AND SIGNALING	D	Cell cycle control, cell division, chromosome partitioning
gene-LOC110683530	At5g20950	0
gene-LOC110683531	At5g20930	3.66e-14	KOG1151	Tousled-like protein kinase	CELLULAR PROCESSES AND SIGNALING	T	Signal transduction mechanisms
gene-LOC110683532	At5g20930	4.38e-40	KOG1151	Tousled-like protein kinase	CELLULAR PROCESSES AND SIGNALING	T	Signal transduction mechanisms
gene-LOC110683533	At4g01790	8.56e-12	KOG3387	60S ribosomal protein 15.5kD/SNU13, NHP2/L7A family (includes ribonuclease P subunit p38), involved in splicing	INFORMATION STORAGE AND PROCESSING	A	RNA processing and modification
gene-LOC110683533	At4g01790	8.56e-12	KOG3387	60S ribosomal protein 15.5kD/SNU13, NHP2/L7A family (includes ribonuclease P subunit p38), involved in splicing	INFORMATION STORAGE AND PROCESSING	J	Translation, ribosomal structure and biogenesis
gene-LOC110683535	At1g43760	8.51e-18	KOG1075	FOG: Reverse transcriptase	POORLY CHARACTERIZED	R	General function prediction only
gene-LOC110683536	At5g06600	7.8e-49	KOG1863	Ubiquitin carboxyl-terminal hydrolase	CELLULAR PROCESSES AND SIGNALING	O	Posttranslational modification, protein turnover, chaperones
gene-LOC110683537	At3g43590	2.82e-70	KOG4400	E3 ubiquitin ligase interacting with arginine methyltransferase	CELLULAR PROCESSES AND SIGNALING	O	Posttranslational modification, protein turnover, chaperones
gene-LOC110683538	At3g44020	4.78e-43
gene-LOC110683539	At3g44050	0	KOG4280	Kinesin-like protein	CELLULAR PROCESSES AND SIGNALING	Z	Cytoskeleton
gene-LOC110683540	At3g22980	0	KOG0467	Translation elongation factor 2/ribosome biogenesis protein RIA1 and related proteins	INFORMATION STORAGE AND PROCESSING	J	Translation, ribosomal structure and biogenesis
gene-LOC110683541	At1g58450	4.47e-17	KOG1124	FOG: TPR repeat	POORLY CHARACTERIZED	R	General function prediction only
gene-LOC110683543	At4g14220	2.7e-26	KOG0800	FOG: Predicted E3 ubiquitin ligase	CELLULAR PROCESSES AND SIGNALING	O	Posttranslational modification, protein turnover, chaperones
gene-LOC110683545	At5g06390	0	KOG1437	Fasciclin and related adhesion glycoproteins	CELLULAR PROCESSES AND SIGNALING	M	Cell wall/membrane/envelope biogenesis
gene-LOC110683545	At5g06390	0	KOG1437	Fasciclin and related adhesion glycoproteins	CELLULAR PROCESSES AND SIGNALING	W	Extracellular structures
gene-LOC110683546	At1g08480	5.29e-21
gene-LOC110683547	At5g62980	5.08e-24
gene-LOC110683548	At5g17560	6.94e-45	KOG2313	Stress-induced protein UVI31+	CELLULAR PROCESSES AND SIGNALING	T	Signal transduction mechanisms
gene-LOC110683549	At1g08470	9.27e-52	KOG1520	Predicted alkaloid synthase/Surface mucin Hemomucin	POORLY CHARACTERIZED	R	General function prediction only
gene-LOC110683551	At2g45190	1.94e-51
gene-LOC110683553	At2g40930	5.99e-32	KOG1870	Ubiquitin C-terminal hydrolase	CELLULAR PROCESSES AND SIGNALING	O	Posttranslational modification, protein turnover, chaperones
gene-LOC110683554	At5g06480	5.53e-19	KOG4680	Uncharacterized conserved protein, contains ML domain	POORLY CHARACTERIZED	R	General function prediction only
gene-LOC110683555	At3g44110	2.19e-35	KOG0712	Molecular chaperone (DnaJ superfamily)	CELLULAR PROCESSES AND SIGNALING	O	Posttranslational modification, protein turnover, chaperones
gene-LOC110683556	At1g49730	8.89e-36	KOG1187	Serine/threonine protein kinase	CELLULAR PROCESSES AND SIGNALING	T	Signal transduction mechanisms
gene-LOC110683557	At3g22190	3e-79
gene-LOC110683558	At3g52060	2.74e-121
gene-LOC110683559	At3g44160	2.7e-21
gene-LOC110683560	At1g08410	0	KOG1424	Predicted GTP-binding protein MMR1	POORLY CHARACTERIZED	R	General function prediction only
gene-LOC110683561	At3g02530	1.6e-28	KOG0359	Chaperonin complex component, TCP-1 zeta subunit (CCT6)	CELLULAR PROCESSES AND SIGNALING	O	Posttranslational modification, protein turnover, chaperones
gene-LOC110683562	At1g08420_1	0	KOG0379	Kelch repeat-containing proteins	POORLY CHARACTERIZED	R	General function prediction only
gene-LOC110683565	At2g35930	5.84e-104
gene-LOC110683568	At2g35940	5.22e-49	KOG0773	Transcription factor MEIS1 and related HOX domain proteins	INFORMATION STORAGE AND PROCESSING	K	Transcription
gene-LOC110683569	At5g05800	1.63e-21
gene-LOC110683571	At2g27230	2.02e-100
gene-LOC110683572	At1g08440	2.36e-134	KOG4711	Predicted membrane protein	POORLY CHARACTERIZED	R	General function prediction only
gene-LOC110683574	At1g08460	0	KOG1343	Histone deacetylase complex, catalytic component HDA1	INFORMATION STORAGE AND PROCESSING	B	Chromatin structure and dynamics
gene-LOC110683577	At1g05750	0	KOG4197	FOG: PPR repeat	POORLY CHARACTERIZED	R	General function prediction only
gene-LOC110683578	At3g44200	0	KOG0589	Serine/threonine protein kinase	POORLY CHARACTERIZED	R	General function prediction only
gene-LOC110683579	At2g27260	4.85e-29
gene-LOC110683580	At4g03340	2.8e-91	KOG0799	Branching enzyme	METABOLISM	G	Carbohydrate transport and metabolism
gene-LOC110683581	At3g44220	4.84e-76
gene-LOC110683582	At1g75660	0	KOG2044	5'-3' exonuclease HKE1/RAT1	INFORMATION STORAGE AND PROCESSING	L	Replication, recombination and repair
gene-LOC110683582	At1g75660	0	KOG2044	5'-3' exonuclease HKE1/RAT1	INFORMATION STORAGE AND PROCESSING	A	RNA processing and modification
gene-LOC110683583	At2g36010	7.86e-94	KOG2577	Transcription factor E2F/dimerization partner (TDP)	INFORMATION STORAGE AND PROCESSING	K	Transcription
gene-LOC110683584	At2g36010	7.23e-118	KOG2577	Transcription factor E2F/dimerization partner (TDP)	INFORMATION STORAGE AND PROCESSING	K	Transcription
gene-LOC110683585	At2g27290	1.86e-19	KOG4526	Predicted membrane protein	POORLY CHARACTERIZED	S	Function unknown
gene-LOC110683586	At5g22250	3.56e-126	KOG0304	mRNA deadenylase subunit	INFORMATION STORAGE AND PROCESSING	A	RNA processing and modification
gene-LOC110683587	At2g36060	4.93e-22	KOG0896	Ubiquitin-conjugating enzyme E2	CELLULAR PROCESSES AND SIGNALING	O	Posttranslational modification, protein turnover, chaperones
gene-LOC110683590	At5g22290	1.13e-41
gene-LOC110683592	At5g22300	0	KOG0805	Carbon-nitrogen hydrolase	METABOLISM	E	Amino acid transport and metabolism
gene-LOC110683593	At5g22280	7.84e-10
gene-LOC110683594	At3g11590	6.3e-75
gene-LOC110683597	At1g08380	5.08e-33
gene-LOC110683599	At3g44330	0	KOG2526	Predicted aminopeptidases - M20/M25/M40 family	METABOLISM	E	Amino acid transport and metabolism
gene-LOC110683600	At1g08370	1.06e-22	KOG2868	Decapping enzyme complex component DCP1	INFORMATION STORAGE AND PROCESSING	K	Transcription
gene-LOC110683600	At1g08370	1.06e-22	KOG2868	Decapping enzyme complex component DCP1	INFORMATION STORAGE AND PROCESSING	A	RNA processing and modification
gene-LOC110683601	At2g27350	3.5e-20	KOG2605	OTU (ovarian tumor)-like cysteine protease	CELLULAR PROCESSES AND SIGNALING	T	Signal transduction mechanisms
gene-LOC110683601	At2g27350	3.5e-20	KOG2605	OTU (ovarian tumor)-like cysteine protease	CELLULAR PROCESSES AND SIGNALING	O	Posttranslational modification, protein turnover, chaperones
gene-LOC110683603	At3g15040	8.31e-25
gene-LOC110683604	At5g22380	6.71e-79
gene-LOC110683605	At5g22360	1.16e-33	KOG0859	Synaptobrevin/VAMP-like protein	CELLULAR PROCESSES AND SIGNALING	U	Intracellular trafficking, secretion, and vesicular transport
gene-LOC110683613	At1g73710	0	KOG4197	FOG: PPR repeat	POORLY CHARACTERIZED	R	General function prediction only
gene-LOC110683617	At1g35647	1.56e-18	KOG0017	FOG: Transposon-encoded proteins with TYA, reverse transcriptase, integrase domains in various combinations	POORLY CHARACTERIZED	R	General function prediction only
gene-LOC110683620	At3g06250	1.54e-10
gene-LOC110683624	At3g14470	1.23e-28	KOG4658	Apoptotic ATPase	CELLULAR PROCESSES AND SIGNALING	T	Signal transduction mechanisms
gene-LOC110683628	At5g61370	0	KOG4197	FOG: PPR repeat	POORLY CHARACTERIZED	R	General function prediction only
gene-LOC110683629	At1g19260	0
gene-LOC110683630	At5g22510	2.02e-92
gene-LOC110683633	At5g39510	9.37e-22	KOG1666	V-SNARE	CELLULAR PROCESSES AND SIGNALING	U	Intracellular trafficking, secretion, and vesicular transport
gene-LOC110683634	At2g27760	5.03e-168	KOG1384	tRNA delta(2)-isopentenylpyrophosphate transferase	INFORMATION STORAGE AND PROCESSING	J	Translation, ribosomal structure and biogenesis
gene-LOC110683635	At3g52920	1.91e-46
gene-LOC110683636	At1g80010	4.75e-48
gene-LOC110683637	At3g13690	0	KOG1187	Serine/threonine protein kinase	CELLULAR PROCESSES AND SIGNALING	T	Signal transduction mechanisms
gene-LOC110683639	At3g13700	4.14e-14	KOG1457	RNA binding protein (contains RRM repeats)	POORLY CHARACTERIZED	R	General function prediction only
gene-LOC110683640	At1g41795	1.33e-28	KOG0017	FOG: Transposon-encoded proteins with TYA, reverse transcriptase, integrase domains in various combinations	POORLY CHARACTERIZED	R	General function prediction only
gene-LOC110683643	At3g22060	8.68e-62
gene-LOC110683644	At1g42375	0	KOG0017	FOG: Transposon-encoded proteins with TYA, reverse transcriptase, integrase domains in various combinations	POORLY CHARACTERIZED	R	General function prediction only
gene-LOC110683645	At5g33360	5.99e-10	KOG1075	FOG: Reverse transcriptase	POORLY CHARACTERIZED	R	General function prediction only
gene-LOC110683646	At2g14380	1.07e-17	KOG0017	FOG: Transposon-encoded proteins with TYA, reverse transcriptase, integrase domains in various combinations	POORLY CHARACTERIZED	R	General function prediction only
gene-LOC110683647	At4g03390	0
gene-LOC110683648	At1g20390	8.72e-89	KOG0017	FOG: Transposon-encoded proteins with TYA, reverse transcriptase, integrase domains in various combinations	POORLY CHARACTERIZED	R	General function prediction only
gene-LOC110683649	At3g05850	4.13e-21
gene-LOC110683650	At1g42375	2.7e-50	KOG0017	FOG: Transposon-encoded proteins with TYA, reverse transcriptase, integrase domains in various combinations	POORLY CHARACTERIZED	R	General function prediction only
gene-LOC110683651	At4g38180	6.56e-45
gene-LOC110683652	At2g07670	3.5e-16	KOG1075	FOG: Reverse transcriptase	POORLY CHARACTERIZED	R	General function prediction only
gene-LOC110683653	At1g10160	3.97e-30	KOG1075	FOG: Reverse transcriptase	POORLY CHARACTERIZED	R	General function prediction only
gene-LOC110683654	At1g25430	1.08e-93	KOG1075	FOG: Reverse transcriptase	POORLY CHARACTERIZED	R	General function prediction only
gene-LOC110683655	At2g25010	8.64e-23
gene-LOC110683658	At1g17460_2	3.89e-13
gene-LOC110683660	At1g33580	8.57e-42
gene-LOC110683661	At5g03070	0	KOG0166	Karyopherin (importin) alpha	CELLULAR PROCESSES AND SIGNALING	U	Intracellular trafficking, secretion, and vesicular transport
gene-LOC110683662	At5g56170	1.26e-44
gene-LOC110683663	At5g03080	1.61e-110	KOG3146	Dolichyl pyrophosphate phosphatase and related acid phosphatases	METABOLISM	I	Lipid transport and metabolism
gene-LOC110683665	At2g37150	1.92e-21	KOG0800	FOG: Predicted E3 ubiquitin ligase	CELLULAR PROCESSES AND SIGNALING	O	Posttranslational modification, protein turnover, chaperones
gene-LOC110683667	At3g09740	2.04e-133
gene-LOC110683668	At3g15355	3.4e-109	KOG0895	Ubiquitin-conjugating enzyme	CELLULAR PROCESSES AND SIGNALING	O	Posttranslational modification, protein turnover, chaperones
gene-LOC110683671	At4g03470	1.5e-24	KOG0504	FOG: Ankyrin repeat	POORLY CHARACTERIZED	R	General function prediction only
gene-LOC110683673	At3g21490	1.75e-14	KOG1603	Copper chaperone	METABOLISM	P	Inorganic ion transport and metabolism
gene-LOC110683676	At1g48120_1	1.57e-36
gene-LOC110683677	At5g36110	0	KOG0157	Cytochrome P450 CYP4/CYP19/CYP26 subfamilies	METABOLISM	Q	Secondary metabolites biosynthesis, transport and catabolism
gene-LOC110683677	At5g36110	0	KOG0157	Cytochrome P450 CYP4/CYP19/CYP26 subfamilies	METABOLISM	I	Lipid transport and metabolism
gene-LOC110683690	At5g22660	1.86e-18
gene-LOC110683691	At1g47910	4.22e-28	KOG1075	FOG: Reverse transcriptase	POORLY CHARACTERIZED	R	General function prediction only
gene-LOC110683693	At5g13510	5.25e-98
gene-LOC110683695	At5g13520	1.08e-79	KOG1047	Bifunctional leukotriene A4 hydrolase/aminopeptidase LTA4H	METABOLISM	I	Lipid transport and metabolism
gene-LOC110683695	At5g13520	1.08e-79	KOG1047	Bifunctional leukotriene A4 hydrolase/aminopeptidase LTA4H	CELLULAR PROCESSES AND SIGNALING	O	Posttranslational modification, protein turnover, chaperones
gene-LOC110683695	At5g13520	1.08e-79	KOG1047	Bifunctional leukotriene A4 hydrolase/aminopeptidase LTA4H	CELLULAR PROCESSES AND SIGNALING	V	Defense mechanisms
gene-LOC110683695	At5g13520	1.08e-79	KOG1047	Bifunctional leukotriene A4 hydrolase/aminopeptidase LTA4H	METABOLISM	E	Amino acid transport and metabolism
gene-LOC110683696	At2g44150	5.32e-132	KOG1081	Transcription factor NSD1 and related SET domain proteins	INFORMATION STORAGE AND PROCESSING	K	Transcription
gene-LOC110683698	At2g28550	2.25e-91
gene-LOC110683699	At5g13610	1.6e-147	KOG2861	Uncharacterized conserved protein	POORLY CHARACTERIZED	S	Function unknown
gene-LOC110683700	At3g45700	5.01e-148	KOG1237	H+/oligopeptide symporter	METABOLISM	E	Amino acid transport and metabolism
gene-LOC110683701	At3g45680	2.9e-141	KOG1237	H+/oligopeptide symporter	METABOLISM	E	Amino acid transport and metabolism
gene-LOC110683702	At3g45660	4.36e-137	KOG1237	H+/oligopeptide symporter	METABOLISM	E	Amino acid transport and metabolism
gene-LOC110683703	At3g54970	1.38e-97
gene-LOC110683704	At3g54770	1.41e-51	KOG0149	Predicted RNA-binding protein SEB4 (RRM superfamily)	POORLY CHARACTERIZED	R	General function prediction only
gene-LOC110683706	At5g02960	2.93e-93	KOG1749	40S ribosomal protein S23	INFORMATION STORAGE AND PROCESSING	J	Translation, ribosomal structure and biogenesis
gene-LOC110683707	At5g02960	2.93e-93	KOG1749	40S ribosomal protein S23	INFORMATION STORAGE AND PROCESSING	J	Translation, ribosomal structure and biogenesis
gene-LOC110683708	At2g16880	0	KOG4197	FOG: PPR repeat	POORLY CHARACTERIZED	R	General function prediction only
gene-LOC110683710	At4g03500	4.97e-32	KOG0504	FOG: Ankyrin repeat	POORLY CHARACTERIZED	R	General function prediction only
gene-LOC110683711	At4g03480	3.39e-14	KOG0504	FOG: Ankyrin repeat	POORLY CHARACTERIZED	R	General function prediction only
gene-LOC110683712	At1g07900	1.02e-62
gene-LOC110683714	At4g34740	0	KOG0572	Glutamine phosphoribosylpyrophosphate amidotransferase	METABOLISM	F	Nucleotide transport and metabolism
gene-LOC110683715	At3g49080	1.18e-47	KOG1697	Mitochondrial/chloroplast ribosomal protein S9	INFORMATION STORAGE AND PROCESSING	J	Translation, ribosomal structure and biogenesis
gene-LOC110683716	At1g60630	5.31e-112
gene-LOC110683717	At2g35800	1.05e-64	KOG0768	Mitochondrial carrier protein PET8	METABOLISM	C	Energy production and conversion
gene-LOC110683719	At2g35795	9.14e-61	KOG0723	Molecular chaperone (DnaJ superfamily)	CELLULAR PROCESSES AND SIGNALING	O	Posttranslational modification, protein turnover, chaperones
gene-LOC110683720	At3g09700	1.75e-26	KOG0723	Molecular chaperone (DnaJ superfamily)	CELLULAR PROCESSES AND SIGNALING	O	Posttranslational modification, protein turnover, chaperones
gene-LOC110683721	At3g52290	3.39e-25
gene-LOC110683722	At4g00100	8.78e-36	KOG0400	40S ribosomal protein S13	INFORMATION STORAGE AND PROCESSING	J	Translation, ribosomal structure and biogenesis
gene-LOC110683723	At3g55510	2.53e-162	KOG2256	Predicted protein involved in nuclear export of pre-ribosomes	INFORMATION STORAGE AND PROCESSING	J	Translation, ribosomal structure and biogenesis
gene-LOC110683724	At4g28250	2.36e-50
gene-LOC110683725	At5g60390	0	KOG0052	Translation elongation factor EF-1 alpha/Tu	INFORMATION STORAGE AND PROCESSING	J	Translation, ribosomal structure and biogenesis
gene-LOC110683726	At5g60390	0	KOG0052	Translation elongation factor EF-1 alpha/Tu	INFORMATION STORAGE AND PROCESSING	J	Translation, ribosomal structure and biogenesis
gene-LOC110683729	At5g60390	0	KOG0052	Translation elongation factor EF-1 alpha/Tu	INFORMATION STORAGE AND PROCESSING	J	Translation, ribosomal structure and biogenesis
gene-LOC110683730	At5g60390	0	KOG0052	Translation elongation factor EF-1 alpha/Tu	INFORMATION STORAGE AND PROCESSING	J	Translation, ribosomal structure and biogenesis
gene-LOC110683731	At5g60390	0	KOG0052	Translation elongation factor EF-1 alpha/Tu	INFORMATION STORAGE AND PROCESSING	J	Translation, ribosomal structure and biogenesis
gene-LOC110683732	At5g60390	0	KOG0052	Translation elongation factor EF-1 alpha/Tu	INFORMATION STORAGE AND PROCESSING	J	Translation, ribosomal structure and biogenesis
gene-LOC110683733	At1g12360	0	KOG1300	Vesicle trafficking protein Sec1	CELLULAR PROCESSES AND SIGNALING	U	Intracellular trafficking, secretion, and vesicular transport
gene-LOC110683734	At2g35790	2.7e-83	KOG4478	Uncharacterized membrane protein	POORLY CHARACTERIZED	S	Function unknown
gene-LOC110683736	At5g60410	1.45e-102	KOG2169	Zn-finger transcription factor	INFORMATION STORAGE AND PROCESSING	K	Transcription
gene-LOC110683737	At5g50840	3.27e-103	KOG1850	Myosin-like coiled-coil protein	CELLULAR PROCESSES AND SIGNALING	Z	Cytoskeleton
gene-LOC110683738	At1g75510	2.44e-86	KOG2905	Transcription initiation factor IIF, small subunit (RAP30)	INFORMATION STORAGE AND PROCESSING	K	Transcription
gene-LOC110683739	At4g25030	2.11e-119
gene-LOC110683740	At3g52250	1.02e-94	KOG1878	Nuclear receptor coregulator SMRT/SMRTER, contains Myb-like domains	INFORMATION STORAGE AND PROCESSING	K	Transcription
gene-LOC110683741	At3g52260	3.76e-150	KOG1919	RNA pseudouridylate synthases	INFORMATION STORAGE AND PROCESSING	A	RNA processing and modification
gene-LOC110683742	At3g07990	0	KOG1282	Serine carboxypeptidases (lysosomal cathepsin A)	CELLULAR PROCESSES AND SIGNALING	O	Posttranslational modification, protein turnover, chaperones
gene-LOC110683742	At3g07990	0	KOG1282	Serine carboxypeptidases (lysosomal cathepsin A)	METABOLISM	E	Amino acid transport and metabolism
gene-LOC110683743	At1g79250	2.06e-139	KOG0610	Putative serine/threonine protein kinase	POORLY CHARACTERIZED	R	General function prediction only
gene-LOC110683744	At2g35770	0	KOG1282	Serine carboxypeptidases (lysosomal cathepsin A)	CELLULAR PROCESSES AND SIGNALING	O	Posttranslational modification, protein turnover, chaperones
gene-LOC110683744	At2g35770	0	KOG1282	Serine carboxypeptidases (lysosomal cathepsin A)	METABOLISM	E	Amino acid transport and metabolism
gene-LOC110683745	At5g58110	7.65e-10	KOG2936	Uncharacterized conserved protein	POORLY CHARACTERIZED	S	Function unknown
gene-LOC110683746	At1g75340	4.15e-61
gene-LOC110683748	At3g46870	2.38e-69
gene-LOC110683749	At3g14470	4.8e-136	KOG4658	Apoptotic ATPase	CELLULAR PROCESSES AND SIGNALING	T	Signal transduction mechanisms
gene-LOC110683750	At3g52160	6.16e-83
gene-LOC110683751	At5g58100	3.6e-23
gene-LOC110683752	At1g54350	6.41e-51	KOG0060	Long-chain acyl-CoA transporter, ABC superfamily (involved in peroxisome organization and biogenesis)	METABOLISM	I	Lipid transport and metabolism
gene-LOC110683752	At1g54350	6.41e-51	KOG0060	Long-chain acyl-CoA transporter, ABC superfamily (involved in peroxisome organization and biogenesis)	POORLY CHARACTERIZED	R	General function prediction only
gene-LOC110683753	At5g58090	0
gene-LOC110683754	At5g60740	7.24e-74	KOG0061	Transporter, ABC superfamily (Breast cancer resistance protein)	METABOLISM	Q	Secondary metabolites biosynthesis, transport and catabolism
gene-LOC110683755	At2g25010	9.45e-40
gene-LOC110683757	At4g18240_2	4.65e-137
gene-LOC110683758	At1g69350	7.91e-135	KOG4197	FOG: PPR repeat	POORLY CHARACTERIZED	R	General function prediction only
gene-LOC110683759	At3g13060	2.73e-118	KOG1901	Uncharacterized high-glucose-regulated protein	POORLY CHARACTERIZED	R	General function prediction only
gene-LOC110683760	At4g31170	4.3e-140	KOG0192	Tyrosine kinase specific for activated (GTP-bound) p21cdc42Hs	CELLULAR PROCESSES AND SIGNALING	T	Signal transduction mechanisms
gene-LOC110683761	At2g07050	0	KOG0497	Oxidosqualene-lanosterol cyclase and related proteins	METABOLISM	I	Lipid transport and metabolism
gene-LOC110683764	At2g07050	7.7e-33	KOG0497	Oxidosqualene-lanosterol cyclase and related proteins	METABOLISM	I	Lipid transport and metabolism
gene-LOC110683765	At1g78960	0	KOG0497	Oxidosqualene-lanosterol cyclase and related proteins	METABOLISM	I	Lipid transport and metabolism
gene-LOC110683766	At2g07350	5e-13	KOG3501	Molecular chaperone Prefoldin, subunit 1	CELLULAR PROCESSES AND SIGNALING	O	Posttranslational modification, protein turnover, chaperones
gene-LOC110683767	At2g14970	7.2e-12
gene-LOC110683768	At2g07050	0	KOG0497	Oxidosqualene-lanosterol cyclase and related proteins	METABOLISM	I	Lipid transport and metabolism
gene-LOC110683769	At1g37060	0	KOG0017	FOG: Transposon-encoded proteins with TYA, reverse transcriptase, integrase domains in various combinations	POORLY CHARACTERIZED	R	General function prediction only
gene-LOC110683770	At5g35390	7.94e-65
gene-LOC110683771	At2g24370	0
gene-LOC110683772	At2g26590	2.1e-07	KOG3037	Cell membrane glycoprotein	POORLY CHARACTERIZED	R	General function prediction only
gene-LOC110683773	At2g07170	0
gene-LOC110683774	At2g07180	1.55e-40	KOG1187	Serine/threonine protein kinase	CELLULAR PROCESSES AND SIGNALING	T	Signal transduction mechanisms
gene-LOC110683775	At5g35400	9.48e-27	KOG2553	Pseudouridylate synthase	INFORMATION STORAGE AND PROCESSING	J	Translation, ribosomal structure and biogenesis
gene-LOC110683776	At1g19220	0
gene-LOC110683780	At4g38180	3.17e-41
gene-LOC110683782	At3g27960	0	KOG1840	Kinesin light chain	CELLULAR PROCESSES AND SIGNALING	Z	Cytoskeleton
gene-LOC110683784	At1g32230	2.42e-54
gene-LOC110683785	At2g30510	1.17e-115
gene-LOC110683787	At1g03740	3.65e-47	KOG0600	Cdc2-related protein kinase	CELLULAR PROCESSES AND SIGNALING	D	Cell cycle control, cell division, chromosome partitioning
gene-LOC110683788	At2g36490	1.17e-08
gene-LOC110683789	At2g06990	1.15e-152	KOG0948	Nuclear exosomal RNA helicase MTR4, DEAD-box superfamily	INFORMATION STORAGE AND PROCESSING	A	RNA processing and modification
gene-LOC110683790	At2g30490	0	KOG0156	Cytochrome P450 CYP2 subfamily	METABOLISM	Q	Secondary metabolites biosynthesis, transport and catabolism
gene-LOC110683791	At5g35330	2.15e-44	KOG4161	Methyl-CpG binding transcription regulators	INFORMATION STORAGE AND PROCESSING	K	Transcription
gene-LOC110683791	At5g35330	2.15e-44	KOG4161	Methyl-CpG binding transcription regulators	INFORMATION STORAGE AND PROCESSING	B	Chromatin structure and dynamics
gene-LOC110683792	At2g31490	4.92e-44
gene-LOC110683796	At5g18280	0	KOG1385	Nucleoside phosphatase	METABOLISM	F	Nucleotide transport and metabolism
gene-LOC110683797	At3g04090	8.92e-63	KOG0223	Aquaporin (major intrinsic protein family)	METABOLISM	G	Carbohydrate transport and metabolism
gene-LOC110683799	At5g14770	0	KOG4197	FOG: PPR repeat	POORLY CHARACTERIZED	R	General function prediction only
gene-LOC110683800	At3g03600	2.08e-84	KOG0832	Mitochondrial/chloroplast ribosomal protein S2	INFORMATION STORAGE AND PROCESSING	J	Translation, ribosomal structure and biogenesis
gene-LOC110683802	At3g13250	1.15e-32	KOG0987	DNA helicase PIF1/RRM3	CELLULAR PROCESSES AND SIGNALING	D	Cell cycle control, cell division, chromosome partitioning
gene-LOC110683804	At1g02420	0	KOG4197	FOG: PPR repeat	POORLY CHARACTERIZED	R	General function prediction only
gene-LOC110683806	At3g49600_2	0	KOG1863	Ubiquitin carboxyl-terminal hydrolase	CELLULAR PROCESSES AND SIGNALING	O	Posttranslational modification, protein turnover, chaperones
gene-LOC110683807	At5g10910	3.06e-46	KOG2782	Putative SAM dependent methyltransferases	POORLY CHARACTERIZED	R	General function prediction only
gene-LOC110683808	At4g28380	2.33e-161
gene-LOC110683809	At3g10390	0	KOG0029	Amine oxidase	METABOLISM	Q	Secondary metabolites biosynthesis, transport and catabolism
gene-LOC110683810	At4g31110	1.65e-06	KOG1187	Serine/threonine protein kinase	CELLULAR PROCESSES AND SIGNALING	T	Signal transduction mechanisms
gene-LOC110683812	At3g49600_1	1.11e-31	KOG1869	Splicing coactivator SRm160/300, subunit SRm300	INFORMATION STORAGE AND PROCESSING	A	RNA processing and modification
gene-LOC110683813	At4g31120	5.34e-13	KOG0822	Protein kinase inhibitor	CELLULAR PROCESSES AND SIGNALING	D	Cell cycle control, cell division, chromosome partitioning
gene-LOC110683814	At4g31140	0
gene-LOC110683818	At1g16930	1.11e-21
gene-LOC110683819	At4g15820	2.82e-32
gene-LOC110683820	At2g26030	4.13e-18
gene-LOC110683822	At1g16930	4.81e-13
gene-LOC110683825	At5g22660	2.85e-24
gene-LOC110683831	At3g04720	4.4e-26	KOG4742	Predicted chitinase	POORLY CHARACTERIZED	R	General function prediction only
gene-LOC110683833	At4g31150	6.31e-22	KOG4417	Predicted endonuclease	POORLY CHARACTERIZED	R	General function prediction only
gene-LOC110683834	At4g31160	0	KOG1832	HIV-1 Vpr-binding protein	CELLULAR PROCESSES AND SIGNALING	D	Cell cycle control, cell division, chromosome partitioning
gene-LOC110683835	At3g21670	0	KOG1237	H+/oligopeptide symporter	METABOLISM	E	Amino acid transport and metabolism
gene-LOC110683836	At3g12640	2.72e-10	KOG3702	Nuclear polyadenylated RNA binding protein	INFORMATION STORAGE AND PROCESSING	A	RNA processing and modification
gene-LOC110683837	At5g23090	1.97e-12	KOG0871	Class 2 transcription repressor NC2, beta subunit (Dr1)	INFORMATION STORAGE AND PROCESSING	K	Transcription
gene-LOC110683841	At4g31210_2	0	KOG1956	DNA topoisomerase III alpha	INFORMATION STORAGE AND PROCESSING	L	Replication, recombination and repair
gene-LOC110683843	At2g45230	3.05e-113	KOG1075	FOG: Reverse transcriptase	POORLY CHARACTERIZED	R	General function prediction only
gene-LOC110683844	At5g39060	3.08e-51	KOG1121	Tam3-transposase (Ac family)	INFORMATION STORAGE AND PROCESSING	L	Replication, recombination and repair
gene-LOC110683845	At1g42670_2	8.24e-11
gene-LOC110683846	At3g15310	7.63e-44
gene-LOC110683848	At2g16000	7.65e-163	KOG0017	FOG: Transposon-encoded proteins with TYA, reverse transcriptase, integrase domains in various combinations	POORLY CHARACTERIZED	R	General function prediction only
gene-LOC110683849	At3g04605	5.77e-15
gene-LOC110683851	At2g25010	1.31e-47
gene-LOC110683853	At2g13940	5.4e-60	KOG0017	FOG: Transposon-encoded proteins with TYA, reverse transcriptase, integrase domains in various combinations	POORLY CHARACTERIZED	R	General function prediction only
gene-LOC110683854	At1g52990_1	5.75e-08	KOG1075	FOG: Reverse transcriptase	POORLY CHARACTERIZED	R	General function prediction only
gene-LOC110683855	At2g20635	5.5e-62	KOG1166	Mitotic checkpoint serine/threonine protein kinase	CELLULAR PROCESSES AND SIGNALING	D	Cell cycle control, cell division, chromosome partitioning
gene-LOC110683856	At2g16670	3.59e-105	KOG0017	FOG: Transposon-encoded proteins with TYA, reverse transcriptase, integrase domains in various combinations	POORLY CHARACTERIZED	R	General function prediction only
gene-LOC110683859	At1g43745	2.15e-61	KOG0017	FOG: Transposon-encoded proteins with TYA, reverse transcriptase, integrase domains in various combinations	POORLY CHARACTERIZED	R	General function prediction only
gene-LOC110683860	At4g04120	3.19e-49	KOG0017	FOG: Transposon-encoded proteins with TYA, reverse transcriptase, integrase domains in various combinations	POORLY CHARACTERIZED	R	General function prediction only
gene-LOC110683863	At5g59730	9.82e-35	KOG2344	Exocyst component protein and related proteins	CELLULAR PROCESSES AND SIGNALING	U	Intracellular trafficking, secretion, and vesicular transport
gene-LOC110683864	At3g04605	6.47e-82
gene-LOC110683866	At1g54430	6.53e-52	KOG0987	DNA helicase PIF1/RRM3	CELLULAR PROCESSES AND SIGNALING	D	Cell cycle control, cell division, chromosome partitioning
gene-LOC110683867	CE20911	1.2e-87	KOG0987	DNA helicase PIF1/RRM3	CELLULAR PROCESSES AND SIGNALING	D	Cell cycle control, cell division, chromosome partitioning
gene-LOC110683868	At5g39060	1.11e-26	KOG1121	Tam3-transposase (Ac family)	INFORMATION STORAGE AND PROCESSING	L	Replication, recombination and repair
gene-LOC110683870	At4g24970	2.85e-12	KOG1845	MORC family ATPases	CELLULAR PROCESSES AND SIGNALING	D	Cell cycle control, cell division, chromosome partitioning
gene-LOC110683871	At5g23590	2.37e-11	KOG0691	Molecular chaperone (DnaJ superfamily)	CELLULAR PROCESSES AND SIGNALING	O	Posttranslational modification, protein turnover, chaperones
gene-LOC110683872	At4g38180	3.54e-24
gene-LOC110683873	At4g38180	1.15e-17
gene-LOC110683875	At1g03780	0
gene-LOC110683876	At5g09680	1.57e-34	KOG0536	Flavohemoprotein b5+b5R	METABOLISM	C	Energy production and conversion
gene-LOC110683878	At1g48900	3.47e-70	KOG0780	Signal recognition particle, subunit Srp54	CELLULAR PROCESSES AND SIGNALING	U	Intracellular trafficking, secretion, and vesicular transport
gene-LOC110683879	At1g78960	2.37e-69	KOG0497	Oxidosqualene-lanosterol cyclase and related proteins	METABOLISM	I	Lipid transport and metabolism
gene-LOC110683880	At5g36160	7.47e-171	KOG0259	Tyrosine aminotransferase	METABOLISM	E	Amino acid transport and metabolism
gene-LOC110683881	At1g57640	1.37e-50	KOG0017	FOG: Transposon-encoded proteins with TYA, reverse transcriptase, integrase domains in various combinations	POORLY CHARACTERIZED	R	General function prediction only
gene-LOC110683882	At3g15310	4.92e-148
gene-LOC110683884	At1g14270	3.84e-14
gene-LOC110683885	At1g34545	1.24e-68	KOG0017	FOG: Transposon-encoded proteins with TYA, reverse transcriptase, integrase domains in various combinations	POORLY CHARACTERIZED	R	General function prediction only
gene-LOC110683886	At2g16670	1.82e-62	KOG0017	FOG: Transposon-encoded proteins with TYA, reverse transcriptase, integrase domains in various combinations	POORLY CHARACTERIZED	R	General function prediction only
gene-LOC110683887	At1g67240	3.84e-09
gene-LOC110683888	At1g78095	6.11e-32
gene-LOC110683892	At2g21270	4.57e-30	KOG1816	Ubiquitin fusion-degradation protein	CELLULAR PROCESSES AND SIGNALING	O	Posttranslational modification, protein turnover, chaperones
gene-LOC110683893	At5g48050	5.36e-11	KOG0017	FOG: Transposon-encoded proteins with TYA, reverse transcriptase, integrase domains in various combinations	POORLY CHARACTERIZED	R	General function prediction only
gene-LOC110683894	At5g48050	4.24e-13	KOG0017	FOG: Transposon-encoded proteins with TYA, reverse transcriptase, integrase domains in various combinations	POORLY CHARACTERIZED	R	General function prediction only
gene-LOC110683896	At2g45230	2.34e-20	KOG1075	FOG: Reverse transcriptase	POORLY CHARACTERIZED	R	General function prediction only
gene-LOC110683897	At2g34320	1.74e-16	KOG1075	FOG: Reverse transcriptase	POORLY CHARACTERIZED	R	General function prediction only
gene-LOC110683899	At2g42920	0	KOG4197	FOG: PPR repeat	POORLY CHARACTERIZED	R	General function prediction only
gene-LOC110683900	At3g29765	1e-19
gene-LOC110683902	At1g47910	1.29e-08	KOG1075	FOG: Reverse transcriptase	POORLY CHARACTERIZED	R	General function prediction only
gene-LOC110683903	At2g27110	2.22e-21
gene-LOC110683905	At3g15310	3.75e-74
gene-LOC110683906	At3g29765	3.69e-83
gene-LOC110683907	At4g38180	1.1e-44
gene-LOC110683908	At2g20590	7.1e-56
gene-LOC110683910	At2g26860	7.05e-11
gene-LOC110683912	At1g37060	1.27e-31	KOG0017	FOG: Transposon-encoded proteins with TYA, reverse transcriptase, integrase domains in various combinations	POORLY CHARACTERIZED	R	General function prediction only
gene-LOC110683913	At3g32250	7.86e-10	KOG0017	FOG: Transposon-encoded proteins with TYA, reverse transcriptase, integrase domains in various combinations	POORLY CHARACTERIZED	R	General function prediction only
gene-LOC110683914	At2g16690	1.44e-07	KOG1075	FOG: Reverse transcriptase	POORLY CHARACTERIZED	R	General function prediction only
gene-LOC110683915	At5g44940	8.18e-07
gene-LOC110683916	At2g43870	1.54e-64
gene-LOC110683917	At1g78750	1.47e-09
gene-LOC110683919	At2g45230	1.76e-34	KOG1075	FOG: Reverse transcriptase	POORLY CHARACTERIZED	R	General function prediction only
gene-LOC110683920	At1g23750	2.14e-27
gene-LOC110683921	At1g16930	3.41e-17
gene-LOC110683922	At1g43930	1.92e-51
gene-LOC110683923	At5g38590	1.2e-15
gene-LOC110683924	At5g44950	2.16e-13
gene-LOC110683925	At1g80470	8.89e-23
gene-LOC110683928	At2g17610	8.77e-38	KOG1075	FOG: Reverse transcriptase	POORLY CHARACTERIZED	R	General function prediction only
gene-LOC110683930	At1g47910	9.46e-12	KOG1075	FOG: Reverse transcriptase	POORLY CHARACTERIZED	R	General function prediction only
gene-LOC110683931	At1g24640	7.14e-71	KOG1075	FOG: Reverse transcriptase	POORLY CHARACTERIZED	R	General function prediction only
gene-LOC110683932	At3g30843	7.98e-64
gene-LOC110683933	At3g17450	3.37e-30
gene-LOC110683939	At5g02500	0	KOG0101	Molecular chaperones HSP70/HSC70, HSP70 superfamily	CELLULAR PROCESSES AND SIGNALING	O	Posttranslational modification, protein turnover, chaperones
gene-LOC110683941	At5g02500	0	KOG0101	Molecular chaperones HSP70/HSC70, HSP70 superfamily	CELLULAR PROCESSES AND SIGNALING	O	Posttranslational modification, protein turnover, chaperones
gene-LOC110683942	At1g75050	2.67e-96
gene-LOC110683943	At5g14040	8.94e-46	KOG0767	Mitochondrial phosphate carrier protein	METABOLISM	C	Energy production and conversion
gene-LOC110683945	At2g01680	6.88e-06	KOG0504	FOG: Ankyrin repeat	POORLY CHARACTERIZED	R	General function prediction only
gene-LOC110683947	At2g20370	5.53e-166	KOG1021	Acetylglucosaminyltransferase EXT1/exostosin 1	METABOLISM	G	Carbohydrate transport and metabolism
gene-LOC110683947	At2g20370	5.53e-166	KOG1021	Acetylglucosaminyltransferase EXT1/exostosin 1	CELLULAR PROCESSES AND SIGNALING	M	Cell wall/membrane/envelope biogenesis
gene-LOC110683947	At2g20370	5.53e-166	KOG1021	Acetylglucosaminyltransferase EXT1/exostosin 1	CELLULAR PROCESSES AND SIGNALING	W	Extracellular structures
gene-LOC110683948	At2g29040	1.06e-174	KOG1021	Acetylglucosaminyltransferase EXT1/exostosin 1	METABOLISM	G	Carbohydrate transport and metabolism
gene-LOC110683948	At2g29040	1.06e-174	KOG1021	Acetylglucosaminyltransferase EXT1/exostosin 1	CELLULAR PROCESSES AND SIGNALING	M	Cell wall/membrane/envelope biogenesis
gene-LOC110683948	At2g29040	1.06e-174	KOG1021	Acetylglucosaminyltransferase EXT1/exostosin 1	CELLULAR PROCESSES AND SIGNALING	W	Extracellular structures
gene-LOC110683949	At3g57030	2.28e-33	KOG1520	Predicted alkaloid synthase/Surface mucin Hemomucin	POORLY CHARACTERIZED	R	General function prediction only
gene-LOC110683951	At1g07650	5.09e-25
gene-LOC110683953	At3g23830	5.37e-26	KOG0118	FOG: RRM domain	POORLY CHARACTERIZED	R	General function prediction only
gene-LOC110683954	At2g28610	3.77e-41
gene-LOC110683955	At5g62200	4.96e-16
gene-LOC110683956	At5g22900	9.9e-99	KOG1650	Predicted K+/H+-antiporter	METABOLISM	P	Inorganic ion transport and metabolism
gene-LOC110683957	At1g06980	2.92e-37
gene-LOC110683958	At2g13620	1.5e-71	KOG1650	Predicted K+/H+-antiporter	METABOLISM	P	Inorganic ion transport and metabolism
gene-LOC110683959	At5g01710	1.5e-131
gene-LOC110683960	At2g30340	6.66e-30
gene-LOC110683962	At5g22410	2.28e-20
gene-LOC110683963	At5g17820	6.27e-80
gene-LOC110683965	At2g03200	1.88e-13	KOG1339	Aspartyl protease	CELLULAR PROCESSES AND SIGNALING	O	Posttranslational modification, protein turnover, chaperones
gene-LOC110683967	At3g19430	2.33e-104
gene-LOC110683968	At5g51990	5.63e-50
gene-LOC110683969	At4g25470	8.54e-50
gene-LOC110683970	At3g13790	0	KOG0228	Beta-fructofuranosidase (invertase)	METABOLISM	G	Carbohydrate transport and metabolism
gene-LOC110683971	At3g13890	1.13e-19	KOG0048	Transcription factor, Myb superfamily	INFORMATION STORAGE AND PROCESSING	K	Transcription
gene-LOC110683972	At5g15500	2.15e-30	KOG0504	FOG: Ankyrin repeat	POORLY CHARACTERIZED	R	General function prediction only
gene-LOC110683973	At3g13960	1.67e-21
gene-LOC110683975	At1g72620	8.61e-36	KOG1454	Predicted hydrolase/acyltransferase (alpha/beta hydrolase superfamily)	POORLY CHARACTERIZED	R	General function prediction only
gene-LOC110683976	At2g45550	8.22e-62	KOG0156	Cytochrome P450 CYP2 subfamily	METABOLISM	Q	Secondary metabolites biosynthesis, transport and catabolism
gene-LOC110683977	At2g45550	5.6e-63	KOG0156	Cytochrome P450 CYP2 subfamily	METABOLISM	Q	Secondary metabolites biosynthesis, transport and catabolism
gene-LOC110683979	At3g42880	1.48e-66
gene-LOC110683983	At5g20820	1.68e-27
gene-LOC110683985	At5g40990	2.77e-15
gene-LOC110683986	At1g53920	3.77e-21
gene-LOC110683987	At3g14250	2.58e-75	KOG1812	Predicted E3 ubiquitin ligase	CELLULAR PROCESSES AND SIGNALING	O	Posttranslational modification, protein turnover, chaperones
gene-LOC110683989	At3g14250	7.31e-75	KOG1812	Predicted E3 ubiquitin ligase	CELLULAR PROCESSES AND SIGNALING	O	Posttranslational modification, protein turnover, chaperones
gene-LOC110683993	At3g27180	5.53e-15
gene-LOC110683994	At3g22110	9.59e-174	KOG0178	20S proteasome, regulatory subunit alpha type PSMA4/PRE9	CELLULAR PROCESSES AND SIGNALING	O	Posttranslational modification, protein turnover, chaperones
gene-LOC110683995	At5g48560	3.19e-08
gene-LOC110683996	At2g20580	0	KOG2005	26S proteasome regulatory complex, subunit RPN1/PSMD2	CELLULAR PROCESSES AND SIGNALING	O	Posttranslational modification, protein turnover, chaperones
gene-LOC110683997	At3g27530	7.4e-92	KOG0946	ER-Golgi vesicle-tethering protein p115	CELLULAR PROCESSES AND SIGNALING	U	Intracellular trafficking, secretion, and vesicular transport
gene-LOC110683998	At5g14040	7.08e-49	KOG0767	Mitochondrial phosphate carrier protein	METABOLISM	C	Energy production and conversion
gene-LOC110683999	At3g48860	4.15e-149
gene-LOC110684000	At1g28110	0	KOG1282	Serine carboxypeptidases (lysosomal cathepsin A)	CELLULAR PROCESSES AND SIGNALING	O	Posttranslational modification, protein turnover, chaperones
gene-LOC110684000	At1g28110	0	KOG1282	Serine carboxypeptidases (lysosomal cathepsin A)	METABOLISM	E	Amino acid transport and metabolism
gene-LOC110684001	At5g23720	0	KOG1716	Dual specificity phosphatase	CELLULAR PROCESSES AND SIGNALING	V	Defense mechanisms
gene-LOC110684002	At1g31220	1.94e-26	KOG3076	5'-phosphoribosylglycinamide formyltransferase	METABOLISM	G	Carbohydrate transport and metabolism
gene-LOC110684004	At5g50920	0	KOG1051	Chaperone HSP104 and related ATP-dependent Clp proteases	CELLULAR PROCESSES AND SIGNALING	O	Posttranslational modification, protein turnover, chaperones
gene-LOC110684007	At5g62010	1.42e-36
gene-LOC110684008	At5g61990	0	KOG4197	FOG: PPR repeat	POORLY CHARACTERIZED	R	General function prediction only
gene-LOC110684009	At5g61980	1.04e-33	KOG0521	Putative GTPase activating proteins (GAPs)	CELLULAR PROCESSES AND SIGNALING	T	Signal transduction mechanisms
gene-LOC110684010	At5g61970	1.4e-32	KOG2460	Signal recognition particle, subunit Srp68	CELLULAR PROCESSES AND SIGNALING	U	Intracellular trafficking, secretion, and vesicular transport
gene-LOC110684014	At4g25080	2.15e-141	KOG1270	Methyltransferases	METABOLISM	H	Coenzyme transport and metabolism
gene-LOC110684015	At5g50930	1.61e-44
gene-LOC110684016	At5g07290	7.41e-122	KOG4660	Protein Mei2, essential for commitment to meiosis, and related proteins	CELLULAR PROCESSES AND SIGNALING	D	Cell cycle control, cell division, chromosome partitioning
gene-LOC110684017	At5g61930	5.4e-130
gene-LOC110684020	At5g50980	1.23e-57	KOG0265	U5 snRNP-specific protein-like factor and related proteins	INFORMATION STORAGE AND PROCESSING	A	RNA processing and modification
gene-LOC110684022	At5g58060	8.74e-124	KOG0861	SNARE protein YKT6, synaptobrevin/VAMP syperfamily	CELLULAR PROCESSES AND SIGNALING	U	Intracellular trafficking, secretion, and vesicular transport
gene-LOC110684023	At5g07300	0	KOG1327	Copine	CELLULAR PROCESSES AND SIGNALING	T	Signal transduction mechanisms
gene-LOC110684024	At3g14800	4.37e-43	KOG1121	Tam3-transposase (Ac family)	INFORMATION STORAGE AND PROCESSING	L	Replication, recombination and repair
gene-LOC110684025	At2g29090	0	KOG0157	Cytochrome P450 CYP4/CYP19/CYP26 subfamilies	METABOLISM	Q	Secondary metabolites biosynthesis, transport and catabolism
gene-LOC110684025	At2g29090	0	KOG0157	Cytochrome P450 CYP4/CYP19/CYP26 subfamilies	METABOLISM	I	Lipid transport and metabolism
gene-LOC110684026	At1g28420	3.44e-41
gene-LOC110684027	At5g59500	3.87e-132	KOG2628	Farnesyl cysteine-carboxyl methyltransferase	CELLULAR PROCESSES AND SIGNALING	O	Posttranslational modification, protein turnover, chaperones
gene-LOC110684028	At2g29080	0	KOG0731	AAA+-type ATPase containing the peptidase M41 domain	CELLULAR PROCESSES AND SIGNALING	O	Posttranslational modification, protein turnover, chaperones
gene-LOC110684029	At2g29070	5.19e-25	KOG1816	Ubiquitin fusion-degradation protein	CELLULAR PROCESSES AND SIGNALING	O	Posttranslational modification, protein turnover, chaperones
gene-LOC110684030	At5g59480	4e-107	KOG3109	Haloacid dehalogenase-like hydrolase	POORLY CHARACTERIZED	R	General function prediction only
gene-LOC110684031	At5g59460	3.25e-15
gene-LOC110684032	At2g37650	7.15e-163
gene-LOC110684033	At2g03200	9.05e-28	KOG1339	Aspartyl protease	CELLULAR PROCESSES AND SIGNALING	O	Posttranslational modification, protein turnover, chaperones
gene-LOC110684034	At3g43190	0	KOG0853	Glycosyltransferase	CELLULAR PROCESSES AND SIGNALING	M	Cell wall/membrane/envelope biogenesis
gene-LOC110684035	At2g29940	1.65e-49	KOG0065	Pleiotropic drug resistance proteins (PDR1-15), ABC superfamily	METABOLISM	Q	Secondary metabolites biosynthesis, transport and catabolism
gene-LOC110684036	At2g29940	1.49e-30	KOG0065	Pleiotropic drug resistance proteins (PDR1-15), ABC superfamily	METABOLISM	Q	Secondary metabolites biosynthesis, transport and catabolism
gene-LOC110684037	At1g07530	0
gene-LOC110684038	At1g07530	1.8e-156
gene-LOC110684039	At2g29060	7.94e-164
gene-LOC110684043	At3g12560	6.68e-21
gene-LOC110684044	At2g20560	4.34e-146	KOG0714	Molecular chaperone (DnaJ superfamily)	CELLULAR PROCESSES AND SIGNALING	O	Posttranslational modification, protein turnover, chaperones
gene-LOC110684045	At5g59420	1.47e-29	KOG1737	Oxysterol-binding protein	METABOLISM	I	Lipid transport and metabolism
gene-LOC110684046	At5g59400	2.44e-10
gene-LOC110684047	At5g59410	1.2e-68	KOG3415	Putative Rab5-interacting protein	CELLULAR PROCESSES AND SIGNALING	U	Intracellular trafficking, secretion, and vesicular transport
gene-LOC110684048	At2g32910	1.96e-33
gene-LOC110684049	At3g53780	2.75e-99	KOG2289	Rhomboid family proteins	CELLULAR PROCESSES AND SIGNALING	T	Signal transduction mechanisms
gene-LOC110684050	At2g39700	2.96e-160
gene-LOC110684051	At3g48670	6.26e-19
gene-LOC110684052	At2g28940	0	KOG1187	Serine/threonine protein kinase	CELLULAR PROCESSES AND SIGNALING	T	Signal transduction mechanisms
gene-LOC110684054	At1g07570	3.54e-43	KOG1187	Serine/threonine protein kinase	CELLULAR PROCESSES AND SIGNALING	T	Signal transduction mechanisms
gene-LOC110684055	At3g55440	1.21e-15	KOG1643	Triosephosphate isomerase	METABOLISM	G	Carbohydrate transport and metabolism
gene-LOC110684056	At1g07590	0	KOG4197	FOG: PPR repeat	POORLY CHARACTERIZED	R	General function prediction only
gene-LOC110684057	At3g55430	4.59e-151
gene-LOC110684058	At2g38660	3.19e-137	KOG0089	Methylenetetrahydrofolate dehydrogenase/methylenetetrahydrofolate cyclohydrolase	METABOLISM	H	Coenzyme transport and metabolism
gene-LOC110684060	At2g38660	1.28e-30	KOG0089	Methylenetetrahydrofolate dehydrogenase/methylenetetrahydrofolate cyclohydrolase	METABOLISM	H	Coenzyme transport and metabolism
gene-LOC110684061	At3g44640	1.09e-15	KOG4585	Predicted transposase	INFORMATION STORAGE AND PROCESSING	L	Replication, recombination and repair
gene-LOC110684062	At1g07620_2	4.37e-92	KOG1489	Predicted GTP-binding protein (ODN superfamily)	POORLY CHARACTERIZED	R	General function prediction only
[truncated: 43,937 more rows]
