# Supplementary material for: Integrating transcriptomics and metabolomics to analyze quinoa (Chenopodium quinoa Willd.) responses to drought stress and rewatering
Source: Front Plant Sci. 2022 Oct 26;13:988861. doi: 10.3389/fpls.2022.988861 (PMC9645111; doi:10.3389/fpls.2022.988861)
Supplement: Supplementary file 1 [file DataSheet_1.zip › Supplementary materials/Supplementary Table 8.xlsx]

## Sheet: Sheet1
Table S8
ID	description
gene-LOC110681584	Aspartyl protease
gene-LOC110681584	gag-polyprotein putative aspartyl protease
gene-LOC110681584	Retroviral aspartyl protease
gene-LOC110681585	Integrase core domain
gene-LOC110681587	Reverse transcriptase-like
gene-LOC110681591	Protein of unknown function (DUF632)
gene-LOC110681591	Protein of unknown function (DUF630)
gene-LOC110681598	Diacylglycerol kinase accessory domain
gene-LOC110681598	Diacylglycerol kinase catalytic domain
gene-LOC110681599	Domain of unknown function (DUF4218)
gene-LOC110681599	Transposase family tnp2
gene-LOC110681600	Helitron helicase-like domain at N-terminus
gene-LOC110681601	Zinc knuckle
gene-LOC110681601	GAG-polyprotein viral zinc-finger
gene-LOC110681602	DnaJ C terminal domain
gene-LOC110681602	DnaJ central domain
gene-LOC110681602	DnaJ domain
gene-LOC110681608	Protein of unknown function, DUF604
gene-LOC110681608	Fringe-like
gene-LOC110681609	gag-polypeptide of LTR copia-type
gene-LOC110681609	Zinc knuckle
gene-LOC110681610	gag-polypeptide of LTR copia-type
gene-LOC110681610	Zinc knuckle
gene-LOC110681611	Retrotransposon gag protein
gene-LOC110681612	Nitronate monooxygenase
gene-LOC110681613	Integrase core domain
gene-LOC110681615	Myb-like DNA-binding domain
gene-LOC110681615	SLIDE
gene-LOC110681616	Transposase family tnp2
gene-LOC110681617	Domain of unknown function (DUF4371)
gene-LOC110681617	hAT family C-terminal dimerisation region
gene-LOC110681618	Retrotransposon gag protein
gene-LOC110681619	Hsp20/alpha crystallin family
gene-LOC110681620	Reverse transcriptase-like
gene-LOC110681621	Retrotransposon gag protein
gene-LOC110681623	Retrotransposon gag protein
gene-LOC110681625	Cupin
gene-LOC110681625	Cupin domain
gene-LOC110681626	Cupin
gene-LOC110681626	Cupin domain
gene-LOC110681627	Domain of unknown function (DUF4283)
gene-LOC110681628	DNA polymerase type B, organellar and viral
gene-LOC110681631	Salt stress response/antifungal
gene-LOC110681632	Salt stress response/antifungal
gene-LOC110681633	Peptidase C13 family
gene-LOC110681635	Salt stress response/antifungal
gene-LOC110681639	Centromere kinetochore component CENP-T histone fold
gene-LOC110681639	CENP-S protein
gene-LOC110681639	TATA box binding protein associated factor (TAF)
gene-LOC110681639	Histone-like transcription factor (CBF/NF-Y) and archaeal histone
gene-LOC110681639	Core histone H2A/H2B/H3/H4
gene-LOC110681639	Transcription initiation factor IID, 31kD subunit
gene-LOC110681640	Domain of unknown function (DUF4926)
gene-LOC110681641	zinc-binding in reverse transcriptase
gene-LOC110681643	MULE transposase domain
gene-LOC110681643	SWIM zinc finger
gene-LOC110681644	Core-2/I-Branching enzyme
gene-LOC110681646	Phosphate-induced protein 1 conserved region
gene-LOC110681648	Integrase core domain
gene-LOC110681649	PIF1-like helicase
gene-LOC110681649	Helicase
gene-LOC110681651	gag-polypeptide of LTR copia-type
gene-LOC110681652	Reverse transcriptase (RNA-dependent DNA polymerase)
gene-LOC110681653	Transposase family tnp2
gene-LOC110681653	Transposase-associated domain
gene-LOC110681654	RNA recognition motif. (a.k.a. RRM, RBD, or RNP domain)
gene-LOC110681654	RNA recognition motif
gene-LOC110681663	ABC-2 type transporter
gene-LOC110681663	ABC transporter
gene-LOC110681663	AAA domain, putative AbiEii toxin, Type IV TA system
gene-LOC110681663	RsgA GTPase
gene-LOC110681663	P-loop containing region of AAA domain
gene-LOC110681663	RecF/RecN/SMC N terminal domain
gene-LOC110681663	AAA ATPase domain
gene-LOC110681663	AAA domain
gene-LOC110681663	Cytidylate kinase
gene-LOC110681663	Rad17 cell cycle checkpoint protein
gene-LOC110681663	ArgK protein
gene-LOC110681667	POT family
gene-LOC110681670	Fez1
gene-LOC110681670	Tropomyosin
gene-LOC110681672	Core-2/I-Branching enzyme
gene-LOC110681673	Class-II DAHP synthetase family
gene-LOC110681676	Reverse transcriptase (RNA-dependent DNA polymerase)
gene-LOC110681677	ANTH domain
gene-LOC110681680	von Willebrand factor type A domain
gene-LOC110681680	VWA / Hh protein intein-like
gene-LOC110681680	RING-H2 zinc finger domain
gene-LOC110681680	RING-like zinc finger
gene-LOC110681680	VWA domain containing CoxE-like protein
gene-LOC110681680	Ring finger domain
gene-LOC110681680	Zinc finger, C3HC4 type (RING finger)
gene-LOC110681681	Peroxidase
gene-LOC110681683	Major Facilitator Superfamily
gene-LOC110681686	X8 domain
gene-LOC110681687	PPR repeat
gene-LOC110681687	PPR repeat family
gene-LOC110681687	Pentatricopeptide repeat domain
gene-LOC110681687	Pentacotripeptide-repeat region of PRORP
gene-LOC110681687	DYW family of nucleic acid deaminases
gene-LOC110681687	Tetratricopeptide repeat
gene-LOC110681687	Region in Clathrin and VPS
gene-LOC110681687	ChAPs (Chs5p-Arf1p-binding proteins)
gene-LOC110681688	Aminotransferase class-V
gene-LOC110681689	Helix-loop-helix DNA-binding domain
gene-LOC110681690	Ring finger domain
gene-LOC110681690	RING-like zinc finger
gene-LOC110681690	Zinc finger, C3HC4 type (RING finger)
gene-LOC110681690	RING-H2 zinc finger domain
gene-LOC110681690	Anaphase-promoting complex subunit 11 RING-H2 finger
gene-LOC110681690	zinc-RING finger domain
gene-LOC110681690	RING-type zinc-finger
gene-LOC110681690	Prokaryotic RING finger family 4
gene-LOC110681690	FANCL C-terminal domain
gene-LOC110681692	Aldo/keto reductase family
gene-LOC110681693	Plastocyanin-like domain
gene-LOC110681696	bZIP transcription factor
gene-LOC110681696	Basic region leucine zipper
gene-LOC110681697	Skp1 family, tetramerisation domain
gene-LOC110681697	Skp1 family, dimerisation domain
gene-LOC110681700	Domain of unknown function (DUF966)
gene-LOC110681700	Unstructured region between BRX_N and BRX domain
gene-LOC110681701	Pollen proteins Ole e I like
gene-LOC110681702	SRF-type transcription factor (DNA-binding and dimerisation domain)
gene-LOC110681703	Endonuclease/Exonuclease/phosphatase family
gene-LOC110681713	MatE
gene-LOC110681714	UbiA prenyltransferase family
gene-LOC110681714	Alternative oxidase
gene-LOC110681715	AP2 domain
gene-LOC110681717	C2H2-type zinc finger
gene-LOC110681718	Plant protein of unknown function
gene-LOC110681722	Aminotransferase class I and II
gene-LOC110681724	Helix-loop-helix DNA-binding domain
gene-LOC110681726	GRF zinc finger
gene-LOC110681727	Protein tyrosine kinase
gene-LOC110681727	Protein kinase domain
gene-LOC110681734	Protein tyrosine kinase
gene-LOC110681734	Protein kinase domain
gene-LOC110681734	Calcium-binding EGF domain
gene-LOC110681734	Coagulation Factor Xa inhibitory site
gene-LOC110681734	EGF-like domain
gene-LOC110681734	EGF domain
gene-LOC110681735	Transposase-associated domain
gene-LOC110681735	Transposase family tnp2
gene-LOC110681736	Transposase-associated domain
gene-LOC110681736	Transposase family tnp2
gene-LOC110681737	Transposase-associated domain
gene-LOC110681737	Transposase family tnp2
gene-LOC110681739	NB-ARC domain
gene-LOC110681739	Leucine Rich repeats (2 copies)
gene-LOC110681739	Leucine rich repeat
gene-LOC110681739	AAA ATPase domain
gene-LOC110681740	PIF1-like helicase
gene-LOC110681740	Helitron helicase-like domain at N-terminus
gene-LOC110681740	AAA domain
gene-LOC110681741	MCM2/3/5 family
gene-LOC110681741	MCM OB domain
gene-LOC110681741	Magnesium chelatase, subunit ChlI
gene-LOC110681741	AAA domain (dynein-related subfamily)
gene-LOC110681741	ATPase family associated with various cellular activities (AAA)
gene-LOC110681742	NB-ARC domain
gene-LOC110681742	Leucine Rich repeats (2 copies)
gene-LOC110681742	NACHT domain
gene-LOC110681742	Leucine rich repeat
gene-LOC110681742	AAA ATPase domain
gene-LOC110681743	Flavin containing amine oxidoreductase
gene-LOC110681743	NAD(P)-binding Rossmann-like domain
gene-LOC110681743	FAD binding domain
gene-LOC110681743	FAD dependent oxidoreductase
gene-LOC110681743	Pyridine nucleotide-disulphide oxidoreductase
gene-LOC110681743	Glucose inhibited division protein A
gene-LOC110681743	Thi4 family
gene-LOC110681744	NB-ARC domain
gene-LOC110681744	Leucine Rich repeats (2 copies)
gene-LOC110681744	Leucine rich repeat
gene-LOC110681744	NACHT domain
gene-LOC110681744	AAA ATPase domain
gene-LOC110681746	Reverse transcriptase-like
gene-LOC110681747	Reverse transcriptase (RNA-dependent DNA polymerase)
gene-LOC110681748	Retrotransposon gag protein
gene-LOC110681749	Integrase core domain
gene-LOC110681749	Putative stress-responsive nuclear envelope protein
gene-LOC110681750	MULE transposase domain
gene-LOC110681750	FAR1 DNA-binding domain
gene-LOC110681750	SWIM zinc finger
gene-LOC110681752	Sodium:sulfate symporter transmembrane region
gene-LOC110681752	Citrate transporter
gene-LOC110681753	gag-polypeptide of LTR copia-type
gene-LOC110681753	Retrotransposon gag protein
gene-LOC110681753	Domain of unknown function (DUF4219)
gene-LOC110681754	Reverse transcriptase (RNA-dependent DNA polymerase)
gene-LOC110681757	SRP54-type protein, GTPase domain
gene-LOC110681757	Signal peptide binding domain
gene-LOC110681757	SRP54-type protein, helical bundle domain
gene-LOC110681757	CobW/HypB/UreG, nucleotide-binding domain
gene-LOC110681757	AAA domain
gene-LOC110681757	Zeta toxin
gene-LOC110681757	AAA ATPase domain
gene-LOC110681757	Signal recognition particle receptor beta subunit
gene-LOC110681757	Conserved hypothetical ATP binding protein
gene-LOC110681757	ATPase family associated with various cellular activities (AAA)
gene-LOC110681757	50S ribosome-binding GTPase
gene-LOC110681757	ATPase MipZ
gene-LOC110681757	Ethanolamine utilisation - propanediol utilisation
gene-LOC110681758	PIF1-like helicase
gene-LOC110681758	AAA domain
gene-LOC110681758	Helicase
gene-LOC110681758	UvrD-like helicase C-terminal domain
gene-LOC110681758	Viral (Superfamily 1) RNA helicase
gene-LOC110681760	Bromodomain
gene-LOC110681761	Patatin-like phospholipase
gene-LOC110681762	Domain of unknown function (DUF4371)
gene-LOC110681762	hAT family C-terminal dimerisation region
gene-LOC110681762	Protein of unknown function (DUF 659)
gene-LOC110681764	U-box domain
gene-LOC110681764	Zinc-finger of the MIZ type in Nse subunit
gene-LOC110681764	RING-type zinc-finger
gene-LOC110681765	Reverse transcriptase (RNA-dependent DNA polymerase)
gene-LOC110681765	Reverse transcriptase-like
gene-LOC110681766	BURP domain
gene-LOC110681767	BURP domain
gene-LOC110681771	3,4-dihydroxy-2-butanone 4-phosphate synthase
gene-LOC110681771	GTP cyclohydrolase II
gene-LOC110681773	Ubiquitin carboxyl-terminal hydrolase
gene-LOC110681774	Retrotransposon gag protein
gene-LOC110681774	GldM N-terminal domain
gene-LOC110681774	Aspartyl protease
gene-LOC110681776	Wall-associated receptor kinase galacturonan-binding
gene-LOC110681776	Calcium-binding EGF domain
gene-LOC110681776	EGF-like domain
gene-LOC110681776	Coagulation Factor Xa inhibitory site
gene-LOC110681776	EGF domain
gene-LOC110681776	Complement Clr-like EGF-like
gene-LOC110681777	NB-ARC domain
gene-LOC110681777	AAA ATPase domain
gene-LOC110681777	NACHT domain
gene-LOC110681779	MuDR family transposase
gene-LOC110681780	Domain of unknown function (DUF4283)
gene-LOC110681782	Tetratricopeptide repeat
gene-LOC110681782	TPR repeat
gene-LOC110681784	KH domain
gene-LOC110681785	gag-polypeptide of LTR copia-type
gene-LOC110681785	Retrotransposon gag protein
gene-LOC110681787	Transport and Golgi organisation 2
gene-LOC110681789	Myb-like DNA-binding domain
gene-LOC110681790	Plant transposon protein
gene-LOC110681790	DDE superfamily endonuclease
gene-LOC110681791	SWIM zinc finger
gene-LOC110681792	Domain of unknown function (DUF4283)
gene-LOC110681792	Zinc knuckle
gene-LOC110681795	MULE transposase domain
gene-LOC110681795	FAR1 DNA-binding domain
gene-LOC110681797	Phosphatidylserine decarboxylase
gene-LOC110681797	EF hand
gene-LOC110681797	EF-hand domain
gene-LOC110681797	EF-hand domain pair
gene-LOC110681800	Putative RNA methylase family UPF0020
gene-LOC110681801	Cobalt transport protein
gene-LOC110681802	No apical meristem (NAM) protein
gene-LOC110681805	Cytoskeletal-regulatory complex EF hand
gene-LOC110681805	EF hand
gene-LOC110681805	EF-hand domain pair
gene-LOC110681805	EF-hand domain
gene-LOC110681806	UTP--glucose-1-phosphate uridylyltransferase
gene-LOC110681808	Glutamate-cysteine ligase family 2(GCS2)
gene-LOC110681808	Floricaula / Leafy protein SAM domain
gene-LOC110681810	RNA polymerase II-binding domain.
gene-LOC110681810	CTD kinase subunit gamma CTK3
gene-LOC110681810	ALIX V-shaped domain binding to HIV
gene-LOC110681811	Pollen proteins Ole e I like
gene-LOC110681812	Ubiquitin-2 like Rad60 SUMO-like
gene-LOC110681812	Ubiquitin family
gene-LOC110681813	Transferase family
gene-LOC110681814	Actin
gene-LOC110681815	GNT-I family
gene-LOC110681815	Glycosyltransferase like family 2
gene-LOC110681815	N-acetylglucosaminyltransferase II (MGAT2)
gene-LOC110681817	ACT domain
gene-LOC110681818	TCP family transcription factor
gene-LOC110681818	ZIP Zinc transporter
gene-LOC110681818	Spt20 family
gene-LOC110681819	Eukaryotic translation initiation factor 3 subunit 8 N-terminus
gene-LOC110681819	PCI domain
gene-LOC110681819	Trichodiene synthase (TRI5)
gene-LOC110681820	Kinesin motor domain
gene-LOC110681820	Microtubule binding
gene-LOC110681820	Helix-hairpin-helix motif
gene-LOC110681822	Protein of unknown function (DUF2718)
gene-LOC110681824	CBF/Mak21 family
gene-LOC110681825	Enoyl-(Acyl carrier protein) reductase
gene-LOC110681825	short chain dehydrogenase
gene-LOC110681826	SBP domain
gene-LOC110681827	Subtilase family
gene-LOC110681827	Peptidase inhibitor I9
gene-LOC110681828	Protein tyrosine kinase
gene-LOC110681828	Protein kinase domain
gene-LOC110681828	U-box domain
gene-LOC110681828	Universal stress protein family
gene-LOC110681829	Protein tyrosine kinase
gene-LOC110681829	Protein kinase domain
gene-LOC110681830	NB-ARC domain
gene-LOC110681830	Leucine rich repeat
gene-LOC110681830	Leucine Rich repeats (2 copies)
gene-LOC110681830	AAA domain
gene-LOC110681832	TLC ATP/ADP transporter
gene-LOC110681833	Dual specificity phosphatase, catalytic domain
gene-LOC110681835	Permease family
gene-LOC110681836	Protein kinase domain
gene-LOC110681836	Protein tyrosine kinase
gene-LOC110681836	NAF domain
gene-LOC110681836	Kinase-like
gene-LOC110681836	Haspin like kinase domain
gene-LOC110681837	Helicase associated domain (HA2)
gene-LOC110681837	Helicase conserved C-terminal domain
gene-LOC110681837	Oligonucleotide/oligosaccharide-binding (OB)-fold
gene-LOC110681837	R3H domain
gene-LOC110681837	Ankyrin repeats (3 copies)
gene-LOC110681837	AAA domain
gene-LOC110681838	Protein of unknown function, DUF547
gene-LOC110681838	Domain found in Dishevelled, Egl-10, and Pleckstrin (DEP)
gene-LOC110681838	Glutaredoxin
gene-LOC110681841	Receptor family ligand binding region
gene-LOC110681841	Ligand-gated ion channel
gene-LOC110681841	Bacterial extracellular solute-binding proteins, family 3
gene-LOC110681841	Periplasmic binding protein
gene-LOC110681841	Ligated ion channel L-glutamate- and glycine-binding site
gene-LOC110681841	Uncharacterised conserved protein (DUF2371)
gene-LOC110681843	SWIM zinc finger
gene-LOC110681844	Peroxidase
gene-LOC110681846	Nodulin-like
gene-LOC110681847	PPR repeat family
gene-LOC110681847	PPR repeat
gene-LOC110681847	Pentatricopeptide repeat domain
gene-LOC110681847	Pentacotripeptide-repeat region of PRORP
gene-LOC110681847	Tetratricopeptide repeat
gene-LOC110681848	Nuclear transport factor 2 (NTF2) domain
gene-LOC110681849	Protein of unknown function (DUF3339)
gene-LOC110681849	NADH-ubiquinone/plastoquinone oxidoreductase chain 6
gene-LOC110681850	Protein of unknown function (DUF3339)
gene-LOC110681851	Protein of unknown function (DUF3339)
gene-LOC110681852	Transposase family tnp2
gene-LOC110681852	Protein of unknown function (DUF3396)
gene-LOC110681853	Transposase family tnp2
gene-LOC110681857	Transposase family tnp2
gene-LOC110681863	NB-ARC domain
gene-LOC110681863	AAA ATPase domain
gene-LOC110681863	AAA domain
gene-LOC110681863	ABC transporter
gene-LOC110681864	GHMP kinases N terminal domain
gene-LOC110681864	GHMP kinases C terminal
gene-LOC110681865	NB-ARC domain
gene-LOC110681865	AAA ATPase domain
gene-LOC110681865	AAA domain
gene-LOC110681866	Domain of unknown function
gene-LOC110681866	Ankyrin repeats (3 copies)
gene-LOC110681866	Ankyrin repeats (many copies)
gene-LOC110681866	Ankyrin repeat
gene-LOC110681867	Ankyrin repeats (3 copies)
gene-LOC110681867	Domain of unknown function
gene-LOC110681867	Ankyrin repeats (many copies)
gene-LOC110681867	Ankyrin repeat
gene-LOC110681868	NB-ARC domain
gene-LOC110681868	ABC transporter
gene-LOC110681870	Protein of unknown function (DUF3339)
gene-LOC110681873	Ribosomal protein S16
gene-LOC110681874	Ring finger domain
gene-LOC110681874	RING-like zinc finger
gene-LOC110681874	Zinc finger, C3HC4 type (RING finger)
gene-LOC110681874	RING-H2 zinc finger domain
gene-LOC110681874	RING-type zinc-finger
gene-LOC110681874	zinc-RING finger domain
gene-LOC110681874	FANCL C-terminal domain
gene-LOC110681874	Anaphase-promoting complex subunit 11 RING-H2 finger
gene-LOC110681874	Zinc-ribbon, C4HC2 type
gene-LOC110681874	Prokaryotic RING finger family 4
gene-LOC110681874	Prokaryotic RING finger family 1
gene-LOC110681875	Nucleosome assembly protein (NAP)
gene-LOC110681875	Outer membrane protein (OmpH-like)
gene-LOC110681875	Transcription factor IIA, alpha/beta subunit
gene-LOC110681876	PPR repeat family
gene-LOC110681876	PPR repeat
gene-LOC110681876	Pentatricopeptide repeat domain
gene-LOC110681876	Pentacotripeptide-repeat region of PRORP
gene-LOC110681876	Mitochondrial 28S ribosomal protein S27
gene-LOC110681876	Tetratricopeptide repeat
gene-LOC110681876	ATPase expression protein 1
gene-LOC110681876	Evolutionarily conserved signalling intermediate in Toll pathway
gene-LOC110681876	Coat F domain
gene-LOC110681876	Region in Clathrin and VPS
gene-LOC110681876	Bacterial transcriptional activator domain
gene-LOC110681876	Domain of unknown function (DUF3368)
gene-LOC110681877	Zinc-finger containing family
gene-LOC110681877	RNA-binding, Nab2-type zinc finger
gene-LOC110681877	Torus domain
gene-LOC110681877	Zinc finger C-x8-C-x5-C-x3-H type (and similar)
gene-LOC110681878	Thioredoxin-like
gene-LOC110681878	UBX domain
gene-LOC110681878	UBA-like domain
gene-LOC110681879	SNF2 family N-terminal domain
gene-LOC110681879	Helicase conserved C-terminal domain
gene-LOC110681879	Type III restriction enzyme, res subunit
gene-LOC110681879	ERCC3/RAD25/XPB C-terminal helicase
gene-LOC110681880	Zinc-finger double-stranded RNA-binding
gene-LOC110681880	Zinc finger, C2H2 type
gene-LOC110681880	Zinc-finger of C2H2 type
gene-LOC110681880	C2H2-type zinc finger
gene-LOC110681881	MORN repeat
gene-LOC110681883	Nucleotide-diphospho-sugar transferase
gene-LOC110681884	THUMP domain
gene-LOC110681886	NADH-ubiquinone oxidoreductase B18 subunit (NDUFB7)
gene-LOC110681887	Fasciclin domain
gene-LOC110681893	Pyridoxal-dependent decarboxylase conserved domain
gene-LOC110681893	Aminotransferase class-V
gene-LOC110681895	Pyridoxal-dependent decarboxylase conserved domain
gene-LOC110681901	Cyclic nucleotide-binding domain
gene-LOC110681903	SWIM zinc finger
gene-LOC110681904	Kelch motif
gene-LOC110681904	Galactose oxidase, central domain
gene-LOC110681905	Sedlin, N-terminal conserved region
gene-LOC110681905	Sybindin-like family
gene-LOC110681906	Lung seven transmembrane receptor
gene-LOC110681907	Mitochondrial carrier protein
gene-LOC110681908	Patatin-like phospholipase
gene-LOC110681909	Ribosomal protein S21
gene-LOC110681910	Protein tyrosine kinase
gene-LOC110681910	Protein kinase domain
gene-LOC110681910	Leucine rich repeat
gene-LOC110681910	Leucine Rich repeats (2 copies)
gene-LOC110681910	Leucine rich repeat N-terminal domain
gene-LOC110681912	Cytochrome P450
gene-LOC110681913	Cytochrome P450
gene-LOC110681916	Protein kinase domain
gene-LOC110681916	EF hand
gene-LOC110681916	EF-hand domain
gene-LOC110681916	Protein tyrosine kinase
gene-LOC110681916	EF-hand domain pair
gene-LOC110681916	Cytoskeletal-regulatory complex EF hand
gene-LOC110681916	Lipopolysaccharide kinase (Kdo/WaaP) family
gene-LOC110681916	Kinase-like
gene-LOC110681916	Glutaminyl-tRNA synthetase, non-specific RNA binding region part 1
gene-LOC110681918	ATPase family associated with various cellular activities (AAA)
gene-LOC110681918	Vps4 C terminal oligomerisation domain
gene-LOC110681920	Mo-co oxidoreductase dimerisation domain
gene-LOC110681920	Oxidoreductase molybdopterin binding domain
gene-LOC110681920	MAM domain, meprin/A5/mu
gene-LOC110681921	PPR repeat
gene-LOC110681921	PPR repeat family
gene-LOC110681921	Pentatricopeptide repeat domain
gene-LOC110681921	Pentacotripeptide-repeat region of PRORP
gene-LOC110681921	Tetratricopeptide repeat
gene-LOC110681922	Peptidase family M48
gene-LOC110681924	Development and cell death domain
gene-LOC110681925	Transcription factor e(y)2
gene-LOC110681926	NOT2 / NOT3 / NOT5 family
gene-LOC110681926	Commissureless
gene-LOC110681928	Plant specific mitochondrial import receptor subunit TOM20
gene-LOC110681928	Tetratricopeptide repeat
gene-LOC110681928	TPR repeat
gene-LOC110681929	Ribonucleotide reductase, small chain
gene-LOC110681930	Telomere recombination
gene-LOC110681932	Allinase
gene-LOC110681932	Aminotransferase class I and II
gene-LOC110681934	Ribosomal L27 protein
gene-LOC110681935	Nucleotide-sugar transporter
gene-LOC110681935	UAA transporter family
gene-LOC110681935	EamA-like transporter family
gene-LOC110681937	WD domain, G-beta repeat
gene-LOC110681937	Anaphase-promoting complex subunit 4 WD40 domain
gene-LOC110681938	PsbP
gene-LOC110681939	Vacuolar protein sorting-associated protein 26
gene-LOC110681940	Remorin, C-terminal region
gene-LOC110681941	Protein of unknown function (DUF1084)
gene-LOC110681942	DHHC palmitoyltransferase
gene-LOC110681943	Aminotransferase class-III
gene-LOC110681944	Aminotransferase class-III
gene-LOC110681947	MULE transposase domain
gene-LOC110681947	FAR1 DNA-binding domain
gene-LOC110681947	Transposase, Mutator family
gene-LOC110681947	SWIM zinc finger
gene-LOC110681947	Transposase
gene-LOC110681948	RF-1 domain
gene-LOC110681949	C2H2-type zinc finger
gene-LOC110681949	Zinc-finger double-stranded RNA-binding
gene-LOC110681949	Zinc finger, C2H2 type
gene-LOC110681950	Cytidylyltransferase-like
gene-LOC110681951	FBD
gene-LOC110681952	Ras-induced vulval development antagonist
gene-LOC110681953	Cytochrome P450
gene-LOC110681954	SRP54-type protein, GTPase domain
gene-LOC110681955	PPR repeat family
gene-LOC110681955	PPR repeat
gene-LOC110681955	Pentatricopeptide repeat domain
gene-LOC110681955	Pentacotripeptide-repeat region of PRORP
gene-LOC110681955	Mitochondrial ATPase expression
gene-LOC110681955	DYW family of nucleic acid deaminases
gene-LOC110681956	PPR repeat family
gene-LOC110681956	PPR repeat
gene-LOC110681956	Pentatricopeptide repeat domain
gene-LOC110681956	Pentacotripeptide-repeat region of PRORP
gene-LOC110681956	Mitochondrial 28S ribosomal protein S27
gene-LOC110681956	Mitochondrial ATPase expression
gene-LOC110681956	Mitochondrial ribonuclease P subunit (RPM2)
gene-LOC110681956	ATPase expression protein 1
gene-LOC110681958	Hydrophobic seed protein
gene-LOC110681958	Probable lipid transfer
gene-LOC110681958	Protease inhibitor/seed storage/LTP family
gene-LOC110681960	ATP-grasp domain
gene-LOC110681960	CoA-ligase
gene-LOC110681960	Phosphoribosylglycinamide synthetase, ATP-grasp (A) domain
gene-LOC110681961	PPR repeat family
gene-LOC110681961	PPR repeat
gene-LOC110681961	Pentatricopeptide repeat domain
gene-LOC110681961	Pentacotripeptide-repeat region of PRORP
gene-LOC110681961	Tetratricopeptide repeat
gene-LOC110681963	2OG-Fe(II) oxygenase superfamily
gene-LOC110681964	Helicase conserved C-terminal domain
gene-LOC110681964	GUCT (NUC152) domain
gene-LOC110681965	Organic solute transporter Ostalpha
gene-LOC110681966	Glycosyl hydrolases family 28
gene-LOC110681967	XPG I-region
gene-LOC110681967	XPG N-terminal domain
gene-LOC110681967	5'-3' exonuclease, C-terminal SAM fold
gene-LOC110681968	Ribosomal L28e protein family
gene-LOC110681968	Mak16 protein C-terminal region
gene-LOC110681968	BUD22
gene-LOC110681969	PAS fold
gene-LOC110681969	His Kinase A (phospho-acceptor) domain
gene-LOC110681969	PAS domain
gene-LOC110681970	1,3-beta-glucan synthase component
gene-LOC110681971	Protein kinase domain
gene-LOC110681971	Protein tyrosine kinase
gene-LOC110681971	Kinase-like
gene-LOC110681972	DNA repair metallo-beta-lactamase
gene-LOC110681972	Beta-lactamase superfamily domain
gene-LOC110681973	Protein of unknown function DUF89
gene-LOC110681974	Cyanobacterial and plant NDH-1 subunit O
gene-LOC110681975	ABC transporter
gene-LOC110681975	AAA domain, putative AbiEii toxin, Type IV TA system
gene-LOC110681975	RecF/RecN/SMC N terminal domain
gene-LOC110681975	AAA ATPase domain
gene-LOC110681975	ATPase family associated with various cellular activities (AAA)
gene-LOC110681975	RNA helicase
gene-LOC110681975	PrkA AAA domain
gene-LOC110681975	AAA domain
gene-LOC110681975	Rad17 cell cycle checkpoint protein
gene-LOC110681975	RsgA GTPase
gene-LOC110681975	P-loop containing region of AAA domain
gene-LOC110681975	AAA domain (dynein-related subfamily)
gene-LOC110681976	Ribosomal protein L10
gene-LOC110681977	Glycosyl hydrolases family 28
gene-LOC110681977	Pectate lyase superfamily protein
gene-LOC110681978	Triose-phosphate Transporter family
gene-LOC110681979	Photosystem I reaction centre subunit N (PSAN or PSI-N)
gene-LOC110681979	Oxygen evolving enhancer protein 3 (PsbQ)
gene-LOC110681980	Presenilin enhancer-2 subunit of gamma secretase
gene-LOC110681983	Papain family cysteine protease
gene-LOC110681983	Cathepsin propeptide inhibitor domain (I29)
gene-LOC110681983	Peptidase C1-like family
gene-LOC110681984	Ras family
gene-LOC110681985	Reverse transcriptase (RNA-dependent DNA polymerase)
gene-LOC110681985	Type II intron maturase
gene-LOC110681986	Sodium/hydrogen exchanger family
gene-LOC110681986	YrzO-like protein
gene-LOC110681987	PPR repeat
gene-LOC110681987	PPR repeat family
gene-LOC110681987	Pentatricopeptide repeat domain
gene-LOC110681987	Pentacotripeptide-repeat region of PRORP
gene-LOC110681987	DYW family of nucleic acid deaminases
gene-LOC110681987	Vacuolar sorting protein 39 domain 1
gene-LOC110681987	Bacterial transcriptional activator domain
gene-LOC110681987	Tetratricopeptide repeat
gene-LOC110681987	ATPase expression protein 1
gene-LOC110681988	ABC-2 type transporter
gene-LOC110681988	ABC transporter
gene-LOC110681988	AAA domain, putative AbiEii toxin, Type IV TA system
gene-LOC110681988	RsgA GTPase
gene-LOC110681988	AAA ATPase domain
gene-LOC110681988	Rad17 cell cycle checkpoint protein
gene-LOC110681988	AAA domain
gene-LOC110681988	P-loop containing region of AAA domain
gene-LOC110681988	M penetrans paralogue family 26
gene-LOC110681990	Dehydrogenase E1 component
gene-LOC110681992	Histone deacetylase domain
gene-LOC110681993	PPR repeat family
gene-LOC110681993	PPR repeat
gene-LOC110681993	Pentatricopeptide repeat domain
gene-LOC110681993	Pentacotripeptide-repeat region of PRORP
gene-LOC110681994	Inositol monophosphatase family
gene-LOC110681995	BURP domain
gene-LOC110681997	Organ specific protein
gene-LOC110681998	BURP domain
gene-LOC110681999	PIF1-like helicase
gene-LOC110681999	Replication protein A OB domain
gene-LOC110682000	Organ specific protein
gene-LOC110682001	39S mitochondrial ribosomal protein L46
gene-LOC110682002	PPR repeat family
gene-LOC110682002	PPR repeat
gene-LOC110682002	DYW family of nucleic acid deaminases
gene-LOC110682002	Pentatricopeptide repeat domain
gene-LOC110682002	Pentacotripeptide-repeat region of PRORP
gene-LOC110682002	Tetratricopeptide repeat
gene-LOC110682004	GDP-fucose protein O-fucosyltransferase
gene-LOC110682007	PPR repeat
gene-LOC110682007	PPR repeat family
gene-LOC110682007	Pentatricopeptide repeat domain
gene-LOC110682007	Pentacotripeptide-repeat region of PRORP
gene-LOC110682007	Mitochondrial 28S ribosomal protein S27
gene-LOC110682007	Tetratricopeptide repeat
gene-LOC110682007	MA3 domain
gene-LOC110682008	Mitochondrial carrier protein
gene-LOC110682009	hAT family C-terminal dimerisation region
gene-LOC110682009	Domain of unknown function (DUF4413)
gene-LOC110682010	WD domain, G-beta repeat
gene-LOC110682010	Anaphase-promoting complex subunit 4 WD40 domain
gene-LOC110682010	WD40-like Beta Propeller Repeat
gene-LOC110682010	Eukaryotic translation initiation factor eIF2A
gene-LOC110682010	Coatomer WD associated region
gene-LOC110682012	Peptidase family M20/M25/M40
gene-LOC110682012	Peptidase family M28
gene-LOC110682012	Peptidase dimerisation domain
gene-LOC110682014	Rad4 beta-hairpin domain 3
gene-LOC110682014	Rad4 beta-hairpin domain 1
gene-LOC110682014	Rad4 beta-hairpin domain 2
gene-LOC110682016	Pectinesterase
gene-LOC110682016	Plant invertase/pectin methylesterase inhibitor
gene-LOC110682016	Pectate lyase superfamily protein
gene-LOC110682017	Reverse transcriptase (RNA-dependent DNA polymerase)
gene-LOC110682020	VQ motif
gene-LOC110682022	WD domain, G-beta repeat
gene-LOC110682022	WD40 region of Ge1, enhancer of mRNA-decapping protein
gene-LOC110682023	U-box domain
gene-LOC110682023	Zinc-finger of the MIZ type in Nse subunit
gene-LOC110682024	Tetratricopeptide repeat
gene-LOC110682024	TPR repeat
gene-LOC110682024	Leucine-zipper of ternary complex factor MIP1
gene-LOC110682025	Uncharacterised ACR, YggU family COG1872
gene-LOC110682027	Autophagy-related protein 13
gene-LOC110682028	Protein kinase domain
gene-LOC110682028	Protein tyrosine kinase
gene-LOC110682029	Ring finger domain
gene-LOC110682029	RING-like zinc finger
gene-LOC110682029	Zinc finger, C3HC4 type (RING finger)
gene-LOC110682029	RING-H2 zinc finger domain
gene-LOC110682029	Anaphase-promoting complex subunit 11 RING-H2 finger
gene-LOC110682029	RING-type zinc-finger
gene-LOC110682029	zinc-RING finger domain
gene-LOC110682029	Prokaryotic RING finger family 4
gene-LOC110682029	Prokaryotic RING finger family 1
gene-LOC110682030	Ring finger domain
gene-LOC110682030	RING-like zinc finger
gene-LOC110682030	Zinc finger, C3HC4 type (RING finger)
gene-LOC110682030	RING-H2 zinc finger domain
gene-LOC110682030	Anaphase-promoting complex subunit 11 RING-H2 finger
gene-LOC110682030	zinc-RING finger domain
gene-LOC110682030	RING-type zinc-finger
gene-LOC110682030	Domain of unknown function (DUF3439)
gene-LOC110682031	Ring finger domain
gene-LOC110682031	RING-like zinc finger
gene-LOC110682031	Zinc finger, C3HC4 type (RING finger)
gene-LOC110682031	RING-H2 zinc finger domain
gene-LOC110682031	Anaphase-promoting complex subunit 11 RING-H2 finger
gene-LOC110682031	zinc-RING finger domain
gene-LOC110682031	RING-type zinc-finger
gene-LOC110682031	Prokaryotic RING finger family 4
gene-LOC110682031	FANCL C-terminal domain
gene-LOC110682031	Domain of unknown function (DUF3439)
gene-LOC110682032	Ring finger domain
gene-LOC110682032	RING-like zinc finger
gene-LOC110682032	Zinc finger, C3HC4 type (RING finger)
gene-LOC110682032	RING-H2 zinc finger domain
gene-LOC110682032	Anaphase-promoting complex subunit 11 RING-H2 finger
gene-LOC110682032	zinc-RING finger domain
gene-LOC110682032	RING-type zinc-finger
gene-LOC110682032	Prokaryotic RING finger family 4
gene-LOC110682032	FANCL C-terminal domain
gene-LOC110682033	Ring finger domain
gene-LOC110682033	RING-like zinc finger
gene-LOC110682033	Zinc finger, C3HC4 type (RING finger)
gene-LOC110682033	RING-H2 zinc finger domain
gene-LOC110682033	Anaphase-promoting complex subunit 11 RING-H2 finger
gene-LOC110682033	zinc-RING finger domain
gene-LOC110682033	RING-type zinc-finger
gene-LOC110682035	Spatacsin C-terminus
gene-LOC110682037	PAP_fibrillin
gene-LOC110682038	BolA-like protein
gene-LOC110682039	Myb/SANT-like DNA-binding domain
gene-LOC110682039	Myb-like DNA-binding domain
gene-LOC110682039	Alcohol dehydrogenase transcription factor Myb/SANT-like
gene-LOC110682040	WD domain, G-beta repeat
gene-LOC110682040	Anaphase-promoting complex subunit 4 WD40 domain
gene-LOC110682040	WD40-like domain
gene-LOC110682040	Eukaryotic translation initiation factor eIF2A
gene-LOC110682040	WD40 region of Ge1, enhancer of mRNA-decapping protein
gene-LOC110682040	Nucleoporin Nup120/160
gene-LOC110682040	Neuroblastoma-amplified sequence, N terminal
gene-LOC110682044	Peptidase family M20/M25/M40
gene-LOC110682044	Peptidase dimerisation domain
gene-LOC110682044	Peptidase family M28
gene-LOC110682044	Eukaryotic-type carbonic anhydrase
gene-LOC110682046	NYN domain
gene-LOC110682046	OST-HTH/LOTUS domain
gene-LOC110682046	OST-HTH Associated domain
gene-LOC110682048	Plant mobile domain
gene-LOC110682049	Alcohol dehydrogenase GroES-like domain
gene-LOC110682049	Zinc-binding dehydrogenase
gene-LOC110682049	D-isomer specific 2-hydroxyacid dehydrogenase, NAD binding domain
gene-LOC110682051	NB-ARC domain
gene-LOC110682051	Leucine Rich repeats (2 copies)
gene-LOC110682051	Leucine rich repeat
gene-LOC110682051	AAA domain
gene-LOC110682051	Leucine rich repeats (6 copies)
gene-LOC110682052	Ribonucleotide reductase, barrel domain
gene-LOC110682052	Ribonucleotide reductase, all-alpha domain
gene-LOC110682052	ATP cone domain
gene-LOC110682053	Protein of unknown function (DUF502)
gene-LOC110682054	RNA recognition motif. (a.k.a. RRM, RBD, or RNP domain)
gene-LOC110682054	linker between RRM2 and RRM3 domains in RBM39 protein
gene-LOC110682054	RNA recognition motif
gene-LOC110682054	Nup53/35/40-type RNA recognition motif
gene-LOC110682055	RNA recognition motif. (a.k.a. RRM, RBD, or RNP domain)
gene-LOC110682055	Occluded RNA-recognition motif
gene-LOC110682056	Alba
gene-LOC110682056	Rpp20 subunit of nuclear RNase MRP and P
gene-LOC110682058	WD domain, G-beta repeat
gene-LOC110682059	DHHC palmitoyltransferase
gene-LOC110682060	Ubiquitin carboxyl-terminal hydrolase
gene-LOC110682061	LSM domain
gene-LOC110682062	ERCC4 domain
gene-LOC110682064	Triose-phosphate Transporter family
gene-LOC110682064	EamA-like transporter family
gene-LOC110682065	Armadillo/beta-catenin-like repeat
gene-LOC110682066	Leucine rich repeat
gene-LOC110682066	Protein kinase domain
gene-LOC110682066	Protein tyrosine kinase
gene-LOC110682066	Leucine Rich repeats (2 copies)
gene-LOC110682066	Leucine rich repeat N-terminal domain
gene-LOC110682066	Leucine-rich repeat
gene-LOC110682069	GRF zinc finger
gene-LOC110682070	Uncharacterized protein family UPF0029
gene-LOC110682070	Protein of unknown function (DUF3747)
gene-LOC110682071	ACT domain
gene-LOC110682073	Kinesin motor domain
gene-LOC110682073	Ciliary rootlet component, centrosome cohesion
gene-LOC110682074	SRF-type transcription factor (DNA-binding and dimerisation domain)
gene-LOC110682074	K-box region
gene-LOC110682076	Peptidase family M20/M25/M40
gene-LOC110682076	Peptidase dimerisation domain
gene-LOC110682076	Peptidase family M28
gene-LOC110682078	Mechanosensitive ion channel
gene-LOC110682080	GDP-fucose protein O-fucosyltransferase
gene-LOC110682083	KIP1-like protein
gene-LOC110682083	Coiled-coil region of CCDC155 or KASH
gene-LOC110682083	Protein of unknown function (DUF3450)
gene-LOC110682083	IncA protein
gene-LOC110682084	Isochorismatase family
gene-LOC110682085	Permease family
gene-LOC110682086	SGT1 protein
gene-LOC110682087	NADH:flavin oxidoreductase / NADH oxidase family
gene-LOC110682088	Type II secretion system (T2SS), protein F
gene-LOC110682089	Pollen allergen
gene-LOC110682089	Lytic transglycolase
gene-LOC110682091	Protein tyrosine kinase
gene-LOC110682091	Protein kinase domain
gene-LOC110682092	AP2 domain
gene-LOC110682093	Bromodomain associated
gene-LOC110682095	KH domain
gene-LOC110682096	Transketolase, C-terminal domain
gene-LOC110682096	1-deoxy-D-xylulose-5-phosphate synthase
gene-LOC110682096	Transketolase, pyrimidine binding domain
gene-LOC110682097	PPR repeat family
gene-LOC110682097	PPR repeat
gene-LOC110682097	DYW family of nucleic acid deaminases
gene-LOC110682097	Pentatricopeptide repeat domain
gene-LOC110682097	Pentacotripeptide-repeat region of PRORP
gene-LOC110682097	Tetratricopeptide repeat
gene-LOC110682099	2OG-Fe(II) oxygenase superfamily
gene-LOC110682099	non-haem dioxygenase in morphine synthesis N-terminal
gene-LOC110682100	tRNA synthetases class I (E and Q), catalytic domain
gene-LOC110682101	Exostosin family
gene-LOC110682102	Protein of unknown function (DUF 659)
gene-LOC110682102	hAT family C-terminal dimerisation region
gene-LOC110682103	Dynamin central region
gene-LOC110682103	Dynamin family
gene-LOC110682103	Dynamin GTPase effector domain
gene-LOC110682104	Aldehyde dehydrogenase family
gene-LOC110682105	SpoU rRNA Methylase family
gene-LOC110682106	CHCH domain
gene-LOC110682107	Kinesin motor domain
gene-LOC110682107	Microtubule binding
gene-LOC110682107	Di-glucose binding within endoplasmic reticulum
gene-LOC110682107	Carbohydrate-binding protein of the ER
gene-LOC110682107	GCN5-like protein 1 (GCN5L1)
gene-LOC110682108	Dof domain, zinc finger
gene-LOC110682109	Sec7 domain
gene-LOC110682109	Guanine nucleotide exchange factor in Golgi transport N-terminal
gene-LOC110682109	Domain of unknown function (DUF1981)
gene-LOC110682109	Dimerisation and cyclophilin-binding domain of Mon2
gene-LOC110682109	C-terminal region of Mon2 protein
gene-LOC110682110	PAXNEB protein
gene-LOC110682113	Xylanase inhibitor N-terminal
gene-LOC110682113	Eukaryotic aspartyl protease
gene-LOC110682113	Xylanase inhibitor C-terminal
gene-LOC110682114	RNA recognition motif. (a.k.a. RRM, RBD, or RNP domain)
gene-LOC110682115	NUC153 domain
gene-LOC110682116	Xylanase inhibitor N-terminal
gene-LOC110682116	Eukaryotic aspartyl protease
gene-LOC110682116	Xylanase inhibitor C-terminal
gene-LOC110682117	Peroxidase
gene-LOC110682118	Peroxidase
gene-LOC110682119	Lysine methyltransferase
gene-LOC110682120	Universal stress protein family
gene-LOC110682121	La domain
gene-LOC110682122	PPR repeat family
gene-LOC110682122	PPR repeat
gene-LOC110682122	Pentatricopeptide repeat domain
gene-LOC110682122	Pentacotripeptide-repeat region of PRORP
gene-LOC110682123	Skp1 family, tetramerisation domain
gene-LOC110682123	Skp1 family, dimerisation domain
gene-LOC110682124	Hydroxymethylglutaryl-coenzyme A reductase
gene-LOC110682128	Membrane transport protein
gene-LOC110682131	Calcineurin-like phosphoesterase
gene-LOC110682133	Hydroxymethylglutaryl-coenzyme A reductase
gene-LOC110682134	Domain of unknown function (DUF296)
gene-LOC110682135	Ku70/Ku80 N-terminal alpha/beta domain
gene-LOC110682135	SAP domain
gene-LOC110682135	Ku70/Ku80 beta-barrel domain
gene-LOC110682135	Ku70/Ku80 C-terminal arm
gene-LOC110682136	Foie gras liver health family 1
gene-LOC110682136	Gryzun, putative Golgi trafficking
gene-LOC110682136	Tetratricopeptide repeat
gene-LOC110682137	Histidine kinase-, DNA gyrase B-, and HSP90-like ATPase
gene-LOC110682137	CW-type Zinc Finger
gene-LOC110682138	Leucine rich repeat
gene-LOC110682138	Leucine Rich repeats (2 copies)
gene-LOC110682139	Mitochondrial carrier protein
gene-LOC110682140	Sugar (and other) transporter
gene-LOC110682140	Major Facilitator Superfamily
gene-LOC110682140	Acyclic terpene utilisation family protein AtuA
gene-LOC110682140	BT1 family
gene-LOC110682141	FAR1 DNA-binding domain
gene-LOC110682141	MULE transposase domain
gene-LOC110682141	SWIM zinc finger
gene-LOC110682142	Splicing factor 1 helix-hairpin domain
gene-LOC110682142	RNA recognition motif. (a.k.a. RRM, RBD, or RNP domain)
gene-LOC110682142	KH domain
gene-LOC110682142	Eukaryotic translation initiation factor 3 subunit G
gene-LOC110682142	Zinc knuckle
gene-LOC110682143	Mlo family
gene-LOC110682144	Ring finger domain
gene-LOC110682144	RING-like zinc finger
gene-LOC110682144	Zinc finger, C3HC4 type (RING finger)
gene-LOC110682144	RING-H2 zinc finger domain
gene-LOC110682144	FANCL C-terminal domain
gene-LOC110682144	Anaphase-promoting complex subunit 11 RING-H2 finger
gene-LOC110682144	zinc-RING finger domain
gene-LOC110682144	RING-type zinc-finger
gene-LOC110682144	Prokaryotic RING finger family 4
gene-LOC110682144	Zinc-ribbon, C4HC2 type
gene-LOC110682146	Membrane transport protein
gene-LOC110682147	EMG1/NEP1 methyltransferase
gene-LOC110682148	Membrane transport protein
gene-LOC110682149	NB-ARC domain
gene-LOC110682149	AAA ATPase domain
gene-LOC110682150	RNB domain
gene-LOC110682151	NUC153 domain
gene-LOC110682151	Anaphase-promoting complex subunit 4 WD40 domain
gene-LOC110682151	WD domain, G-beta repeat
gene-LOC110682152	Mitosis protein DIM1
gene-LOC110682153	Ribonuclease 2-5A
gene-LOC110682153	Protein kinase domain
gene-LOC110682153	Protein tyrosine kinase
gene-LOC110682156	Ribosomal protein L11, RNA binding domain
gene-LOC110682156	Ribosomal protein L11, N-terminal domain
gene-LOC110682157	Transmembrane amino acid transporter protein
gene-LOC110682158	Protein kinase domain
gene-LOC110682158	Protein tyrosine kinase
gene-LOC110682158	Zea mays MURB-like protein (MuDR)
gene-LOC110682159	MULE transposase domain
gene-LOC110682159	SWIM zinc finger
gene-LOC110682159	Protein of unknown function (DUF664)
gene-LOC110682162	MutL C terminal dimerisation domain
gene-LOC110682162	Histidine kinase-, DNA gyrase B-, and HSP90-like ATPase
gene-LOC110682162	DNA mismatch repair protein, C-terminal domain
gene-LOC110682163	F-box-like
gene-LOC110682166	DUF761-associated sequence motif
gene-LOC110682167	RING-H2 zinc finger domain
gene-LOC110682167	Ring finger domain
gene-LOC110682167	Zinc finger, C3HC4 type (RING finger)
gene-LOC110682167	Anaphase-promoting complex subunit 11 RING-H2 finger
gene-LOC110682167	RING-like zinc finger
gene-LOC110682168	bZIP transcription factor
gene-LOC110682169	RING-variant domain
gene-LOC110682171	short chain dehydrogenase
gene-LOC110682171	Enoyl-(Acyl carrier protein) reductase
gene-LOC110682171	KR domain
gene-LOC110682171	Fungal family of unknown function (DUF1776)
gene-LOC110682171	NAD dependent epimerase/dehydratase family
gene-LOC110682171	NAD(P)H-binding
gene-LOC110682171	GDP-mannose 4,6 dehydratase
gene-LOC110682172	RNSP1-SAP18 binding (RSB) motif
gene-LOC110682173	Mitochondrial inner membrane protein
gene-LOC110682174	Armadillo/beta-catenin-like repeat
gene-LOC110682174	HEAT repeats
gene-LOC110682174	C2 domain
gene-LOC110682174	V-ATPase subunit H
gene-LOC110682174	Spinocerebellar ataxia type 10 protein domain
gene-LOC110682174	HEAT-like repeat
gene-LOC110682174	HEAT repeat
gene-LOC110682174	Diaphanous GTPase-binding Domain
gene-LOC110682175	Tubulin binding cofactor A
gene-LOC110682176	Xylanase inhibitor N-terminal
gene-LOC110682176	Eukaryotic aspartyl protease
gene-LOC110682176	Xylanase inhibitor C-terminal
gene-LOC110682177	FKBP-type peptidyl-prolyl cis-trans isomerase
gene-LOC110682178	Heavy-metal-associated domain
gene-LOC110682179	Multicopper oxidase
gene-LOC110682180	SRF-type transcription factor (DNA-binding and dimerisation domain)
gene-LOC110682180	K-box region
gene-LOC110682181	Tetratricopeptide repeat
gene-LOC110682182	Exonuclease
gene-LOC110682183	DDE superfamily endonuclease
gene-LOC110682183	Plant transposon protein
gene-LOC110682184	mTERF
gene-LOC110682186	Myo-inositol-1-phosphate synthase
gene-LOC110682189	Protein of unknown function (DUF632)
gene-LOC110682189	Protein of unknown function (DUF630)
gene-LOC110682192	AP2 domain
gene-LOC110682193	PPR repeat family
gene-LOC110682193	PPR repeat
gene-LOC110682193	Pentatricopeptide repeat domain
gene-LOC110682193	Pentacotripeptide-repeat region of PRORP
gene-LOC110682194	Trehalose-phosphatase
gene-LOC110682196	PLAT/LH2 domain
gene-LOC110682196	Embryo-specific protein 3, (ATS3)
gene-LOC110682199	Mediator complex subunit 30
gene-LOC110682199	HAUS augmin-like complex subunit 3
gene-LOC110682200	VQ motif
gene-LOC110682201	Major Facilitator Superfamily
gene-LOC110682201	Sugar (and other) transporter
gene-LOC110682201	Organic Anion Transporter Polypeptide (OATP) family
gene-LOC110682201	Uncharacterised MFS-type transporter YbfB
gene-LOC110682202	Major Facilitator Superfamily
gene-LOC110682202	Sugar (and other) transporter
gene-LOC110682202	Organic Anion Transporter Polypeptide (OATP) family
gene-LOC110682202	POT family
gene-LOC110682202	Protein of unknown function (DUF3767)
gene-LOC110682204	Clathrin adaptor complex small chain
gene-LOC110682204	CRISPR-associated protein Csn2 subfamily St
gene-LOC110682205	Annexin
gene-LOC110682206	Protein of unknown function (DUF4057)
gene-LOC110682207	TLD
gene-LOC110682208	Asparagine synthase
gene-LOC110682208	Glutamine amidotransferase domain
gene-LOC110682209	Nucleotide-sugar transporter
gene-LOC110682209	Purine nucleobase transmembrane transport
gene-LOC110682209	EamA-like transporter family
gene-LOC110682210	NPH3 family
gene-LOC110682211	Ribosomal protein L23
gene-LOC110682212	Ras family
gene-LOC110682212	Ras of Complex, Roc, domain of DAPkinase
gene-LOC110682212	ADP-ribosylation factor family
gene-LOC110682212	Signal recognition particle receptor beta subunit
gene-LOC110682212	Gtr1/RagA G protein conserved region
gene-LOC110682212	Elongation factor Tu GTP binding domain
gene-LOC110682212	50S ribosome-binding GTPase
gene-LOC110682212	RsgA GTPase
gene-LOC110682214	Protein kinase domain
gene-LOC110682215	Protein kinase domain
gene-LOC110682216	Mitochondrial carrier protein
gene-LOC110682217	CG-1 domain
gene-LOC110682217	Ankyrin repeats (3 copies)
gene-LOC110682217	Ankyrin repeats (many copies)
gene-LOC110682217	IQ calmodulin-binding motif
gene-LOC110682217	IPT/TIG domain
gene-LOC110682217	Ankyrin repeat
gene-LOC110682218	Ubiquitin carboxyl-terminal hydrolase
gene-LOC110682219	Ribosomal L29 protein
gene-LOC110682220	Myb-like DNA-binding domain
gene-LOC110682220	SLIDE
gene-LOC110682222	Zinc finger, C2H2 type
gene-LOC110682222	C2H2-type zinc finger
gene-LOC110682222	C2H2 type zinc-finger (2 copies)
gene-LOC110682222	Zinc-finger of C2H2 type
gene-LOC110682222	Zinc-finger double-stranded RNA-binding
gene-LOC110682223	Leucine rich repeat N-terminal domain
gene-LOC110682225	alpha/beta hydrolase fold
gene-LOC110682225	Alpha/beta hydrolase family
gene-LOC110682225	Serine aminopeptidase, S33
gene-LOC110682225	BAAT / Acyl-CoA thioester hydrolase C terminal
gene-LOC110682225	Prolyl oligopeptidase family
gene-LOC110682225	Dienelactone hydrolase family
gene-LOC110682225	TAP-like protein
gene-LOC110682225	Phospholipase/Carboxylesterase
gene-LOC110682225	Ndr family
gene-LOC110682225	Uncharacterised protein family (UPF0227)
gene-LOC110682226	Putative S-adenosyl-L-methionine-dependent methyltransferase
gene-LOC110682227	Molybdate transporter of MFS superfamily
gene-LOC110682229	CAF1 family ribonuclease
gene-LOC110682232	Plant transposase (Ptta/En/Spm family)
gene-LOC110682232	Nuclear receptor-binding factor 2, autophagy regulator
gene-LOC110682232	Ciliary rootlet component, centrosome cohesion
gene-LOC110682232	Septum formation initiator
gene-LOC110682232	Cell division protein ZapB
gene-LOC110682232	Afadin- and alpha -actinin-Binding
gene-LOC110682232	Uncharacterised protein family UPF0449
gene-LOC110682234	Leucine Rich repeat
gene-LOC110682234	F-box-like
gene-LOC110682234	F-box domain
gene-LOC110682235	ABC-2 type transporter
gene-LOC110682235	ABC transporter
gene-LOC110682235	AAA domain, putative AbiEii toxin, Type IV TA system
gene-LOC110682237	RNA recognition motif. (a.k.a. RRM, RBD, or RNP domain)
gene-LOC110682238	Aminotransferase class-V
gene-LOC110682240	Prolyl oligopeptidase, N-terminal beta-propeller domain
gene-LOC110682242	GDSL-like Lipase/Acylhydrolase
gene-LOC110682243	Dof domain, zinc finger
gene-LOC110682244	Nucleoporin FG repeated region
gene-LOC110682245	Lines C-terminus
gene-LOC110682245	Lines N-terminus
gene-LOC110682246	Alpha/beta hydrolase family
gene-LOC110682246	alpha/beta hydrolase fold
gene-LOC110682246	Serine aminopeptidase, S33
gene-LOC110682246	PGAP1-like protein
gene-LOC110682247	alpha/beta hydrolase fold
gene-LOC110682247	Alpha/beta hydrolase family
gene-LOC110682247	Serine aminopeptidase, S33
gene-LOC110682247	Prolyl oligopeptidase family
gene-LOC110682247	Putative serine esterase (DUF676)
gene-LOC110682247	PGAP1-like protein
gene-LOC110682248	Autophagy-related protein 101
gene-LOC110682249	Dof domain, zinc finger
gene-LOC110682250	Multicopper oxidase
gene-LOC110682252	Terpene synthase family, metal binding domain
gene-LOC110682252	Terpene synthase, N-terminal domain
gene-LOC110682253	Multicopper oxidase
gene-LOC110682254	Multicopper oxidase
gene-LOC110682255	PPR repeat
gene-LOC110682255	PPR repeat family
gene-LOC110682255	DYW family of nucleic acid deaminases
gene-LOC110682255	Pentatricopeptide repeat domain
gene-LOC110682255	Tetratricopeptide repeat
gene-LOC110682255	Pentacotripeptide-repeat region of PRORP
gene-LOC110682255	26S proteasome subunit RPN7
gene-LOC110682255	Region in Clathrin and VPS
gene-LOC110682256	GTP cyclohydrolase II
gene-LOC110682256	3,4-dihydroxy-2-butanone 4-phosphate synthase
gene-LOC110682257	Protein kinase domain
gene-LOC110682257	Protein tyrosine kinase
gene-LOC110682258	SWIB/MDM2 domain
gene-LOC110682258	DEK C terminal domain
gene-LOC110682259	Myb-like DNA-binding domain
gene-LOC110682260	Misato Segment II tubulin-like domain
gene-LOC110682260	Tubulin domain
gene-LOC110682260	Tubulin/FtsZ family, GTPase domain
gene-LOC110682261	Protein kinase domain
gene-LOC110682261	Protein tyrosine kinase
gene-LOC110682262	Lateral organ boundaries (LOB) domain
gene-LOC110682263	Protein kinase domain
gene-LOC110682263	Protein tyrosine kinase
gene-LOC110682263	Kinase-like
gene-LOC110682264	Ribosomal protein TL5, C-terminal domain
gene-LOC110682264	Ribosomal L25p family
gene-LOC110682265	Cyclophilin type peptidyl-prolyl cis-trans isomerase/CLD
gene-LOC110682265	Tetratricopeptide repeat
gene-LOC110682265	TPR repeat
gene-LOC110682265	MIT (microtubule interacting and transport) domain
gene-LOC110682266	Histidine phosphatase superfamily (branch 1)
gene-LOC110682267	Histidine phosphatase superfamily (branch 1)
gene-LOC110682268	Histidine phosphatase superfamily (branch 1)
gene-LOC110682269	Histidine phosphatase superfamily (branch 1)
gene-LOC110682270	Histidine phosphatase superfamily (branch 1)
gene-LOC110682273	Histidine phosphatase superfamily (branch 1)
gene-LOC110682274	Protein kinase domain
gene-LOC110682274	Protein tyrosine kinase
gene-LOC110682274	Kinase-like
gene-LOC110682274	Lipopolysaccharide kinase (Kdo/WaaP) family
gene-LOC110682274	Phosphotransferase enzyme family
gene-LOC110682275	SAP domain
gene-LOC110682276	short chain dehydrogenase
gene-LOC110682277	Leucine-zipper of ternary complex factor MIP1
gene-LOC110682277	Protein of unknown function, DUF547
gene-LOC110682278	Transmembrane protein 131-like
gene-LOC110682278	Abnormal spindle-like microcephaly-assoc'd, ASPM-SPD-2-Hydin
gene-LOC110682282	Patatin-like phospholipase
gene-LOC110682284	UBA-like domain
gene-LOC110682286	Patatin-like phospholipase
gene-LOC110682287	PPR repeat
gene-LOC110682287	PPR repeat family
gene-LOC110682287	Pentatricopeptide repeat domain
gene-LOC110682287	Pentacotripeptide-repeat region of PRORP
gene-LOC110682287	Tetratricopeptide repeat
gene-LOC110682287	Mitochondrial ATPase expression
gene-LOC110682287	ATPase expression protein 1
gene-LOC110682288	Cyclin-dependent kinase inhibitor
gene-LOC110682288	Rifin
gene-LOC110682290	B3 DNA binding domain
gene-LOC110682291	B3 DNA binding domain
gene-LOC110682291	B-cell receptor-associated protein 31-like
gene-LOC110682292	B3 DNA binding domain
gene-LOC110682292	TATA element modulatory factor 1 TATA binding
gene-LOC110682292	Protein of unknown function (DUF3037)
gene-LOC110682294	EF hand
gene-LOC110682294	EF-hand domain
gene-LOC110682294	EF-hand domain pair
gene-LOC110682294	Secreted protein acidic and rich in cysteine Ca binding region
gene-LOC110682294	Cytoskeletal-regulatory complex EF hand
gene-LOC110682294	RCD1-SRO-TAF4 (RST) plant domain
gene-LOC110682294	Caleosin related protein
gene-LOC110682295	PLAC8 family
gene-LOC110682299	AP2 domain
gene-LOC110682300	PPR repeat family
gene-LOC110682300	PPR repeat
gene-LOC110682300	Pentatricopeptide repeat domain
gene-LOC110682300	Pentacotripeptide-repeat region of PRORP
gene-LOC110682300	Tetratricopeptide repeat
gene-LOC110682301	Cytochrome P450
gene-LOC110682302	C-5 cytosine-specific DNA methylase
gene-LOC110682302	Chromo (CHRromatin Organisation MOdifier) domain
gene-LOC110682302	BAH domain
gene-LOC110682303	Red chlorophyll catabolite reductase (RCC reductase)
gene-LOC110682303	Ferredoxin-dependent bilin reductase
gene-LOC110682304	HSF-type DNA-binding
gene-LOC110682305	Alternative splicing regulator
gene-LOC110682306	U-box domain
gene-LOC110682306	Zinc-finger of the MIZ type in Nse subunit
gene-LOC110682306	Armadillo/beta-catenin-like repeat
gene-LOC110682309	Remorin, C-terminal region
gene-LOC110682309	Terminase small subunit
gene-LOC110682311	RNA recognition motif. (a.k.a. RRM, RBD, or RNP domain)
gene-LOC110682311	RNA recognition motif
gene-LOC110682311	Nup53/35/40-type RNA recognition motif
gene-LOC110682311	Domain of unknown function (DUF4651)
gene-LOC110682312	Rapid ALkalinization Factor (RALF)
gene-LOC110682313	Polysaccharide biosynthesis
gene-LOC110682317	Protein kinase domain
gene-LOC110682317	Protein tyrosine kinase
gene-LOC110682318	Amino acid permease
gene-LOC110682319	DNA polymerase family B
gene-LOC110682319	DNA Polymerase alpha zinc finger
gene-LOC110682319	DNA polymerase family B, exonuclease domain
gene-LOC110682319	DNA polymerase alpha subunit p180 N terminal
gene-LOC110682319	Domain of unknown function (DUF1744)
gene-LOC110682321	Helix-loop-helix DNA-binding domain
gene-LOC110682322	O-methyltransferase
gene-LOC110682322	Methyltransferase domain
gene-LOC110682322	RNA recognition motif 2
gene-LOC110682324	Leucine Rich repeats (2 copies)
gene-LOC110682324	F-box-like
gene-LOC110682324	Leucine Rich repeat
gene-LOC110682324	F-box domain
gene-LOC110682326	Filament-like plant protein, long coiled-coil
gene-LOC110682326	Spc7 kinetochore protein
gene-LOC110682327	OTU-like cysteine protease
gene-LOC110682327	SEC-C motif
gene-LOC110682327	Peptidase C65 Otubain
gene-LOC110682328	O-methyltransferase
gene-LOC110682328	Methyltransferase domain
gene-LOC110682330	CBS domain
gene-LOC110682331	AP2 domain
gene-LOC110682332	Vacuolar sorting-associated protein 13, N-terminal
gene-LOC110682332	Repeating coiled region of VPS13
gene-LOC110682332	N-terminal region of Chorein or VPS13
gene-LOC110682332	Vacuolar protein sorting-associated protein 62
gene-LOC110682332	Vacuolar-sorting-associated 13 protein C-terminal
gene-LOC110682332	SHR-binding domain of vacuolar-sorting associated protein 13
gene-LOC110682332	Autophagy-related protein C terminal domain
gene-LOC110682334	PUB domain
gene-LOC110682334	UBX domain
gene-LOC110682335	RNA recognition motif. (a.k.a. RRM, RBD, or RNP domain)
gene-LOC110682335	RNA recognition motif
gene-LOC110682336	UDP-glucoronosyl and UDP-glucosyl transferase
gene-LOC110682337	Ubiquitin-conjugating enzyme
gene-LOC110682339	non-haem dioxygenase in morphine synthesis N-terminal
gene-LOC110682339	2OG-Fe(II) oxygenase superfamily
gene-LOC110682340	Dihydrouridine synthase (Dus)
gene-LOC110682344	Glycosyltransferase family 43
gene-LOC110682345	Papain family cysteine protease
gene-LOC110682345	Cathepsin propeptide inhibitor domain (I29)
gene-LOC110682345	Peptidase C1-like family
gene-LOC110682345	Peptidase family C1 propeptide
gene-LOC110682347	Dual specificity phosphatase, catalytic domain
gene-LOC110682347	Cyclin-dependent kinase inhibitor 3 (CDKN3)
gene-LOC110682347	Protein-tyrosine phosphatase
gene-LOC110682349	Leucine Rich repeats (2 copies)
gene-LOC110682349	F-box-like
gene-LOC110682349	Leucine Rich repeat
gene-LOC110682349	F-box domain
gene-LOC110682350	Cyclin, N-terminal domain
gene-LOC110682350	Cyclin, C-terminal domain
gene-LOC110682351	ADP-ribosylation factor family
gene-LOC110682352	Transferase family
gene-LOC110682353	EB1-like C-terminal motif
gene-LOC110682353	Calponin homology (CH) domain
gene-LOC110682353	CH-like domain in sperm protein
gene-LOC110682355	Domain of unknown function (DUF4218)
gene-LOC110682355	Plant transposase (Ptta/En/Spm family)
gene-LOC110682358	E1-E2 ATPase
gene-LOC110682359	Myb-like DNA-binding domain
gene-LOC110682359	SLIDE
gene-LOC110682359	Myb DNA-binding like
gene-LOC110682360	MRG
gene-LOC110682361	Transferase family
gene-LOC110682362	Cytochrome P450
gene-LOC110682364	MULE transposase domain
gene-LOC110682364	SWIM zinc finger
gene-LOC110682364	Transposase, Mutator family
gene-LOC110682365	GRF zinc finger
gene-LOC110682366	WD domain, G-beta repeat
gene-LOC110682366	Anaphase-promoting complex subunit 4 WD40 domain
gene-LOC110682366	Eukaryotic translation initiation factor eIF2A
gene-LOC110682366	LisH
gene-LOC110682366	WD40 region of Ge1, enhancer of mRNA-decapping protein
gene-LOC110682366	WD40-like domain
gene-LOC110682367	PPR repeat family
gene-LOC110682367	PPR repeat
gene-LOC110682367	DYW family of nucleic acid deaminases
gene-LOC110682367	Pentatricopeptide repeat domain
gene-LOC110682367	Pentacotripeptide-repeat region of PRORP
gene-LOC110682367	Tetratricopeptide repeat
gene-LOC110682368	GH3 auxin-responsive promoter
gene-LOC110682372	Natural resistance-associated macrophage protein
gene-LOC110682373	Zinc finger, C3HC4 type (RING finger)
gene-LOC110682373	Ring finger domain
gene-LOC110682373	Prokaryotic RING finger family 4
gene-LOC110682373	Endothelial cell-specific chemotaxis regulator
gene-LOC110682373	zinc-RING finger domain
gene-LOC110682374	Frigida-like protein
gene-LOC110682375	Xylanase inhibitor N-terminal
gene-LOC110682375	Eukaryotic aspartyl protease
gene-LOC110682375	Xylanase inhibitor C-terminal
gene-LOC110682376	Armadillo/beta-catenin-like repeat
gene-LOC110682376	HEAT repeats
gene-LOC110682376	Armadillo-like
gene-LOC110682379	WD domain, G-beta repeat
gene-LOC110682382	SWIB/MDM2 domain
gene-LOC110682383	Tetratricopeptide repeat
gene-LOC110682384	Tetratricopeptide repeat
gene-LOC110682385	Cytochrome c oxidase subunit VII
gene-LOC110682388	Protein of unknown function (DUF1298)
gene-LOC110682388	Wax ester synthase-like Acyl-CoA acyltransferase domain
gene-LOC110682389	Peptidase inhibitor I9
gene-LOC110682389	Subtilase family
gene-LOC110682390	Late embryogenesis abundant protein 18
gene-LOC110682392	Ulp1 protease family, C-terminal catalytic domain
gene-LOC110682394	DnaJ domain
gene-LOC110682395	Protein of unknown function (DUF1230)
gene-LOC110682398	Protein of unknown function (DUF1298)
gene-LOC110682398	Wax ester synthase-like Acyl-CoA acyltransferase domain
gene-LOC110682399	Sugar-tranasporters, 12 TM
gene-LOC110682400	2OG-Fe(II) oxygenase superfamily
gene-LOC110682402	Zinc-binding
gene-LOC110682402	4F5 protein family
gene-LOC110682403	APO RNA-binding
gene-LOC110682404	DNA replication factor Cdt1 C-terminal domain
gene-LOC110682404	DNA replication factor CDT1 like
gene-LOC110682405	Protein kinase domain
gene-LOC110682408	NPH3 family
gene-LOC110682408	BTB/POZ domain
gene-LOC110682410	Peroxidase
gene-LOC110682412	Transcriptional regulator of RNA polII, SAGA, subunit
gene-LOC110682413	GRAS domain family
gene-LOC110682416	Acetamidase/Formamidase family
gene-LOC110682418	Protein kinase domain
gene-LOC110682418	Protein tyrosine kinase
gene-LOC110682418	Phosphotransferase enzyme family
gene-LOC110682419	Acetyltransferase (GNAT) family
gene-LOC110682419	FR47-like protein
gene-LOC110682419	Acetyltransferase (GNAT) domain
gene-LOC110682420	NPH3 family
gene-LOC110682421	YIF1
gene-LOC110682422	Formin Homology 2 Domain
gene-LOC110682422	Holliday-junction resolvase-like of SPT6
gene-LOC110682425	Cyclin, N-terminal domain
gene-LOC110682425	Cyclin, C-terminal domain
gene-LOC110682425	BDHCT-box associated domain on Bloom syndrome protein
gene-LOC110682426	SWIM zinc finger
gene-LOC110682426	Zinc knuckle
gene-LOC110682427	Condensin II non structural maintenance of chromosomes subunit
gene-LOC110682427	HEAT repeat
gene-LOC110682427	Nuclear condensing complex subunits, C-term domain
gene-LOC110682428	Ca2+-ATPase N terminal autoinhibitory domain
gene-LOC110682428	Cation transporting ATPase, C-terminus
gene-LOC110682428	haloacid dehalogenase-like hydrolase
gene-LOC110682429	OTU-like cysteine protease
gene-LOC110682429	Peptidase C65 Otubain
gene-LOC110682430	Eukaryotic porin
gene-LOC110682431	Ribosomal proteins L26 eukaryotic, L24P archaeal
gene-LOC110682431	KOW motif
gene-LOC110682432	BTB/POZ domain
gene-LOC110682432	NPH3 family
gene-LOC110682432	Domain of unknown function (DUF3342)
gene-LOC110682432	Centrosome localisation domain of Cep57
gene-LOC110682433	SWIM zinc finger
gene-LOC110682434	Adenylylsulphate kinase
gene-LOC110682434	AAA domain
gene-LOC110682434	P-loop containing region of AAA domain
gene-LOC110682434	CobQ/CobB/MinD/ParA nucleotide binding domain
gene-LOC110682434	AAA ATPase domain
gene-LOC110682434	ABC transporter
gene-LOC110682434	NACHT domain
gene-LOC110682434	IstB-like ATP binding protein
gene-LOC110682434	Chromatin associated protein KTI12
gene-LOC110682434	ArgK protein
gene-LOC110682436	Cyclophilin type peptidyl-prolyl cis-trans isomerase/CLD
gene-LOC110682436	Rtf2 RING-finger
gene-LOC110682436	U-box domain
gene-LOC110682437	RING-variant domain
gene-LOC110682437	Ring finger domain
gene-LOC110682437	Anaphase-promoting complex subunit 11 RING-H2 finger
gene-LOC110682438	GRAS domain family
gene-LOC110682439	Glycosyl hydrolases family 43
gene-LOC110682441	PPR repeat family
gene-LOC110682441	Pentatricopeptide repeat domain
gene-LOC110682441	PPR repeat
gene-LOC110682441	Pentacotripeptide-repeat region of PRORP
gene-LOC110682441	Anaphase-promoting complex, cyclosome, subunit 3
gene-LOC110682441	Tetratricopeptide repeat
gene-LOC110682442	ADP-ribosylation factor family
gene-LOC110682442	Ras family
gene-LOC110682442	Ras of Complex, Roc, domain of DAPkinase
gene-LOC110682442	Gtr1/RagA G protein conserved region
gene-LOC110682442	50S ribosome-binding GTPase
gene-LOC110682442	Signal recognition particle receptor beta subunit
gene-LOC110682442	G-protein alpha subunit
gene-LOC110682442	Elongation factor Tu GTP binding domain
gene-LOC110682442	C-terminal region of MMR_HSR1 domain
gene-LOC110682444	NEMP family
gene-LOC110682445	RNA recognition motif. (a.k.a. RRM, RBD, or RNP domain)
gene-LOC110682445	Poly-adenylate binding protein, unique domain
gene-LOC110682445	Occluded RNA-recognition motif
gene-LOC110682445	Nup53/35/40-type RNA recognition motif
gene-LOC110682447	Glycosyl hydrolase family 3 N terminal domain
gene-LOC110682448	Glycosyl hydrolase family 3 N terminal domain
gene-LOC110682451	Haemolysin-III related
gene-LOC110682452	galactosyl transferase GMA12/MNN10 family
gene-LOC110682452	Protein of unknown function, DUF273
gene-LOC110682453	Protein kinase domain
gene-LOC110682453	Protein tyrosine kinase
gene-LOC110682453	Kinase-like
gene-LOC110682453	Lipopolysaccharide kinase (Kdo/WaaP) family
gene-LOC110682453	Phosphotransferase enzyme family
gene-LOC110682455	BSD domain
gene-LOC110682457	ACT domain
gene-LOC110682459	bZIP transcription factor
gene-LOC110682459	Basic region leucine zipper
gene-LOC110682461	Phytosulfokine precursor protein (PSK)
gene-LOC110682462	WRC
gene-LOC110682463	Leucine rich repeat
gene-LOC110682463	Leucine Rich repeats (2 copies)
gene-LOC110682463	Leucine rich repeat N-terminal domain
gene-LOC110682464	AP2 domain
gene-LOC110682465	Leucine rich repeat
gene-LOC110682465	Leucine Rich repeats (2 copies)
gene-LOC110682465	Leucine rich repeat N-terminal domain
gene-LOC110682466	AhpC/TSA antioxidant enzyme
gene-LOC110682466	AhpC/TSA family
gene-LOC110682467	tRNA synthetases class II core domain (F)
gene-LOC110682467	Ferredoxin-fold anticodon binding domain
gene-LOC110682468	DEAD/DEAH box helicase
gene-LOC110682468	Helicase conserved C-terminal domain
gene-LOC110682468	Type III restriction enzyme, res subunit
gene-LOC110682469	PPR repeat family
gene-LOC110682469	PPR repeat
gene-LOC110682469	Pentatricopeptide repeat domain
gene-LOC110682469	Pentacotripeptide-repeat region of PRORP
gene-LOC110682469	Mitochondrial ATPase expression
gene-LOC110682469	Tetratricopeptide repeat
gene-LOC110682470	Squalene epoxidase
gene-LOC110682470	FAD binding domain
gene-LOC110682470	FAD dependent oxidoreductase
gene-LOC110682470	NAD(P)-binding Rossmann-like domain
gene-LOC110682470	Glucose inhibited division protein A
gene-LOC110682470	Pyridine nucleotide-disulphide oxidoreductase
gene-LOC110682470	Thi4 family
gene-LOC110682470	Lycopene cyclase protein
gene-LOC110682470	HI0933-like protein
gene-LOC110682471	PPR repeat family
gene-LOC110682471	PPR repeat
gene-LOC110682471	Pentatricopeptide repeat domain
gene-LOC110682471	Pentacotripeptide-repeat region of PRORP
gene-LOC110682471	Mitochondrial 28S ribosomal protein S27
gene-LOC110682471	Domain of unknown function (DUF3368)
gene-LOC110682471	Evolutionarily conserved signalling intermediate in Toll pathway
gene-LOC110682472	Domain of unknown function DUF21
gene-LOC110682473	GTP-binding GTPase Middle Region
gene-LOC110682473	50S ribosome-binding GTPase
gene-LOC110682473	GTP-binding GTPase N-terminal
gene-LOC110682473	Elongation factor Tu GTP binding domain
gene-LOC110682473	Ferrous iron transport protein B
gene-LOC110682474	Methionine biosynthesis protein MetW
gene-LOC110682474	Methyltransferase domain
gene-LOC110682477	Ribosomal protein L7Ae/L30e/S12e/Gadd45 family
gene-LOC110682478	Myb-like DNA-binding domain
gene-LOC110682479	FAD binding domain
gene-LOC110682479	Fumarate reductase flavoprotein C-term
gene-LOC110682479	Pyridine nucleotide-disulphide oxidoreductase
gene-LOC110682479	Glucose inhibited division protein A
gene-LOC110682479	Thi4 family
gene-LOC110682479	FAD dependent oxidoreductase
gene-LOC110682480	GRAS domain family
gene-LOC110682481	Cupin
gene-LOC110682481	Cupin domain
gene-LOC110682482	CRAL/TRIO domain
gene-LOC110682482	CRAL/TRIO, N-terminal domain
gene-LOC110682482	Divergent CRAL/TRIO domain
gene-LOC110682484	Vacuolar sorting protein 39 domain 2
gene-LOC110682484	Vacuolar sorting protein 39 domain 1
gene-LOC110682484	CNH domain
gene-LOC110682484	Region in Clathrin and VPS
gene-LOC110682485	Lysine methyltransferase
gene-LOC110682485	Methyltransferase domain
gene-LOC110682486	UDP-glucoronosyl and UDP-glucosyl transferase
gene-LOC110682489	Clathrin adaptor complex small chain
gene-LOC110682490	ADP-ribosylation factor family
gene-LOC110682491	Nrap protein PAP/OAS1-like domain 5
gene-LOC110682491	Nrap protein domain 6
gene-LOC110682491	Nrap protein nucleotidyltransferase domain 4
gene-LOC110682492	GATA zinc finger
gene-LOC110682493	Sugar (and other) transporter
gene-LOC110682494	alpha/beta hydrolase fold
gene-LOC110682494	Alpha/beta hydrolase family
gene-LOC110682494	Serine aminopeptidase, S33
gene-LOC110682494	Phospholipase/Carboxylesterase
gene-LOC110682494	BAAT / Acyl-CoA thioester hydrolase C terminal
gene-LOC110682494	Dienelactone hydrolase family
gene-LOC110682494	Putative esterase
gene-LOC110682495	ZF-HD protein dimerisation region
gene-LOC110682495	YebG protein
gene-LOC110682496	UDP-glucoronosyl and UDP-glucosyl transferase
gene-LOC110682497	Protein of unknown function (DUF2709)
gene-LOC110682498	Domain of unknown function (DUF3523)
gene-LOC110682499	Myb-like DNA-binding domain
gene-LOC110682500	U-box domain
gene-LOC110682500	Stress-induced protein Di19, C-terminal
gene-LOC110682500	Domain of unknown function (DUF3361)
gene-LOC110682501	Tub family
gene-LOC110682501	F-box domain
gene-LOC110682501	F-box-like
gene-LOC110682502	Multicopper oxidase
gene-LOC110682503	Aldose 1-epimerase
gene-LOC110682504	Syntaxin
gene-LOC110682507	Peroxidase
gene-LOC110682509	Alpha/beta hydrolase family
gene-LOC110682509	alpha/beta hydrolase fold
gene-LOC110682509	Serine aminopeptidase, S33
gene-LOC110682509	Lipid-droplet associated hydrolase
gene-LOC110682509	Serine hydrolase
gene-LOC110682509	Phospholipase/Carboxylesterase
gene-LOC110682510	zinc-RING finger domain
gene-LOC110682511	Ankyrin repeats (many copies)
gene-LOC110682511	Ankyrin repeats (3 copies)
gene-LOC110682511	Domain of unknown function
gene-LOC110682511	Ankyrin repeat
gene-LOC110682513	Bacterial transferase hexapeptide (six repeats)
gene-LOC110682513	Hexapeptide repeat of succinyl-transferase
gene-LOC110682514	Bacterial transferase hexapeptide (six repeats)
gene-LOC110682514	Hexapeptide repeat of succinyl-transferase
gene-LOC110682514	Domain of unknown function (DUF4954)
gene-LOC110682514	L-fucokinase
gene-LOC110682515	Polysaccharide biosynthesis
gene-LOC110682516	Inorganic pyrophosphatase
gene-LOC110682517	pfkB family carbohydrate kinase
gene-LOC110682519	DnaJ domain
gene-LOC110682521	Ty3 transposon peptidase
gene-LOC110682522	50S ribosome-binding GTPase
gene-LOC110682522	Ferrous iron transport protein B
gene-LOC110682522	KH domain
gene-LOC110682522	RsgA GTPase
gene-LOC110682522	Dynamin family
gene-LOC110682522	Conserved hypothetical ATP binding protein
gene-LOC110682522	Elongation factor Tu GTP binding domain
gene-LOC110682522	C-terminal region of MMR_HSR1 domain
gene-LOC110682522	AIG1 family
gene-LOC110682522	Ras of Complex, Roc, domain of DAPkinase
gene-LOC110682522	Ras family
gene-LOC110682522	CobW/HypB/UreG, nucleotide-binding domain
gene-LOC110682522	AAA domain
gene-LOC110682522	Ethanolamine utilisation - propanediol utilisation
gene-LOC110682523	PAP2 superfamily
gene-LOC110682524	PAP2 superfamily
gene-LOC110682524	Divergent PAP2 family
gene-LOC110682525	PAP2 superfamily
gene-LOC110682525	Divergent PAP2 family
gene-LOC110682526	Leucine rich repeat
gene-LOC110682526	Leucine Rich repeats (2 copies)
gene-LOC110682527	Domain of unknown function (DUF4408)
gene-LOC110682528	SAM dependent carboxyl methyltransferase
gene-LOC110682529	Uncharacterised protein family (UPF0261)
gene-LOC110682529	Phosphoenolpyruvate hydrolase-like
gene-LOC110682530	Domain associated at C-terminal with AAA
gene-LOC110682530	ATPase family associated with various cellular activities (AAA)
gene-LOC110682530	AAA ATPase domain
gene-LOC110682530	Holliday junction DNA helicase ruvB N-terminus
gene-LOC110682530	AAA domain
gene-LOC110682530	AAA domain (dynein-related subfamily)
gene-LOC110682530	P-loop containing region of AAA domain
gene-LOC110682531	ATPase family associated with various cellular activities (AAA)
gene-LOC110682531	Domain associated at C-terminal with AAA
gene-LOC110682531	AAA ATPase domain
gene-LOC110682531	Protein of unknown function (DUF815)
gene-LOC110682531	AAA domain (dynein-related subfamily)
gene-LOC110682531	P-loop containing region of AAA domain
gene-LOC110682531	RNA helicase
gene-LOC110682531	Holliday junction DNA helicase ruvB N-terminus
gene-LOC110682531	AAA domain
gene-LOC110682532	CRAL/TRIO domain
gene-LOC110682532	CRAL/TRIO, N-terminal domain
gene-LOC110682532	Divergent CRAL/TRIO domain
gene-LOC110682533	Bifunctional nuclease
gene-LOC110682534	Papain family cysteine protease
gene-LOC110682534	Cathepsin propeptide inhibitor domain (I29)
gene-LOC110682534	Granulin
gene-LOC110682534	Peptidase C1-like family
gene-LOC110682536	bZIP transcription factor
gene-LOC110682536	Basic region leucine zipper
gene-LOC110682536	cGMP-dependent protein kinase interacting domain
gene-LOC110682537	Plant mobile domain
gene-LOC110682538	HECT-like Ubiquitin-conjugating enzyme (E2)-binding
gene-LOC110682539	Dehydrin
gene-LOC110682540	PPR repeat
gene-LOC110682540	PPR repeat family
gene-LOC110682540	DYW family of nucleic acid deaminases
gene-LOC110682540	Pentatricopeptide repeat domain
gene-LOC110682540	Pentacotripeptide-repeat region of PRORP
gene-LOC110682540	Tetratricopeptide repeat
gene-LOC110682541	Autophagy-related protein 27
gene-LOC110682542	C2 domain of PTEN tumour-suppressor protein
gene-LOC110682542	Dual specificity phosphatase, catalytic domain
gene-LOC110682542	Protein-tyrosine phosphatase
gene-LOC110682543	Peroxidase
gene-LOC110682544	Peroxidase
gene-LOC110682545	Peroxidase
gene-LOC110682546	Peroxidase
gene-LOC110682547	Ribosomal proteins 50S-L18Ae/60S-L20/60S-L18A
gene-LOC110682548	alpha/beta hydrolase fold
gene-LOC110682548	Alpha/beta hydrolase family
gene-LOC110682548	Serine aminopeptidase, S33
gene-LOC110682548	Chlorophyllase
gene-LOC110682548	Chlorophyllase enzyme
gene-LOC110682549	Mitochondrial carrier protein
gene-LOC110682550	tRNAHis guanylyltransferase
gene-LOC110682550	Thg1 C terminal domain
gene-LOC110682551	Multicopper oxidase
gene-LOC110682553	Dolichol-phosphate mannosyltransferase subunit 3 (DPM3)
gene-LOC110682554	FAD linked oxidases, C-terminal domain
gene-LOC110682554	FAD binding domain
gene-LOC110682555	Radical SAM superfamily
gene-LOC110682555	Uncharacterized protein family UPF0004
gene-LOC110682555	TRAM domain
gene-LOC110682556	Cytochrome P450
gene-LOC110682557	Ribosomal RNA adenine dimethylase
gene-LOC110682557	Methyltransferase domain
gene-LOC110682557	Mycolic acid cyclopropane synthetase
gene-LOC110682557	DREV methyltransferase
gene-LOC110682557	tRNA (Uracil-5-)-methyltransferase
gene-LOC110682557	Protein-L-isoaspartate(D-aspartate) O-methyltransferase (PCMT)
gene-LOC110682558	Glycosyl hydrolases family 35
gene-LOC110682558	Galactose binding lectin domain
gene-LOC110682558	Beta-galactosidase
gene-LOC110682558	Beta-galactosidase jelly roll domain
gene-LOC110682559	Protein of unknown function (DUF778)
gene-LOC110682560	Thioredoxin
gene-LOC110682560	Thioredoxin-like
gene-LOC110682560	Thioredoxin-like domain
gene-LOC110682560	Redoxin
gene-LOC110682560	AhpC/TSA family
gene-LOC110682561	Repeat domain in Vibrio, Colwellia, Bradyrhizobium and Shewanella
gene-LOC110682561	FG-GAP repeat
gene-LOC110682562	Histidine kinase-, DNA gyrase B-, and HSP90-like ATPase
gene-LOC110682565	MULE transposase domain
gene-LOC110682565	Transposase, Mutator family
gene-LOC110682566	C2 domain
gene-LOC110682567	Inter-alpha-trypsin inhibitor heavy chain C-terminus
gene-LOC110682570	Retrotransposon gag protein
gene-LOC110682573	Retrotransposon gag protein
gene-LOC110682574	Cyclin, N-terminal domain
gene-LOC110682574	Cyclin, C-terminal domain
gene-LOC110682575	SRF-type transcription factor (DNA-binding and dimerisation domain)
gene-LOC110682576	Metallopeptidase family M24
gene-LOC110682577	MULE transposase domain
gene-LOC110682578	MULE transposase domain
gene-LOC110682578	FAR1 DNA-binding domain
gene-LOC110682578	SWIM zinc finger
gene-LOC110682579	Ring finger domain
gene-LOC110682579	RING-H2 zinc finger domain
gene-LOC110682579	Zinc finger, C3HC4 type (RING finger)
gene-LOC110682579	Prokaryotic RING finger family 4
gene-LOC110682580	MULE transposase domain
gene-LOC110682580	FAR1 DNA-binding domain
gene-LOC110682581	C2H2-type zinc finger
gene-LOC110682581	zinc-finger of a C2HC-type
gene-LOC110682583	RNA polymerase Rpb3/Rpb11 dimerisation domain
gene-LOC110682584	non-haem dioxygenase in morphine synthesis N-terminal
gene-LOC110682585	2OG-Fe(II) oxygenase superfamily
gene-LOC110682586	MatE
gene-LOC110682586	Polysaccharide biosynthesis C-terminal domain
gene-LOC110682587	non-haem dioxygenase in morphine synthesis N-terminal
gene-LOC110682587	2OG-Fe(II) oxygenase superfamily
gene-LOC110682589	Plant transposon protein
gene-LOC110682589	DDE superfamily endonuclease
gene-LOC110682590	MULE transposase domain
gene-LOC110682590	FAR1 DNA-binding domain
gene-LOC110682591	UDP-glucoronosyl and UDP-glucosyl transferase
gene-LOC110682592	Domain of unknown function (DUF4371)
gene-LOC110682592	hAT family C-terminal dimerisation region
gene-LOC110682593	MatE
gene-LOC110682593	Polysaccharide biosynthesis C-terminal domain
gene-LOC110682595	DDE superfamily endonuclease
gene-LOC110682597	Retrotransposon gag protein
gene-LOC110682598	FAR1 DNA-binding domain
gene-LOC110682599	Reverse transcriptase (RNA-dependent DNA polymerase)
gene-LOC110682599	Reverse transcriptase-like
gene-LOC110682599	zinc-binding in reverse transcriptase
gene-LOC110682599	Transposase-associated domain
gene-LOC110682601	Transposase family tnp2
gene-LOC110682601	Domain of unknown function (DUF4218)
gene-LOC110682601	Domain of unknown function (DUF4216)
gene-LOC110682602	gag-polypeptide of LTR copia-type
gene-LOC110682603	Ankyrin repeats (3 copies)
gene-LOC110682603	Ankyrin repeats (many copies)
gene-LOC110682603	Ankyrin repeat
gene-LOC110682606	Domain associated at C-terminal with AAA
gene-LOC110682606	ATPase family associated with various cellular activities (AAA)
gene-LOC110682606	AAA domain
gene-LOC110682606	AAA ATPase domain
gene-LOC110682606	P-loop containing region of AAA domain
gene-LOC110682606	Protein of unknown function (DUF815)
gene-LOC110682606	AAA domain (dynein-related subfamily)
gene-LOC110682607	Plant mobile domain
gene-LOC110682608	No apical meristem-associated C-terminal domain
gene-LOC110682610	Plant transposon protein
gene-LOC110682610	DDE superfamily endonuclease
gene-LOC110682631	Reverse transcriptase (RNA-dependent DNA polymerase)
gene-LOC110682632	Myb/SANT-like DNA-binding domain
gene-LOC110682633	MULE transposase domain
gene-LOC110682633	MuDR family transposase
gene-LOC110682633	SWIM zinc finger
gene-LOC110682633	Transposase, Mutator family
gene-LOC110682634	Domain of unknown function (DUF4371)
gene-LOC110682634	hAT family C-terminal dimerisation region
gene-LOC110682635	Transposase family tnp2
gene-LOC110682635	Domain of unknown function (DUF4216)
gene-LOC110682635	Domain of unknown function (DUF4218)
gene-LOC110682635	Transposase-associated domain
gene-LOC110682636	hAT family C-terminal dimerisation region
gene-LOC110682636	Ribosomal protein S21
gene-LOC110682639	Basic region leucine zipper
gene-LOC110682639	bZIP transcription factor
gene-LOC110682639	Domain of unknown function (DUF5082)
gene-LOC110682640	Cupin
gene-LOC110682640	Cupin domain
gene-LOC110682641	Leucine rich repeat
gene-LOC110682641	Leucine Rich repeats (2 copies)
gene-LOC110682641	Leucine rich repeat N-terminal domain
gene-LOC110682641	Leucine rich repeats (6 copies)
gene-LOC110682644	Reverse transcriptase-like
gene-LOC110682645	gag-polypeptide of LTR copia-type
gene-LOC110682653	AP2 domain
gene-LOC110682654	Ethylene insensitive 3
gene-LOC110682654	Protein of unknown function (DUF2841)
gene-LOC110682656	GRF zinc finger
gene-LOC110682657	Sad1 / UNC-like C-terminal
gene-LOC110682659	Major Facilitator Superfamily
gene-LOC110682659	Sugar (and other) transporter
gene-LOC110682660	MULE transposase domain
gene-LOC110682660	Transposase, Mutator family
gene-LOC110682662	PPR repeat family
gene-LOC110682662	PPR repeat
gene-LOC110682662	Pentatricopeptide repeat domain
gene-LOC110682662	Pentacotripeptide-repeat region of PRORP
gene-LOC110682662	Mitochondrial splicing apparatus component
gene-LOC110682665	Pyridoxal-phosphate dependent enzyme
gene-LOC110682666	SAD/SRA domain
gene-LOC110682666	SET domain
gene-LOC110682666	Pre-SET motif
gene-LOC110682667	Yos1-like
gene-LOC110682669	CS domain
gene-LOC110682671	Rad51
gene-LOC110682671	AAA domain
gene-LOC110682671	recA bacterial DNA recombination protein
gene-LOC110682673	Basic region leucine zipper
gene-LOC110682673	bZIP transcription factor
gene-LOC110682675	DDT domain
gene-LOC110682678	Importin-beta N-terminal domain
gene-LOC110682678	Exportin 1-like protein
gene-LOC110682679	NAD-dependent glycerol-3-phosphate dehydrogenase C-terminus
gene-LOC110682679	NAD-dependent glycerol-3-phosphate dehydrogenase N-terminus
gene-LOC110682682	hAT family C-terminal dimerisation region
gene-LOC110682682	Domain of unknown function (DUF4413)
gene-LOC110682685	Kelch motif
gene-LOC110682687	Aspartyl protease
gene-LOC110682687	gag-polyprotein putative aspartyl protease
gene-LOC110682689	Sec23/Sec24 trunk domain
gene-LOC110682691	Cotton fibre expressed protein
gene-LOC110682692	Retrotransposon gag protein
gene-LOC110682695	gag-polypeptide of LTR copia-type
gene-LOC110682696	Retrotransposon gag protein
gene-LOC110682700	Domain of unknown function (DUF4407)
gene-LOC110682700	Nucleopolyhedrovirus P10 protein
gene-LOC110682700	Flagellar hook-associated protein 2 C-terminus
gene-LOC110682701	Eukaryotic membrane protein family
gene-LOC110682702	AdoMet dependent proline di-methyltransferase
gene-LOC110682703	WD domain, G-beta repeat
gene-LOC110682703	Anaphase-promoting complex subunit 4 WD40 domain
gene-LOC110682703	WD40 region of Ge1, enhancer of mRNA-decapping protein
gene-LOC110682705	Retrotransposon gag protein
gene-LOC110682705	Aspartyl protease
gene-LOC110682705	gag-polyprotein putative aspartyl protease
gene-LOC110682705	Retroviral aspartyl protease
gene-LOC110682705	Flagella accessory protein C (FlaC)
gene-LOC110682705	Protein of unknown function (DUF1664)
gene-LOC110682706	Integrase core domain
gene-LOC110682706	GAG-pre-integrase domain
gene-LOC110682708	Sodium/calcium exchanger protein
gene-LOC110682711	WD domain, G-beta repeat
gene-LOC110682718	GDSL-like Lipase/Acylhydrolase
gene-LOC110682719	NADH:flavin oxidoreductase / NADH oxidase family
gene-LOC110682723	B3 DNA binding domain
gene-LOC110682725	Ubiquitin family
gene-LOC110682729	Cytochrome P450
gene-LOC110682732	MULE transposase domain
gene-LOC110682732	FAR1 DNA-binding domain
gene-LOC110682732	Transposase, Mutator family
gene-LOC110682735	Coiled-coil domain-containing protein 56
gene-LOC110682736	Membrane transport protein
gene-LOC110682737	Eukaryotic-type carbonic anhydrase
gene-LOC110682738	tRNA synthetases class I (M)
gene-LOC110682738	tRNA synthetases class I (I, L, M and V)
gene-LOC110682740	DDE superfamily endonuclease
gene-LOC110682740	Transposase DDE domain
gene-LOC110682740	Plant transposon protein
gene-LOC110682741	Retrotransposon gag protein
gene-LOC110682743	Uncharacterized ACR, COG1678
gene-LOC110682744	Protein kinase domain
gene-LOC110682744	Protein tyrosine kinase
gene-LOC110682744	Phosphotransferase enzyme family
gene-LOC110682744	Kinase-like
gene-LOC110682747	TPL-binding domain in jasmonate signalling
gene-LOC110682748	non-SMC mitotic condensation complex subunit 1
gene-LOC110682748	HEAT repeat
gene-LOC110682748	HEAT repeats
gene-LOC110682748	Nuclear condensing complex subunits, C-term domain
gene-LOC110682748	CLASP N terminal
gene-LOC110682749	3-beta hydroxysteroid dehydrogenase/isomerase family
gene-LOC110682749	Reticulon
gene-LOC110682749	NAD dependent epimerase/dehydratase family
gene-LOC110682749	GDP-mannose 4,6 dehydratase
gene-LOC110682749	Male sterility protein
gene-LOC110682749	RmlD substrate binding domain
gene-LOC110682749	NAD(P)H-binding
gene-LOC110682749	Polysaccharide biosynthesis protein
gene-LOC110682749	NmrA-like family
gene-LOC110682753	Adenylate kinase
gene-LOC110682753	AAA domain
gene-LOC110682753	Thymidylate kinase
gene-LOC110682757	MULE transposase domain
gene-LOC110682757	FAR1 DNA-binding domain
gene-LOC110682757	Transposase, Mutator family
gene-LOC110682758	WD domain, G-beta repeat
gene-LOC110682758	Anaphase-promoting complex subunit 4 WD40 domain
gene-LOC110682758	Dip2/Utp12 Family
gene-LOC110682763	NADH:flavin oxidoreductase / NADH oxidase family
gene-LOC110682764	NADH:flavin oxidoreductase / NADH oxidase family
gene-LOC110682765	PPR repeat family
gene-LOC110682765	PPR repeat
gene-LOC110682765	Pentatricopeptide repeat domain
gene-LOC110682765	Pentacotripeptide-repeat region of PRORP
gene-LOC110682765	Tetratricopeptide repeat
gene-LOC110682765	Mitochondrial 28S ribosomal protein S27
gene-LOC110682765	Sensor_kinase_SpoOB-type, alpha-helical domain
gene-LOC110682765	Mitochondrial ribonuclease P subunit (RPM2)
gene-LOC110682765	Mitochondrial ATPase expression
gene-LOC110682765	ATPase expression protein 1
gene-LOC110682765	Tetratrico peptide repeat
gene-LOC110682765	Toxin with endonuclease activity, of toxin-antitoxin system
gene-LOC110682766	Pollen allergen
gene-LOC110682766	Lytic transglycolase
gene-LOC110682767	PEP-utilising enzyme, TIM barrel domain
gene-LOC110682769	Cytochrome P450
gene-LOC110682770	GRF zinc finger
gene-LOC110682772	Elongation factor 1 gamma, conserved domain
gene-LOC110682772	Glutathione S-transferase, N-terminal domain
gene-LOC110682772	Glutathione S-transferase, C-terminal domain
gene-LOC110682772	Hyaluronan / mRNA binding family
gene-LOC110682773	Elongation factor 1 gamma, conserved domain
gene-LOC110682773	Glutathione S-transferase, N-terminal domain
gene-LOC110682773	Glutathione S-transferase, C-terminal domain
gene-LOC110682773	Hyaluronan / mRNA binding family
gene-LOC110682776	AIG1 family
gene-LOC110682777	Smg-4/UPF3 family
gene-LOC110682778	G10 protein
gene-LOC110682779	alpha/beta hydrolase fold
gene-LOC110682779	Alpha/beta hydrolase family
gene-LOC110682779	Serine aminopeptidase, S33
gene-LOC110682780	Rhomboid family
gene-LOC110682780	Zn-finger in Ran binding protein and others
gene-LOC110682781	Alpha/beta hydrolase family
gene-LOC110682781	Serine aminopeptidase, S33
gene-LOC110682781	alpha/beta hydrolase fold
gene-LOC110682781	Thioesterase domain
gene-LOC110682781	PGAP1-like protein
gene-LOC110682781	Putative esterase
gene-LOC110682781	Chlorophyllase enzyme
gene-LOC110682781	Serine hydrolase
gene-LOC110682781	Lipase (class 3)
gene-LOC110682782	NADH-ubiquinone oxidoreductase 11 kDa subunit
gene-LOC110682783	NPH3 family
gene-LOC110682784	emp24/gp25L/p24 family/GOLD
gene-LOC110682785	DDHD domain
gene-LOC110682787	zinc-finger of the FCS-type, C2-C2
gene-LOC110682788	Probable lipid transfer
gene-LOC110682788	Protease inhibitor/seed storage/LTP family
gene-LOC110682789	Acetyl-CoA carboxylase, central region
gene-LOC110682789	Carboxyl transferase domain
gene-LOC110682789	Carbamoyl-phosphate synthase L chain, ATP binding domain
gene-LOC110682789	Biotin carboxylase, N-terminal domain
gene-LOC110682789	Biotin carboxylase C-terminal domain
gene-LOC110682789	Biotin-requiring enzyme
gene-LOC110682789	ATP-grasp domain
gene-LOC110682789	D-ala D-ala ligase C-terminus
gene-LOC110682792	Dock homology region 2
gene-LOC110682792	C2 domain in Dock180 and Zizimin proteins
gene-LOC110682796	MnmE helical domain
gene-LOC110682796	GTP-binding protein TrmE N-terminus
gene-LOC110682796	50S ribosome-binding GTPase
gene-LOC110682796	Ferrous iron transport protein B
gene-LOC110682796	AIG1 family
gene-LOC110682796	RsgA GTPase
gene-LOC110682796	Ras family
gene-LOC110682796	Ras of Complex, Roc, domain of DAPkinase
gene-LOC110682796	Dynamin family
gene-LOC110682796	Elongation factor Tu GTP binding domain
gene-LOC110682796	AAA ATPase domain
gene-LOC110682797	Sulfate permease family
gene-LOC110682797	STAS domain
gene-LOC110682798	Natural resistance-associated macrophage protein
gene-LOC110682799	FF domain
gene-LOC110682799	WW domain
gene-LOC110682801	Plant transposon protein
gene-LOC110682801	DDE superfamily endonuclease
gene-LOC110682804	N-terminal C2 in EEIG1 and EHBP1 proteins
gene-LOC110682809	Aminotransferase class I and II
gene-LOC110682809	Allinase
gene-LOC110682810	Oxidoreductase family, NAD-binding Rossmann fold
gene-LOC110682811	AICARFT/IMPCHase bienzyme
gene-LOC110682813	Family of unknown function (DUF5306)
gene-LOC110682814	Leucine rich repeat N-terminal domain
gene-LOC110682817	SWIM zinc finger
gene-LOC110682818	mTERF
gene-LOC110682820	MULE transposase domain
gene-LOC110682821	FAR1 DNA-binding domain
gene-LOC110682823	zinc-binding in reverse transcriptase
gene-LOC110682823	Reverse transcriptase-like
gene-LOC110682824	Zinc knuckle
gene-LOC110682824	GAG-polyprotein viral zinc-finger
gene-LOC110682825	WD domain, G-beta repeat
gene-LOC110682825	Nucleoporin Nup120/160
gene-LOC110682827	Thioredoxin-like
gene-LOC110682828	Retrotransposon gag protein
gene-LOC110682828	gag gene protein p24 (core nucleocapsid protein)
gene-LOC110682829	Domain of unknown function (DUF4283)
gene-LOC110682829	Zinc knuckle
gene-LOC110682830	Reverse transcriptase (RNA-dependent DNA polymerase)
gene-LOC110682830	Reverse transcriptase-like
gene-LOC110682830	zinc-binding in reverse transcriptase
gene-LOC110682830	Endonuclease/Exonuclease/phosphatase family
gene-LOC110682832	Exostosin family
gene-LOC110682834	MULE transposase domain
gene-LOC110682834	MuDR family transposase
gene-LOC110682834	SWIM zinc finger
gene-LOC110682834	Transposase, Mutator family
gene-LOC110682838	Aspartyl protease
gene-LOC110682840	Reverse transcriptase-like
gene-LOC110682840	His(2)-Cys(2) zinc finger
gene-LOC110682842	Retrotransposon gag protein
gene-LOC110682843	B3 DNA binding domain
gene-LOC110682844	MULE transposase domain
gene-LOC110682844	FAR1 DNA-binding domain
gene-LOC110682845	E1-E2 ATPase
gene-LOC110682845	Cation transporter/ATPase, N-terminus
gene-LOC110682846	Endonuclease-reverse transcriptase
gene-LOC110682846	Endonuclease/Exonuclease/phosphatase family
gene-LOC110682847	PIF1-like helicase
gene-LOC110682847	AAA domain
gene-LOC110682847	ATPase domain predominantly from Archaea
gene-LOC110682848	Reverse transcriptase-like
gene-LOC110682848	Integrase core domain
gene-LOC110682848	RNase H
gene-LOC110682849	GRF zinc finger
gene-LOC110682852	zinc-binding in reverse transcriptase
gene-LOC110682853	Reverse transcriptase (RNA-dependent DNA polymerase)
gene-LOC110682855	Integrase core domain
gene-LOC110682860	Domain of unknown function (DUF588)
gene-LOC110682861	F-box domain
gene-LOC110682861	F-box-like
gene-LOC110682861	F-box associated
gene-LOC110682861	Kelch motif
gene-LOC110682864	Reverse transcriptase (RNA-dependent DNA polymerase)
gene-LOC110682865	UPF0506
gene-LOC110682870	Zinc knuckle
gene-LOC110682871	Transposase family tnp2
gene-LOC110682871	Transposase-associated domain
gene-LOC110682872	F-box domain
gene-LOC110682872	F-box-like
gene-LOC110682873	Retroviral aspartyl protease
gene-LOC110682873	Aspartyl protease
gene-LOC110682873	gag-polyprotein putative aspartyl protease
gene-LOC110682876	Protein of unknown function (DUF3730)
gene-LOC110682877	PAN-like domain
gene-LOC110682877	S-locus glycoprotein domain
gene-LOC110682878	PDZ domain
gene-LOC110682881	Snapin/Pallidin
gene-LOC110682881	Reovirus sigma C capsid protein
gene-LOC110682882	Transcriptional activator
gene-LOC110682883	PPR repeat family
gene-LOC110682883	PPR repeat
gene-LOC110682883	Pentatricopeptide repeat domain
gene-LOC110682883	Pentacotripeptide-repeat region of PRORP
gene-LOC110682883	Mitochondrial 28S ribosomal protein S27
gene-LOC110682883	Mitochondrial ATPase expression
gene-LOC110682883	Mitochondrial ribonuclease P subunit (RPM2)
gene-LOC110682883	MA3 domain
gene-LOC110682883	Domain of unknown function (DUF3368)
gene-LOC110682883	Region in Clathrin and VPS
gene-LOC110682884	Hsp70 protein
gene-LOC110682884	MreB/Mbl protein
gene-LOC110682885	Hsp70 protein
gene-LOC110682885	MreB/Mbl protein
gene-LOC110682886	Hsp70 protein
gene-LOC110682886	MreB/Mbl protein
gene-LOC110682888	AP2 domain
gene-LOC110682889	Glycosyl-hydrolase family 116, catalytic region
gene-LOC110682889	beta-glucosidase 2, glycosyl-hydrolase family 116 N-term
gene-LOC110682892	PurA ssDNA and RNA-binding protein
gene-LOC110682892	Protein of unknown function (DUF3276)
gene-LOC110682893	Transketolase, C-terminal domain
gene-LOC110682893	Transketolase, pyrimidine binding domain
gene-LOC110682894	YT521-B-like domain
gene-LOC110682896	F-box domain
gene-LOC110682896	F-box-like
gene-LOC110682897	tRNA synthetases class II (D, K and N)
gene-LOC110682897	OB-fold nucleic acid binding domain
gene-LOC110682897	tRNA synthetases class II core domain (F)
gene-LOC110682898	Neprosin
gene-LOC110682898	Neprosin activation peptide
gene-LOC110682899	Calpain family cysteine protease
gene-LOC110682899	Calpain large subunit, domain III
gene-LOC110682899	Concanavalin A-like lectin/glucanases superfamily
gene-LOC110682902	Mitochondrial carrier protein
gene-LOC110682903	Elongation factor P (EF-P) OB domain
gene-LOC110682903	Elongation factor P (EF-P) KOW-like domain
gene-LOC110682903	Elongation factor P, C-terminal
gene-LOC110682904	D-mannose binding lectin
gene-LOC110682905	Tubulin/FtsZ family, GTPase domain
gene-LOC110682905	Tubulin C-terminal domain
gene-LOC110682905	Tubulin domain
gene-LOC110682906	HEAT repeats
gene-LOC110682906	HEAT repeat
gene-LOC110682906	HEAT-like repeat
gene-LOC110682906	non-SMC mitotic condensation complex subunit 1
gene-LOC110682906	Adaptin N terminal region
gene-LOC110682906	Vacuolar 14 Fab1-binding region
gene-LOC110682906	Parkin co-regulated protein
gene-LOC110682906	Potential Monad-binding region of RPAP3
gene-LOC110682907	Peptidyl-tRNA hydrolase
gene-LOC110682909	hAT family C-terminal dimerisation region
gene-LOC110682910	MULE transposase domain
gene-LOC110682910	A-kinase anchoring protein 95 (AKAP95)
gene-LOC110682911	Armadillo/beta-catenin-like repeat
gene-LOC110682911	HEAT repeats
gene-LOC110682912	Endonuclease-reverse transcriptase
gene-LOC110682913	PAN-like domain
gene-LOC110682913	S-locus glycoprotein domain
gene-LOC110682914	GRF zinc finger
gene-LOC110682914	Phage Tail fiber assembly helper protein
gene-LOC110682915	MULE transposase domain
gene-LOC110682915	SWIM zinc finger
gene-LOC110682919	Reverse transcriptase (RNA-dependent DNA polymerase)
gene-LOC110682920	Plant transposon protein
gene-LOC110682920	DDE superfamily endonuclease
gene-LOC110682921	Transposase
gene-LOC110682922	Retrotransposon gag protein
gene-LOC110682922	Aspartyl protease
gene-LOC110682922	gag-polyprotein putative aspartyl protease
gene-LOC110682922	Retroviral aspartyl protease
gene-LOC110682923	PAN-like domain
gene-LOC110682923	S-locus glycoprotein domain
gene-LOC110682924	Cation transport ATPase (P-type)
gene-LOC110682925	Aspartyl protease
gene-LOC110682927	Reverse transcriptase-like
gene-LOC110682927	RNase H
gene-LOC110682928	DDE superfamily endonuclease
gene-LOC110682928	Transposase DDE domain
gene-LOC110682931	Zinc knuckle
gene-LOC110682932	Pectinesterase
gene-LOC110682935	Cupin
gene-LOC110682935	Cupin domain
gene-LOC110682936	Cupin
[truncated: 75,195 more rows]
