# Supplementary material for: Integrating transcriptomics and metabolomics to analyze quinoa (Chenopodium quinoa Willd.) responses to drought stress and rewatering
Source: Front Plant Sci. 2022 Oct 26;13:988861. doi: 10.3389/fpls.2022.988861 (PMC9645111; doi:10.3389/fpls.2022.988861)
Supplement: Supplementary file 1 [file DataSheet_1.zip › Supplementary materials/Supplementary Table 9.xlsx]

## Sheet: Sheet1
Table S9
ID	Annotation
gene-LOC110681585	RecName: Full=Uncharacterized mitochondrial protein AtMg00750; AltName: Full=ORF119;
gene-LOC110681591	RecName: Full=Nitrate regulatory gene2 protein {ECO:0000303|PubMed:26744214}; Short=NRG2 protein {ECO:0000303|PubMed:26744214};
gene-LOC110681594	RecName: Full=Farnesol kinase, chloroplastic {ECO:0000303|PubMed:21395888}; EC=2.7.1.216 {ECO:0000305}; Flags: Precursor;
gene-LOC110681597	RecName: Full=7-deoxyloganetin glucosyltransferase; EC=2.4.1.324; AltName: Full=Iridoid 1-O-glucosyltransferase; AltName: Full=UDP-glucose glucosyltransferase 6; Short=CrUGT6; AltName: Full=UDP-glycosyltransferase 85A23;
gene-LOC110681598	RecName: Full=Diacylglycerol kinase 5; Short=AtDGK5; Short=DAG kinase 5; EC=2.7.1.107; AltName: Full=Diglyceride kinase 5; Short=DGK 5;
gene-LOC110681602	RecName: Full=Chaperone protein dnaJ A8, chloroplastic {ECO:0000305}; Short=OsDjA8 {ECO:0000303|PubMed:23160806}; Flags: Precursor;
gene-LOC110681606	RecName: Full=Retrovirus-related Pol polyprotein from transposon TNT 1-94; Includes: RecName: Full=Protease; EC=3.4.23.-; Includes: RecName: Full=Reverse transcriptase; EC=2.7.7.49; Includes: RecName: Full=Endonuclease;
gene-LOC110681607	RecName: Full=Retrovirus-related Pol polyprotein from transposon TNT 1-94; Includes: RecName: Full=Protease; EC=3.4.23.-; Includes: RecName: Full=Reverse transcriptase; EC=2.7.7.49; Includes: RecName: Full=Endonuclease;
gene-LOC110681615	RecName: Full=Transcription factor GAMYB; AltName: Full=OsGAMyb;
gene-LOC110681619	RecName: Full=14.7 kDa heat shock protein; Short=AtHsp14.7;
gene-LOC110681622	RecName: Full=10 kDa chaperonin; AltName: Full=Chaperonin 10; Short=CPN10; AltName: Full=Protein groES;
gene-LOC110681625	RecName: Full=Auxin-binding protein ABP19a; Flags: Precursor;
gene-LOC110681626	RecName: Full=Germin-like protein subfamily 3 member 3; Short=AtGER3; Short=AtGLP2; Flags: Precursor;
gene-LOC110681628	RecName: Full=DNA polymerase; EC=2.7.7.7; AltName: Full=S-1 DNA ORF 3;
gene-LOC110681631	RecName: Full=Cysteine-rich receptor-like protein kinase 26; Short=Cysteine-rich RLK26; EC=2.7.11.-; Flags: Precursor;
gene-LOC110681632	RecName: Full=Cysteine-rich receptor-like protein kinase 25; Short=Cysteine-rich RLK25; EC=2.7.11.-; Flags: Precursor;
gene-LOC110681633	RecName: Full=Vacuolar-processing enzyme; Short=VPE; EC=3.4.22.-; AltName: Full=Legumain-like proteinase; Short=LLP; Flags: Precursor;
gene-LOC110681635	RecName: Full=Cysteine-rich receptor-like protein kinase 25; Short=Cysteine-rich RLK25; EC=2.7.11.-; Flags: Precursor;
gene-LOC110681638	RecName: Full=E3 ubiquitin-protein ligase RHF2A {ECO:0000305}; EC=2.3.2.27; AltName: Full=RING-H2 finger F2a {ECO:0000303|PubMed:9781696}; AltName: Full=RING-H2 zinc finger protein RHF2a {ECO:0000305}; AltName: Full=RING-type E3 ubiquitin transferase RHF2A {ECO:0000305};
gene-LOC110681639	RecName: Full=Histone H4;
gene-LOC110681640	RecName: Full=CBL-interacting serine/threonine-protein kinase 24; EC=2.7.11.1; AltName: Full=Protein SALT OVERLY SENSITIVE 2; AltName: Full=SNF1-related kinase 3.11;
gene-LOC110681643	RecName: Full=Protein FAR1-RELATED SEQUENCE 5;
gene-LOC110681645	RecName: Full=Uncharacterized mitochondrial protein AtMg00810; AltName: Full=ORF240b;
gene-LOC110681646	RecName: Full=Protein EXORDIUM-like 2; Flags: Precursor;
gene-LOC110681654	RecName: Full=Polyadenylate-binding protein 2 {ECO:0000303|PubMed:18479511}; Short=AtPabN2 {ECO:0000303|PubMed:18479511}; Short=AtPabN3 {ECO:0000303|PubMed:23334891}; Short=Poly(A)-binding protein 2 {ECO:0000303|PubMed:18479511}; AltName: Full=Nuclear poly(A)-binding protein 2 {ECO:0000305}; AltName: Full=Poly(A)-binding protein II {ECO:0000305}; Short=PABII {ECO:0000305};
gene-LOC110681663	RecName: Full=ABC transporter G family member 11; Short=ABC transporter ABCG.11; Short=AtABCG11; AltName: Full=Protein CUTICULAR DEFECT AND ORGAN FUSION 1; AltName: Full=Protein DESPERADO; AltName: Full=Protein PERMEABLE LEAVES 1; AltName: Full=White-brown complex homolog protein 11; Short=AtWBC11;
gene-LOC110681667	RecName: Full=Protein NRT1/ PTR FAMILY 4.4; Short=AtNPF4.4; AltName: Full=Nitrate transporter 1.13;
gene-LOC110681670	RecName: Full=Mitotic spindle checkpoint protein MAD1 {ECO:0000303|PubMed:22457071}; AltName: Full=Mitotic arrest deficient protein 1;
gene-LOC110681673	RecName: Full=Phospho-2-dehydro-3-deoxyheptonate aldolase 2, chloroplastic; EC=2.5.1.54; AltName: Full=3-deoxy-D-arabino-heptulosonate 7-phosphate synthase 2; AltName: Full=DAHP synthase 2; AltName: Full=Phospho-2-keto-3-deoxyheptonate aldolase 2; Flags: Precursor;
gene-LOC110681676	RecName: Full=Putative ribonuclease H protein At1g65750; EC=3.1.26.4;
gene-LOC110681677	RecName: Full=Putative clathrin assembly protein At1g03050;
gene-LOC110681678	RecName: Full=Transcription repressor OFP11; AltName: Full=Ovate family protein 11; Short=AtOFP11;
gene-LOC110681681	RecName: Full=Peroxidase 55; Short=Atperox P55; EC=1.11.1.7; AltName: Full=ATP20a; Flags: Precursor;
gene-LOC110681683	RecName: Full=High affinity nitrate transporter 2.5; Short=AtNRT2:5;
gene-LOC110681684	RecName: Full=Probable methyltransferase At1g27930; EC=2.1.1.- {ECO:0000305};
gene-LOC110681686	RecName: Full=PLASMODESMATA CALLOSE-BINDING PROTEIN 3; Short=AtPDCB3; Flags: Precursor;
gene-LOC110681687	RecName: Full=Pentatricopeptide repeat-containing protein At2g21090;
gene-LOC110681689	RecName: Full=Transcription factor IND; AltName: Full=Basic helix-loop-helix protein 40; Short=AtbHLH40; Short=bHLH 40; AltName: Full=Protein INDEHISCENT; AltName: Full=Transcription factor EN 120; AltName: Full=bHLH transcription factor bHLH040;
gene-LOC110681690	RecName: Full=RING-H2 finger protein ATL78; EC=2.3.2.27 {ECO:0000305}; AltName: Full=RING-type E3 ubiquitin transferase ATL78 {ECO:0000305};
gene-LOC110681692	RecName: Full=L-galactose dehydrogenase; Short=At-GalDH; Short=L-GalDH; EC=1.1.1.316;
gene-LOC110681693	RecName: Full=Lamin-like protein; Flags: Precursor;
gene-LOC110681696	RecName: Full=Protein FD {ECO:0000303|PubMed:16099980}; AltName: Full=bZIP transcription factor 14 {ECO:0000303|PubMed:11906833}; Short=AtbZIP14 {ECO:0000303|PubMed:11906833};
gene-LOC110681697	RecName: Full=SKP1-like protein 1A {ECO:0000303|PubMed:10778750}; Short=SKP1-like 1 {ECO:0000303|PubMed:10778750}; AltName: Full=UFO-binding protein 1 {ECO:0000303|PubMed:10607296};
gene-LOC110681700	RecName: Full=Protein UPSTREAM OF FLC;
gene-LOC110681701	RecName: Full=Protein DOWNSTREAM OF FLC; Short=AtDFC; AltName: Full=Pollen allergen-like protein; Flags: Precursor;
gene-LOC110681702	RecName: Full=Agamous-like MADS-box protein AGL62;
gene-LOC110681703	RecName: Full=Type I inositol polyphosphate 5-phosphatase 5 {ECO:0000305}; Short=At5PTase5 {ECO:0000305}; EC=3.1.3.- {ECO:0000305}; AltName: Full=Protein BRISTLED 1 {ECO:0000303|PubMed:11041890}; AltName: Full=Protein DEFORMED ROOT HAIRS 4 {ECO:0000303|PubMed:15863435};
gene-LOC110681710	RecName: Full=Succinate dehydrogenase [ubiquinone] iron-sulfur subunit 3, mitochondrial; EC=1.3.5.1; AltName: Full=Iron-sulfur subunit of complex II; Short=Ip; Flags: Precursor;
gene-LOC110681712	RecName: Full=L-ascorbate oxidase homolog; EC=1.10.3.-; AltName: Full=Pollen-specific protein NTP303; Flags: Precursor;
gene-LOC110681713	RecName: Full=Protein DETOXIFICATION 51 {ECO:0000303|PubMed:11739388}; Short=AtDTX51 {ECO:0000303|PubMed:11739388}; AltName: Full=Multidrug and toxic compound extrusion protein 51 {ECO:0000305}; Short=MATE protein 51 {ECO:0000305}; AltName: Full=Protein ABNORMAL SHOOT 3 {ECO:0000303|PubMed:26160579}; AltName: Full=Protein ACTIVATED DISEASE SUSCEPTIBILITY 1 {ECO:0000303|PubMed:21762165}; Short=Pro…
gene-LOC110681714	RecName: Full=2-carboxy-1,4-naphthoquinone phytyltransferase, chloroplastic; EC=2.5.1.130 {ECO:0000269|PubMed:15686525}; AltName: Full=1,4-dihydroxy-2-naphthoate phytyltransferase; AltName: Full=1,4-dihydroxy-2-naphthoate polyprenyltransferase; AltName: Full=Protein ABERRANT CHLOROPLAST DEVELOPMENT 4; AltName: Full=menA-like protein; Short=AtMENA; Flags: Precursor;
gene-LOC110681715	RecName: Full=Ethylene-responsive transcription factor ERF109;
gene-LOC110681717	RecName: Full=Zinc finger protein 7 {ECO:0000305};
gene-LOC110681718	RecName: Full=UPF0481 protein At3g47200;
gene-LOC110681722	RecName: Full=1-aminocyclopropane-1-carboxylate synthase 8; Short=ACC synthase 8; EC=4.4.1.14; AltName: Full=S-adenosyl-L-methionine methylthioadenosine-lyase 8;
gene-LOC110681724	RecName: Full=Transcription factor bHLH25; AltName: Full=Basic helix-loop-helix protein 25; Short=AtbHLH25; Short=bHLH 25; AltName: Full=Transcription factor EN 29; AltName: Full=bHLH transcription factor bHLH025;
gene-LOC110681727	RecName: Full=Probable serine/threonine-protein kinase PBL3 {ECO:0000305}; EC=2.7.11.1 {ECO:0000305}; AltName: Full=PBS1-like protein 3 {ECO:0000303|PubMed:20413097}; AltName: Full=Protein kinase 2B {ECO:0000305};
gene-LOC110681728	RecName: Full=Uncharacterized protein At3g49055;
gene-LOC110681733	RecName: Full=Putative wall-associated receptor kinase-like 11; EC=2.7.11.-; Flags: Precursor;
gene-LOC110681734	RecName: Full=Wall-associated receptor kinase-like 2; EC=2.7.11.-; Flags: Precursor;
gene-LOC110681739	RecName: Full=Putative disease resistance protein RGA3; AltName: Full=Blight resistance protein B149; AltName: Full=RGA1-blb;
gene-LOC110681741	RecName: Full=Probable DNA helicase MCM9; EC=3.6.4.12; AltName: Full=Minichromosome maintenance 9; Short=AtMCM9;
gene-LOC110681742	RecName: Full=Putative disease resistance protein RGA1; AltName: Full=RGA3-blb;
gene-LOC110681743	RecName: Full=Polyamine oxidase; EC=1.5.3.14; EC=1.5.3.15; Flags: Precursor;
gene-LOC110681744	RecName: Full=Putative disease resistance protein RGA4; AltName: Full=RGA4-blb;
gene-LOC110681747	RecName: Full=Uncharacterized mitochondrial protein AtMg01250; AltName: Full=ORF102;
gene-LOC110681750	RecName: Full=Protein FAR1-RELATED SEQUENCE 5;
gene-LOC110681752	RecName: Full=Dicarboxylate transporter 2, chloroplastic; AltName: Full=Glutamate/malate translocator; Flags: Precursor;
gene-LOC110681754	RecName: Full=Retrovirus-related Pol polyprotein from transposon RE1; AltName: Full=Retro element 1 {ECO:0000303|PubMed:10689195}; Short=AtRE1 {ECO:0000303|PubMed:10689195}; Includes: RecName: Full=Protease RE1; EC=3.4.23.-; Includes: RecName: Full=Reverse transcriptase RE1; EC=2.7.7.49; Includes: RecName: Full=Endonuclease RE1;
gene-LOC110681757	RecName: Full=Signal recognition particle 54 kDa protein 2; Short=SRP54;
gene-LOC110681761	RecName: Full=Patatin-like protein 1; Short=AtPLP1; EC=3.1.1.-; AltName: Full=Patatin-related phospholipase A IIgamma; Short=pPLAIIg; AltName: Full=Phospholipase A IVA; Short=AtPLAIVA;
gene-LOC110681764	RecName: Full=U-box domain-containing protein 26; EC=2.3.2.27; AltName: Full=Plant U-box protein 26; AltName: Full=RING-type E3 ubiquitin transferase PUB26 {ECO:0000305};
gene-LOC110681765	RecName: Full=Uncharacterized mitochondrial protein AtMg00860; AltName: Full=ORF158;
gene-LOC110681766	RecName: Full=BURP domain-containing protein BNM2A {ECO:0000303|PubMed:19714473}; AltName: Full=Brassica napus microspore-derived embryo protein 2 {ECO:0000303|PubMed:9790599}; Short=BNM2 {ECO:0000303|PubMed:9790599}; Flags: Precursor;
gene-LOC110681767	RecName: Full=BURP domain-containing protein 17; Short=OsBURP17; Flags: Precursor;
gene-LOC110681768	RecName: Full=Protein FAR1-RELATED SEQUENCE 5;
gene-LOC110681771	RecName: Full=Bifunctional riboflavin biosynthesis protein RIBA 1, chloroplastic; Short=AtRIBA1; Includes: RecName: Full=3,4-dihydroxy-2-butanone 4-phosphate synthase; Short=DHBP synthase; EC=4.1.99.12; Includes: RecName: Full=GTP cyclohydrolase-2; EC=3.5.4.25; AltName: Full=GTP cyclohydrolase II; Flags: Precursor;
gene-LOC110681776	RecName: Full=Wall-associated receptor kinase 2; EC=2.7.11.-; Flags: Precursor;
gene-LOC110681777	RecName: Full=Putative disease resistance protein RGA3; AltName: Full=Blight resistance protein B149; AltName: Full=RGA1-blb;
gene-LOC110681784	RecName: Full=KH domain-containing protein HEN4 {ECO:0000305}; AltName: Full=Protein HUA ENHANCER 4 {ECO:0000303|PubMed:15310842};
gene-LOC110681788	RecName: Full=Transcription factor SRM1 {ECO:0000305}; AltName: Full=Myb-related protein SRM1 {ECO:0000305}; AltName: Full=Protein SALT-RELATED MYB 1 {ECO:0000303|PubMed:26243618};
gene-LOC110681789	RecName: Full=Transcription factor DIVARICATA;
gene-LOC110681791	RecName: Full=Protein FAR-RED IMPAIRED RESPONSE 1;
gene-LOC110681794	RecName: Full=Protein EXORDIUM-like 5; Flags: Precursor;
gene-LOC110681795	RecName: Full=Protein FAR1-RELATED SEQUENCE 5;
gene-LOC110681797	RecName: Full=Phosphatidylserine decarboxylase proenzyme 2; EC=4.1.1.65 {ECO:0000255|HAMAP-Rule:MF_03209}; Contains: RecName: Full=Phosphatidylserine decarboxylase 2 beta chain; Contains: RecName: Full=Phosphatidylserine decarboxylase 2 alpha chain;
gene-LOC110681801	RecName: Full=Protein ABCI12, chloroplastic; AltName: Full=ABC transporter I family member 12; Short=ABC transporter ABCI.12; Short=AtABCI12; Flags: Precursor;
gene-LOC110681802	RecName: Full=NAC domain-containing protein 45 {ECO:0000312|EMBL:AEE73912.1};
gene-LOC110681805	RecName: Full=EH domain-containing protein 2 {ECO:0000303|PubMed:18547399}; Short=AtEHD2 {ECO:0000303|PubMed:18547399}; EC=3.6.5.2 {ECO:0000255|PROSITE-ProRule:PRU00758};
gene-LOC110681806	RecName: Full=UTP--glucose-1-phosphate uridylyltransferase; EC=2.7.7.9; AltName: Full=UDP-glucose pyrophosphorylase; Short=UDPGP; Short=UGPase;
gene-LOC110681807	RecName: Full=UTP--glucose-1-phosphate uridylyltransferase; EC=2.7.7.9; AltName: Full=UDP-glucose pyrophosphorylase; Short=UDPGP; Short=UGPase;
gene-LOC110681808	RecName: Full=Glutamate--cysteine ligase, chloroplastic; EC=6.3.2.2; AltName: Full=Gamma-ECS; Short=GCS; AltName: Full=Gamma-glutamylcysteine synthetase; Flags: Precursor;
gene-LOC110681811	RecName: Full=Pollen-specific protein-like At4g18596; Flags: Precursor;
gene-LOC110681812	RecName: Full=Membrane-anchored ubiquitin-fold protein 3; Short=AtMUB3; Short=Membrane-anchored ub-fold protein 3; AltName: Full=ATGP4; Flags: Precursor;
gene-LOC110681813	RecName: Full=Omega-hydroxypalmitate O-feruloyl transferase; EC=2.3.1.188; AltName: Full=Omega-hydroxyacid hydroxycinnamoyltransferase; AltName: Full=Protein ALIPHATIC SUBERIN FERULOYL TRANSFERASE;
gene-LOC110681814	RecName: Full=Actin-related protein 2; AltName: Full=Protein WURM;
gene-LOC110681815	RecName: Full=Alpha-1,3-mannosyl-glycoprotein 2-beta-N-acetylglucosaminyltransferase; EC=2.4.1.101; AltName: Full=N-acetylglucosaminyltransferase I; Short=GlcNAcT-I; AltName: Full=N-glycosyl-oligosaccharide-glycoprotein N-acetylglucosaminyltransferase I; AltName: Full=Protein COMPLEX GLYCAN LESS 1;
gene-LOC110681816	RecName: Full=Pentatricopeptide repeat-containing protein At5g14080;
gene-LOC110681817	RecName: Full=ACT domain-containing protein ACR6 {ECO:0000305}; AltName: Full=Protein ACT DOMAIN REPEATS 6 {ECO:0000303|PubMed:12481063};
gene-LOC110681818	RecName: Full=Transcription factor TCP20;
gene-LOC110681819	RecName: Full=Eukaryotic translation initiation factor 3 subunit C {ECO:0000255|HAMAP-Rule:MF_03002}; Short=eIF3c {ECO:0000255|HAMAP-Rule:MF_03002}; AltName: Full=Eukaryotic translation initiation factor 3 subunit 8 {ECO:0000255|HAMAP-Rule:MF_03002}; AltName: Full=eIF3 p110 {ECO:0000255|HAMAP-Rule:MF_03002}; AltName: Full=p105;
gene-LOC110681820	RecName: Full=Kinesin-like protein KIN-10C {ECO:0000305};
gene-LOC110681821	RecName: Full=Probable metal-nicotianamine transporter YSL6; AltName: Full=Protein YELLOW STRIPE LIKE 6; Short=AtYSL6;
gene-LOC110681822	RecName: Full=Protein LAZY 1 {ECO:0000305}; Short=AtLA1 {ECO:0000303|PubMed:25028496}; Short=AtLAZY1 {ECO:0000303|PubMed:23331961};
gene-LOC110681823	RecName: Full=ABC transporter I family member 11, chloroplastic; Short=ABC transporter ABCI.11; Short=AtABCI11; AltName: Full=Non-intrinsic ABC protein 14; Flags: Precursor;
gene-LOC110681825	RecName: Full=Tropinone reductase homolog At2g29150 {ECO:0000305}; EC=1.1.1.- {ECO:0000305};
gene-LOC110681826	RecName: Full=Squamosa promoter-binding-like protein 13B;
gene-LOC110681827	RecName: Full=Subtilisin-like protease SBT2.3 {ECO:0000303|PubMed:16193095}; EC=3.4.21.- {ECO:0000255|PROSITE-ProRule:PRU10082}; AltName: Full=Subtilase subfamily 2 member 3 {ECO:0000303|PubMed:16193095}; Short=AtSBT2.3 {ECO:0000303|PubMed:16193095}; Flags: Precursor;
gene-LOC110681828	RecName: Full=U-box domain-containing protein 33; AltName: Full=Plant U-box protein 33; Includes: RecName: Full=E3 ubiquitin ligase; EC=2.3.2.27; AltName: Full=RING-type E3 ubiquitin transferase {ECO:0000305}; Includes: RecName: Full=Serine/threonine-protein kinase; EC=2.7.11.-;
gene-LOC110681829	RecName: Full=U-box domain-containing protein 33; AltName: Full=Plant U-box protein 33; Includes: RecName: Full=E3 ubiquitin ligase; EC=2.3.2.27; AltName: Full=RING-type E3 ubiquitin transferase {ECO:0000305}; Includes: RecName: Full=Serine/threonine-protein kinase; EC=2.7.11.-;
gene-LOC110681830	RecName: Full=Putative disease resistance protein RGA4; AltName: Full=RGA4-blb;
gene-LOC110681833	RecName: Full=Phosphoglucan phosphatase LSF2, chloroplastic; EC=3.1.3.- {ECO:0000269|PubMed:22100529, ECO:0000269|PubMed:23832589, ECO:0000269|PubMed:26231210}; AltName: Full=Phosphoglucan phosphatase like sex Four2 {ECO:0000303|PubMed:22100529, ECO:0000303|PubMed:23832589}; AltName: Full=Protein LIKE SEX4 2 {ECO:0000303|PubMed:23832589}; Flags: Precursor;
gene-LOC110681834	RecName: Full=Uncharacterized mitochondrial protein AtMg00310; AltName: Full=ORF154;
gene-LOC110681835	RecName: Full=Adenine/guanine permease AZG1; AltName: Full=AzgA-homolog protein; AltName: Full=Protein AZAGUANINE RESISTANT 1; Short=AtAzg1;
gene-LOC110681836	RecName: Full=CBL-interacting protein kinase 2; EC=2.7.11.1; AltName: Full=OsCIPK02;
gene-LOC110681837	RecName: Full=DExH-box ATP-dependent RNA helicase DExH6 {ECO:0000305}; EC=3.6.4.13 {ECO:0000305}; AltName: Full=Protein HELICASE IN VASCULAR TISSUE AND TAPETUM {ECO:0000303|PubMed:9225469}; EC=3.6.4.12 {ECO:0000305};
gene-LOC110681839	RecName: Full=F-box protein SKIP23; AltName: Full=SKP1-interacting partner 23;
gene-LOC110681840	RecName: Full=F-box protein At2g17036;
gene-LOC110681841	RecName: Full=Glutamate receptor 3.2; Short=AtGluR2; AltName: Full=Ligand-gated ion channel 3.2; Flags: Precursor;
gene-LOC110681843	RecName: Full=Protein FAR1-RELATED SEQUENCE 7;
gene-LOC110681844	RecName: Full=Peroxidase 55; Short=Atperox P55; EC=1.11.1.7; AltName: Full=ATP20a; Flags: Precursor;
gene-LOC110681846	RecName: Full=Protein NUCLEAR FUSION DEFECTIVE 4 {ECO:0000303|PubMed:16698901};
gene-LOC110681847	RecName: Full=Pentatricopeptide repeat-containing protein At3g26630, chloroplastic; Flags: Precursor;
gene-LOC110681848	RecName: Full=Nuclear transport factor 2B {ECO:0000303|PubMed:16428596}; Short=AtNTF2b {ECO:0000303|PubMed:16428596}; Short=NTF-2;
gene-LOC110681860	RecName: Full=Wall-associated receptor kinase 5; EC=2.7.11.-; Flags: Precursor;
gene-LOC110681861	RecName: Full=Wall-associated receptor kinase 5; EC=2.7.11.-; Flags: Precursor;
gene-LOC110681862	RecName: Full=Protein FAR-RED ELONGATED HYPOCOTYL 3;
gene-LOC110681863	RecName: Full=Disease resistance protein RPH8A; AltName: Full=RPP8 homolog A;
gene-LOC110681864	RecName: Full=Homoserine kinase; EC=2.7.1.39; AltName: Full=Protein DOWNY MILDEW RESISTANT 1; Flags: Precursor;
gene-LOC110681865	RecName: Full=Probable disease resistance protein At1g58390;
gene-LOC110681866	RecName: Full=Ankyrin repeat-containing protein ITN1; AltName: Full=Protein INCREASED TOLERANCE TO NACL {ECO:0000303|PubMed:18643991};
gene-LOC110681867	RecName: Full=Ankyrin repeat-containing protein NPR4 {ECO:0000305}; Short=OsNPR4 {ECO:0000303|PubMed:17309686};
gene-LOC110681868	RecName: Full=Probable disease resistance RPP8-like protein 4;
gene-LOC110681872	RecName: Full=Uncharacterized protein At2g02148;
gene-LOC110681873	RecName: Full=30S ribosomal protein S16-2, chloroplastic/mitochondrial {ECO:0000303|PubMed:18453549}; Flags: Precursor;
gene-LOC110681874	RecName: Full=RING-H2 finger protein ATL80; EC=2.3.2.27 {ECO:0000305}; AltName: Full=RING-type E3 ubiquitin transferase ATL80 {ECO:0000305};
gene-LOC110681875	RecName: Full=Nucleosome assembly protein 1;3; Short=NtNAP1;3; AltName: Full=Nucleosome assembly protein 1-like 3; Short=NtNAP1_L3; Flags: Precursor;
gene-LOC110681876	RecName: Full=Putative pentatricopeptide repeat-containing protein At2g02150;
gene-LOC110681877	RecName: Full=Zinc finger CCCH domain-containing protein 17; Short=AtC3H17;
gene-LOC110681878	RecName: Full=Plant UBX domain-containing protein 7 {ECO:0000303|Ref.5}; Short=PUX7 {ECO:0000303|Ref.5};
gene-LOC110681879	RecName: Full=Protein CHROMATIN REMODELING 19 {ECO:0000303|PubMed:16547115}; Short=AtCHR19; EC=3.6.4.-; AltName: Full=AtRAD54-like protein {ECO:0000303|PubMed:15053760};
gene-LOC110681880	RecName: Full=Protein indeterminate-domain 5, chloroplastic {ECO:0000303|PubMed:16784536}; AltName: Full=ID1-like zinc finger protein 2 {ECO:0000303|Ref.1}; Flags: Precursor;
gene-LOC110681881	RecName: Full=Protein ACCUMULATION AND REPLICATION OF CHLOROPLASTS 3; Flags: Precursor;
gene-LOC110681882	RecName: Full=Monosaccharide-sensing protein 3; AltName: Full=Sugar transporter MSSP3;
gene-LOC110681883	RecName: Full=Uncharacterized protein At4g15970;
gene-LOC110681885	RecName: Full=Putative Myb family transcription factor At1g14600;
gene-LOC110681886	RecName: Full=NADH dehydrogenase [ubiquinone] 1 beta subcomplex subunit 7;
gene-LOC110681887	RecName: Full=Fasciclin-like arabinogalactan protein 21; Flags: Precursor;
gene-LOC110681890	RecName: Full=Protein NRT1/ PTR FAMILY 8.3; Short=AtNPF8.3; AltName: Full=Histidine-transporting protein; AltName: Full=Peptide transporter PTR2;
gene-LOC110681893	RecName: Full=Glutamate decarboxylase; Short=GAD; EC=4.1.1.15; AltName: Full=ERT D1;
gene-LOC110681895	RecName: Full=Glutamate decarboxylase 4; Short=GAD 4; EC=4.1.1.15;
gene-LOC110681897	RecName: Full=Protein XRI1; AltName: Full=Protein X-RAY INDUCED 1;
gene-LOC110681898	RecName: Full=Probable potassium transporter 17; AltName: Full=OsHAK17;
gene-LOC110681901	RecName: Full=Sodium/hydrogen exchanger 8; AltName: Full=Na(+)/H(+) exchanger 8; Short=NHE-8; AltName: Full=Protein SALT OVERLY SENSITIVE 1B;
gene-LOC110681902	RecName: Full=SWI/SNF complex component SNF12 homolog;
gene-LOC110681904	RecName: Full=F-box/kelch-repeat protein At3g27150;
gene-LOC110681907	RecName: Full=Mitochondrial phosphate carrier protein 1, mitochondrial; AltName: Full=Mitochondrial phosphate transporter 1; Short=MPT1; AltName: Full=Phosphate transporter 3;3;
gene-LOC110681909	RecName: Full=30S ribosomal protein S21, chloroplastic {ECO:0000303|PubMed:10874039}; AltName: Full=Chloroplastic small ribosomal subunit protein bS21c {ECO:0000303|PubMed:28007896}; Flags: Precursor;
gene-LOC110681910	RecName: Full=Serine/threonine-protein kinase BRI1-like 2; EC=2.7.11.1; AltName: Full=BRASSINOSTEROID INSENSITIVE 1-like protein 2; AltName: Full=Protein VASCULAR HIGHWAY 1; Flags: Precursor;
gene-LOC110681912	RecName: Full=Cytochrome P450 89A9; EC=1.14.-.-;
gene-LOC110681913	RecName: Full=Cytochrome P450 89A2; EC=1.14.-.-; AltName: Full=ATH 6-1; AltName: Full=CYPLXXXIX;
gene-LOC110681914	RecName: Full=Retrovirus-related Pol polyprotein from transposon RE2; AltName: Full=Retro element 2 {ECO:0000303|PubMed:10689195}; Short=AtRE2 {ECO:0000303|PubMed:10689195}; Includes: RecName: Full=Protease RE2; EC=3.4.23.-; Includes: RecName: Full=Reverse transcriptase RE2; EC=2.7.7.49; Includes: RecName: Full=Endonuclease RE2;
gene-LOC110681916	RecName: Full=Calcium-dependent protein kinase 4; Short=CDPK 4; Short=StCDPK4; EC=2.7.11.1;
gene-LOC110681918	RecName: Full=ATPase family AAA domain-containing protein FIGL1 {ECO:0000305}; AltName: Full=AAA-ATPase FIDGETIN-LIKE 1 {ECO:0000303|PubMed:26161528}; EC=3.6.4.- {ECO:0000305};
gene-LOC110681920	RecName: Full=Sulfite oxidase; EC=1.8.3.1; AltName: Full=Moco-containing protein AtMCP; Short=At-SO; Short=AtSOX;
gene-LOC110681921	RecName: Full=Pentatricopeptide repeat-containing protein At5g66520;
gene-LOC110681924	RecName: Full=B2 protein;
gene-LOC110681925	RecName: Full=Transcription and mRNA export factor ENY2 {ECO:0000255|HAMAP-Rule:MF_03046}; AltName: Full=Enhancer of yellow 2 transcription factor homolog {ECO:0000255|HAMAP-Rule:MF_03046};
gene-LOC110681926	RecName: Full=Probable NOT transcription complex subunit VIP2; AltName: Full=Protein VIRE2 INTERACTING PROTEIN2; Short=NbVIP2; Flags: Fragment;
gene-LOC110681928	RecName: Full=Mitochondrial import receptor subunit TOM20; AltName: Full=Translocase of outer membrane 20 kDa subunit;
gene-LOC110681929	RecName: Full=Ribonucleoside-diphosphate reductase small chain; EC=1.17.4.1; AltName: Full=Ribonucleoside-diphosphate reductase R2 subunit; AltName: Full=Ribonucleotide reductase small subunit;
gene-LOC110681932	RecName: Full=L-tryptophan--pyruvate aminotransferase 1; EC=2.6.1.27; EC=2.6.1.99; AltName: Full=Protein CYTOKININ INDUCED ROOT CURLING 1; AltName: Full=Protein SHADE AVOIDANCE 3; AltName: Full=Protein TRANSPORT INHIBITOR RESPONSE 2; AltName: Full=Protein TRYPTOPHAN AMINOTRANSFERASE OF ARABIDOPSIS 1; AltName: Full=Protein WEAK ETHYLENE INSENSITIVE 8; AltName: Full=Tryptophan transaminase;
gene-LOC110681934	RecName: Full=50S ribosomal protein L27, chloroplastic {ECO:0000303|PubMed:10874046}; AltName: Full=CL27; AltName: Full=Chloroplastic large ribosomal subunit protein bL27c {ECO:0000303|PubMed:28007896}; Flags: Precursor;
gene-LOC110681935	RecName: Full=CMP-sialic acid transporter 4; Short=CMP-SA-Tr 4; Short=CMP-Sia-Tr 4;
gene-LOC110681936	RecName: Full=Protein transport protein Sec61 subunit gamma-2;
gene-LOC110681937	RecName: Full=WD repeat-containing protein 26 homolog {ECO:0000305}; Short=AtWDR26 {ECO:0000303|PubMed:26706055};
gene-LOC110681938	RecName: Full=Oxygen-evolving enhancer protein 2, chloroplastic; Short=OEE2; AltName: Full=23 kDa subunit of oxygen evolving system of photosystem II; AltName: Full=23 kDa thylakoid membrane protein; AltName: Full=OEC 23 kDa subunit; Flags: Precursor;
gene-LOC110681939	RecName: Full=Vacuolar protein sorting-associated protein 26A; AltName: Full=Vesicle protein sorting 26A;
gene-LOC110681941	RecName: Full=Tobamovirus multiplication protein 3; Short=AtTOM3;
gene-LOC110681942	RecName: Full=Probable protein S-acyltransferase 19; EC=2.3.1.225; AltName: Full=Probable palmitoyltransferase At4g15080; AltName: Full=Zinc finger DHHC domain-containing protein At4g15080;
gene-LOC110681943	RecName: Full=Gamma aminobutyrate transaminase 1, mitochondrial; AltName: Full=Gamma-aminobutyrate transaminase isozyme 1; Short=LeGABA-TP1; Short=SlGABA-T1; EC=2.6.1.96; Flags: Precursor;
gene-LOC110681944	RecName: Full=Probable gamma-aminobutyrate transaminase 3, mitochondrial; EC=2.6.1.96; Flags: Precursor;
gene-LOC110681947	RecName: Full=Protein FAR-RED ELONGATED HYPOCOTYL 3;
gene-LOC110681949	RecName: Full=Protein SUPPRESSOR OF FRI 4 {ECO:0000303|PubMed:17079264};
gene-LOC110681950	RecName: Full=Choline-phosphate cytidylyltransferase 2; Short=AtCCT2; EC=2.7.7.15; AltName: Full=CTP:phosphocholine cytidylyltransferase 2; AltName: Full=Phosphorylcholine transferase 2;
gene-LOC110681951	RecName: Full=Putative FBD-associated F-box protein At5g22720;
gene-LOC110681953	RecName: Full=Cytochrome P450 97B2, chloroplastic; EC=1.14.-.-; Flags: Precursor;
gene-LOC110681954	RecName: Full=Signal recognition particle 54 kDa protein, chloroplastic; Short=54 chloroplast protein; Short=54CP; Short=SRP54; Short=cpSRP54; AltName: Full=FFC; Flags: Precursor;
gene-LOC110681955	RecName: Full=Pentatricopeptide repeat-containing protein At3g22150, chloroplastic; Flags: Precursor;
gene-LOC110681956	RecName: Full=Pentatricopeptide repeat-containing protein At4g26680, mitochondrial; Flags: Precursor;
gene-LOC110681958	RecName: Full=36.4 kDa proline-rich protein;
gene-LOC110681960	RecName: Full=Succinate--CoA ligase [ADP-forming] subunit beta, mitochondrial {ECO:0000255|HAMAP-Rule:MF_03219}; EC=6.2.1.5 {ECO:0000255|HAMAP-Rule:MF_03219}; AltName: Full=Succinyl-CoA synthetase beta chain {ECO:0000255|HAMAP-Rule:MF_03219}; Short=SCS-beta {ECO:0000255|HAMAP-Rule:MF_03219}; Flags: Precursor;
gene-LOC110681961	RecName: Full=Pentatricopeptide repeat-containing protein At1g30610, chloroplastic; AltName: Full=Protein EMBRYO DEFECTIVE 2279; Flags: Precursor;
gene-LOC110681963	RecName: Full=1-aminocyclopropane-1-carboxylate oxidase 5; Short=ACC oxidase 5; Short=AtACO5; EC=1.14.17.4;
gene-LOC110681964	RecName: Full=DEAD-box ATP-dependent RNA helicase 3A, chloroplastic {ECO:0000305}; Short=ZmRH3A {ECO:0000305}; EC=3.6.4.13 {ECO:0000305}; Flags: Precursor;
gene-LOC110681965	RecName: Full=Protein LAZ1 homolog 1 {ECO:0000303|PubMed:20830211}; AltName: Full=Lazarus1 homolog 1 {ECO:0000303|PubMed:20830211}; Flags: Precursor;
gene-LOC110681966	RecName: Full=Polygalacturonase; Short=PG; EC=3.2.1.15; AltName: Full=Pectinase; Flags: Precursor;
gene-LOC110681967	RecName: Full=Flap endonuclease 1 {ECO:0000255|HAMAP-Rule:MF_03140}; Short=FEN-1 {ECO:0000255|HAMAP-Rule:MF_03140}; EC=3.1.-.- {ECO:0000255|HAMAP-Rule:MF_03140}; AltName: Full=Flap structure-specific endonuclease 1 {ECO:0000255|HAMAP-Rule:MF_03140};
gene-LOC110681969	RecName: Full=Phytochrome type A;
gene-LOC110681970	RecName: Full=Callose synthase 5; EC=2.4.1.34; AltName: Full=1,3-beta-glucan synthase; AltName: Full=Protein GLUCAN SYNTHASE-LIKE 2; AltName: Full=Protein LESS ADHERENT POLLEN 1;
gene-LOC110681971	RecName: Full=Mitogen-activated protein kinase kinase kinase 3 {ECO:0000303|PubMed:27679653}; EC=2.7.11.25 {ECO:0000250|UniProtKB:Q9C5H5}; AltName: Full=MAP3K alpha protein kinase {ECO:0000303|PubMed:10095117}; Short=AtMAP3Kalpha {ECO:0000303|PubMed:10095117};
gene-LOC110681972	RecName: Full=DNA ligase 6 {ECO:0000303|PubMed:20584150}; Short=AtLIG6 {ECO:0000303|PubMed:20584150}; Short=DNA ligase VI {ECO:0000303|PubMed:25641249}; EC=6.5.1.1 {ECO:0000250|UniProtKB:P56709, ECO:0000255|PROSITE-ProRule:PRU10135}; AltName: Full=Ligase 1 {ECO:0000303|PubMed:15155891};
gene-LOC110681973	RecName: Full=Uncharacterized protein At2g17340;
gene-LOC110681974	RecName: Full=NAD(P)H-quinone oxidoreductase subunit O, chloroplastic {ECO:0000305}; EC=1.6.5.- {ECO:0000305}; AltName: Full=NAD(P)H dehydrogenase subunit O {ECO:0000303|PubMed:21785130}; Short=NDH subunit O {ECO:0000305}; Short=NDH-O {ECO:0000303|PubMed:15608332}; AltName: Full=NADH-plastoquinone oxidoreductase subunit O {ECO:0000305}; Flags: Precursor;
gene-LOC110681975	RecName: Full=ABC transporter I family member 10; Short=ABC transporter ABCI.10; Short=AtABCI10; AltName: Full=Non-intrinsic ABC protein 13; AltName: Full=Protein EMBRYO DEFECTIVE 2751;
gene-LOC110681976	RecName: Full=50S ribosomal protein L10, chloroplastic; AltName: Full=CL10; Flags: Precursor;
gene-LOC110681977	RecName: Full=Probable polygalacturonase; Short=PG {ECO:0000250|UniProtKB:Q7M1E7}; EC=3.2.1.15; AltName: Full=Pectinase {ECO:0000250|UniProtKB:Q7M1E7};
gene-LOC110681978	RecName: Full=GDP-mannose transporter GONST1 {ECO:0000303|PubMed:11595802}; AltName: Full=Protein GOLGI NUCLEOTIDE SUGAR TRANSPORTER 1 {ECO:0000303|PubMed:11595802};
gene-LOC110681979	RecName: Full=Photosystem I reaction center subunit N, chloroplastic; Short=PSI-N; Flags: Precursor;
gene-LOC110681980	RecName: Full=Probable gamma-secretase subunit PEN-2;
gene-LOC110681983	RecName: Full=Cysteine protease XCP2 {ECO:0000305}; EC=3.4.22.-; AltName: Full=Xylem cysteine peptidase 2 {ECO:0000303|PubMed:10889267}; Short=AtXCP2 {ECO:0000303|PubMed:10889267}; Flags: Precursor;
gene-LOC110681984	RecName: Full=Ras-related protein RABC1; Short=AtRABC1; AltName: Full=Ras-related protein Rab18; Short=AtRab18;
gene-LOC110681985	RecName: Full=Nuclear intron maturase 4, mitochondrial {ECO:0000303|PubMed:19946041}; Short=AtnMat4 {ECO:0000303|PubMed:19946041}; EC=3.1.-.-; AltName: Full=Nuclear intron maturase 2 b {ECO:0000303|PubMed:12527773}; Short=AtnMat2b {ECO:0000303|PubMed:12527773}; Flags: Precursor;
gene-LOC110681986	RecName: Full=Cation/H(+) antiporter 15; AltName: Full=Protein CATION/H+ EXCHANGER 15; Short=AtCHX15;
gene-LOC110681987	RecName: Full=Pentatricopeptide repeat-containing protein At2g13600;
gene-LOC110681988	RecName: Full=ABC transporter G family member 5; Short=ABC transporter ABCG.5; Short=AtABCG5; AltName: Full=White-brown complex homolog protein 5; Short=AtWBC5;
gene-LOC110681990	RecName: Full=2-oxoisovalerate dehydrogenase subunit alpha 2, mitochondrial; EC=1.2.4.4; AltName: Full=Branched-chain alpha-keto acid dehydrogenase E1 component alpha chain; Short=BCKDE1A; Short=BCKDH E1-alpha; Flags: Precursor;
gene-LOC110681992	RecName: Full=Histone deacetylase 14; EC=3.5.1.98;
gene-LOC110681993	RecName: Full=Pentatricopeptide repeat-containing protein At1g31790;
gene-LOC110681994	RecName: Full=SAL1 phosphatase; AltName: Full=3'(2'),5'-bisphosphate nucleotidase 1; EC=3.1.3.7; AltName: Full=3'(2'),5'-bisphosphonucleoside 3'(2')-phosphohydrolase 1; AltName: Full=DPNPase 1; AltName: Full=Inositol polyphosphate 1-phosphatase 1; Short=IPPase 1; AltName: Full=Inositol-1,4-bisphosphate 1-phosphatase 1; EC=3.1.3.57; AltName: Full=Protein FIERY 1;
gene-LOC110681995	RecName: Full=BURP domain-containing protein BNM2A {ECO:0000303|PubMed:19714473}; AltName: Full=Brassica napus microspore-derived embryo protein 2 {ECO:0000303|PubMed:9790599}; Short=BNM2 {ECO:0000303|PubMed:9790599}; Flags: Precursor;
gene-LOC110681996	RecName: Full=NAC domain-containing protein 104 {ECO:0000305}; Short=ANAC104 {ECO:0000303|PubMed:15029955}; AltName: Full=Protein XYLEM NAC DOMAIN 1 {ECO:0000312|EMBL:AED97913.1};
gene-LOC110681998	RecName: Full=BURP domain-containing protein BNM2A {ECO:0000303|PubMed:19714473}; AltName: Full=Brassica napus microspore-derived embryo protein 2 {ECO:0000303|PubMed:9790599}; Short=BNM2 {ECO:0000303|PubMed:9790599}; Flags: Precursor;
gene-LOC110681999	RecName: Full=Replication protein A 70 kDa DNA-binding subunit B; Short=AtRPA70B; AltName: Full=AtRPA1-5; AltName: Full=Replication factor A protein 1B; AltName: Full=Replication protein A 1B; Short=AtRPA1B;
gene-LOC110682002	RecName: Full=Pentatricopeptide repeat-containing protein At2g03880, mitochondrial; Flags: Precursor;
gene-LOC110682004	RecName: Full=O-fucosyltransferase 38 {ECO:0000305}; Short=O-FucT-38 {ECO:0000305}; EC=2.4.1.- {ECO:0000305}; AltName: Full=O-fucosyltransferase family protein {ECO:0000312|EMBL:ARJ31455.1};
gene-LOC110682005	RecName: Full=Protein KOKOPELLI {ECO:0000303|PubMed:20478994};
gene-LOC110682006	RecName: Full=Probable inactive ATP-dependent zinc metalloprotease FTSHI 4, chloroplastic; Short=AtFTSHI4 {ECO:0000303|PubMed:12185496}; AltName: Full=Protein EMBRYO DEFECTIVE 3144 {ECO:0000303|PubMed:21139083}; AltName: Full=Protein FTSH INACTIVE PROTEASE 4 {ECO:0000303|PubMed:12185496}; Flags: Precursor;
gene-LOC110682007	RecName: Full=Pentatricopeptide repeat-containing protein At5g24830;
gene-LOC110682008	RecName: Full=Peroxisomal nicotinamide adenine dinucleotide carrier; AltName: Full=Peroxisomal NAD carrier; AltName: Full=Peroxisomal membrane protein 38, (PMP36); Short=AtPMP38; AltName: Full=Protein ABERRANT PEROXISOME MORPHOLOGY 3; AltName: Full=Solute carrier family 25 member 17;
gene-LOC110682009	RecName: Full=Zinc finger BED domain-containing protein RICESLEEPER 2; AltName: Full=Transposase-like protein RICESLEEPER 2;
gene-LOC110682010	RecName: Full=Chromatin assembly factor 1 subunit FAS2; Short=CAF-1 subunit FAS2; AltName: Full=CAF-1 p60 homolog; AltName: Full=Protein FASCIATA 2;
gene-LOC110682011	RecName: Full=Protein trichome berefringence-like 7;
gene-LOC110682013	RecName: Full=Zinc finger CCCH domain-containing protein 38; Short=AtC3H38;
gene-LOC110682014	RecName: Full=DNA repair protein RAD4 {ECO:0000312|EMBL:AED92319.1};
gene-LOC110682015	RecName: Full=UDP-glucuronate:xylan alpha-glucuronosyltransferase 1; Short=UDP-GlcA:xylan glucuronyltransferase 1; EC=2.4.1.-; AltName: Full=Glycogenin-like protein 1; AltName: Full=Plant glycogenin-like starch initiation protein 1; AltName: Full=Protein GLUCURONIC ACID SUBSTITUTION OF XYLAN 1; Short=AtGUX1;
gene-LOC110682016	RecName: Full=Probable pectinesterase/pectinesterase inhibitor 51; Includes: RecName: Full=Pectinesterase inhibitor 51; AltName: Full=Pectin methylesterase inhibitor 51; Includes: RecName: Full=Pectinesterase 51; Short=PE 51; EC=3.1.1.11; AltName: Full=Pectin methylesterase 51; Short=AtPME51; Flags: Precursor;
gene-LOC110682017	RecName: Full=Retrovirus-related Pol polyprotein from transposon RE1; AltName: Full=Retro element 1 {ECO:0000303|PubMed:10689195}; Short=AtRE1 {ECO:0000303|PubMed:10689195}; Includes: RecName: Full=Protease RE1; EC=3.4.23.-; Includes: RecName: Full=Reverse transcriptase RE1; EC=2.7.7.49; Includes: RecName: Full=Endonuclease RE1;
gene-LOC110682019	RecName: Full=Probable Histone-lysine N-methyltransferase ATXR5; EC=2.1.1.43; Flags: Precursor;
gene-LOC110682020	RecName: Full=Protein MKS1; AltName: Full=Protein MAP kinase 4 substrate 1; AltName: Full=VQ motif-containing protein 21 {ECO:0000303|PubMed:22535423}; Short=AtVQ21 {ECO:0000303|PubMed:22535423};
gene-LOC110682022	RecName: Full=COMPASS-like H3K4 histone methylase component WDR5A {ECO:0000303|PubMed:19567704}; Short=AtWDR5A {ECO:0000303|PubMed:19567704};
gene-LOC110682023	RecName: Full=U-box domain-containing protein 27; EC=2.3.2.27; AltName: Full=Plant U-box protein 27; AltName: Full=RING-type E3 ubiquitin transferase PUB27 {ECO:0000305};
gene-LOC110682024	RecName: Full=Protein TONSOKU; AltName: Full=Protein BRUSHY 1; AltName: Full=Protein MGOUN 3;
gene-LOC110682027	RecName: Full=Autophagy-related protein 13b {ECO:0000303|PubMed:12114572}; Short=AtAPG13b {ECO:0000303|PubMed:12114572};
gene-LOC110682028	RecName: Full=Serine/threonine-protein kinase ATG1c {ECO:0000305}; EC=2.7.11.-; AltName: Full=Autophagy-related protein 1c {ECO:0000303|PubMed:12114572}; Short=AtAPG1c {ECO:0000303|PubMed:12114572};
gene-LOC110682029	RecName: Full=RING-H2 finger protein ATL78; EC=2.3.2.27 {ECO:0000305}; AltName: Full=RING-type E3 ubiquitin transferase ATL78 {ECO:0000305};
gene-LOC110682030	RecName: Full=RING-H2 finger protein ATL78; EC=2.3.2.27 {ECO:0000305}; AltName: Full=RING-type E3 ubiquitin transferase ATL78 {ECO:0000305};
gene-LOC110682031	RecName: Full=RING-H2 finger protein ATL78; EC=2.3.2.27 {ECO:0000305}; AltName: Full=RING-type E3 ubiquitin transferase ATL78 {ECO:0000305};
gene-LOC110682032	RecName: Full=RING-H2 finger protein ATL78; EC=2.3.2.27 {ECO:0000305}; AltName: Full=RING-type E3 ubiquitin transferase ATL78 {ECO:0000305};
gene-LOC110682033	RecName: Full=RING-H2 finger protein ATL78; EC=2.3.2.27 {ECO:0000305}; AltName: Full=RING-type E3 ubiquitin transferase ATL78 {ECO:0000305};
gene-LOC110682037	RecName: Full=Probable plastid-lipid-associated protein 7, chloroplastic; AltName: Full=Fibrillin-5; Flags: Precursor;
gene-LOC110682038	RecName: Full=Protein BOLA2 {ECO:0000303|PubMed:24203231};
gene-LOC110682039	RecName: Full=Trihelix transcription factor GT-2; AltName: Full=Trihelix DNA-binding protein GT-2;
gene-LOC110682040	RecName: Full=Protein Mut11; AltName: Full=Mut11p;
gene-LOC110682045	RecName: Full=WAT1-related protein At5g64700;
gene-LOC110682047	RecName: Full=Probable mediator of RNA polymerase II transcription subunit 26c;
gene-LOC110682048	RecName: Full=Protein MAIN-LIKE 1 {ECO:0000303|PubMed:24635680};
gene-LOC110682049	RecName: Full=Probable cinnamyl alcohol dehydrogenase 9; Short=AtCAD9; EC=1.1.1.195;
gene-LOC110682050	RecName: Full=Ethylene-responsive transcription factor ERF113; AltName: Full=Protein RELATED TO AP2 6L {ECO:0000305};
gene-LOC110682051	RecName: Full=Disease resistance protein RGA2; AltName: Full=Blight resistance protein RPI; AltName: Full=RGA2-blb;
gene-LOC110682052	RecName: Full=Ribonucleoside-diphosphate reductase large subunit {ECO:0000303|PubMed:10542051}; EC=1.17.4.1; AltName: Full=Protein DEFECTIVE IN POLLEN DNA DEGRADATION 2 {ECO:0000303|PubMed:22239102}; AltName: Full=Ribonucleoside-diphosphate reductase R1 subunit {ECO:0000303|PubMed:10542051}; Short=AtRNR1;
gene-LOC110682053	RecName: Full=Protein LIKE COV 2 {ECO:0000303|PubMed:12668628};
gene-LOC110682054	RecName: Full=RNA-binding protein CP33, chloroplastic {ECO:0000305}; AltName: Full=Protein PIGMENT DEFECTIVE 322; Flags: Precursor;
gene-LOC110682055	RecName: Full=Polypyrimidine tract-binding protein homolog 3;
gene-LOC110682057	RecName: Full=60S ribosomal protein L3-1; AltName: Full=Protein EMBRYO DEFECTIVE 2207;
gene-LOC110682058	RecName: Full=Dynein assembly factor with WDR repeat domains 1; AltName: Full=Outer row dynein assembly protein 16;
gene-LOC110682059	RecName: Full=Protein S-acyltransferase 8; EC=2.3.1.225; AltName: Full=Probable palmitoyltransferase At4g24630; AltName: Full=Zinc finger DHHC domain-containing protein At4g24630;
gene-LOC110682060	RecName: Full=Ubiquitin carboxyl-terminal hydrolase 27; EC=3.4.19.12; AltName: Full=Deubiquitinating enzyme 27; Short=AtUBP27; AltName: Full=Ubiquitin thioesterase 27; AltName: Full=Ubiquitin-specific-processing protease 27;
gene-LOC110682061	RecName: Full=Sm-like protein LSM5 {ECO:0000305}; Short=AtLSM5 {ECO:0000303|PubMed:23620288}; AltName: Full=Protein SUPERSENSITIVE TO ABA AND DROUGHT 1 {ECO:0000303|PubMed:11740939}; Short=AtSAD1 {ECO:0000303|PubMed:11740939}; AltName: Full=U6 snRNA-associated Sm-like protein LSM5 {ECO:0000305};
gene-LOC110682062	RecName: Full=Crossover junction endonuclease EME1B; EC=3.1.22.-; AltName: Full=Essential meiotic endonuclease 1B; Short=AtEME1B;
gene-LOC110682063	RecName: Full=TSL-kinase interacting protein 1; AltName: Full=Myb-related protein TKI1;
gene-LOC110682064	RecName: Full=UDP-rhamnose/UDP-galactose transporter 4 {ECO:0000312|EMBL:AKA88217.1}; Short=UDP-Rha/UDP-Gal transporter 4 {ECO:0000303|PubMed:25053812}; AltName: Full=Bi-functional UDP-rhamnose/UDP-galactose transporter {ECO:0000312|EMBL:AIJ01998.1}; AltName: Full=Nucleotide sugar transporter-KT 1 {ECO:0000303|PubMed:16831428}; Short=AtNST-KT1 {ECO:0000303|PubMed:16831428};
gene-LOC110682065	RecName: Full=Serine/threonine-protein kinase TIO; EC=2.7.11.1; AltName: Full=Fused homolog; Short=AtFUSED; AltName: Full=Protein TWO-IN-ONE; Short=AtTIO;
gene-LOC110682066	RecName: Full=Systemin receptor SR160; EC=2.7.11.1; AltName: Full=Brassinosteroid LRR receptor kinase; Flags: Precursor;
gene-LOC110682067	RecName: Full=Probable WRKY transcription factor 13; AltName: Full=WRKY DNA-binding protein 13;
gene-LOC110682071	RecName: Full=Transcription factor bHLH106; AltName: Full=Basic helix-loop-helix protein 106; Short=AtbHLH106; Short=bHLH 106; AltName: Full=Transcription factor EN 56; AltName: Full=bHLH transcription factor bHLH106;
gene-LOC110682073	RecName: Full=Kinesin-like protein KIN-14B {ECO:0000305}; AltName: Full=Kinesin CDKA-1-associated protein 2 {ECO:0000303|PubMed:15247388}; AltName: Full=Kinesin-like protein KCA2 {ECO:0000303|PubMed:15247388}; AltName: Full=Kinesin-like protein for actin-based chloroplast movement 2 {ECO:0000303|PubMed:20418504};
gene-LOC110682074	RecName: Full=MADS-box protein JOINTLESS; AltName: Full=LeMADS;
gene-LOC110682075	RecName: Full=Very-long-chain (3R)-3-hydroxyacyl-CoA dehydratase PASTICCINO 2A {ECO:0000305}; EC=4.2.1.134 {ECO:0000250|UniProtKB:Q8VZB2}; AltName: Full=3-hydroxyacyl-CoA dehydratase PASTICCINO 2A; Short=HACD; Short=PAS2A; AltName: Full=Protein tyrosine phosphatase-like protein;
gene-LOC110682077	RecName: Full=Magnesium transporter MRS2-2; AltName: Full=Magnesium Transporter 9; Short=AtMGT9;
gene-LOC110682078	RecName: Full=Mechanosensitive ion channel protein 2, chloroplastic; AltName: Full=Mechanosensitive channel of small conductance-like 2; AltName: Full=MscS-Like protein 2; Flags: Precursor;
gene-LOC110682079	RecName: Full=Uncharacterized protein At4g38062;
gene-LOC110682080	RecName: Full=O-fucosyltransferase 39 {ECO:0000305}; Short=O-FucT-39 {ECO:0000305}; EC=2.4.1.- {ECO:0000305}; AltName: Full=O-fucosyltransferase family protein {ECO:0000312|EMBL:ARJ31456.1};
gene-LOC110682083	RecName: Full=Protein NETWORKED 2D {ECO:0000303|PubMed:22840520};
gene-LOC110682084	RecName: Full=Nicotinamidase 1 {ECO:0000305}; Short=AtNIC1 {ECO:0000303|PubMed:17335512}; EC=3.5.1.19 {ECO:0000269|PubMed:17335512}; AltName: Full=Nicotinamide deamidase 1;
gene-LOC110682085	RecName: Full=Nucleobase-ascorbate transporter 11; Short=AtNAT11;
gene-LOC110682086	RecName: Full=Protein ecdysoneless homolog {ECO:0000250|UniProtKB:Q9W032};
gene-LOC110682087	RecName: Full=12-oxophytodienoate reductase 7; EC=1.3.1.42; AltName: Full=12-oxophytodienoate-10,11-reductase 7; Short=OPDA-reductase 7; Short=OsOPR7;
gene-LOC110682089	RecName: Full=Expansin-A20; Short=AtEXPA20; AltName: Full=Alpha-expansin-20; Short=At-EXP20; Short=AtEx20; AltName: Full=Ath-ExpAlpha-1.23; Flags: Precursor;
gene-LOC110682091	RecName: Full=Putative U-box domain-containing protein 50; EC=2.3.2.27; AltName: Full=Plant U-box protein 50; AltName: Full=RING-type E3 ubiquitin transferase PUB50 {ECO:0000305};
gene-LOC110682092	RecName: Full=AP2-like ethylene-responsive transcription factor AIL6; AltName: Full=Protein AINTEGUMENTA-LIKE 6;
gene-LOC110682094	RecName: Full=Receptor-like cytosolic serine/threonine-protein kinase RBK1; EC=2.7.11.1; AltName: Full=Protein ROP BINDING PROTEIN KINASES 1;
gene-LOC110682095	RecName: Full=RNA-binding KH domain-containing protein RCF3 {ECO:0000305|PubMed:23087326}; AltName: Full=Protein ENHANCED STRESS RESPONSE 1 {ECO:0000303|PubMed:25985302}; AltName: Full=Protein HIGH OSMOTIC STRESS GENE EXPRESSION 5 {ECO:0000303|PubMed:24146632}; AltName: Full=Protein REGULATOR OF CBF GENE EXPRESSION 3 {ECO:0000303|PubMed:23087326}; AltName: Full=Protein SHINY 1 {ECO:0000303|PubMed…
gene-LOC110682096	RecName: Full=Probable 1-deoxy-D-xylulose-5-phosphate synthase 2, chloroplastic; Short=1-deoxyxylulose-5-phosphate synthase; Short=DXP synthase; Short=DXPS; EC=2.2.1.7; Flags: Precursor;
gene-LOC110682097	RecName: Full=Pentatricopeptide repeat-containing protein At5g65570;
gene-LOC110682098	RecName: Full=Flavanone 3-dioxygenase 3 {ECO:0000305}; EC=1.14.11.9 {ECO:0000269|PubMed:18413994}; AltName: Full=Flavanone 3-beta-hydroxylase 3 {ECO:0000305}; AltName: Full=Flavanone 3-hydroxylase 3 {ECO:0000303|PubMed:18413994}; Short=OsF3H-3 {ECO:0000303|PubMed:18413994}; AltName: Full=Flavonoid 3-hydroxylase {ECO:0000303|PubMed:18726614}; Short=OsF3H {ECO:0000303|PubMed:18726614};
gene-LOC110682099	RecName: Full=Flavanone 3-dioxygenase 3 {ECO:0000305}; EC=1.14.11.9 {ECO:0000269|PubMed:18413994}; AltName: Full=Flavanone 3-beta-hydroxylase 3 {ECO:0000305}; AltName: Full=Flavanone 3-hydroxylase 3 {ECO:0000303|PubMed:18413994}; Short=OsF3H-3 {ECO:0000303|PubMed:18413994}; AltName: Full=Flavonoid 3-hydroxylase {ECO:0000303|PubMed:18726614}; Short=OsF3H {ECO:0000303|PubMed:18726614};
gene-LOC110682100	RecName: Full=Glutamate--tRNA ligase, chloroplastic/mitochondrial; EC=6.1.1.17; AltName: Full=Glutamyl-tRNA synthetase; Short=GluRS; Flags: Precursor;
gene-LOC110682101	RecName: Full=Probable glycosyltransferase At5g20260; EC=2.4.-.-;
gene-LOC110682103	RecName: Full=Dynamin-related protein 3B; AltName: Full=Dynamin-like protein 2b;
gene-LOC110682104	RecName: Full=Methylmalonate-semialdehyde dehydrogenase [acylating], mitochondrial; Short=MM-ALDH; Short=MMSDH; Short=Malonate-semialdehyde dehydrogenase [acylating]; EC=1.2.1.27; AltName: Full=Aldehyde dehydrogenase family 6 member B2; Flags: Precursor;
gene-LOC110682107	RecName: Full=Kinesin-like protein KIN-14R {ECO:0000305};
gene-LOC110682108	RecName: Full=Dof zinc finger protein DOF5.7; Short=AtDOF5.7;
gene-LOC110682109	RecName: Full=Brefeldin A-inhibited guanine nucleotide-exchange protein 1; Short=BIG1; AltName: Full=ARF guanine-nucleotide exchange factor BIG1;
gene-LOC110682110	RecName: Full=Elongator complex protein 4; Short=AtELP4; AltName: Full=Elongator component 4; AltName: Full=Protein ELONGATA 1;
gene-LOC110682111	RecName: Full=Probable mannitol dehydrogenase; EC=1.1.1.255; AltName: Full=NAD-dependent mannitol dehydrogenase;
gene-LOC110682112	RecName: Full=Probable mannitol dehydrogenase; EC=1.1.1.255; AltName: Full=NAD-dependent mannitol dehydrogenase;
gene-LOC110682113	RecName: Full=Aspartyl protease family protein 1 {ECO:0000305}; EC=3.4.23.- {ECO:0000305}; Flags: Precursor;
gene-LOC110682114	RecName: Full=Splicing factor U2af large subunit B {ECO:0000303|PubMed:24580679}; AltName: Full=U2 auxiliary factor 65 kDa subunit B {ECO:0000303|PubMed:24580679}; AltName: Full=U2 small nuclear ribonucleoprotein auxiliary factor large subunit B {ECO:0000303|PubMed:24580679}; Short=U2 snRNP auxiliary factor large subunit B {ECO:0000303|PubMed:24580679};
gene-LOC110682116	RecName: Full=Aspartyl protease family protein 1 {ECO:0000305}; EC=3.4.23.- {ECO:0000305}; Flags: Precursor;
gene-LOC110682117	RecName: Full=Peroxidase 64; Short=Atperox P64; EC=1.11.1.7; AltName: Full=ATP17a; AltName: Full=PRXR4; Flags: Precursor;
gene-LOC110682118	RecName: Full=Peroxidase 64; Short=Atperox P64; EC=1.11.1.7; AltName: Full=ATP17a; AltName: Full=PRXR4; Flags: Precursor;
gene-LOC110682121	RecName: Full=La-related protein 1C; Short=AtLARP1c;
gene-LOC110682122	RecName: Full=Pentatricopeptide repeat-containing protein At3g51320;
gene-LOC110682123	RecName: Full=SKP1-like protein 1A {ECO:0000303|PubMed:10778750}; Short=SKP1-like 1 {ECO:0000303|PubMed:10778750}; AltName: Full=UFO-binding protein 1 {ECO:0000303|PubMed:10607296};
gene-LOC110682124	RecName: Full=3-hydroxy-3-methylglutaryl-coenzyme A reductase; Short=HMG-CoA reductase; EC=1.1.1.34;
gene-LOC110682126	RecName: Full=Protein MID1-COMPLEMENTING ACTIVITY 1;
gene-LOC110682128	RecName: Full=Protein PIN-LIKES 1 {ECO:0000303|PubMed:22504182}; AltName: Full=Auxin efflux carrier-like protein 1 {ECO:0000303|PubMed:22504182};
gene-LOC110682129	RecName: Full=Homeobox-leucine zipper protein ATHB-40; AltName: Full=HD-ZIP protein ATHB-40; AltName: Full=Homeodomain transcription factor ATHB-40;
gene-LOC110682130	RecName: Full=Protein HOTHEAD; AltName: Full=Protein ADHESION OF CALYX EDGES; Flags: Precursor;
gene-LOC110682131	RecName: Full=Serine/threonine-protein phosphatase 7; EC=3.1.3.16;
gene-LOC110682133	RecName: Full=3-hydroxy-3-methylglutaryl-coenzyme A reductase 2; Short=HMG-CoA reductase 2; EC=1.1.1.34; Flags: Fragment;
gene-LOC110682134	RecName: Full=AT-hook motif nuclear-localized protein 25 {ECO:0000312|EMBL:FAA00296.1}; AltName: Full=AT-hook protein of GA feedback 1 {ECO:0000303|PubMed:17277098};
gene-LOC110682135	RecName: Full=ATP-dependent DNA helicase 2 subunit KU70; EC=3.6.4.12; AltName: Full=ATP-dependent DNA helicase 2 subunit 1; AltName: Full=ATP-dependent DNA helicase II 70 kDa subunit;
gene-LOC110682137	RecName: Full=Protein MICRORCHIDIA 6 {ECO:0000303|PubMed:22555433}; Short=AtMORC6 {ECO:0000303|PubMed:22555433}; EC=3.6.-.- {ECO:0000269|PubMed:22560611}; AltName: Full=Protein CRT1-homolog 6 {ECO:0000303|PubMed:19704828}; Short=CRT1-h6 {ECO:0000303|PubMed:19704828}; AltName: Full=Protein DEFECTIVE IN MERISTEM SILENCING 11 {ECO:0000303|PubMed:22560611};
gene-LOC110682138	RecName: Full=Plant intracellular Ras-group-related LRR protein 4;
gene-LOC110682139	RecName: Full=Mitochondrial phosphate carrier protein 1, mitochondrial; AltName: Full=Mitochondrial phosphate transporter 1; Short=MPT1; AltName: Full=Phosphate transporter 3;3;
gene-LOC110682140	RecName: Full=Monosaccharide-sensing protein 2; AltName: Full=Sugar transporter MSSP2;
gene-LOC110682141	RecName: Full=Protein FAR1-RELATED SEQUENCE 5;
gene-LOC110682142	RecName: Full=Splicing factor-like protein 1 {ECO:0000303|PubMed:24580679}; Short=AtSF1 {ECO:0000303|PubMed:24580679}; Short=SF1 homolog protein {ECO:0000303|PubMed:24580679};
gene-LOC110682143	RecName: Full=MLO-like protein 8; Short=AtMlo8;
gene-LOC110682144	RecName: Full=RING-H2 finger protein ATL80; EC=2.3.2.27 {ECO:0000305}; AltName: Full=RING-type E3 ubiquitin transferase ATL80 {ECO:0000305};
gene-LOC110682146	RecName: Full=Protein PIN-LIKES 7 {ECO:0000303|PubMed:22504182}; AltName: Full=Auxin efflux carrier-like protein 7 {ECO:0000303|PubMed:22504182};
gene-LOC110682148	RecName: Full=Protein PIN-LIKES 7 {ECO:0000303|PubMed:22504182}; AltName: Full=Auxin efflux carrier-like protein 7 {ECO:0000303|PubMed:22504182};
gene-LOC110682149	RecName: Full=Putative disease resistance protein RGA4; AltName: Full=RGA4-blb;
gene-LOC110682150	RecName: Full=Exosome complex exonuclease RRP44 homolog A {ECO:0000305}; Short=RRP44 homolog A {ECO:0000305}; EC=3.1.13.-; EC=3.1.26.-; AltName: Full=Protein EMBRYO DEFECTIVE 2763 {ECO:0000305}; AltName: Full=Ribosomal RNA-processing protein 44A {ECO:0000305}; Short=AtRRP44A {ECO:0000303|PubMed:24244451};
gene-LOC110682152	RecName: Full=Thioredoxin-like protein YLS8; AltName: Full=Protein YELLOW-LEAF-SPECIFIC GENE 8;
gene-LOC110682153	RecName: Full=Serine/threonine-protein kinase/endoribonuclease IRE1a; AltName: Full=Endoplasmic reticulum-to-nucleus signaling 1-2; AltName: Full=Inositol-requiring protein 1-2; Short=AtIRE1-2; AltName: Full=Serine/threonine-protein kinase/endoribonuclease IRE1-2; Includes: RecName: Full=Serine/threonine-protein kinase; EC=2.7.11.1; Includes: RecName: Full=Endoribonuclease; EC=3.1.26.-; Flags: Pr…
gene-LOC110682155	RecName: Full=Glutamate receptor 3.6; AltName: Full=Ligand-gated ion channel 3.6; Flags: Precursor;
gene-LOC110682156	RecName: Full=50S ribosomal protein L11, chloroplastic {ECO:0000255|HAMAP-Rule:MF_00736};
gene-LOC110682157	RecName: Full=Amino acid transporter AVT3C {ECO:0000305}; Short=AtAvt3C {ECO:0000303|PubMed:27925655}; AltName: Full=Aromatic and neutral amino acid transporter-like protein 2 {ECO:0000305};
gene-LOC110682158	RecName: Full=Serine/threonine-protein kinase AFC1; EC=2.7.12.1;
gene-LOC110682159	RecName: Full=Protein FAR1-RELATED SEQUENCE 9;
gene-LOC110682162	RecName: Full=DNA mismatch repair protein MLH3; AltName: Full=MutL protein homolog 3;
gene-LOC110682163	RecName: Full=Putative F-box/LRR-repeat protein At5g41630;
gene-LOC110682165	RecName: Full=WUSCHEL-related homeobox 13;
gene-LOC110682167	RecName: Full=E3 ubiquitin-protein ligase MBR2; EC=2.3.2.27; AltName: Full=HAL3-interacting protein 1 homolog; Short=AtHIP1; AltName: Full=MED25-binding RING-H2 protein 2; AltName: Full=RING-H2 finger MBR2; AltName: Full=RING-type E3 ubiquitin transferase MBR2 {ECO:0000305};
gene-LOC110682168	RecName: Full=Transcription factor TGA1; AltName: Full=DNA-binding protein TGA1a-like protein; AltName: Full=bZIP transcription factor 47; Short=AtbZIP47;
gene-LOC110682171	RecName: Full=11-beta-hydroxysteroid dehydrogenase 1B; EC=1.1.1.146; AltName: Full=17-beta-hydroxysteroid dehydrogenase 1B; EC=1.1.1.-; AltName: Full=Hydroxysteroid dehydrogenase 1; Short=AtHSD1;
gene-LOC110682174	RecName: Full=Protein CELLULOSE SYNTHASE INTERACTIVE 1 {ECO:0000303|PubMed:20616083}; AltName: Full=Protein POM-POM 2 {ECO:0000303|PubMed:7743935};
gene-LOC110682175	RecName: Full=Tubulin-folding cofactor A; Short=AtTFCA; Short=CFA; AltName: Full=Protein KIESEL; AltName: Full=TCP1-chaperonin cofactor A; AltName: Full=Tubulin-specific chaperone A;
gene-LOC110682176	RecName: Full=Aspartic proteinase-like protein 1; EC=3.4.23.-; Flags: Precursor;
gene-LOC110682177	RecName: Full=Photosynthetic NDH subunit of lumenal location 4, chloroplastic {ECO:0000303|PubMed:21785130}; AltName: Full=FK506-binding protein 16-2; Short=AtFKBP16-2; AltName: Full=Immunophilin FKBP16-2; AltName: Full=Peptidyl-prolyl cis-trans isomerase FKBP16-2; Short=PPIase FKBP16-2; EC=5.2.1.8; AltName: Full=Rotamase; Flags: Precursor;
gene-LOC110682178	RecName: Full=Heavy metal-associated isoprenylated plant protein 23 {ECO:0000303|PubMed:21072340, ECO:0000303|PubMed:23368984}; Short=AtHIP23 {ECO:0000303|PubMed:21072340, ECO:0000303|PubMed:23368984}; Flags: Precursor;
gene-LOC110682179	RecName: Full=L-ascorbate oxidase; Short=ASO; Short=Ascorbase; EC=1.10.3.3; Flags: Precursor;
gene-LOC110682180	RecName: Full=Agamous-like MADS-box protein AGL104 {ECO:0000305};
gene-LOC110682182	RecName: Full=Protein NEN4 {ECO:0000303|PubMed:25081480}; AltName: Full=NAC45/NAC86-dependent exonuclease-domain protein 4 {ECO:0000303|PubMed:25081480}; EC=3.1.11.-;
gene-LOC110682183	RecName: Full=Protein ALP1-like {ECO:0000305}; EC=3.1.-.-;
gene-LOC110682184	RecName: Full=Transcription termination factor MTERF6, chloroplastic/mitochondrial {ECO:0000305}; AltName: Full=Mitochondrial transcription termination factor 6 {ECO:0000303|PubMed:23087700}; AltName: Full=Protein PIGMENT DEFECTIVE 191 {ECO:0000305}; Flags: Precursor;
gene-LOC110682185	RecName: Full=Isocitrate dehydrogenase [NADP], chloroplastic/mitochondrial; EC=1.1.1.42; Flags: Precursor;
gene-LOC110682186	RecName: Full=Inositol-3-phosphate synthase; Short=MIP synthase; EC=5.5.1.4; AltName: Full=Myo-inositol 1-phosphate synthase; Short=IPS; Short=MI-1-P synthase;
gene-LOC110682188	RecName: Full=Acyl-coenzyme A oxidase 2, peroxisomal; Short=AOX 2; EC=1.3.3.6; AltName: Full=Long-chain acyl-CoA oxidase; Short=AtCX2; Flags: Precursor;
gene-LOC110682189	RecName: Full=Nitrate regulatory gene2 protein {ECO:0000303|PubMed:26744214}; Short=NRG2 protein {ECO:0000303|PubMed:26744214};
gene-LOC110682192	RecName: Full=Ethylene-responsive transcription factor ERF060;
gene-LOC110682193	RecName: Full=Pentatricopeptide repeat-containing protein At4g38150;
gene-LOC110682194	RecName: Full=Probable trehalose-phosphate phosphatase J; Short=AtTPPJ; EC=3.1.3.12; AltName: Full=Trehalose 6-phosphate phosphatase;
gene-LOC110682196	RecName: Full=PLAT domain-containing protein 2 {ECO:0000305}; Short=AtPLAT2 {ECO:0000303|PubMed:25396746}; Short=PLAT domain protein 2 {ECO:0000303|PubMed:25396746}; Flags: Precursor;
gene-LOC110682197	RecName: Full=Inactive TPR repeat-containing thioredoxin TTL3; AltName: Full=Tetratricopeptide repeat thioredoxin-like 3; AltName: Full=VH1-interacting TPR-containing protein;
gene-LOC110682198	RecName: Full=Protein SCO1 homolog 2, mitochondrial; AltName: Full=Homolog of the copper chaperone SCO1 member 2; Short=HCC2; Flags: Precursor;
gene-LOC110682199	RecName: Full=Mediator of RNA polymerase II transcription subunit 30;
gene-LOC110682204	RecName: Full=AP-1 complex subunit sigma-2; AltName: Full=Adaptor AP-1 19 kDa protein; AltName: Full=Adaptor protein complex AP-1 sigma-2 subunit; AltName: Full=Adaptor-related protein complex 1 sigma-2 subunit; AltName: Full=Clathrin assembly protein complex 1 sigma-2 small chain; AltName: Full=Clathrin assembly small subunit protein AP19-2; Short=AtAP19-2; AltName: Full=Sigma 2 subunit of AP-1 …
gene-LOC110682205	RecName: Full=Annexin D7; AltName: Full=AnnAt7;
gene-LOC110682208	RecName: Full=Asparagine synthetase [glutamine-hydrolyzing] 2; EC=6.3.5.4; AltName: Full=Glutamine-dependent asparagine synthetase 2;
gene-LOC110682209	RecName: Full=CMP-sialic acid transporter 5; Short=CMP-SA-Tr 5; Short=CMP-Sia-Tr 5;
gene-LOC110682210	RecName: Full=BTB/POZ domain-containing protein DOT3; AltName: Full=Protein DEFECTIVELY ORGANIZED TRIBUTARIES 3 {ECO:0000303|PubMed:18643975};
gene-LOC110682211	RecName: Full=50S ribosomal protein L23, chloroplastic;
gene-LOC110682212	RecName: Full=Ras-related protein RABH1e; Short=AtRABH1e;
gene-LOC110682214	RecName: Full=Cyclin-dependent kinase C-1; Short=CDKC;1; EC=2.7.11.22; EC=2.7.11.23;
gene-LOC110682215	RecName: Full=Phototropin-2; EC=2.7.11.1; AltName: Full=Defective in chloroplast avoidance protein 1; AltName: Full=Non-phototropic hypocotyl 1-like protein 1; Short=AtKin7; Short=NPH1-like protein 1;
gene-LOC110682216	RecName: Full=Probable mitochondrial adenine nucleotide transporter BTL3; AltName: Full=Adenine nucleotide transporter BT1-like protein 3;
gene-LOC110682217	RecName: Full=Calmodulin-binding transcription activator 3 {ECO:0000303|PubMed:11925432}; Short=AtCAMTA3 {ECO:0000303|PubMed:11925432}; AltName: Full=Ethylene-induced calmodulin-binding protein 1 {ECO:0000303|PubMed:11162426}; Short=EICBP1 {ECO:0000303|PubMed:11162426}; AltName: Full=Ethylene-induced calmodulin-binding protein a {ECO:0000303|PubMed:11782485}; Short=EICBP.a {ECO:0000303|PubMed:117…
gene-LOC110682218	RecName: Full=Ubiquitin carboxyl-terminal hydrolase 3; EC=3.4.19.12; AltName: Full=Deubiquitinating enzyme 3; Short=AtUBP3; AltName: Full=Ubiquitin thioesterase 3; AltName: Full=Ubiquitin-specific-processing protease 3;
gene-LOC110682219	RecName: Full=50S ribosomal protein L29, chloroplastic {ECO:0000303|PubMed:10874046}; AltName: Full=CL29; AltName: Full=Chloroplastic large ribosomal subunit protein uL29c {ECO:0000303|PubMed:28007896}; Flags: Precursor;
gene-LOC110682220	RecName: Full=Transcription factor MYB92 {ECO:0000303|PubMed:9839469}; AltName: Full=Myb-related protein 92 {ECO:0000303|PubMed:9839469}; Short=AtMYB92 {ECO:0000303|PubMed:9839469};
gene-LOC110682222	RecName: Full=Protein SENSITIVE TO PROTON RHIZOTOXICITY 2 {ECO:0000303|PubMed:23935008}; AltName: Full=Zinc finger protein STOP2 {ECO:0000303|PubMed:23935008};
gene-LOC110682223	RecName: Full=LRR receptor kinase SERK2 {ECO:0000305}; EC=2.7.11.1 {ECO:0000305}; AltName: Full=BRI1-associated receptor kinase 1 homolog 5 {ECO:0000305}; Short=OsBAK1-5 {ECO:0000305}; AltName: Full=Somatic embryogenesis receptor kinase 4 {ECO:0000305}; Short=OsSERK4 {ECO:0000303|PubMed:19754838}; Flags: Precursor;
gene-LOC110682224	RecName: Full=Tetraketide alpha-pyrone reductase 1; EC=1.1.1.-; AltName: Full=Protein DIHYDROFLAVONOL 4-REDUCTASE-LIKE 1;
gene-LOC110682226	RecName: Full=Probable pectin methyltransferase QUA2; EC=2.1.1.-; AltName: Full=Protein OVERSENSITIVE TO SUGAR 1; AltName: Full=Protein QUASIMODO 2; AltName: Full=Protein TUMOROUS SHOOT DEVELOPMENT 2;
gene-LOC110682227	RecName: Full=Molybdate transporter 1; AltName: Full=Sulfate transporter like protein 5.2;
gene-LOC110682229	RecName: Full=Probable CCR4-associated factor 1 homolog 7; EC=3.1.13.4;
gene-LOC110682230	RecName: Full=Haloacid dehalogenase-like hydrolase domain-containing protein At4g39970; EC=3.1.3.-; Flags: Precursor;
gene-LOC110682233	RecName: Full=Tetraketide alpha-pyrone reductase 1; EC=1.1.1.-; AltName: Full=Protein DIHYDROFLAVONOL 4-REDUCTASE-LIKE 1;
gene-LOC110682234	RecName: Full=F-box protein FBW2; AltName: Full=SKP1-interacting partner 18;
gene-LOC110682235	RecName: Full=ABC transporter G family member 11; Short=ABC transporter ABCG.11; Short=AtABCG11; AltName: Full=Protein CUTICULAR DEFECT AND ORGAN FUSION 1; AltName: Full=Protein DESPERADO; AltName: Full=Protein PERMEABLE LEAVES 1; AltName: Full=White-brown complex homolog protein 11; Short=AtWBC11;
gene-LOC110682237	RecName: Full=Polyadenylate-binding protein 2 {ECO:0000303|PubMed:18479511}; Short=AtPabN2 {ECO:0000303|PubMed:18479511}; Short=AtPabN3 {ECO:0000303|PubMed:23334891}; Short=Poly(A)-binding protein 2 {ECO:0000303|PubMed:18479511}; AltName: Full=Nuclear poly(A)-binding protein 2 {ECO:0000305}; AltName: Full=Poly(A)-binding protein II {ECO:0000305}; Short=PABII {ECO:0000305};
gene-LOC110682239	RecName: Full=Molybdenum cofactor sulfurase {ECO:0000255|HAMAP-Rule:MF_03050}; Short=MCS {ECO:0000255|HAMAP-Rule:MF_03050}; Short=MOS {ECO:0000255|HAMAP-Rule:MF_03050}; Short=MoCo sulfurase {ECO:0000255|HAMAP-Rule:MF_03050}; EC=2.8.1.9 {ECO:0000255|HAMAP-Rule:MF_03050}; AltName: Full=Molybdenum cofactor sulfurtransferase {ECO:0000255|HAMAP-Rule:MF_03050};
gene-LOC110682242	RecName: Full=GDSL esterase/lipase At2g23540; EC=3.1.1.-; AltName: Full=Extracellular lipase At2g23540; Flags: Precursor;
gene-LOC110682243	RecName: Full=Dof zinc finger protein DOF5.8; Short=AtDOF5.8;
gene-LOC110682244	RecName: Full=Nuclear pore complex protein NUP58 {ECO:0000303|PubMed:21189294}; AltName: Full=Nucleoporin 58; AltName: Full=Protein TRANSCURVATA1 {ECO:0000303|PubMed:23840761};
gene-LOC110682246	RecName: Full=Methylesterase 8; Short=AtMES8; EC=3.1.1.-;
gene-LOC110682247	RecName: Full=Methylesterase 10; Short=AtMES10; EC=3.1.1.-;
gene-LOC110682248	RecName: Full=Autophagy-related protein 101 {ECO:0000303|PubMed:24563201};
gene-LOC110682249	RecName: Full=Dof zinc finger protein DOF5.3; Short=AtDOF5.3;
gene-LOC110682250	RecName: Full=L-ascorbate oxidase homolog; EC=1.10.3.-; AltName: Full=Pollen-specific protein NTP303; Flags: Precursor;
gene-LOC110682252	RecName: Full=Ent-kaur-16-ene synthase, chloroplastic; EC=4.2.3.19; AltName: Full=Ent-kaurene synthase; AltName: Full=Ent-kaurene synthase B; Short=KSB; Flags: Precursor;
gene-LOC110682253	RecName: Full=Monocopper oxidase-like protein SKS1; Flags: Precursor;
gene-LOC110682254	RecName: Full=L-ascorbate oxidase homolog; EC=1.10.3.-; Flags: Precursor;
gene-LOC110682255	RecName: Full=Pentatricopeptide repeat-containing protein At4g37170;
gene-LOC110682256	RecName: Full=Bifunctional riboflavin biosynthesis protein RIBA 1, chloroplastic; Short=AtRIBA1; Includes: RecName: Full=3,4-dihydroxy-2-butanone 4-phosphate synthase; Short=DHBP synthase; EC=4.1.99.12; Includes: RecName: Full=GTP cyclohydrolase-2; EC=3.5.4.25; AltName: Full=GTP cyclohydrolase II; Flags: Precursor;
gene-LOC110682257	RecName: Full=Serine/threonine-protein kinase SRK2I; EC=2.7.11.1; AltName: Full=OST1-kinase-like 2; AltName: Full=Protein ATHPROKIN B; AltName: Full=SNF1-related kinase 2.3; Short=SnRK2.3;
gene-LOC110682258	RecName: Full=SWI/SNF complex component SNF12 homolog;
gene-LOC110682259	RecName: Full=Transcription factor HHO5 {ECO:0000305}; AltName: Full=MYB-domain transcription factor HHO5 {ECO:0000305}; AltName: Full=Protein HRS1 HOMOLOG 5 {ECO:0000305}; AltName: Full=Protein ULT1 INTERACTING FACTOR 1 {ECO:0000303|PubMed:26903506};
gene-LOC110682261	RecName: Full=Probable receptor-like protein kinase At1g49730; EC=2.7.11.1; Flags: Precursor;
gene-LOC110682262	RecName: Full=LOB domain-containing protein 36; AltName: Full=ASYMMETRIC LEAVES 2-like protein 1; Short=AS2-like protein 1;
gene-LOC110682263	RecName: Full=Mitogen-activated protein kinase kinase kinase 5 {ECO:0000303|PubMed:27679653}; EC=2.7.11.25 {ECO:0000269|PubMed:27679653}; AltName: Full=MAP3K gamma protein kinase {ECO:0000303|PubMed:10095117}; Short=AtMAP3Kgamma {ECO:0000303|PubMed:10095117};
gene-LOC110682265	RecName: Full=Peptidyl-prolyl cis-trans isomerase CYP40; Short=PPIase CYP40; EC=5.2.1.8; AltName: Full=Cyclophilin of 40 kDa; Short=Cyclophilin-40; AltName: Full=Protein SQUINT; AltName: Full=Rotamase CYP40;
gene-LOC110682266	RecName: Full=Phosphoglycerate mutase-like protein 4 {ECO:0000305};
gene-LOC110682267	RecName: Full=Phosphoglycerate mutase-like protein 4 {ECO:0000305};
gene-LOC110682268	RecName: Full=Phosphoglycerate mutase-like protein 4 {ECO:0000305};
gene-LOC110682269	RecName: Full=Phosphoglycerate mutase-like protein 4 {ECO:0000305};
gene-LOC110682270	RecName: Full=Phosphoglycerate mutase-like protein 4 {ECO:0000305};
gene-LOC110682272	RecName: Full=Protein TRIGALACTOSYLDIACYLGLYCEROL 1, chloroplastic {ECO:0000303|PubMed:12743031}; AltName: Full=ABC transporter I family member 14 {ECO:0000303|PubMed:18299247}; Short=ABC transporter ABCI.14 {ECO:0000303|PubMed:18299247}; Short=AtABCI14 {ECO:0000303|PubMed:18299247}; Flags: Precursor;
gene-LOC110682273	RecName: Full=Phosphoglycerate mutase-like protein 4 {ECO:0000305};
gene-LOC110682274	RecName: Full=CDPK-related protein kinase; EC=2.7.11.1; AltName: Full=PK421;
gene-LOC110682275	RecName: Full=Zinc finger CCCH domain-containing protein 62; Short=OsC3H62;
gene-LOC110682279	RecName: Full=Precursor of CEP9 {ECO:0000303|PubMed:24179096}; Short=PCEP9 {ECO:0000303|PubMed:24179096}; Contains: RecName: Full=C-terminally encoded peptide 9.1 {ECO:0000303|PubMed:24179096}; Short=CEP9.1 {ECO:0000303|PubMed:24179096}; Short=CEP9a {ECO:0000303|PubMed:25324386}; Contains: RecName: Full=C-terminally encoded peptide 9.2 {ECO:0000303|PubMed:24179096}; Short=CEP9.2 {ECO:0000303|PubM…
gene-LOC110682282	RecName: Full=Patatin-like protein 1; Short=AtPLP1; EC=3.1.1.-; AltName: Full=Patatin-related phospholipase A IIgamma; Short=pPLAIIg; AltName: Full=Phospholipase A IVA; Short=AtPLAIVA;
gene-LOC110682285	RecName: Full=PI-PLC X domain-containing protein At5g67130; Flags: Precursor;
gene-LOC110682286	RecName: Full=Patatin-like protein 3; Short=AtPLP3; EC=3.1.1.-; AltName: Full=Patatin-related phospholipase A IIbeta; Short=pPLAIIb; AltName: Full=Phospholipase A IVC; Short=AtPLAIVC;
gene-LOC110682287	RecName: Full=Pentatricopeptide repeat-containing protein At5g16860;
gene-LOC110682288	RecName: Full=Cyclin-dependent kinase inhibitor 3; AltName: Full=Inhibitor/interactor of CDK protein 6; AltName: Full=KIP-related protein 3;
gene-LOC110682289	RecName: Full=Uncharacterized membrane protein At3g27390;
gene-LOC110682290	RecName: Full=B3 domain-containing protein Os01g0234100;
gene-LOC110682291	RecName: Full=B3 domain-containing protein Os01g0234100;
gene-LOC110682292	RecName: Full=B3 domain-containing protein Os01g0234100;
gene-LOC110682294	RecName: Full=Calmodulin-like protein 1;
gene-LOC110682295	RecName: Full=Cell number regulator 1; AltName: Full=ZmCNR01;
gene-LOC110682299	RecName: Full=Ethylene-responsive transcription factor ERF114 {ECO:0000303|PubMed:16407444}; AltName: Full=ERF bud enhancer {ECO:0000303|PubMed:23616605};
gene-LOC110682300	RecName: Full=Pentatricopeptide repeat-containing protein At3g09040, mitochondrial; Flags: Precursor;
gene-LOC110682301	RecName: Full=Abscisic acid 8'-hydroxylase 3; Short=ABA 8'-hydroxylase 3; EC=1.14.13.93; AltName: Full=Cytochrome P450 707A7; AltName: Full=OsABA8ox3;
gene-LOC110682302	RecName: Full=DNA (cytosine-5)-methyltransferase CMT1 {ECO:0000305}; EC=2.1.1.37 {ECO:0000305}; AltName: Full=Chromomethylase 1 {ECO:0000305}; AltName: Full=OsMET3b {ECO:0000303|PubMed:26243209};
gene-LOC110682303	RecName: Full=Red chlorophyll catabolite reductase, chloroplastic; Short=AtRCCR; Short=RCC reductase; EC=1.3.7.12 {ECO:0000269|PubMed:10743659}; AltName: Full=Accelerated cell death protein 2; Flags: Precursor;
gene-LOC110682304	RecName: Full=Heat shock factor protein HSF24; AltName: Full=Heat shock transcription factor 24; Short=HSTF 24; AltName: Full=Heat stress transcription factor;
gene-LOC110682306	RecName: Full=U-box domain-containing protein 26; EC=2.3.2.27; AltName: Full=Plant U-box protein 26; AltName: Full=RING-type E3 ubiquitin transferase PUB26 {ECO:0000305};
gene-LOC110682308	RecName: Full=Zeaxanthin epoxidase, chloroplastic {ECO:0000255|PIRNR:PIRNR036989}; EC=1.14.15.21 {ECO:0000269|PubMed:8521963}; Flags: Precursor;
gene-LOC110682309	RecName: Full=Remorin 4.1 {ECO:0000305}; Short=OsREM4.1 {ECO:0000303|PubMed:17984200}; AltName: Full=Remorin group 4 member 1 {ECO:0000303|PubMed:17984200};
gene-LOC110682311	RecName: Full=Heterogeneous nuclear ribonucleoprotein 1; Short=hnRNP1;
gene-LOC110682312	RecName: Full=Protein RALF-like 34; Flags: Precursor;
gene-LOC110682313	RecName: Full=Glucuronoxylan 4-O-methyltransferase 3; EC=2.1.1.112;
gene-LOC110682314	RecName: Full=Probable serine/threonine-protein kinase At1g01540; EC=2.7.11.1;
gene-LOC110682315	RecName: Full=PI-PLC X domain-containing protein At5g67130; Flags: Precursor;
gene-LOC110682317	RecName: Full=Mitogen-activated protein kinase kinase kinase 17 {ECO:0000303|PubMed:25720833}; EC=2.7.11.25 {ECO:0000250|UniProtKB:Q9ZVP5, ECO:0000255|PROSITE-ProRule:PRU00159};
gene-LOC110682319	RecName: Full=DNA polymerase alpha catalytic subunit; EC=2.7.7.7;
gene-LOC110682320	RecName: Full=Nicotinate phosphoribosyltransferase 1 {ECO:0000303|PubMed:18978034}; Short=NAPRTase; EC=6.3.4.21 {ECO:0000305};
gene-LOC110682321	RecName: Full=Transcription factor SPATULA; AltName: Full=Basic helix-loop-helix protein 24; Short=AtbHLH24; Short=bHLH 24; AltName: Full=Transcription factor EN 99; AltName: Full=bHLH transcription factor bHLH024;
gene-LOC110682322	RecName: Full=Caffeoyl-CoA O-methyltransferase 2; EC=2.1.1.104; AltName: Full=Trans-caffeoyl-CoA 3-O-methyltransferase 2; Short=CCoAMT-2; Short=CCoAOMT-2;
gene-LOC110682323	RecName: Full=PI-PLC X domain-containing protein At5g67130; Flags: Precursor;
gene-LOC110682324	RecName: Full=F-box protein At5g67140;
gene-LOC110682326	RecName: Full=Filament-like plant protein 7; Short=AtFPP7;
gene-LOC110682328	RecName: Full=Caffeoyl-CoA O-methyltransferase; EC=2.1.1.104; AltName: Full=Trans-caffeoyl-CoA 3-O-methyltransferase; Short=CCoAMT; Short=CCoAOMT;
gene-LOC110682329	RecName: Full=Ethylene-responsive transcription factor RAP2-7; AltName: Full=Protein RELATED TO APETALA2 7; AltName: Full=Protein TARGET OF EAT 1;
gene-LOC110682330	RecName: Full=CBS domain-containing protein CBSX1, chloroplastic; AltName: Full=CBS domain-containing protein 2; Short=AtCDCP2; AltName: Full=Protein LOSS OF THE TIMING OF ET AND JA BIOSYNTHESIS 2; Short=AtLEJ2; Flags: Precursor;
gene-LOC110682331	RecName: Full=Ethylene-responsive transcription factor ERF010;
gene-LOC110682334	RecName: Full=Plant UBX domain-containing protein 2 {ECO:0000303|Ref.8}; Short=PUX2 {ECO:0000303|Ref.8}; AltName: Full=AtPUB3 {ECO:0000303|PubMed:11587532}; AltName: Full=CDC48-interacting UBX-domain protein 2 {ECO:0000312|EMBL:AAS78924.1};
gene-LOC110682336	RecName: Full=Soyasapogenol B glucuronide galactosyltransferase; EC=2.4.1.272; AltName: Full=Soyasaponin glycosyltransferase 2; AltName: Full=UDP-galactose:SBMG-galactosyltransferase;
gene-LOC110682337	RecName: Full=SUMO-conjugating enzyme SCE1; EC=2.3.2.-; AltName: Full=Protein EMBRYO DEFECTIVE 1637; AltName: Full=Protein hus5 homolog; AltName: Full=SUMO-conjugating enzyme 1; Short=AtSCE1;
gene-LOC110682338	RecName: Full=Probable inactive receptor kinase At5g67200; Flags: Precursor;
gene-LOC110682339	RecName: Full=Probable 2-oxoglutarate-dependent dioxygenase At3g50210; EC=1.14.11.-;
gene-LOC110682343	RecName: Full=Probable WRKY transcription factor 15; AltName: Full=WRKY DNA-binding protein 15;
gene-LOC110682344	RecName: Full=Probable beta-1,4-xylosyltransferase IRX14H; EC=2.4.2.-; AltName: Full=Protein IRREGULAR XYLEM 14 homolog; AltName: Full=Xylan xylosyltransferase IRX14H;
gene-LOC110682345	RecName: Full=Cysteine proteinase RD21A {ECO:0000305}; EC=3.4.22.- {ECO:0000305}; AltName: Full=Protein RESPONSIVE TO DEHYDRATION 21 {ECO:0000303|PubMed:8325504}; Short=RD21 {ECO:0000303|PubMed:8325504}; Flags: Precursor;
gene-LOC110682346	RecName: Full=Protein RER1A; Short=AtRER1A;
gene-LOC110682347	RecName: Full=Phosphatidylinositol 3,4,5-trisphosphate 3-phosphatase and protein-tyrosine-phosphatase PTEN2A {ECO:0000305}; EC=3.1.3.48 {ECO:0000255|PROSITE-ProRule:PRU10044, ECO:0000269|PubMed:21864294}; EC=3.1.3.67 {ECO:0000269|PubMed:21864294}; AltName: Full=Protein PHOSPHATASE AND TENSIN HOMOLOG 2-a {ECO:0000303|PubMed:21864294}; Short=AtPTEN2 {ECO:0000303|PubMed:12368500}; Short=AtPTEN2a {EC…
gene-LOC110682348	RecName: Full=Small RNA degrading nuclease 3; EC=3.1.-.-;
gene-LOC110682349	RecName: Full=F-box protein SKIP2; AltName: Full=SKP1-interacting partner 2;
gene-LOC110682350	RecName: Full=Cyclin-D3-1; AltName: Full=Cyclin-delta-3; Short=Cyclin-d3; AltName: Full=G1/S-specific cyclin-D3-1; Short=CycD3;1;
gene-LOC110682351	RecName: Full=ADP-ribosylation factor 1;
gene-LOC110682352	RecName: Full=Uncharacterized acetyltransferase At3g50280; EC=2.3.1.-;
gene-LOC110682353	RecName: Full=Microtubule-associated protein RP/EB family member 1C; AltName: Full=APC-binding protein EB1C; AltName: Full=End-binding protein 1C; Short=AtEB1C; AltName: Full=Protein ATEB1 homolog 1; Short=AtEB1H1;
gene-LOC110682354	RecName: Full=Probable LRR receptor-like serine/threonine-protein kinase At4g37250; EC=2.7.11.1; Flags: Precursor;
gene-LOC110682358	RecName: Full=Probable cadmium/zinc-transporting ATPase HMA1, chloroplastic; EC=3.6.3.3; EC=3.6.3.5; AltName: Full=Protein HEAVY METAL ATPASE 1; Flags: Precursor;
gene-LOC110682359	RecName: Full=Transcription factor MYB73 {ECO:0000303|PubMed:11597504}; AltName: Full=Myb-related protein 73 {ECO:0000303|PubMed:11597504}; Short=AtMYB73 {ECO:0000303|PubMed:11597504};
gene-LOC110682360	RecName: Full=Protein MRG1 {ECO:0000303|PubMed:25211338}; AltName: Full=MRG family protein 1 {ECO:0000303|PubMed:25211338}; AltName: Full=Morf Related Gene 1 {ECO:0000303|PubMed:25211338};
gene-LOC110682361	RecName: Full=Uncharacterized acetyltransferase At3g50280; EC=2.3.1.-;
gene-LOC110682362	RecName: Full=Cytochrome P450 81E8 {ECO:0000303|PubMed:14617078}; EC=1.14.13.- {ECO:0000305};
gene-LOC110682366	RecName: Full=WD40 repeat-containing protein HOS15 {ECO:0000305}; AltName: Full=HIGH OSMOTIC STRESS GENE EXPRESSION 15 {ECO:0000303|PubMed:18356294};
gene-LOC110682367	RecName: Full=Pentatricopeptide repeat-containing protein ELI1, chloroplastic {ECO:0000305}; AltName: Full=Protein EDITING LACKING INSERTIONAL MUTANT 1 {ECO:0000303|PubMed:24194514}; Flags: Precursor;
gene-LOC110682368	RecName: Full=Probable indole-3-acetic acid-amido synthetase GH3.1; EC=6.3.2.-; AltName: Full=Auxin-responsive GH3-like protein 1; Short=AtGH3-1;
gene-LOC110682372	RecName: Full=Metal transporter Nramp2; Short=AtNramp2;
gene-LOC110682373	RecName: Full=E3 ubiquitin-protein ligase SPL2 {ECO:0000305}; EC=2.3.2.27 {ECO:0000305}; AltName: Full=RING-type E3 ubiquitin transferase SPL2 {ECO:0000305}; AltName: Full=SP1-like protein 2 {ECO:0000303|PubMed:23118188};
gene-LOC110682374	RecName: Full=FRIGIDA-like protein 3;
gene-LOC110682375	RecName: Full=Aspartic proteinase nepenthesin-1; EC=3.4.23.12; AltName: Full=Nepenthesin-I; Flags: Precursor;
gene-LOC110682376	RecName: Full=U-box domain-containing protein 4; EC=2.3.2.27; AltName: Full=Plant U-box protein 4; AltName: Full=RING-type E3 ubiquitin transferase PUB4 {ECO:0000305};
gene-LOC110682377	RecName: Full=Gibberellin-regulated protein 8; AltName: Full=GAST1 protein homolog 8; Flags: Precursor;
gene-LOC110682378	RecName: Full=Peamaclein; AltName: Allergen=Pru p 7;
gene-LOC110682382	RecName: Full=SWI/SNF complex component SNF12 homolog;
gene-LOC110682383	RecName: Full=Protein CLMP1 {ECO:0000303|PubMed:22025705}; AltName: Full=CLUMPED CHLOROPLASTS 1 {ECO:0000303|PubMed:22025705}; AltName: Full=Protein MADB2 {ECO:0000303|PubMed:28096376}; AltName: Full=Protein PHOX2 {ECO:0000303|PubMed:20856808}; AltName: Full=Putative myosin adapter B2 {ECO:0000303|PubMed:28096376};
gene-LOC110682384	RecName: Full=Suppressor of RPS4-RLD 1 {ECO:0000303|PubMed:15469494}; AltName: Full=Protein SUPPRESSOR OF npr1-1, CONSTITUTIVE 5 {ECO:0000303|PubMed:20862316}; Short=AtSNC5 {ECO:0000303|PubMed:20862316};
gene-LOC110682386	RecName: Full=Probable esterase D14L; AltName: Full=Protein DWARF-14-like; Short=Protein D14-like; AltName: Full=Protein HEBIBA D14L {ECO:0000303|PubMed:26680197};
gene-LOC110682388	RecName: Full=O-acyltransferase WSD1; AltName: Full=Diacylglycerol O-acyltransferase; Short=DGAT; EC=2.3.1.20; AltName: Full=Long-chain-alcohol O-fatty-acyltransferase; EC=2.3.1.75; AltName: Full=Wax synthase; Short=WS;
gene-LOC110682389	RecName: Full=Subtilisin-like protease SBT1.7 {ECO:0000303|PubMed:16193095}; EC=3.4.21.- {ECO:0000305}; AltName: Full=Cucumisin-like serine protease; AltName: Full=Subtilase subfamily 1 member 7 {ECO:0000303|PubMed:16193095}; Short=AtSBT1.7 {ECO:0000303|PubMed:16193095}; AltName: Full=Subtilisin-like serine protease 1 {ECO:0000303|PubMed:12702015}; Short=At-SLP1 {ECO:0000303|PubMed:12702015}; Fla…
gene-LOC110682393	RecName: Full=Protein FAR-RED IMPAIRED RESPONSE 1;
gene-LOC110682394	RecName: Full=DnaJ protein homolog; AltName: Full=DNAJ-1; Flags: Precursor;
gene-LOC110682395	RecName: Full=Protein CONSERVED IN THE GREEN LINEAGE AND DIATOMS 27, chloroplastic {ECO:0000303|PubMed:23043051}; Flags: Precursor;
gene-LOC110682396	RecName: Full=Protein DETOXIFICATION 18 {ECO:0000303|PubMed:11739388}; Short=AtDTX18 {ECO:0000303|PubMed:11739388}; AltName: Full=Multidrug and toxic compound extrusion protein 18 {ECO:0000305}; Short=MATE protein 18 {ECO:0000305}; AltName: Full=Protein LIKE ALF5 {ECO:0000303|PubMed:11449055};
gene-LOC110682398	RecName: Full=O-acyltransferase WSD1; AltName: Full=Diacylglycerol O-acyltransferase; Short=DGAT; EC=2.3.1.20; AltName: Full=Long-chain-alcohol O-fatty-acyltransferase; EC=2.3.1.75; AltName: Full=Wax synthase; Short=WS;
gene-LOC110682400	RecName: Full=Probable prolyl 4-hydroxylase 9 {ECO:0000305}; Short=AtP4H9 {ECO:0000303|Ref.6}; EC=1.14.11.2 {ECO:0000305};
gene-LOC110682402	RecName: Full=Uncharacterized protein At2g23090;
gene-LOC110682403	RecName: Full=APO protein 1, chloroplastic; AltName: Full=Accumulation of photosystem I protein 1; AltName: Full=Protein ACCUMULATION OF PHOTOSYSTEM ONE 1; Flags: Precursor;
gene-LOC110682404	RecName: Full=CDT1-like protein a, chloroplastic; Short=AtCDT1a; Flags: Precursor;
gene-LOC110682405	RecName: Full=Casein kinase II subunit alpha-2 {ECO:0000305}; Short=OsCKA2 {ECO:0000303|PubMed:21229229}; EC=2.7.11.1 {ECO:0000305}; AltName: Full=Protein HEADING DATE 6 {ECO:0000305};
gene-LOC110682406	RecName: Full=Ribonuclease III domain-containing protein RNC1, chloroplastic {ECO:0000305}; AltName: Full=Chloroplast ribonuclease III domain protein {ECO:0000305}; Flags: Precursor;
gene-LOC110682408	RecName: Full=BTB/POZ domain-containing protein SR1IP1 {ECO:0000305}; AltName: Full=Protein ATSR1-INTERACTION PROTEIN 1 {ECO:0000303|PubMed:24528504};
gene-LOC110682410	RecName: Full=Peroxidase 35; Short=Atperox P35; EC=1.11.1.7; AltName: Full=ATP21a; Flags: Precursor;
gene-LOC110682413	RecName: Full=Scarecrow-like protein 32; Short=AtSCL32; AltName: Full=GRAS family protein 18; Short=AtGRAS-18;
gene-LOC110682415	RecName: Full=LOB domain-containing protein 37; AltName: Full=ASYMMETRIC LEAVES 2-like protein 39; Short=AS2-like protein 39;
gene-LOC110682418	RecName: Full=Casein kinase II subunit alpha-4, chloroplastic {ECO:0000305}; Short=CK2-alpha4 {ECO:0000303|PubMed:26025542}; EC=2.7.11.1; AltName: Full=Plastid-targeted casein kinase 2 alpha {ECO:0000303|PubMed:27064346}; Short=cpCK2alpha {ECO:0000303|PubMed:27064346}; Flags: Precursor;
gene-LOC110682419	RecName: Full=Probable N-acetyltransferase HLS1-like; EC=2.3.1.-;
gene-LOC110682420	RecName: Full=BTB/POZ domain-containing protein NPY2; AltName: Full=Protein NAKED PINS IN YUC MUTANTS 2;
gene-LOC110682422	RecName: Full=Formin-like protein 6; Short=AtFH6; Short=AtFORMIN-6; Flags: Precursor;
gene-LOC110682423	RecName: Full=Glucan endo-1,3-beta-glucosidase 1; EC=3.2.1.39; AltName: Full=(1->3)-beta-glucan endohydrolase 1; Short=(1->3)-beta-glucanase 1; AltName: Full=Beta-1,3-endoglucanase 1; Short=Beta-1,3-glucanase 1; Flags: Precursor;
gene-LOC110682424	RecName: Full=BTB/POZ and TAZ domain-containing protein 4; AltName: Full=BTB and TAZ domain protein 4;
gene-LOC110682425	RecName: Full=Cyclin-D5-1; AltName: Full=G1/S-specific cyclin-D5-1; Short=CycD5;1;
gene-LOC110682428	RecName: Full=Calcium-transporting ATPase 2, plasma membrane-type; EC=3.6.3.8; AltName: Full=Ca(2+)-ATPase isoform 2;
gene-LOC110682430	RecName: Full=Mitochondrial outer membrane protein porin 2; AltName: Full=Voltage-dependent anion-selective channel protein 2; Short=AtVDAC2; Short=VDAC-2;
gene-LOC110682431	RecName: Full=60S ribosomal protein L26-1;
gene-LOC110682432	RecName: Full=BTB/POZ domain-containing protein At3g49900;
gene-LOC110682433	RecName: Full=Protein FAR1-RELATED SEQUENCE 7;
gene-LOC110682434	RecName: Full=Adenylyl-sulfate kinase, chloroplastic; EC=2.7.1.25; AltName: Full=ATP adenosine-5'-phosphosulfate 3'-phosphotransferase; AltName: Full=Adenosine-5'-phosphosulfate kinase; Short=APS kinase; Flags: Precursor;
gene-LOC110682436	RecName: Full=Peptidyl-prolyl cis-trans isomerase CYP65 {ECO:0000305}; Short=AtCYP65; Short=PPIase CYP65; EC=2.3.2.27 {ECO:0000250|UniProtKB:Q13356}; EC=5.2.1.8 {ECO:0000250|UniProtKB:Q08752}; AltName: Full=Cyclophilin-65; AltName: Full=Peptidyl-prolyl cis-trans isomerase-like 2; AltName: Full=Plant U-box protein 49; AltName: Full=RING-type E3 ubiquitin transferase isomerase-like 2 {ECO:0000305};…
gene-LOC110682437	RecName: Full=Probable E3 ubiquitin ligase SUD1; EC=2.3.2.27; AltName: Full=Protein ECERIFERUM 9; AltName: Full=Protein SUPPRESSOR OF DRY2 DEFFECTS 1; Short=AtSUD1; AltName: Full=RING-type E3 ubiquitin transferase SUD1 {ECO:0000305}; AltName: Full=RING/U-box domain-containing protein;
gene-LOC110682438	RecName: Full=Protein SHORT-ROOT; Short=AtSHR; AltName: Full=GRAS family protein 26; Short=AtGRAS-26; AltName: Full=Protein SHOOT GRAVITROPISM 7;
gene-LOC110682441	RecName: Full=Pentatricopeptide repeat-containing protein At5g67570, chloroplastic; AltName: Full=Protein DELAYED GREENING 1; AltName: Full=Protein EMBRYO DEFECTIVE 1408; Flags: Precursor;
gene-LOC110682442	RecName: Full=ADP-ribosylation factor-like protein 8a {ECO:0000303|PubMed:22174675}; Short=AtARL8a {ECO:0000303|PubMed:22174675}; AltName: Full=ADP-ribosylation factor-like A1C {ECO:0000303|PubMed:12644670}; Short=AtARLA1C {ECO:0000303|PubMed:12644670};
gene-LOC110682443	RecName: Full=Probable amino-acid acetyltransferase NAGS1, chloroplastic; EC=2.3.1.1; AltName: Full=N-acetylglutamate synthase 1; Flags: Precursor;
gene-LOC110682445	RecName: Full=Polyadenylate-binding protein 2; Short=PABP-2; Short=Poly(A)-binding protein 2;
gene-LOC110682451	RecName: Full=Heptahelical transmembrane protein ADIPOR3; AltName: Full=PAQR family protein ADIPOR3;
gene-LOC110682452	RecName: Full=Putative glycosyltransferase 7; Short=AtGT7; EC=2.4.-.-;
gene-LOC110682453	RecName: Full=CBL-interacting serine/threonine-protein kinase 11; EC=2.7.11.1; AltName: Full=SNF1-related kinase 3.22; AltName: Full=SOS2-like protein kinase PKS5; AltName: Full=SOS3-interacting protein 4;
gene-LOC110682457	RecName: Full=ACT domain-containing protein ACR1 {ECO:0000305}; AltName: Full=Protein ACT DOMAIN REPEATS 1 {ECO:0000303|PubMed:12481063};
gene-LOC110682458	RecName: Full=Protein PHLOEM PROTEIN 2-LIKE A10; Short=AtPP2-A10;
gene-LOC110682459	RecName: Full=bZIP transcription factor 2 {ECO:0000305}; Short=AtbZIP2 {ECO:0000303|PubMed:11906833}; AltName: Full=G-box-binding factor 5 {ECO:0000303|Ref.1}; AltName: Full=Protein FLORAL TRANSITION AT THE MERISTEM 3 {ECO:0000303|PubMed:22319055};
gene-LOC110682460	RecName: Full=B3 domain-containing protein Os03g0622100;
gene-LOC110682461	RecName: Full=Phytosulfokines 3; Short=AtPSK3; Contains: RecName: Full=Phytosulfokine-alpha; Short=PSK-alpha; Short=Phytosulfokine-a; Contains: RecName: Full=Phytosulfokine-beta; Short=PSK-beta; Short=Phytosulfokine-b; Flags: Precursor;
gene-LOC110682462	RecName: Full=Growth-regulating factor 2; Short=AtGRF2; AltName: Full=Transcription activator GRF2;
gene-LOC110682463	RecName: Full=Leucine-rich repeat receptor-like protein kinase PXC2 {ECO:0000305}; AltName: Full=Protein PXY/TDR-CORRELATED 2 {ECO:0000303|PubMed:23815750}; Flags: Precursor;
gene-LOC110682464	RecName: Full=AP2-like ethylene-responsive transcription factor ANT; AltName: Full=Complementing a protein kinase C mutant protein 1; AltName: Full=Protein AINTEGUMENTA; AltName: Full=Protein DRAGON; AltName: Full=Protein OVULE MUTANT;
gene-LOC110682465	RecName: Full=Inactive LRR receptor-like serine/threonine-protein kinase BIR2 {ECO:0000305}; AltName: Full=Protein BAK1-INTERACTING RECEPTOR-LIKE KINASE 2 {ECO:0000303|PubMed:24388849}; Flags: Precursor;
gene-LOC110682466	RecName: Full=Thioredoxin-like protein AAED1, chloroplastic; AltName: Full=AhpC/TSA antioxidant enzyme domain-containing protein 1; Flags: Precursor;
gene-LOC110682467	RecName: Full=Phenylalanine--tRNA ligase, chloroplastic/mitochondrial {ECO:0000305}; EC=6.1.1.20 {ECO:0000305}; AltName: Full=Phenylalanyl-tRNA synthetase {ECO:0000305}; Short=PheRS {ECO:0000305}; Flags: Precursor;
gene-LOC110682468	RecName: Full=DEAD-box ATP-dependent RNA helicase 16; EC=3.6.4.13;
gene-LOC110682469	RecName: Full=Pentatricopeptide repeat-containing protein At3g49740;
gene-LOC110682470	RecName: Full=Squalene monooxygenase; EC=1.14.14.17 {ECO:0000250|UniProtKB:Q9SM02}; AltName: Full=Squalene epoxidase; Short=SE;
gene-LOC110682471	RecName: Full=Putative pentatricopeptide repeat-containing protein At5g65820;
gene-LOC110682472	RecName: Full=DUF21 domain-containing protein At4g14230; AltName: Full=CBS domain-containing protein CBSDUF2;
gene-LOC110682473	RecName: Full=GTP-binding protein At3g49725, chloroplastic; Flags: Precursor;
gene-LOC110682474	RecName: Full=Uncharacterized protein At3g49720;
gene-LOC110682478	RecName: Full=Transcription factor RAX3; AltName: Full=Myb-related protein 84; Short=AtMYB84; AltName: Full=Protein REGULATOR OF AXILLARY MERISTEMS 3;
gene-LOC110682479	RecName: Full=Succinate dehydrogenase [ubiquinone] flavoprotein subunit 1, mitochondrial; EC=1.3.5.1 {ECO:0000250|UniProtKB:P31040}; AltName: Full=Flavoprotein subunit 1 of complex II; Short=FP; Flags: Precursor;
gene-LOC110682480	RecName: Full=SCARECROW-LIKE protein 7 {ECO:0000303|PubMed:20616154}; AltName: Full=PeSCL7 {ECO:0000303|PubMed:20616154};
gene-LOC110682481	RecName: Full=Germin-like protein subfamily 2 member 4; Flags: Precursor;
gene-LOC110682482	RecName: Full=Patellin-6;
gene-LOC110682483	RecName: Full=Protein AE7 {ECO:0000303|PubMed:21070412}; AltName: Full=AS1/2 enhancer 7 {ECO:0000303|PubMed:21070412}; AltName: Full=Asymmetric leaves 1/2 enhancer 7 {ECO:0000303|PubMed:21070412};
gene-LOC110682486	RecName: Full=Scopoletin glucosyltransferase; EC=2.4.1.128; AltName: Full=Phenylpropanoid:glucosyltransferase 1;
gene-LOC110682487	RecName: Full=60S ribosomal protein L2, mitochondrial;
gene-LOC110682489	RecName: Full=AP-3 complex subunit sigma; AltName: Full=AP-3 complex subunit sigma-3; AltName: Full=Adaptor-related protein complex 3 subunit sigma; AltName: Full=Sigma-adaptin 3; AltName: Full=Sigma3-adaptin;
gene-LOC110682490	RecName: Full=ADP-ribosylation factor-like protein 2; AltName: Full=Protein ARF-like 2; AltName: Full=Protein HALLIMASCH; AltName: Full=Protein TITAN 5;
gene-LOC110682492	RecName: Full=GATA transcription factor 19;
gene-LOC110682493	RecName: Full=Sugar transporter ERD6-like 6;
gene-LOC110682494	RecName: Full=Protein PHYLLO, chloroplastic; Includes: RecName: Full=Inactive isochorismate synthase; AltName: Full=MENF; Includes: RecName: Full=2-succinyl-5-enolpyruvyl-6-hydroxy-3-cyclohexene-1-carboxylate synthase; EC=2.2.1.9; AltName: Full=MEND; Includes: RecName: Full=o-succinylbenzoate synthase; EC=4.2.1.113; AltName: Full=MENC; Includes: RecName: Full=2-succinyl-6-hydroxy-2,4-cyclohexadie…
gene-LOC110682495	RecName: Full=Zinc-finger homeodomain protein 6; Short=AtZHD6; AltName: Full=Homeobox protein 24; Short=AtHB-24;
gene-LOC110682496	RecName: Full=Scopoletin glucosyltransferase; EC=2.4.1.128; AltName: Full=Phenylpropanoid:glucosyltransferase 1;
gene-LOC110682499	RecName: Full=Transcription factor RADIALIS;
gene-LOC110682500	RecName: Full=U-box domain-containing protein 5; EC=2.3.2.27; AltName: Full=Plant U-box protein 5; AltName: Full=RING-type E3 ubiquitin transferase PUB5 {ECO:0000305};
gene-LOC110682501	RecName: Full=Tubby-like F-box protein 5; Short=OsTLP5; AltName: Full=Tubby-like F-box protein 8; Short=OsTLP8;
gene-LOC110682502	RecName: Full=Laccase-11; EC=1.10.3.2; AltName: Full=Benzenediol:oxygen oxidoreductase 11; AltName: Full=Diphenol oxidase 11; AltName: Full=Urishiol oxidase 11; Flags: Precursor;
gene-LOC110682503	RecName: Full=Putative glucose-6-phosphate 1-epimerase {ECO:0000250|UniProtKB:Q03161}; EC=5.1.3.15 {ECO:0000250|UniProtKB:Q03161}; AltName: Full=Putative D-hexose-6-phosphate mutarotase {ECO:0000250|UniProtKB:Q03161}; AltName: Full=Putative apospory-associated protein C;
gene-LOC110682504	RecName: Full=Syntaxin-112; Short=AtSYP112;
gene-LOC110682506	RecName: Full=Phosphopantetheine adenylyltransferase; EC=2.7.7.3; AltName: Full=AtCoaD; AltName: Full=Dephospho-CoA pyrophosphorylase; AltName: Full=Pantetheine-phosphate adenylyltransferase;
gene-LOC110682507	RecName: Full=Peroxidase 27; Short=Atperox P27; EC=1.11.1.7; AltName: Full=ATP12a; AltName: Full=PRXR7; Flags: Precursor;
gene-LOC110682509	RecName: Full=Pheophytinase, chloroplastic; EC=3.1.1.-; AltName: Full=Pheophytin pheophorbide hydrolase; AltName: Full=Protein CO-REGULATED WITH NYE1; Flags: Precursor;
gene-LOC110682510	RecName: Full=Probable E3 ubiquitin-protein ligase BAH1-like 1; EC=2.3.2.27 {ECO:0000305}; AltName: Full=RING-type E3 ubiquitin transferase BAH1-like 1 {ECO:0000305};
gene-LOC110682511	RecName: Full=Ankyrin repeat-containing protein BDA1 {ECO:0000305}; AltName: Full=Protein BIAN DA 1 {ECO:0000303|PubMed:22740615};
gene-LOC110682512	RecName: Full=Protein RER1D; Short=AtRER1D;
gene-LOC110682513	RecName: Full=Gamma carbonic anhydrase 1, mitochondrial; Short=AtCA1; Short=GAMMA CA1; EC=4.2.1.-; Flags: Precursor;
gene-LOC110682514	RecName: Full=Gamma carbonic anhydrase 1, mitochondrial; Short=AtCA1; Short=GAMMA CA1; EC=4.2.1.-; Flags: Precursor;
gene-LOC110682515	RecName: Full=Protein IRX15-LIKE;
gene-LOC110682516	RecName: Full=Soluble inorganic pyrophosphatase; EC=3.6.1.1; AltName: Full=Pyrophosphate phospho-hydrolase; Short=PPase;
gene-LOC110682517	RecName: Full=Adenosine kinase; Short=AK; EC=2.7.1.20; AltName: Full=Adenosine 5'-phosphotransferase;
gene-LOC110682519	RecName: Full=Auxilin-like protein 1;
gene-LOC110682522	RecName: Full=GTPase ERA-like, chloroplastic {ECO:0000305}; AltName: Full=GTP-binding protein Era-like {ECO:0000305}; Flags: Precursor;
gene-LOC110682523	RecName: Full=Lipid phosphate phosphatase epsilon 2, chloroplastic; Short=AtLPPE2; EC=3.1.3.-; AltName: Full=Phosphatidic acid phosphatase epsilon 2; AltName: Full=Plastidic phosphatidic acid phosphatase epsilon 2; Flags: Precursor;
gene-LOC110682524	RecName: Full=Lipid phosphate phosphatase epsilon 2, chloroplastic; Short=AtLPPE2; EC=3.1.3.-; AltName: Full=Phosphatidic acid phosphatase epsilon 2; AltName: Full=Plastidic phosphatidic acid phosphatase epsilon 2; Flags: Precursor;
gene-LOC110682525	RecName: Full=Lipid phosphate phosphatase epsilon 2, chloroplastic; Short=AtLPPE2; EC=3.1.3.-; AltName: Full=Phosphatidic acid phosphatase epsilon 2; AltName: Full=Plastidic phosphatidic acid phosphatase epsilon 2; Flags: Precursor;
gene-LOC110682526	RecName: Full=Uncharacterized protein At4g06744; Flags: Precursor;
gene-LOC110682528	RecName: Full=Salicylate carboxymethyltransferase; EC=2.1.1.274; AltName: Full=S-adenosyl-L-methionine:salicylate acid carboxylmethyltransferase; Short=CbSAMT; AltName: Full=Salicylate O-methyltransferase;
gene-LOC110682530	RecName: Full=AAA-ATPase At2g18193; EC=3.6.1.3 {ECO:0000250|UniProtKB:Q9FLD5};
gene-LOC110682531	RecName: Full=Protein HYPER-SENSITIVITY-RELATED 4 {ECO:0000303|PubMed:15181213}; Short=AtHSR4 {ECO:0000303|PubMed:15181213}; EC=3.6.1.3 {ECO:0000250|UniProtKB:Q9FLD5}; AltName: Full=BCS1-like protein;
gene-LOC110682532	RecName: Full=Phosphatidylinositol/phosphatidylcholine transfer protein SFH12; AltName: Full=Protein SEC FOURTEEN HOMOLOGS 12; Short=AtSFH12;
gene-LOC110682533	RecName: Full=Bifunctional nuclease 1; Short=AtBBD1; EC=3.1.-.-;
gene-LOC110682534	RecName: Full=Cysteine proteinase RD21A {ECO:0000305}; EC=3.4.22.- {ECO:0000305}; AltName: Full=Protein RESPONSIVE TO DEHYDRATION 21 {ECO:0000303|PubMed:8325504}; Short=RD21 {ECO:0000303|PubMed:8325504}; Flags: Precursor;
gene-LOC110682535	RecName: Full=Transcription factor bHLH68; AltName: Full=Basic helix-loop-helix protein 68; Short=AtbHLH68; Short=bHLH 68; AltName: Full=Transcription factor EN 60; AltName: Full=bHLH transcription factor bHLH068;
gene-LOC110682536	RecName: Full=bZIP transcription factor 11 {ECO:0000305}; Short=AtbZIP11 {ECO:0000303|PubMed:11906833}; AltName: Full=G-box-binding factor 6 {ECO:0000303|Ref.3}; AltName: Full=bZIP transcription factor ATB2 {ECO:0000303|PubMed:9620274};
gene-LOC110682537	RecName: Full=Protein MAINTENANCE OF MERISTEMS {ECO:0000303|PubMed:23607329};
gene-LOC110682540	RecName: Full=Pentatricopeptide repeat-containing protein At5g44230;
gene-LOC110682542	RecName: Full=Phosphatidylinositol 3,4,5-trisphosphate 3-phosphatase and protein-tyrosine-phosphatase PTEN2A {ECO:0000305}; EC=3.1.3.48 {ECO:0000255|PROSITE-ProRule:PRU10044, ECO:0000269|PubMed:21864294}; EC=3.1.3.67 {ECO:0000269|PubMed:21864294}; AltName: Full=Protein PHOSPHATASE AND TENSIN HOMOLOG 2-a {ECO:0000303|PubMed:21864294}; Short=AtPTEN2 {ECO:0000303|PubMed:12368500}; Short=AtPTEN2a {EC…
gene-LOC110682543	RecName: Full=Peroxidase 72; Short=Atperox P72; EC=1.11.1.7; AltName: Full=ATP6a; AltName: Full=PRXR8; Flags: Precursor;
gene-LOC110682544	RecName: Full=Peroxidase 72; Short=Atperox P72; EC=1.11.1.7; AltName: Full=ATP6a; AltName: Full=PRXR8; Flags: Precursor;
gene-LOC110682545	RecName: Full=Peroxidase 72; Short=Atperox P72; EC=1.11.1.7; AltName: Full=ATP6a; AltName: Full=PRXR8; Flags: Precursor;
gene-LOC110682546	RecName: Full=Peroxidase 72; Short=Atperox P72; EC=1.11.1.7; AltName: Full=ATP6a; AltName: Full=PRXR8; Flags: Precursor;
gene-LOC110682547	RecName: Full=60S ribosomal protein L18a-2;
gene-LOC110682549	RecName: Full=Folate transporter 1, chloroplastic; Short=AtFOLT1;
gene-LOC110682550	RecName: Full=tRNA(His) guanylyltransferase 1; EC=2.7.7.79;
gene-LOC110682551	RecName: Full=Laccase-11; EC=1.10.3.2; AltName: Full=Benzenediol:oxygen oxidoreductase 11; AltName: Full=Diphenol oxidase 11; AltName: Full=Urishiol oxidase 11; Flags: Precursor;
gene-LOC110682552	RecName: Full=Probable ubiquitin-conjugating enzyme E2 17; EC=2.3.2.23; AltName: Full=E2 ubiquitin-conjugating enzyme 17; AltName: Full=Ubiquitin carrier protein 17;
gene-LOC110682553	RecName: Full=Protein GAMETE EXPRESSED 1; Flags: Precursor;
gene-LOC110682554	RecName: Full=D-2-hydroxyglutarate dehydrogenase, mitochondrial; Short=AtD-2HGDH; EC=1.1.99.39; Flags: Precursor;
gene-LOC110682555	RecName: Full=CDK5RAP1-like protein;
gene-LOC110682556	RecName: Full=3-epi-6-deoxocathasterone 23-monooxygenase; EC=1.14.13.112; AltName: Full=Cytochrome P450 90C1; AltName: Full=Protein ROTUNDIFOLIA 3;
gene-LOC110682557	RecName: Full=Ribosomal RNA small subunit methyltransferase, mitochondrial {ECO:0000305}; EC=2.1.1.- {ECO:0000269|PubMed:19929881}; AltName: Full=18S mitochondrial rRNA (adenine(1914)-N(6)/adenine(1915)-N(6))-dimethyltransferase {ECO:0000305}; AltName: Full=Adenosine dimethyl transferase 1B {ECO:0000305}; AltName: Full=Dimethyladenosine transferase 1B {ECO:0000303|PubMed:19929881}; Flags: Precurs…
gene-LOC110682558	RecName: Full=Beta-galactosidase 3; Short=Lactase 3; EC=3.2.1.23; Flags: Precursor;
gene-LOC110682559	RecName: Full=Protein RTE1-HOMOLOG;
gene-LOC110682560	RecName: Full=Thioredoxin H-type; Short=Trx-H;
gene-LOC110682562	RecName: Full=Protein MICRORCHIDIA 2 {ECO:0000303|PubMed:24799676}; Short=AtMORC2 {ECO:0000303|PubMed:24799676}; EC=3.6.-.-; AltName: Full=Protein CRT1-homolog 1 {ECO:0000303|PubMed:19704828}; Short=CRT1-h1 {ECO:0000303|PubMed:19704828};
gene-LOC110682563	RecName: Full=Protein FAR1-RELATED SEQUENCE 5;
gene-LOC110682564	RecName: Full=Protein FAR1-RELATED SEQUENCE 5;
gene-LOC110682565	RecName: Full=Protein FAR1-RELATED SEQUENCE 5;
gene-LOC110682566	RecName: Full=Elicitor-responsive protein 3; Short=OsERG3 {ECO:0000303|PubMed:23456295}; AltName: Full=16 kDa phloem protein; AltName: Full=RPP16;
gene-LOC110682568	RecName: Full=Linamarin synthase 2 {ECO:0000305}; EC=2.4.1.63 {ECO:0000269|PubMed:21736650}; AltName: Full=Cyanohydrin UDP-glucosyltransferase UGT85K5 {ECO:0000303|PubMed:21736650};
gene-LOC110682574	RecName: Full=Cyclin-D3-1; AltName: Full=Cyclin-delta-3; Short=Cyclin-d3; AltName: Full=G1/S-specific cyclin-D3-1; Short=CycD3;1;
gene-LOC110682575	RecName: Full=Floral homeotic protein AGAMOUS; AltName: Full=pMADS3;
gene-LOC110682576	RecName: Full=Methionine aminopeptidase 1D, chloroplastic/mitochondrial {ECO:0000255|HAMAP-Rule:MF_03174}; Short=MAP 1D {ECO:0000255|HAMAP-Rule:MF_03174}; Short=MetAP 1D {ECO:0000255|HAMAP-Rule:MF_03174}; EC=3.4.11.18 {ECO:0000255|HAMAP-Rule:MF_03174}; AltName: Full=Peptidase M 1D {ECO:0000255|HAMAP-Rule:MF_03174}; Flags: Precursor;
gene-LOC110682577	RecName: Full=Protein FAR1-RELATED SEQUENCE 5;
gene-LOC110682578	RecName: Full=Protein FAR1-RELATED SEQUENCE 5;
gene-LOC110682580	RecName: Full=Protein FAR1-RELATED SEQUENCE 5;
gene-LOC110682581	RecName: Full=Zinc finger protein 6 {ECO:0000305};
gene-LOC110682583	RecName: Full=DNA-directed RNA polymerases II, IV and V subunit 3; AltName: Full=DNA-directed RNA polymerase II 36 kDa polypeptide A; AltName: Full=DNA-directed RNA polymerase II subunit RPB3-A; Short=RNA polymerase II subunit 3-A; Short=RNA polymerase II subunit B3-A;
gene-LOC110682584	RecName: Full=Probable 2-oxoglutarate-dependent dioxygenase At3g50210; EC=1.14.11.-;
gene-LOC110682585	RecName: Full=Probable 2-oxoglutarate-dependent dioxygenase At3g50210; EC=1.14.11.-;
gene-LOC110682586	RecName: Full=Protein DETOXIFICATION 19 {ECO:0000303|PubMed:11739388}; Short=AtDTX19 {ECO:0000303|PubMed:11739388}; AltName: Full=Multidrug and toxic compound extrusion protein 19 {ECO:0000305}; Short=MATE protein 19 {ECO:0000305}; AltName: Full=Protein ABERRANT LATERAL ROOT FORMATION 5 {ECO:0000303|PubMed:11449055};
gene-LOC110682587	RecName: Full=Probable 2-oxoglutarate-dependent dioxygenase At3g50210; EC=1.14.11.-;
gene-LOC110682588	RecName: Full=Glutathione S-transferase T2; Short=AtGSTT2; EC=2.5.1.18; AltName: Full=GST class-theta member 2; AltName: Full=Glutathione S-transferase 10B;
gene-LOC110682590	RecName: Full=Protein FAR1-RELATED SEQUENCE 5;
gene-LOC110682591	RecName: Full=UDP-glycosyltransferase 84B1; EC=2.4.1.-;
gene-LOC110682593	RecName: Full=Protein DETOXIFICATION 18 {ECO:0000303|PubMed:11739388}; Short=AtDTX18 {ECO:0000303|PubMed:11739388}; AltName: Full=Multidrug and toxic compound extrusion protein 18 {ECO:0000305}; Short=MATE protein 18 {ECO:0000305}; AltName: Full=Protein LIKE ALF5 {ECO:0000303|PubMed:11449055};
gene-LOC110682598	RecName: Full=Protein FAR1-RELATED SEQUENCE 5;
gene-LOC110682599	RecName: Full=Uncharacterized mitochondrial protein AtMg00310; AltName: Full=ORF154;
gene-LOC110682603	RecName: Full=Ankyrin repeat-containing protein BDA1 {ECO:0000305}; AltName: Full=Protein BIAN DA 1 {ECO:0000303|PubMed:22740615};
gene-LOC110682606	RecName: Full=AAA-ATPase At2g18193; EC=3.6.1.3 {ECO:0000250|UniProtKB:Q9FLD5};
gene-LOC110682607	RecName: Full=Protein MAIN-LIKE 1 {ECO:0000303|PubMed:24635680};
gene-LOC110682608	RecName: Full=Glutathione S-transferase T3; Short=AtGSTT3; EC=2.5.1.18; AltName: Full=GST class-theta member 3; AltName: Full=Glutathione S-transferase 10C;
gene-LOC110682631	RecName: Full=Uncharacterized mitochondrial protein AtMg01250; AltName: Full=ORF102;
gene-LOC110682637	RecName: Full=Protein FAR1-RELATED SEQUENCE 5;
gene-LOC110682638	RecName: Full=Protein argonaute 2;
gene-LOC110682639	RecName: Full=Basic leucine zipper 23 {ECO:0000303|PubMed:11906833}; Short=AtbZIP23 {ECO:0000303|PubMed:11906833}; Short=bZIP protein 23 {ECO:0000305};
gene-LOC110682640	RecName: Full=Germin-like protein {ECO:0000303|PubMed:23284650}; Short=Ma-Glp {ECO:0000303|PubMed:23284650}; Flags: Precursor;
gene-LOC110682641	RecName: Full=Brassinosteroid LRR receptor kinase; EC=2.7.11.1; AltName: Full=Altered brassinolide sensitivity 1; AltName: Full=Systemin receptor SR160; AltName: Full=tBRI1; Flags: Precursor;
gene-LOC110682653	RecName: Full=Ethylene-responsive transcription factor WRI1; AltName: Full=Protein ACTIVATOR OF SPORAMIN::LUC 1; AltName: Full=Protein WRINKLED 1;
gene-LOC110682654	RecName: Full=Protein ETHYLENE INSENSITIVE 3;
gene-LOC110682655	RecName: Full=Type I inositol polyphosphate 5-phosphatase 10 {ECO:0000305}; Short=At5PTase10 {ECO:0000305}; EC=3.1.3.- {ECO:0000305};
gene-LOC110682657	RecName: Full=SUN domain-containing protein 2 {ECO:0000303|PubMed:19807882}; Short=AtSUN2 {ECO:0000303|PubMed:19807882};
gene-LOC110682659	RecName: Full=Protein ZINC INDUCED FACILITATOR 1;
gene-LOC110682660	RecName: Full=Protein FAR1-RELATED SEQUENCE 5;
gene-LOC110682662	RecName: Full=Pentatricopeptide repeat-containing protein At5g46460, mitochondrial; Flags: Precursor;
gene-LOC110682665	RecName: Full=Threonine synthase, chloroplastic; Short=TS; EC=4.2.3.1; Flags: Precursor;
gene-LOC110682666	RecName: Full=Histone-lysine N-methyltransferase, H3 lysine-9 specific SUVH1; EC=2.1.1.43; AltName: Full=Histone H3-K9 methyltransferase 1; Short=H3-K9-HMTase 1; AltName: Full=Protein SET DOMAIN GROUP 32; AltName: Full=Suppressor of variegation 3-9 homolog protein 1; Short=Su(var)3-9 homolog protein 1;
gene-LOC110682669	RecName: Full=Uncharacterized protein OsI_027940;
gene-LOC110682671	RecName: Full=DNA repair protein RAD51 homolog 4; Short=AtRAD51D;
gene-LOC110682673	RecName: Full=Basic leucine zipper 19 {ECO:0000303|PubMed:11906833}; Short=AtbZIP19 {ECO:0000303|PubMed:11906833}; Short=bZIP protein 19 {ECO:0000305};
gene-LOC110682675	RecName: Full=Homeobox-DDT domain protein RLT3 {ECO:0000305}; AltName: Full=Protein RINGLET 3 {ECO:0000305};
gene-LOC110682679	RecName: Full=Glycerol-3-phosphate dehydrogenase [NAD(+)]; EC=1.1.1.8;
gene-LOC110682682	RecName: Full=Zinc finger BED domain-containing protein RICESLEEPER 2; AltName: Full=Transposase-like protein RICESLEEPER 2;
gene-LOC110682689	RecName: Full=Calcineurin B-like protein 1; AltName: Full=SOS3-like calcium-binding protein 5;
gene-LOC110682698	RecName: Full=Probable pectinesterase 55; Short=PE 55; EC=3.1.1.11; AltName: Full=Pectin methylesterase 55; Short=AtPME55; Flags: Precursor;
gene-LOC110682701	RecName: Full=Protein POLLEN DEFECTIVE IN GUIDANCE 1;
gene-LOC110682702	RecName: Full=Alpha N-terminal protein methyltransferase 1; EC=2.1.1.244; AltName: Full=X-Pro-Lys N-terminal protein methyltransferase 1; Short=NTM1;
gene-LOC110682703	RecName: Full=U3 snoRNP-associated protein-like EMB2271 {ECO:0000305}; AltName: Full=Protein EMBRYO DEFECTIVE 2271 {ECO:0000305}; AltName: Full=Protein YAO-like {ECO:0000305};
gene-LOC110682704	RecName: Full=Nuclear pore complex protein NUP1 {ECO:0000303|PubMed:19843313}; AltName: Full=Nuclear pore complex protein NUP136 {ECO:0000303|PubMed:21189294}; AltName: Full=Nucleoporin 1 {ECO:0000303|PubMed:19843313}; AltName: Full=Nucleoporin 136 {ECO:0000303|PubMed:21189294};
gene-LOC110682706	RecName: Full=Retrovirus-related Pol polyprotein from transposon RE1; AltName: Full=Retro element 1 {ECO:0000303|PubMed:10689195}; Short=AtRE1 {ECO:0000303|PubMed:10689195}; Includes: RecName: Full=Protease RE1; EC=3.4.23.-; Includes: RecName: Full=Reverse transcriptase RE1; EC=2.7.7.49; Includes: RecName: Full=Endonuclease RE1;
gene-LOC110682708	RecName: Full=Vacuolar cation/proton exchanger 3; AltName: Full=Ca(2+)/H(+) exchanger 3; AltName: Full=OsCAX3;
gene-LOC110682712	RecName: Full=Rhodanese-like domain-containing protein 8, chloroplastic; AltName: Full=Sulfurtransferase 8; Short=AtStr8; Flags: Precursor;
gene-LOC110682713	RecName: Full=Protein FAR-RED IMPAIRED RESPONSE 1;
gene-LOC110682715	RecName: Full=Protein FAR-RED ELONGATED HYPOCOTYL 3;
gene-LOC110682718	RecName: Full=GDSL esterase/lipase At1g33811; EC=3.1.1.-; AltName: Full=Extracellular lipase At1g33811; Flags: Precursor;
gene-LOC110682719	RecName: Full=Putative 12-oxophytodienoate reductase 11; EC=1.3.1.-; AltName: Full=OPDA-reductase 11; Short=OsOPR11;
gene-LOC110682720	RecName: Full=GDSL esterase/lipase At1g71691; EC=3.1.1.-; AltName: Full=Extracellular lipase At1g71691; Flags: Precursor;
gene-LOC110682729	RecName: Full=Cytochrome P450 78A7; EC=1.14.-.-;
gene-LOC110682732	RecName: Full=Protein FAR-RED IMPAIRED RESPONSE 1;
gene-LOC110682733	RecName: Full=Protein FAR-RED ELONGATED HYPOCOTYL 3;
gene-LOC110682734	RecName: Full=tRNA (carboxymethyluridine(34)-5-O)-methyltransferase {ECO:0000305}; EC=2.1.1.229 {ECO:0000305|PubMed:21653555}; AltName: Full=tRNA methyltransferase 9 homolog {ECO:0000305}; Short=AtTRM9 {ECO:0000303|PubMed:21653555};
gene-LOC110682736	RecName: Full=Probable auxin efflux carrier component 9 {ECO:0000305}; Short=OsPIN9 {ECO:0000303|Ref.6};
gene-LOC110682737	RecName: Full=Alpha carbonic anhydrase 7; Short=AtaCA7; Short=AtalphaCA7; EC=4.2.1.1; AltName: Full=Alpha carbonate dehydratase 7; Flags: Precursor;
gene-LOC110682738	RecName: Full=Methionine--tRNA ligase, cytoplasmic {ECO:0000305}; EC=6.1.1.10 {ECO:0000305}; AltName: Full=Methionyl-tRNA synthetase {ECO:0000305}; Short=MetRS {ECO:0000305};
gene-LOC110682740	RecName: Full=Protein ALP1-like {ECO:0000305}; EC=3.1.-.-;
gene-LOC110682742	RecName: Full=Protein FAR-RED IMPAIRED RESPONSE 1;
gene-LOC110682744	RecName: Full=Probable serine/threonine-protein kinase At1g54610; EC=2.7.11.1;
gene-LOC110682746	RecName: Full=Uncharacterized protein At1g51745;
gene-LOC110682747	RecName: Full=Increased DNA methylation 1 {ECO:0000303|PubMed:22700931}; AltName: Full=Histone H3 acetyltransferase IDM1 {ECO:0000305}; EC=2.3.1.- {ECO:0000255|PROSITE-ProRule:PRU00532}; AltName: Full=Protein ROS4 {ECO:0000303|PubMed:22733760}; AltName: Full=Repressor of silencing 4 {ECO:0000303|PubMed:22733760};
gene-LOC110682749	RecName: Full=3beta-hydroxysteroid-dehydrogenase/decarboxylase isoform 2; Short=At3BETAHSD/D2; EC=1.1.1.170; AltName: Full=4alpha-carboxysterol-C3-dehydrogenase/C4-decarboxylase isoform 1-2; AltName: Full=Reticulon-like protein B19; Short=AtRTNLB19; AltName: Full=Sterol-4-alpha-carboxylate 3-dehydrogenase 2, decarboxylating;
gene-LOC110682752	RecName: Full=Protein PAT1 homolog {ECO:0000305}; Short=AtPAT1 {ECO:0000303|PubMed:25603932};
gene-LOC110682753	RecName: Full=UMP-CMP kinase 3 {ECO:0000255|HAMAP-Rule:MF_03172}; EC=2.7.4.14 {ECO:0000255|HAMAP-Rule:MF_03172}; AltName: Full=Deoxycytidylate kinase {ECO:0000255|HAMAP-Rule:MF_03172}; Short=CK {ECO:0000255|HAMAP-Rule:MF_03172}; Short=dCMP kinase {ECO:0000255|HAMAP-Rule:MF_03172}; AltName: Full=Uridine monophosphate/cytidine monophosphate kinase {ECO:0000255|HAMAP-Rule:MF_03172}; Short=UMP/CMP ki…
gene-LOC110682755	RecName: Full=Agamous-like MADS-box protein AGL12 {ECO:0000305}; AltName: Full=Protein XAANTAL 1 {ECO:0000303|PubMed:18203871};
gene-LOC110682757	RecName: Full=Protein FAR-RED IMPAIRED RESPONSE 1;
gene-LOC110682758	RecName: Full=COMPASS-like H3K4 histone methylase component WDR5A {ECO:0000303|PubMed:19567704}; Short=AtWDR5A {ECO:0000303|PubMed:19567704};
gene-LOC110682760	RecName: Full=12-oxophytodienoate reductase 1; EC=1.3.1.42; AltName: Full=12-oxophytodienoate-10,11-reductase 1; Short=AtOPR1; Short=OPDA-reductase 1; AltName: Full=FS-AT-I;
gene-LOC110682763	RecName: Full=Putative 12-oxophytodienoate reductase 11; EC=1.3.1.-; AltName: Full=OPDA-reductase 11; Short=OsOPR11;
gene-LOC110682764	RecName: Full=12-oxophytodienoate reductase 1; EC=1.3.1.42; AltName: Full=12-oxophytodienoate-10,11-reductase 1; Short=OPDA-reductase 1; AltName: Full=LeOPR1;
gene-LOC110682765	RecName: Full=Putative pentatricopeptide repeat-containing protein At1g19290;
gene-LOC110682766	RecName: Full=Expansin-A32; AltName: Full=Alpha-expansin-32; AltName: Full=OsEXP32; AltName: Full=OsEXPA32; AltName: Full=OsaEXPa1.30; Flags: Precursor;
gene-LOC110682767	RecName: Full=Pyruvate, phosphate dikinase, chloroplastic; EC=2.7.9.1 {ECO:0000250|UniProtKB:P11155}; AltName: Full=Pyruvate, orthophosphate dikinase; Flags: Precursor;
gene-LOC110682769	RecName: Full=Cytochrome P450 76C4; EC=1.14.-.-;
gene-LOC110682772	RecName: Full=Elongation factor 1-gamma 2; Short=EF-1-gamma 2; AltName: Full=eEF-1B gamma 2;
gene-LOC110682773	RecName: Full=Elongation factor 1-gamma 1; Short=EF-1-gamma 1; AltName: Full=eEF-1B gamma 1;
gene-LOC110682774	RecName: Full=Agamous-like MADS-box protein AGL5; AltName: Full=Protein SHATTERPROOF 2;
gene-LOC110682776	RecName: Full=Immune-associated nucleotide-binding protein 7 {ECO:0000303|PubMed:17723251}; Short=AtIAN7 {ECO:0000303|PubMed:17723251}; AltName: Full=AIG1-like protein {ECO:0000305};
gene-LOC110682777	RecName: Full=Regulator of nonsense transcripts UPF3 {ECO:0000305}; AltName: Full=Nonsense mRNA reducing factor UPF3 {ECO:0000305}; AltName: Full=Up-frameshift suppressor 3 homolog {ECO:0000305}; Short=AtUpf3 {ECO:0000303|PubMed:16098107};
gene-LOC110682778	RecName: Full=Protein BUD31 homolog 2; AltName: Full=Protein G10 homolog 2;
gene-LOC110682779	RecName: Full=Putative methylesterase 14, chloroplastic; Short=AtMES14; EC=3.1.1.-; Flags: Precursor;
gene-LOC110682780	RecName: Full=Rhomboid-like protein 14, mitochondrial {ECO:0000303|PubMed:17181860}; Short=AtRBL14 {ECO:0000303|PubMed:17181860}; EC=3.4.21.- {ECO:0000305}; Flags: Precursor;
gene-LOC110682783	RecName: Full=BTB/POZ domain-containing protein At1g30440;
gene-LOC110682785	RecName: Full=Phospholipase SGR2; EC=3.1.1.-; AltName: Full=Protein SHOOT GRAVITROPISM 2;
gene-LOC110682787	RecName: Full=Protein MARD1 {ECO:0000303|PubMed:15159630}; AltName: Full=Mediator of ABA-regulated dormancy1 {ECO:0000303|PubMed:15159630}; AltName: Full=Senescence-associated protein SAG102 {ECO:0000303|PubMed:11402199};
gene-LOC110682788	RecName: Full=Non-specific lipid-transfer protein-like protein At2g13820; Flags: Precursor;
gene-LOC110682789	RecName: Full=Acetyl-CoA carboxylase 1; Short=AtACC1; EC=6.4.1.2 {ECO:0000269|PubMed:9008389}; AltName: Full=Protein EMBRYO DEFECTIVE 22; AltName: Full=Protein GURKE; AltName: Full=Protein PASTICCINO 3; Includes: RecName: Full=Biotin carboxylase; EC=6.3.4.14;
gene-LOC110682791	RecName: Full=Probable U3 small nucleolar RNA-associated protein 11; Short=U3 snoRNA-associated protein 11;
gene-LOC110682792	RecName: Full=Guanine nucleotide exchange factor SPIKE 1 {ECO:0000303|PubMed:11826302};
gene-LOC110682796	RecName: Full=Probable tRNA modification GTPase MnmE {ECO:0000255|HAMAP-Rule:MF_00379}; EC=3.6.-.- {ECO:0000255|HAMAP-Rule:MF_00379};
gene-LOC110682797	RecName: Full=Sulfate transporter 1.3;
gene-LOC110682798	RecName: Full=Ethylene-insensitive protein 2 {ECO:0000303|PubMed:10381874}; Short=AtEIN2 {ECO:0000303|PubMed:10381874}; Short=EIN-2 {ECO:0000303|PubMed:10381874}; AltName: Full=Cytokinin-resistant protein AtCKR1; AltName: Full=Protein ORESARA 3 {ECO:0000303|PubMed:9351240}; Contains: RecName: Full=EIN2-CEND {ECO:0000303|PubMed:23132950}; AltName: Full=EIN2C {ECO:0000303|PubMed:26496608};
gene-LOC110682799	RecName: Full=Pre-mRNA-processing protein 40A; AltName: Full=Mediator of RNA polymerase II transcription subunit 35a;
gene-LOC110682802	RecName: Full=Heavy metal-associated isoprenylated plant protein 24 {ECO:0000303|PubMed:21072340, ECO:0000303|PubMed:23368984}; Short=AtHIP24 {ECO:0000303|PubMed:21072340, ECO:0000303|PubMed:23368984}; Flags: Precursor;
gene-LOC110682805	RecName: Full=Transcription factor MYB52 {ECO:0000303|PubMed:9839469}; AltName: Full=Myb-related protein 52 {ECO:0000303|PubMed:9839469}; Short=AtMYB52 {ECO:0000303|PubMed:9839469}; AltName: Full=Protein ABA-HYPERSENSITIVE 1 {ECO:0000303|PubMed:21399993};
gene-LOC110682809	RecName: Full=Aminotransferase ALD1, chloroplastic; EC=2.6.1.- {ECO:0000305}; AltName: Full=AGD2-like defense response protein 1 {ECO:0000303|PubMed:14729919}; Flags: Precursor;
gene-LOC110682810	RecName: Full=Uncharacterized oxidoreductase At4g09670; EC=1.-.-.-;
gene-LOC110682814	RecName: Full=Somatic embryogenesis receptor kinase 1; Short=AtSERK1; EC=2.7.10.1; EC=2.7.11.1; AltName: Full=Somatic embryogenesis receptor-like kinase 1; Flags: Precursor;
gene-LOC110682817	RecName: Full=Putative protein FAR1-RELATED SEQUENCE 10;
gene-LOC110682818	RecName: Full=Transcription termination factor MTERF4, chloroplastic {ECO:0000305}; AltName: Full=Mitochondrial transcription termination factor 4 {ECO:0000303|PubMed:23087700}; AltName: Full=Protein BELAYA SMERT' {ECO:0000303|PubMed:21464319}; AltName: Full=Protein RUGOSA2 {ECO:0000303|PubMed:21790815}; Flags: Precursor;
gene-LOC110682821	RecName: Full=Protein FAR1-RELATED SEQUENCE 5;
gene-LOC110682825	RecName: Full=Protein JINGUBANG {ECO:0000303|PubMed:27468890};
gene-LOC110682827	RecName: Full=Probable nucleoredoxin 1; Short=AtNrx1; EC=1.8.1.8;
gene-LOC110682830	RecName: Full=Putative ribonuclease H protein At1g65750; EC=3.1.26.4;
gene-LOC110682832	RecName: Full=Probable glycosyltransferase At5g03795; EC=2.4.-.-;
gene-LOC110682836	RecName: Full=Protein FAR-RED IMPAIRED RESPONSE 1;
gene-LOC110682843	RecName: Full=B3 domain-containing transcription factor VRN1; AltName: Full=Protein VERNALIZATION 1;
gene-LOC110682844	RecName: Full=Protein FAR1-RELATED SEQUENCE 5;
gene-LOC110682845	RecName: Full=Plasma membrane ATPase 2; EC=3.6.3.6; AltName: Full=Proton pump 2; Flags: Fragment;
gene-LOC110682851	RecName: Full=F-box protein CPR1; AltName: Full=Protein CONSTITUTIVE EXPRESSER OF PR GENES 1; AltName: Full=Protein CONSTITUTIVE EXPRESSER OF PR GENES 30 {ECO:0000303|PubMed:19682297};
gene-LOC110682853	RecName: Full=Retrovirus-related Pol polyprotein from transposon TNT 1-94; Includes: RecName: Full=Protease; EC=3.4.23.-; Includes: RecName: Full=Reverse transcriptase; EC=2.7.7.49; Includes: RecName: Full=Endonuclease;
gene-LOC110682855	RecName: Full=Retrovirus-related Pol polyprotein from transposon TNT 1-94; Includes: RecName: Full=Protease; EC=3.4.23.-; Includes: RecName: Full=Reverse transcriptase; EC=2.7.7.49; Includes: RecName: Full=Endonuclease;
gene-LOC110682858	RecName: Full=Wall-associated receptor kinase-like 20; EC=2.7.11.-; Flags: Precursor;
gene-LOC110682860	RecName: Full=CASP-like protein 5B3; Short=ZmCASPL5B3;
gene-LOC110682861	RecName: Full=F-box protein CPR1; AltName: Full=Protein CONSTITUTIVE EXPRESSER OF PR GENES 1; AltName: Full=Protein CONSTITUTIVE EXPRESSER OF PR GENES 30 {ECO:0000303|PubMed:19682297};
gene-LOC110682862	RecName: Full=Uncharacterized mitochondrial protein AtMg00860; AltName: Full=ORF158;
gene-LOC110682864	RecName: Full=Uncharacterized mitochondrial protein AtMg01250; AltName: Full=ORF102;
gene-LOC110682869	RecName: Full=F-box/kelch-repeat protein At3g23880;
gene-LOC110682872	RecName: Full=Putative F-box/FBD/LRR-repeat protein At5g22610;
gene-LOC110682876	RecName: Full=Protein RST1; AltName: Full=Protein RESURRECTION 1;
gene-LOC110682877	RecName: Full=G-type lectin S-receptor-like serine/threonine-protein kinase At1g11300; EC=2.7.11.1; Flags: Precursor;
gene-LOC110682878	RecName: Full=Protease Do-like 1, chloroplastic; EC=3.4.21.-; AltName: Full=Protein DEGRADATION OF PERIPLASMIC PROTEINS 1; Short=DEGP PROTEASE 1; Flags: Precursor;
gene-LOC110682882	RecName: Full=IQ domain-containing protein IQM3 {ECO:0000305}; AltName: Full=IQ motif-containing protein 3 {ECO:0000303|Ref.4};
gene-LOC110682883	RecName: Full=Pentatricopeptide repeat-containing protein At1g79080, chloroplastic; Flags: Precursor;
gene-LOC110682884	RecName: Full=Probable mediator of RNA polymerase II transcription subunit 37c; AltName: Full=Heat shock 70 kDa protein 4; AltName: Full=Heat shock cognate 70 kDa protein 4; AltName: Full=Heat shock cognate protein 70-4; Short=AtHsc70-4; AltName: Full=Heat shock protein 70-4; Short=AtHsp70-4;
gene-LOC110682885	RecName: Full=Chloroplast envelope membrane 70 kDa heat shock-related protein;
gene-LOC110682886	RecName: Full=Heat shock cognate 70 kDa protein 2;
gene-LOC110682888	RecName: Full=Ethylene-responsive transcription factor RAP2-11; AltName: Full=Protein RELATED TO APETALA2 11;
gene-LOC110682892	RecName: Full=Transcription factor Pur-alpha 1; AltName: Full=Purine-rich single-stranded DNA-binding protein alpha 1;
gene-LOC110682893	RecName: Full=2-oxoisovalerate dehydrogenase subunit beta 1, mitochondrial; EC=1.2.4.4; AltName: Full=Branched-chain alpha-keto acid dehydrogenase E1 component beta chain; Short=BCKDE1B; Short=BCKDH E1-beta; Flags: Precursor;
gene-LOC110682896	RecName: Full=F-box protein CPR1; AltName: Full=Protein CONSTITUTIVE EXPRESSER OF PR GENES 1; AltName: Full=Protein CONSTITUTIVE EXPRESSER OF PR GENES 30 {ECO:0000303|PubMed:19682297};
gene-LOC110682897	RecName: Full=Lysine--tRNA ligase, chloroplastic/mitochondrial {ECO:0000305}; EC=6.1.1.6 {ECO:0000305}; AltName: Full=Lysyl-tRNA synthetase {ECO:0000305}; Short=LysRS {ECO:0000305}; AltName: Full=Lysyl-tRNA synthetase 2 {ECO:0000305}; Short=AtKRS-2 {ECO:0000305}; AltName: Full=Protein OVULE ABORTION 5 {ECO:0000303|PubMed:16297076}; Flags: Precursor;
gene-LOC110682899	RecName: Full=Calpain-type cysteine protease DEK1; EC=3.4.22.-; AltName: Full=Phytocalpain DEK1; AltName: Full=Protein DEFECTIVE KERNEL 1; Short=AtDEK1; AltName: Full=Protein EMBRYO DEFECTIVE 1275; AltName: Full=Protein EMBRYO DEFECTIVE 80; Flags: Precursor;
gene-LOC110682900	RecName: Full=Mediator of RNA polymerase II transcription subunit 13; AltName: Full=Protein GRAND CENTRAL; AltName: Full=Protein MACCHI-BOU 2;
gene-LOC110682901	RecName: Full=5'-adenylylsulfate reductase-like 7; AltName: Full=Adenosine 5'-phosphosulfate reductase-like 7; Short=APR-like 7; Short=AtAPRL7; Flags: Precursor;
gene-LOC110682902	RecName: Full=Mitochondrial dicarboxylate/tricarboxylate transporter DTC; AltName: Full=Dicarboxylate/tricarboxylate carrier;
gene-LOC110682904	RecName: Full=G-type lectin S-receptor-like serine/threonine-protein kinase SD1-13; EC=2.7.11.1; AltName: Full=Calmodulin-binding receptor-like protein kinase 1; AltName: Full=Receptor-like protein kinase 2; AltName: Full=S-domain-1 (SD1) receptor kinase 13; Short=SD1-13; Flags: Precursor;
gene-LOC110682905	RecName: Full=Tubulin alpha-5 chain;
gene-LOC110682907	RecName: Full=Peptidyl-tRNA hydrolase, mitochondrial; EC=3.1.1.29; AltName: Full=M-PTH; AltName: Full=Mitochondrial CRS2-like protein; AltName: Full=Mitochondrial RNA splicing factor; Flags: Precursor;
gene-LOC110682911	RecName: Full=U-box domain-containing protein 4; EC=2.3.2.27; AltName: Full=Plant U-box protein 4; AltName: Full=RING-type E3 ubiquitin transferase PUB4 {ECO:0000305};
gene-LOC110682913	RecName: Full=G-type lectin S-receptor-like serine/threonine-protein kinase At1g11300; EC=2.7.11.1; Flags: Precursor;
gene-LOC110682916	RecName: Full=Glutathione S-transferase T3; Short=AtGSTT3; EC=2.5.1.18; AltName: Full=GST class-theta member 3; AltName: Full=Glutathione S-transferase 10C;
gene-LOC110682917	RecName: Full=Protein FAR1-RELATED SEQUENCE 4;
gene-LOC110682918	RecName: Full=Protein FAR1-RELATED SEQUENCE 5;
gene-LOC110682919	RecName: Full=Uncharacterized mitochondrial protein AtMg01250; AltName: Full=ORF102;
gene-LOC110682923	RecName: Full=G-type lectin S-receptor-like serine/threonine-protein kinase At1g11300; EC=2.7.11.1; Flags: Precursor;
gene-LOC110682924	RecName: Full=Plasma membrane ATPase 2; EC=3.6.3.6; AltName: Full=Proton pump 2; Flags: Fragment;
gene-LOC110682929	RecName: Full=Proliferating cellular nuclear antigen 1; Short=PCNA 1;
gene-LOC110682932	RecName: Full=Probable pectinesterase 15; Short=PE 15; EC=3.1.1.11; AltName: Full=Pectin methylesterase 15; Short=AtPME15; Flags: Precursor;
gene-LOC110682935	RecName: Full=Germin-like protein 1; Flags: Precursor;
gene-LOC110682936	RecName: Full=Germin-like protein subfamily 3 member 3; Short=AtGER3; Short=AtGLP2; Flags: Precursor;
gene-LOC110682939	RecName: Full=Auxin-binding protein ABP19a; Flags: Precursor;
gene-LOC110682940	RecName: Full=Germin-like protein subfamily 3 member 3; Short=AtGER3; Short=AtGLP2; Flags: Precursor;
gene-LOC110682941	RecName: Full=Germin-like protein subfamily 3 member 3; Short=AtGER3; Short=AtGLP2; Flags: Precursor;
gene-LOC110682942	RecName: Full=Auxin-binding protein ABP19a; Flags: Precursor;
gene-LOC110682944	RecName: Full=Auxin-binding protein ABP19a; Flags: Precursor;
gene-LOC110682949	RecName: Full=Putative B3 domain-containing protein Os03g0621600;
gene-LOC110682955	RecName: Full=Putative transcription factor bHLH041; AltName: Full=Basic helix-loop-helix protein 41; Short=AtbHLH41; Short=bHLH 41; AltName: Full=Transcription factor EN 51; AltName: Full=bHLH transcription factor bHLH041;
gene-LOC110682957	RecName: Full=ETHYLENE INSENSITIVE 3-like 3 protein;
gene-LOC110682958	RecName: Full=Subtilisin-like protease SBT1.8 {ECO:0000303|PubMed:16193095}; EC=3.4.21.- {ECO:0000255|PROSITE-ProRule:PRU10082}; AltName: Full=Subtilase subfamily 1 member 8 {ECO:0000303|PubMed:16193095}; Short=AtSBT1.8 {ECO:0000303|PubMed:16193095}; Flags: Precursor;
gene-LOC110682959	RecName: Full=Guanine nucleotide-binding protein subunit gamma 3; AltName: Full=Ggamma-subunit 3; AltName: Full=Heterotrimeric G protein gamma-subunit 3; Short=AtAGG3; Flags: Precursor;
gene-LOC110682960	RecName: Full=RING-box protein 1b; AltName: Full=At-Rbx1;2; AltName: Full=RBX1-1; AltName: Full=RBX1b-At;
gene-LOC110682961	RecName: Full=Serine/threonine-protein kinase RIPK {ECO:0000305}; EC=2.7.11.1 {ECO:0000305|PubMed:21320696}; AltName: Full=ACIK1A/PBL14; AltName: Full=ACRE protein ortholog 264A {ECO:0000305}; Short=AtACRE264a {ECO:0000303|PubMed:15181213}; AltName: Full=PBS1-like protein 14 {ECO:0000303|PubMed:20413097}; AltName: Full=RPM1-induced protein kinase {ECO:0000303|PubMed:21320696};
gene-LOC110682962	RecName: Full=Thiol protease aleurain-like; EC=3.4.22.16; Flags: Precursor;
gene-LOC110682966	RecName: Full=F-box protein At3g58530;
gene-LOC110682968	RecName: Full=O-fucosyltransferase 35 {ECO:0000305}; Short=O-FucT-35 {ECO:0000305}; EC=2.4.1.- {ECO:0000305}; AltName: Full=O-fucosyltransferase family protein {ECO:0000312|EMBL:ARJ31451.1};
gene-LOC110682970	RecName: Full=RNA-directed DNA polymerase homolog; EC=2.7.7.48; AltName: Full=Reverse transcriptase homolog;
gene-LOC110682972	RecName: Full=MOB kinase activator-like 1B; AltName: Full=Mob1 homolog 1B; AltName: Full=Mps one binder kinase activator-like 1B; AltName: Full=MsMob1-4 {ECO:0000303|PubMed:16460730}; AltName: Full=MsMob1-B {ECO:0000303|PubMed:16460730};
gene-LOC110682974	RecName: Full=Germin-like protein subfamily 3 member 3; Short=AtGER3; Short=AtGLP2; Flags: Precursor;
gene-LOC110682978	RecName: Full=Auxin-binding protein ABP19a; Flags: Precursor;
gene-LOC110682979	RecName: Full=Auxin-binding protein ABP19a; Flags: Precursor;
gene-LOC110682981	RecName: Full=Metacaspase-4; Short=AtMC4; EC=3.4.22.-; AltName: Full=Metacaspase 2d; Short=AtMCP2d; AltName: Full=Metacaspase-7; Contains: RecName: Full=Metacaspase-4 subunit p20; Contains: RecName: Full=Metacaspase-4 subunit p10;
gene-LOC110682982	RecName: Full=Nodulin homeobox {ECO:0000303|PubMed:23641115}; AltName: Full=NDX1 homeobox protein homolog {ECO:0000303|PubMed:19734295}; Short=AtNDX1 {ECO:0000303|PubMed:19734295};
gene-LOC110682986	RecName: Full=B3 domain-containing protein REM13; AltName: Full=Protein REPRODUCTIVE MERISTEM 13;
gene-LOC110682988	RecName: Full=DENN domain and WD repeat-containing protein SCD1 {ECO:0000305}; AltName: Full=Protein STOMATAL CYTOKINESIS DEFECTIVE 1 {ECO:0000303|PubMed:12874123};
gene-LOC110682989	RecName: Full=Protein CTR9 homolog {ECO:0000305}; AltName: Full=Protein EARLY FLOWERING 8 {ECO:0000303|PubMed:15520273}; AltName: Full=Protein VERNALIZATION INDEPENDENCE 6 {ECO:0000303|PubMed:15472079};
gene-LOC110682990	RecName: Full=Growth-regulating factor 5; Short=AtGRF5; AltName: Full=Transcription activator GRF5;
gene-LOC110682994	RecName: Full=Cytochrome P450 CYP72A219; EC=1.14.-.-; AltName: Full=Cytochrome P450 CYP72A129;
gene-LOC110682996	RecName: Full=Mediator of RNA polymerase II transcription subunit 20a;
gene-LOC110682998	RecName: Full=Transcription factor TT2; AltName: Full=Myb-related protein 123; Short=AtMYB123; AltName: Full=Myb-related transcription factor LBM2-like; AltName: Full=Protein TRANSPARENT TESTA 2;
gene-LOC110682999	RecName: Full=Stress-response A/B barrel domain-containing protein UP3 {ECO:0000305}; AltName: Full=Unknown protein 3 {ECO:0000303|PubMed:17951448};
gene-LOC110683001	RecName: Full=40S ribosomal protein S3-1;
gene-LOC110683002	RecName: Full=Replication protein A 70 kDa DNA-binding subunit A; Short=AtRPA70A; AltName: Full=AtRPA1-3; AltName: Full=Replication factor A protein 1A; AltName: Full=Replication protein A 1A; Short=AtRPA1A;
gene-LOC110683003	RecName: Full=Mechanosensitive ion channel protein 10; AltName: Full=Mechanosensitive channel of small conductance-like 10; AltName: Full=MscS-Like protein 10; Short=AtMSL10;
gene-LOC110683004	RecName: Full=Mechanosensitive ion channel protein 10; AltName: Full=Mechanosensitive channel of small conductance-like 10; AltName: Full=MscS-Like protein 10; Short=AtMSL10;
gene-LOC110683005	RecName: Full=RING-H2 finger protein ATL52; EC=2.3.2.27 {ECO:0000305}; AltName: Full=RING-type E3 ubiquitin transferase ATL52 {ECO:0000305};
gene-LOC110683006	RecName: Full=Vacuolar protein sorting-associated protein 2 homolog 1; Short=AtVPS2-1; AltName: Full=Charged multivesicular body protein 2 homolog 1; AltName: Full=ESCRT-III complex subunit VPS2 homolog 1; AltName: Full=SNF7-like protein;
gene-LOC110683008	RecName: Full=Protein BIG GRAIN 1-like A {ECO:0000305};
gene-LOC110683009	RecName: Full=Omega-amidase, chloroplastic; EC=3.5.1.3 {ECO:0000269|PubMed:24461228}; AltName: Full=Nitrilase-like protein 3; Flags: Precursor;
gene-LOC110683010	RecName: Full=Protein Brevis radix-like 4; Short=AtBRXL4;
gene-LOC110683011	RecName: Full=Phospholipid:diacylglycerol acyltransferase 1; Short=AtPDAT; EC=2.3.1.158 {ECO:0000250|UniProtKB:O94680};
gene-LOC110683013	RecName: Full=Nuclear transcription factor Y subunit A-5; Short=AtNF-YA-5;
gene-LOC110683016	RecName: Full=PHD finger protein ALFIN-LIKE 5; Short=Protein AL5;
gene-LOC110683018	RecName: Full=E3 ubiquitin-protein ligase SGR9, amyloplastic; EC=2.3.2.27; AltName: Full=Protein SHOOT GRAVITROPISM 9; AltName: Full=RING-type E3 ubiquitin transferase SGR9 {ECO:0000305}; Flags: Precursor;
gene-LOC110683019	RecName: Full=GDSL esterase/lipase At5g03980; EC=3.1.1.-; AltName: Full=Extracellular lipase At5g03980; Flags: Precursor;
gene-LOC110683020	RecName: Full=L10-interacting MYB domain-containing protein {ECO:0000303|PubMed:25707794};
gene-LOC110683023	RecName: Full=GDSL esterase/lipase At5g03980; EC=3.1.1.-; AltName: Full=Extracellular lipase At5g03980; Flags: Precursor;
gene-LOC110683024	RecName: Full=Myosin-17; AltName: Full=Myosin XI K; Short=AtXIK;
gene-LOC110683028	RecName: Full=UBP1-associated proteins 1C;
gene-LOC110683029	RecName: Full=UDP-glycosyltransferase 89A2; EC=2.4.1.-;
gene-LOC110683031	RecName: Full=Pre-mRNA cleavage factor Im 25 kDa subunit 1 {ECO:0000303|PubMed:18479511}; AltName: Full=Cleavage and polyadenylation specificity factor 25 kDa subunit {ECO:0000303|PubMed:16282318}; Short=AtCFI-25 {ECO:0000303|PubMed:16282318}; Short=CFIm-25 {ECO:0000303|PubMed:16282318}; Short=CPSF 25 kDa subunit {ECO:0000305}; AltName: Full=Cleavage and polyadenylation specificity factor subunit…
gene-LOC110683032	RecName: Full=Mitogen-activated protein kinase kinase 2; Short=AtMAP2Kbeta; Short=AtMKK2; Short=MAP kinase kinase 2; EC=2.7.12.2 {ECO:0000269|PubMed:15225555};
gene-LOC110683034	RecName: Full=Protein phosphatase 2C 16; Short=AtPP2C16; EC=3.1.3.16; AltName: Full=AtP2C-HA; AltName: Full=Protein HYPERSENSITIVE TO ABA 1; AltName: Full=Protein phosphatase 2C HAB1; Short=PP2C HAB1; Flags: Precursor;
gene-LOC110683035	RecName: Full=SNW/SKI-interacting protein; Short=AtSKIP; AltName: Full=Protein EARLY FLOWERING AND INSENSITIVE TO PHOTOPERIOD 1; AltName: Full=SNW domain-containing protein;
gene-LOC110683037	RecName: Full=Protein ALP1-like {ECO:0000305}; EC=3.1.-.-;
gene-LOC110683038	RecName: Full=U-box domain-containing protein 34; AltName: Full=Plant U-box protein 34; Includes: RecName: Full=E3 ubiquitin ligase; EC=2.3.2.27; AltName: Full=RING-type E3 ubiquitin transferase {ECO:0000305}; Includes: RecName: Full=Serine/threonine-protein kinase; EC=2.7.11.-;
gene-LOC110683039	RecName: Full=L10-interacting MYB domain-containing protein {ECO:0000303|PubMed:25707794};
gene-LOC110683040	RecName: Full=Lycopene epsilon cyclase, chloroplastic {ECO:0000305}; EC=5.5.1.18 {ECO:0000250|UniProtKB:Q38932}; Flags: Precursor;
gene-LOC110683041	RecName: Full=Uncharacterized mitochondrial protein AtMg00760; AltName: Full=ORF109b;
gene-LOC110683042	RecName: Full=Telomere repeat-binding factor 5; AltName: Full=MYB transcription factor;
gene-LOC110683043	RecName: Full=Disease resistance protein RPS2; AltName: Full=Resistance to Pseudomonas syringae protein 2;
gene-LOC110683044	RecName: Full=THO complex subunit 6; Short=AtTHO6; AltName: Full=Protein DWD HYPERSENSITIVE TO ABA 1; AltName: Full=WD repeat-containing protein DWA1;
gene-LOC110683045	RecName: Full=Diacylglycerol O-acyltransferase 1 {ECO:0000305}; Short=CaDGAT1 {ECO:0000303|PubMed:27208257}; EC=2.3.1.20 {ECO:0000269|PubMed:27208257};
gene-LOC110683046	RecName: Full=Casein kinase 1-like protein 1 {ECO:0000305}; EC=2.7.11.1 {ECO:0000305}; AltName: Full=Casein kinase 1 {ECO:0000303|PubMed:7923358}; AltName: Full=Casein kinase I isoform delta-like {ECO:0000305}; Short=CKI-delta {ECO:0000305}; AltName: Full=Protein CASEIN KINASE I-LIKE 1 {ECO:0000303|PubMed:16126836};
gene-LOC110683047	RecName: Full=IQ domain-containing protein IQM1 {ECO:0000305}; AltName: Full=IQ motif-containing protein 1 {ECO:0000303|Ref.6};
gene-LOC110683049	RecName: Full=Protein FAR1-RELATED SEQUENCE 5;
gene-LOC110683050	RecName: Full=Serine/threonine-protein phosphatase 7 long form homolog; EC=3.1.3.16; AltName: Full=Protein MAIN-LIKE 3 {ECO:0000303|PubMed:24635680};
gene-LOC110683051	RecName: Full=BTB/POZ domain and ankyrin repeat-containing protein NPR1 {ECO:0000305}; Short=OsNPR1 {ECO:0000303|Ref.2}; AltName: Full=NPR1 homolog 1 {ECO:0000305}; Short=OsNH1 {ECO:0000303|PubMed:15986920};
gene-LOC110683052	RecName: Full=Heat stress transcription factor A-2; Short=AtHsfA2; AltName: Full=AtHsf-04;
gene-LOC110683053	RecName: Full=tRNA:m(4)X modification enzyme TRM13 {ECO:0000305}; EC=2.1.1.225 {ECO:0000305|PubMed:28369540}; AltName: Full=tRNA methylase 13 {ECO:0000305}; Short=OsTRM13 {ECO:0000303|PubMed:28369540};
gene-LOC110683055	RecName: Full=Zinc finger CCCH domain-containing protein 65; Short=AtC3H65; EC=3.1.-.-; AltName: Full=Protein EMBRYO DEFECTIVE 1789;
gene-LOC110683057	RecName: Full=Protein DETOXIFICATION 16 {ECO:0000303|PubMed:11739388}; Short=AtDTX16 {ECO:0000303|PubMed:11739388}; AltName: Full=Multidrug and toxic compound extrusion protein 16 {ECO:0000305}; Short=MATE protein 16 {ECO:0000305};
gene-LOC110683058	RecName: Full=DNA repair protein recA homolog 3, mitochondrial; AltName: Full=Recombinase A homolog 3; Flags: Precursor;
gene-LOC110683060	RecName: Full=Probable pre-mRNA-splicing factor ATP-dependent RNA helicase DEAH5 {ECO:0000305}; EC=3.6.4.13; AltName: Full=DEAH RNA helicase homolog PRP22 {ECO:0000303|PubMed:17008405};
gene-LOC110683068	RecName: Full=NAC domain-containing protein 17 {ECO:0000303|PubMed:15029955}; Short=ANAC017 {ECO:0000303|PubMed:15029955}; AltName: Full=Protein NTM1-like 7 {ECO:0000303|PubMed:17158162}; AltName: Full=Protein REGULATORS OF AOX1A 2 {ECO:0000303|PubMed:24045017};
gene-LOC110683071	RecName: Full=50S ribosomal protein L13, chloroplastic {ECO:0000255|HAMAP-Rule:MF_01366};
gene-LOC110683072	RecName: Full=CRM-domain containing factor CFM3, chloroplastic/mitochondrial {ECO:0000305}; AltName: Full=Protein CRM FAMILY MEMBER 3 {ECO:0000303|PubMed:18799595}; Short=OsCFM3 {ECO:0000303|PubMed:18799595}; Flags: Precursor;
gene-LOC110683073	RecName: Full=Tubulin-folding cofactor B; Short=AtTFCB; AltName: Full=Protein EMBRYO DEFECTIVE 2804;
gene-LOC110683075	RecName: Full=Uncharacterized mitochondrial protein AtMg00760; AltName: Full=ORF109b;
gene-LOC110683076	RecName: Full=Cytokinin dehydrogenase 4; EC=1.5.99.12; AltName: Full=Cytokinin oxidase 4; Short=AtCKX4; Short=CKO 4; Flags: Precursor;
gene-LOC110683079	RecName: Full=Putative calcium-transporting ATPase 13, plasma membrane-type; EC=3.6.3.8; AltName: Full=Ca(2+)-ATPase isoform 13;
gene-LOC110683081	RecName: Full=Protein FAR1-RELATED SEQUENCE 5;
gene-LOC110683082	RecName: Full=Zinc finger CCCH domain-containing protein 64; Short=AtC3H64;
gene-LOC110683084	RecName: Full=Receptor-like serine/threonine-protein kinase ALE2; EC=2.7.11.1; AltName: Full=Protein ABNORMAL LEAF SHAPE 2; Flags: Precursor;
gene-LOC110683085	RecName: Full=WD-40 repeat-containing protein MSI4; AltName: Full=Altered cold-responsive gene 1 protein;
gene-LOC110683086	RecName: Full=Probable serine/threonine-protein kinase PBL16 {ECO:0000305}; EC=2.7.11.1 {ECO:0000305}; AltName: Full=PBS1-like protein 16 {ECO:0000303|PubMed:20413097};
gene-LOC110683088	RecName: Full=Pentatricopeptide repeat-containing protein At2g37230;
gene-LOC110683093	RecName: Full=N-terminal acetyltransferase B complex catalytic subunit NAA20 {ECO:0000303|PubMed:25966763}; EC=2.3.1.254 {ECO:0000269|PubMed:25966763}; AltName: Full=NatB N-alpha-terminal acetylation complex catalytic subunit {ECO:0000303|PubMed:24244708};
gene-LOC110683094	RecName: Full=Carotene epsilon-monooxygenase, chloroplastic; EC=1.14.99.45; AltName: Full=Cytochrome P450 97C1; AltName: Full=Protein LUTEIN DEFICIENT 1; Flags: Precursor;
gene-LOC110683095	RecName: Full=Caffeic acid 3-O-methyltransferase; Short=CAOMT; Short=COMT; EC=2.1.1.68; AltName: Full=S-adenosysl-L-methionine:caffeic acid 3-O-methyltransferase;
gene-LOC110683098	RecName: Full=Protein DETOXIFICATION 18 {ECO:0000303|PubMed:11739388}; Short=AtDTX18 {ECO:0000303|PubMed:11739388}; AltName: Full=Multidrug and toxic compound extrusion protein 18 {ECO:0000305}; Short=MATE protein 18 {ECO:0000305}; AltName: Full=Protein LIKE ALF5 {ECO:0000303|PubMed:11449055};
gene-LOC110683100	RecName: Full=RNA-directed DNA polymerase homolog; EC=2.7.7.48; AltName: Full=Reverse transcriptase homolog;
gene-LOC110683103	RecName: Full=Protein MAIN-LIKE 1 {ECO:0000303|PubMed:24635680};
gene-LOC110683104	RecName: Full=Protein FAR1-RELATED SEQUENCE 5;
gene-LOC110683105	RecName: Full=Auxin-binding protein ABP19a; Flags: Precursor;
gene-LOC110683107	RecName: Full=Auxin-binding protein ABP19b; Flags: Precursor;
gene-LOC110683108	RecName: Full=Germin-like protein 1; Flags: Precursor;
gene-LOC110683109	RecName: Full=Auxin-binding protein ABP19a; Flags: Precursor;
gene-LOC110683110	RecName: Full=Germin-like protein subfamily 3 member 3; Short=AtGER3; Short=AtGLP2; Flags: Precursor;
gene-LOC110683111	RecName: Full=Germin-like protein subfamily 3 member 3; Short=AtGER3; Short=AtGLP2; Flags: Precursor;
gene-LOC110683112	RecName: Full=Germin-like protein 1; Flags: Precursor;
gene-LOC110683113	RecName: Full=Histone H3.2;
gene-LOC110683122	RecName: Full=S-norcoclaurine synthase 1; Short=CjNCS1; EC=4.2.1.78;
gene-LOC110683123	RecName: Full=Protein SRG1; Short=AtSRG1; AltName: Full=Protein SENESCENCE-RELATED GENE 1;
gene-LOC110683127	RecName: Full=Probable polygalacturonase; Short=PG {ECO:0000250|UniProtKB:Q7M1E7}; EC=3.2.1.15; AltName: Full=Pectinase {ECO:0000250|UniProtKB:Q7M1E7};
gene-LOC110683128	RecName: Full=Protein FAR1-RELATED SEQUENCE 5;
gene-LOC110683130	RecName: Full=25.3 kDa vesicle transport protein; Short=AtSEC22;
gene-LOC110683139	RecName: Full=BTB/POZ domain-containing protein At3g03510;
gene-LOC110683142	RecName: Full=Peroxidase 4 {ECO:0000250|UniProtKB:Q42578}; EC=1.11.1.7; Flags: Precursor;
gene-LOC110683143	RecName: Full=Peroxidase 4 {ECO:0000250|UniProtKB:Q42578}; EC=1.11.1.7; Flags: Precursor;
gene-LOC110683146	RecName: Full=Mannose/glucose-specific lectin; Flags: Fragment;
gene-LOC110683149	RecName: Full=Protein JINGUBANG {ECO:0000303|PubMed:27468890};
gene-LOC110683150	RecName: Full=F-box/kelch-repeat protein At3g06240;
gene-LOC110683154	RecName: Full=Dehydration-responsive element-binding protein 3; AltName: Full=Protein TINY 2;
gene-LOC110683155	RecName: Full=Indole-3-glycerol phosphate synthase, chloroplastic {ECO:0000303|PubMed:7610197}; Short=IGPS {ECO:0000303|PubMed:7610197}; EC=4.1.1.48 {ECO:0000269|PubMed:7610197}; Flags: Precursor;
gene-LOC110683157	RecName: Full=Carotenoid cleavage dioxygenase 8 homolog B, chloroplastic; Short=OsCCD8b; EC=1.13.11.69 {ECO:0000269|PubMed:22422982}; EC=1.13.11.70 {ECO:0000269|PubMed:18637791}; AltName: Full=Protein DWARF-10; AltName: Full=Protein MAX4 homolog; Flags: Precursor;
gene-LOC110683158	RecName: Full=Probable transcriptional regulatory protein At2g25830;
gene-LOC110683159	RecName: Full=Putative disease resistance protein RGA1; AltName: Full=RGA3-blb;
gene-LOC110683162	RecName: Full=Probable disease resistance protein At1g58390;
gene-LOC110683163	RecName: Full=Putative disease resistance protein RGA3; AltName: Full=Blight resistance protein B149; AltName: Full=RGA1-blb;
gene-LOC110683164	RecName: Full=Nuclear pore complex protein NUP85; AltName: Full=Nuclear pore complex protein NUP75 {ECO:0000303|PubMed:21189294}; AltName: Full=Nucleoporin 75; AltName: Full=Nucleoporin 85;
gene-LOC110683165	RecName: Full=Ultraviolet-B receptor UVR8; AltName: Full=Protein UV-B RESISTANCE 8; AltName: Full=RCC1 domain-containing protein UVR8;
gene-LOC110683171	RecName: Full=5-methyltetrahydropteroyltriglutamate--homocysteine methyltransferase; EC=2.1.1.14; AltName: Full=Cobalamin-independent methionine synthase isozyme; AltName: Full=Vitamin-B12-independent methionine synthase isozyme;
gene-LOC110683173	RecName: Full=Double-stranded RNA-binding protein 1; AltName: Full=dsRNA-binding protein 1;
gene-LOC110683178	RecName: Full=Glycine-rich RNA-binding protein 5, mitochondrial; Short=AtGR-RBP5; AltName: Full=AtRBG5; AltName: Full=Mitochondrial RNA-binding protein 2b; Short=At-mRBP2b; AltName: Full=Organelle RRM domain-containing protein 4 {ECO:0000303|PubMed:26578708}; Flags: Precursor;
gene-LOC110683180	RecName: Full=ATP synthase subunit d, mitochondrial; Short=ATPase subunit d;
gene-LOC110683183	RecName: Full=22.0 kDa heat shock protein; Short=AtHsp22.0; Flags: Precursor;
gene-LOC110683184	RecName: Full=Annexin D8; AltName: Full=AnnAt8;
gene-LOC110683185	RecName: Full=Binding partner of ACD11 1 {ECO:0000303|PubMed:18845362};
gene-LOC110683186	RecName: Full=Ultraviolet-B receptor UVR8; AltName: Full=Protein UV-B RESISTANCE 8; AltName: Full=RCC1 domain-containing protein UVR8;
gene-LOC110683187	RecName: Full=Probable cyclic nucleotide-gated ion channel 6; Short=AtCNGC6; AltName: Full=Cyclic nucleotide- and calmodulin-regulated ion channel 6;
gene-LOC110683188	RecName: Full=Protein QUIRKY {ECO:0000303|PubMed:19180193};
gene-LOC110683189	RecName: Full=Beta-xylosidase/alpha-L-arabinofuranosidase 2 {ECO:0000303|PubMed:17615411, ECO:0000312|EMBL:ABQ45228.1}; AltName: Full=Xylan 1,4-beta-xylosidase/Alpha-L-arabinofuranosidase 2; Short=MsXyl2 {ECO:0000303|PubMed:17615411}; Includes: RecName: Full=Beta-xylosidase; EC=3.2.1.37; AltName: Full=1,4-beta-D-xylan xylohydrolase {ECO:0000250|UniProtKB:P48792}; AltName: Full=Xylan 1,4-beta-xylo…
gene-LOC110683190	RecName: Full=40S ribosomal protein S3-1;
gene-LOC110683195	RecName: Full=Pentatricopeptide repeat-containing protein At2g20710, mitochondrial; Flags: Precursor;
gene-LOC110683197	RecName: Full=Syntaxin-132; Short=AtSYP132;
gene-LOC110683199	RecName: Full=Protein CHUP1, chloroplastic; AltName: Full=Protein CHLOROPLAST UNUSUAL POSITIONING 1;
gene-LOC110683201	RecName: Full=Putative ribonuclease H protein At1g65750; EC=3.1.26.4;
gene-LOC110683202	RecName: Full=Protein FAR1-RELATED SEQUENCE 5;
gene-LOC110683203	RecName: Full=Protein FAR1-RELATED SEQUENCE 5;
gene-LOC110683206	RecName: Full=Protein MAIN-LIKE 1 {ECO:0000303|PubMed:24635680};
gene-LOC110683207	RecName: Full=Putative disease resistance protein RGA4; AltName: Full=RGA4-blb;
gene-LOC110683208	RecName: Full=F-box/kelch-repeat protein At3g23880;
gene-LOC110683209	RecName: Full=Putative F-box protein At3g49980;
gene-LOC110683214	RecName: Full=Protein FAR1-RELATED SEQUENCE 8;
gene-LOC110683218	RecName: Full=Xylogen-like protein 11; Flags: Precursor;
gene-LOC110683221	RecName: Full=Probable protein phosphatase 2C 30; Short=AtPP2C30; EC=3.1.3.16; AltName: Full=AthPP2C5;
gene-LOC110683223	RecName: Full=Phosphoethanolamine N-methyltransferase; EC=2.1.1.103;
gene-LOC110683224	RecName: Full=Ankyrin repeat-containing protein At5g02620;
gene-LOC110683226	RecName: Full=Ankyrin repeat-containing protein At2g01680;
gene-LOC110683227	RecName: Full=Ankyrin repeat-containing protein BDA1 {ECO:0000305}; AltName: Full=Protein BIAN DA 1 {ECO:0000303|PubMed:22740615};
gene-LOC110683228	RecName: Full=Ankyrin repeat-containing protein BDA1 {ECO:0000305}; AltName: Full=Protein BIAN DA 1 {ECO:0000303|PubMed:22740615};
gene-LOC110683229	RecName: Full=Ankyrin repeat-containing protein At2g01680;
gene-LOC110683231	RecName: Full=Ankyrin repeat-containing protein At2g01680;
gene-LOC110683236	RecName: Full=Transcriptional regulator TAC1; AltName: Full=Protein TELOMERASE ACTIVATOR1;
gene-LOC110683240	RecName: Full=Uncharacterized mitochondrial protein AtMg01250; AltName: Full=ORF102;
gene-LOC110683242	RecName: Full=Uncharacterized mitochondrial protein AtMg00760; AltName: Full=ORF109b;
gene-LOC110683244	RecName: Full=Uncharacterized mitochondrial protein AtMg00750; AltName: Full=ORF119;
gene-LOC110683246	RecName: Full=NADH dehydrogenase [ubiquinone] 1 alpha subcomplex subunit 6;
gene-LOC110683250	RecName: Full=Glycerol-3-phosphate dehydrogenase [NAD(+)] 2, chloroplastic; EC=1.1.1.8; AltName: Full=Protein SUPPRESSOR OF FATTY ACID DESATURASE DEFICIENCY 1; Flags: Precursor;
gene-LOC110683253	RecName: Full=Chlorophyll(ide) b reductase NOL, chloroplastic; EC=1.1.1.294; AltName: Full=Protein NON-YELLOW COLORING 1-LIKE; Short=OsNOL; Short=Protein NYC1-LIKE; AltName: Full=Short-chain dehydrogenase/reductase NOL; Flags: Precursor;
gene-LOC110683255	RecName: Full=DNA replication licensing factor MCM6; EC=3.6.4.12; AltName: Full=Minichromosome maintenance protein 6; Short=AtMCM6;
gene-LOC110683256	RecName: Full=Dihydroceramide fatty acyl 2-hydroxylase FAH1 {ECO:0000305}; EC=1.14.18.7 {ECO:0000269|PubMed:22635113}; AltName: Full=Fatty acid 2-hydroxylase 1 {ECO:0000303|PubMed:19054355}; Short=AtFAH1 {ECO:0000303|PubMed:19054355};
gene-LOC110683259	RecName: Full=Plasma membrane-associated cation-binding protein 1; Short=AtPCAP1; AltName: Full=Microtubule-destabilizing protein 25;
gene-LOC110683260	RecName: Full=F-box/LRR-repeat MAX2 homolog A; AltName: Full=F-box and leucine-rich repeat MAX2 homolog A;
gene-LOC110683264	RecName: Full=Protein FAR1-RELATED SEQUENCE 5;
gene-LOC110683265	RecName: Full=Uncharacterized mitochondrial protein AtMg01250; AltName: Full=ORF102;
gene-LOC110683268	RecName: Full=Protoporphyrinogen oxidase 1, chloroplastic; Short=PPO1; EC=1.3.3.4; Flags: Precursor;
gene-LOC110683269	RecName: Full=Protein CHROMATIN REMODELING 4 {ECO:0000303|PubMed:16547115}; Short=AtCHR4; EC=3.6.4.-; AltName: Full=Protein PICKLE RELATED 1 {ECO:0000303|PubMed:10570159};
gene-LOC110683271	RecName: Full=Glycine--tRNA ligase, mitochondrial 1 {ECO:0000305}; EC=6.1.1.14 {ECO:0000269|PubMed:11278923}; AltName: Full=Diadenosine tetraphosphate synthetase {ECO:0000305}; Short=AP-4-A synthetase {ECO:0000305}; AltName: Full=Glycyl-tRNA synthetase 1 {ECO:0000303|PubMed:11278923}; Short=GlyRS-1 {ECO:0000303|PubMed:11278923}; Flags: Precursor;
gene-LOC110683272	RecName: Full=Pentatricopeptide repeat-containing protein At5g50990;
gene-LOC110683273	RecName: Full=Phosphatidylinositol/phosphatidylcholine transfer protein SFH8; AltName: Full=Protein SEC FOURTEEN HOMOLOGS 8; Short=AtSFH8;
gene-LOC110683274	RecName: Full=Phosphatidylinositol/phosphatidylcholine transfer protein SFH1; AltName: Full=Phosphatidylinositol transfer protein 1; Short=AtPITP1; AltName: Full=Protein CAN OF WORMS1; AltName: Full=Protein SEC FOURTEEN HOMOLOGS 1; Short=AtSFH1; AltName: Full=Protein SHORT ROOT HAIR 1;
gene-LOC110683275	RecName: Full=Phosphatidylinositol/phosphatidylcholine transfer protein SFH12; AltName: Full=Protein SEC FOURTEEN HOMOLOGS 12; Short=AtSFH12;
gene-LOC110683276	RecName: Full=VAMP-like protein YKT61; Short=AtYKT61; AltName: Full=Geranylgeranylated protein 1; Short=AtGP1; Flags: Precursor;
gene-LOC110683277	RecName: Full=Floricaula protein;
gene-LOC110683287	RecName: Full=Protein FAR1-RELATED SEQUENCE 5;
gene-LOC110683289	RecName: Full=Copper transporter 6; Short=AtCOPT6;
gene-LOC110683290	RecName: Full=Copper transporter 1; Short=AtCOPT1;
gene-LOC110683291	RecName: Full=WUSCHEL-related homeobox 2;
gene-LOC110683293	RecName: Full=Asparagine synthetase [glutamine-hydrolyzing]; EC=6.3.5.4; AltName: Full=Glutamine-dependent asparagine synthetase;
gene-LOC110683294	RecName: Full=Inactive protein RESTRICTED TEV MOVEMENT 2; AltName: Full=Inactive restricted tobacco etch virus movement protein 2;
gene-LOC110683297	RecName: Full=Aluminum-activated malate transporter 2; Short=AtALMT2;
gene-LOC110683301	RecName: Full=Aluminum-activated malate transporter 2; Short=AtALMT2;
gene-LOC110683302	RecName: Full=Subtilisin-like protease SBT4.13 {ECO:0000303|PubMed:16193095}; EC=3.4.21.- {ECO:0000255|PROSITE-ProRule:PRU10082}; AltName: Full=Subtilase subfamily 4 member 13 {ECO:0000303|PubMed:16193095}; Short=AtSBT4.13 {ECO:0000303|PubMed:16193095}; Flags: Precursor;
gene-LOC110683303	RecName: Full=Subtilisin-like protease SBT4.3 {ECO:0000303|PubMed:16193095}; EC=3.4.21.- {ECO:0000255|PROSITE-ProRule:PRU10082}; AltName: Full=Subtilase subfamily 4 member 3 {ECO:0000303|PubMed:16193095}; Short=AtSBT4.3 {ECO:0000303|PubMed:16193095}; Flags: Precursor;
gene-LOC110683304	RecName: Full=Subtilisin-like protease SBT4.5 {ECO:0000303|PubMed:16193095}; EC=3.4.21.- {ECO:0000255|PROSITE-ProRule:PRU10082}; AltName: Full=Subtilase subfamily 4 member 5 {ECO:0000303|PubMed:16193095}; Short=AtSBT4.5 {ECO:0000303|PubMed:16193095}; Flags: Precursor;
gene-LOC110683309	RecName: Full=Protein ALP1-like {ECO:0000305}; EC=3.1.-.-;
gene-LOC110683310	RecName: Full=Protein NRT1/ PTR FAMILY 5.10; Short=AtNPF5.10;
gene-LOC110683311	RecName: Full=Probable aspartic protease At2g35615; EC=3.4.-.-; Flags: Precursor;
gene-LOC110683314	RecName: Full=Mitogen-activated protein kinase kinase kinase 17 {ECO:0000303|PubMed:25720833}; EC=2.7.11.25 {ECO:0000250|UniProtKB:Q9ZVP5, ECO:0000255|PROSITE-ProRule:PRU00159};
gene-LOC110683316	RecName: Full=Putative FBD-associated F-box protein At5g22720;
gene-LOC110683318	RecName: Full=Heat shock cognate 70 kDa protein 1;
gene-LOC110683319	RecName: Full=Heat shock 70 kDa protein;
gene-LOC110683321	RecName: Full=Retrovirus-related Pol polyprotein from transposon RE1; AltName: Full=Retro element 1 {ECO:0000303|PubMed:10689195}; Short=AtRE1 {ECO:0000303|PubMed:10689195}; Includes: RecName: Full=Protease RE1; EC=3.4.23.-; Includes: RecName: Full=Reverse transcriptase RE1; EC=2.7.7.49; Includes: RecName: Full=Endonuclease RE1;
gene-LOC110683322	RecName: Full=Serine/threonine-protein phosphatase 7 long form homolog; EC=3.1.3.16; AltName: Full=Protein MAIN-LIKE 3 {ECO:0000303|PubMed:24635680};
gene-LOC110683326	RecName: Full=Putative pentatricopeptide repeat-containing protein At3g11460, mitochondrial; AltName: Full=Mitochondrial RNA editing factor 10 {ECO:0000303|PubMed:23288601}; Flags: Precursor;
gene-LOC110683328	RecName: Full=Auxin-responsive protein SAUR71 {ECO:0000305}; AltName: Full=Protein SMALL AUXIN UP RNA 71 {ECO:0000303|PubMed:12036261};
gene-LOC110683329	RecName: Full=Transcription repressor OFP8; AltName: Full=Ovate family protein 8; Short=AtOFP8;
gene-LOC110683332	RecName: Full=Laccase-13; EC=1.10.3.2; AltName: Full=Benzenediol:oxygen oxidoreductase 13; AltName: Full=Diphenol oxidase 13; AltName: Full=Urishiol oxidase 13; Flags: Precursor;
gene-LOC110683333	RecName: Full=Laccase-13; EC=1.10.3.2; AltName: Full=Benzenediol:oxygen oxidoreductase 13; AltName: Full=Diphenol oxidase 13; AltName: Full=Urishiol oxidase 13; Flags: Precursor;
gene-LOC110683334	RecName: Full=Zinc transporter 1; AltName: Full=ZRT/IRT-like protein 1; Short=OsZIP1; Flags: Precursor;
gene-LOC110683335	RecName: Full=E3 ubiquitin-protein ligase SDIR1 {ECO:0000305}; EC=2.3.2.27 {ECO:0000269|PubMed:17573536}; AltName: Full=Protein SALT- AND DROUGHT-INDUCED RING FINGER 1 {ECO:0000303|PubMed:17573536}; AltName: Full=RING-type E3 ubiquitin transferase SDIR1 {ECO:0000305};
gene-LOC110683336	RecName: Full=Pumilio homolog 1; Short=APUM-1; Short=AtPUM1;
gene-LOC110683338	RecName: Full=Transcription factor LUX; AltName: Full=Protein LUX ARRHYTHMO; AltName: Full=Protein PHYTOCLOCK 1;
gene-LOC110683339	RecName: Full=Uncharacterized mitochondrial protein AtMg00760; AltName: Full=ORF109b;
gene-LOC110683340	RecName: Full=Pentatricopeptide repeat-containing protein At5g59600;
gene-LOC110683341	RecName: Full=Protein TOC75-3, chloroplastic; AltName: Full=75 kDa translocon at the outer-envelope-membrane of chloroplasts 3; Short=AtTOC75-III; Flags: Precursor;
gene-LOC110683342	RecName: Full=Chaperone protein dnaJ A6, chloroplastic {ECO:0000305}; Short=atDjA6 {ECO:0000303|PubMed:23894646}; AltName: Full=Chaperone protein dnaJ A26 {ECO:0000303|PubMed:11599562}; Short=AtDjA26 {ECO:0000303|PubMed:11599562}; Flags: Precursor;
gene-LOC110683344	RecName: Full=L-type lectin-domain containing receptor kinase IV.2 {ECO:0000303|PubMed:19773388}; Short=Arabidopsis thaliana lectin-receptor kinase a4 {ECO:0000303|PubMed:19773388}; Short=AthlecRK-a4 {ECO:0000303|Ref.6}; Short=LecRK-IV.2 {ECO:0000303|PubMed:19773388}; EC=2.7.11.1 {ECO:0000255|PROSITE-ProRule:PRU00159}; AltName: Full=Protein SMALL, GLUED-TOGETHER, AND COLLAPSED POLLEN {ECO:0000303…
gene-LOC110683345	RecName: Full=L-type lectin-domain containing receptor kinase IV.2 {ECO:0000303|PubMed:19773388}; Short=Arabidopsis thaliana lectin-receptor kinase a4 {ECO:0000303|PubMed:19773388}; Short=AthlecRK-a4 {ECO:0000303|Ref.6}; Short=LecRK-IV.2 {ECO:0000303|PubMed:19773388}; EC=2.7.11.1 {ECO:0000255|PROSITE-ProRule:PRU00159}; AltName: Full=Protein SMALL, GLUED-TOGETHER, AND COLLAPSED POLLEN {ECO:0000303…
gene-LOC110683346	RecName: Full=L-type lectin-domain containing receptor kinase IV.2 {ECO:0000303|PubMed:19773388}; Short=Arabidopsis thaliana lectin-receptor kinase a4 {ECO:0000303|PubMed:19773388}; Short=AthlecRK-a4 {ECO:0000303|Ref.6}; Short=LecRK-IV.2 {ECO:0000303|PubMed:19773388}; EC=2.7.11.1 {ECO:0000255|PROSITE-ProRule:PRU00159}; AltName: Full=Protein SMALL, GLUED-TOGETHER, AND COLLAPSED POLLEN {ECO:0000303…
gene-LOC110683347	RecName: Full=L-type lectin-domain containing receptor kinase IV.2 {ECO:0000303|PubMed:19773388}; Short=Arabidopsis thaliana lectin-receptor kinase a4 {ECO:0000303|PubMed:19773388}; Short=AthlecRK-a4 {ECO:0000303|Ref.6}; Short=LecRK-IV.2 {ECO:0000303|PubMed:19773388}; EC=2.7.11.1 {ECO:0000255|PROSITE-ProRule:PRU00159}; AltName: Full=Protein SMALL, GLUED-TOGETHER, AND COLLAPSED POLLEN {ECO:0000303…
gene-LOC110683348	RecName: Full=L-type lectin-domain containing receptor kinase IV.2 {ECO:0000303|PubMed:19773388}; Short=Arabidopsis thaliana lectin-receptor kinase a4 {ECO:0000303|PubMed:19773388}; Short=AthlecRK-a4 {ECO:0000303|Ref.6}; Short=LecRK-IV.2 {ECO:0000303|PubMed:19773388}; EC=2.7.11.1 {ECO:0000255|PROSITE-ProRule:PRU00159}; AltName: Full=Protein SMALL, GLUED-TOGETHER, AND COLLAPSED POLLEN {ECO:0000303…
gene-LOC110683350	RecName: Full=L-type lectin-domain containing receptor kinase IV.2 {ECO:0000303|PubMed:19773388}; Short=Arabidopsis thaliana lectin-receptor kinase a4 {ECO:0000303|PubMed:19773388}; Short=AthlecRK-a4 {ECO:0000303|Ref.6}; Short=LecRK-IV.2 {ECO:0000303|PubMed:19773388}; EC=2.7.11.1 {ECO:0000255|PROSITE-ProRule:PRU00159}; AltName: Full=Protein SMALL, GLUED-TOGETHER, AND COLLAPSED POLLEN {ECO:0000303…
gene-LOC110683351	RecName: Full=L-type lectin-domain containing receptor kinase IV.2 {ECO:0000303|PubMed:19773388}; Short=Arabidopsis thaliana lectin-receptor kinase a4 {ECO:0000303|PubMed:19773388}; Short=AthlecRK-a4 {ECO:0000303|Ref.6}; Short=LecRK-IV.2 {ECO:0000303|PubMed:19773388}; EC=2.7.11.1 {ECO:0000255|PROSITE-ProRule:PRU00159}; AltName: Full=Protein SMALL, GLUED-TOGETHER, AND COLLAPSED POLLEN {ECO:0000303…
gene-LOC110683352	RecName: Full=L-type lectin-domain containing receptor kinase IV.2 {ECO:0000303|PubMed:19773388}; Short=Arabidopsis thaliana lectin-receptor kinase a4 {ECO:0000303|PubMed:19773388}; Short=AthlecRK-a4 {ECO:0000303|Ref.6}; Short=LecRK-IV.2 {ECO:0000303|PubMed:19773388}; EC=2.7.11.1 {ECO:0000255|PROSITE-ProRule:PRU00159}; AltName: Full=Protein SMALL, GLUED-TOGETHER, AND COLLAPSED POLLEN {ECO:0000303…
gene-LOC110683354	RecName: Full=D-xylose-proton symporter-like 3, chloroplastic; Flags: Precursor;
gene-LOC110683355	RecName: Full=L-type lectin-domain containing receptor kinase IV.2 {ECO:0000303|PubMed:19773388}; Short=Arabidopsis thaliana lectin-receptor kinase a4 {ECO:0000303|PubMed:19773388}; Short=AthlecRK-a4 {ECO:0000303|Ref.6}; Short=LecRK-IV.2 {ECO:0000303|PubMed:19773388}; EC=2.7.11.1 {ECO:0000255|PROSITE-ProRule:PRU00159}; AltName: Full=Protein SMALL, GLUED-TOGETHER, AND COLLAPSED POLLEN {ECO:0000303…
gene-LOC110683359	RecName: Full=Tropinone reductase homolog At2g29260, chloroplastic {ECO:0000305}; EC=1.1.1.- {ECO:0000305}; Flags: Precursor;
gene-LOC110683361	RecName: Full=Tropinone reductase homolog At2g29360 {ECO:0000305}; EC=1.1.1.- {ECO:0000305};
gene-LOC110683362	RecName: Full=Senescence-associated protein 13 {ECO:0000303|PubMed:9617813}; AltName: Full=Tropinone reductase homolog SAG13 {ECO:0000250|UniProtKB:P50162}; EC=1.1.1.- {ECO:0000305};
gene-LOC110683363	RecName: Full=Tropinone reductase homolog At2g29360 {ECO:0000305}; EC=1.1.1.- {ECO:0000305};
gene-LOC110683364	RecName: Full=Probable protein phosphatase 2C 24; Short=AtPP2C24; EC=3.1.3.16;
gene-LOC110683365	RecName: Full=Phosphoribosylamine--glycine ligase, chloroplastic; EC=6.3.4.13; AltName: Full=Glycinamide ribonucleotide synthetase; Short=GARS; AltName: Full=Phosphoribosylglycinamide synthetase; Flags: Precursor;
gene-LOC110683366	RecName: Full=Methylsterol monooxygenase 2-1; EC=1.14.18.9 {ECO:0000250|UniProtKB:Q8L7W5}; AltName: Full=Sterol 4-alpha-methyl-oxidase 2; Short=AtSMO2; AltName: Full=Sterol 4-alpha-methyl-oxidase 2-1;
gene-LOC110683367	RecName: Full=Oligouridylate-binding protein 1C; Short=AtUBP1c; AltName: Full=Polyuridylate-binding protein UBP1C; Short=Poly(U)-binding protein UBP1C;
gene-LOC110683368	RecName: Full=Pentatricopeptide repeat-containing protein At3g46790, chloroplastic; AltName: Full=Protein CHLORORESPIRATORY REDUCTION 2; Flags: Precursor;
gene-LOC110683370	RecName: Full=DNA-directed RNA polymerase II subunit RPB7; Short=RNA polymerase II subunit B7;
gene-LOC110683372	RecName: Full=Serine/threonine-protein phosphatase PP1 isozyme 2; EC=3.1.3.16;
gene-LOC110683373	RecName: Full=Uncharacterized mitochondrial protein AtMg01250; AltName: Full=ORF102;
gene-LOC110683376	RecName: Full=Serine/threonine-protein kinase BSK5 {ECO:0000305}; EC=2.7.11.1 {ECO:0000305}; AltName: Full=Brassinosteroid-signaling kinase 5 {ECO:0000303|PubMed:18653891};
gene-LOC110683377	RecName: Full=Mitochondrial import inner membrane translocase subunit TIM10;
gene-LOC110683379	RecName: Full=UDP-glycosyltransferase 76H1 {ECO:0000303|PubMed:15610349}; EC=2.4.1.- {ECO:0000305};
gene-LOC110683381	RecName: Full=Glutathione S-transferase U7; Short=AtGSTU7; EC=2.5.1.18; AltName: Full=GST class-tau member 7; AltName: Full=Glutathione S-transferase 25;
gene-LOC110683382	RecName: Full=Universal stress protein PHOS32 {ECO:0000303|PubMed:12644671}; AltName: Full=Phosphorylated protein of 32 kDa {ECO:0000303|PubMed:18285339}; Short=AtPHOS32 {ECO:0000303|PubMed:18285339}; Flags: Precursor;
gene-LOC110683385	RecName: Full=Subtilisin-like protease SBT4.3 {ECO:0000303|PubMed:16193095}; EC=3.4.21.- {ECO:0000255|PROSITE-ProRule:PRU10082}; AltName: Full=Subtilase subfamily 4 member 3 {ECO:0000303|PubMed:16193095}; Short=AtSBT4.3 {ECO:0000303|PubMed:16193095}; Flags: Precursor;
gene-LOC110683386	RecName: Full=Subtilisin-like protease SBT4.8 {ECO:0000303|PubMed:16193095}; EC=3.4.21.- {ECO:0000255|PROSITE-ProRule:PRU10082}; AltName: Full=Subtilase subfamily 4 member 8 {ECO:0000303|PubMed:16193095}; Short=AtSBT4.8 {ECO:0000303|PubMed:16193095}; Flags: Precursor;
gene-LOC110683387	RecName: Full=Eukaryotic translation initiation factor 3 subunit B {ECO:0000255|HAMAP-Rule:MF_03001}; Short=eIF3b {ECO:0000255|HAMAP-Rule:MF_03001}; AltName: Full=eIF-3-eta {ECO:0000255|HAMAP-Rule:MF_03001}; AltName: Full=eIF3 p110 {ECO:0000255|HAMAP-Rule:MF_03001}; AltName: Full=p82;
gene-LOC110683388	RecName: Full=Eukaryotic translation initiation factor 3 subunit B {ECO:0000255|HAMAP-Rule:MF_03001}; Short=eIF3b {ECO:0000255|HAMAP-Rule:MF_03001}; AltName: Full=eIF-3-eta {ECO:0000255|HAMAP-Rule:MF_03001}; AltName: Full=eIF3 p110 {ECO:0000255|HAMAP-Rule:MF_03001}; AltName: Full=p82;
gene-LOC110683389	RecName: Full=Tubulin beta-1 chain; AltName: Full=Beta-1-tubulin;
gene-LOC110683391	RecName: Full=Zinc finger BED domain-containing protein DAYSLEEPER; AltName: Full=Transposase-like protein DAYSLEEPER;
gene-LOC110683392	RecName: Full=Neutral ceramidase 1 {ECO:0000303|PubMed:26150824}; Short=AtNCER1 {ECO:0000303|PubMed:26150824}; Short=N-CDase 1 {ECO:0000303|PubMed:26150824}; Short=NCDase 1 {ECO:0000303|PubMed:26150824}; EC=3.5.1.23 {ECO:0000250|UniProtKB:O06769}; AltName: Full=Acylsphingosine deacylase 1; AltName: Full=N-acylsphingosine amidohydrolase 1; Flags: Precursor;
gene-LOC110683393	RecName: Full=Cytosolic enolase 3; EC=4.2.1.11; AltName: Full=2-phospho-D-glycerate hydro-lyase 3; AltName: Full=2-phosphoglycerate dehydratase 3;
gene-LOC110683394	RecName: Full=Probable sugar phosphate/phosphate translocator At3g11320;
gene-LOC110683395	RecName: Full=Proliferating cell nuclear antigen; Short=PCNA;
gene-LOC110683397	RecName: Full=Mitochondrial uncoupling protein 2; Short=AtPUMP2;
gene-LOC110683398	RecName: Full=Early nodulin-like protein 1; Short=OsENODL1; AltName: Full=Phytocyanin-like protein; Flags: Precursor;
gene-LOC110683399	RecName: Full=DExH-box ATP-dependent RNA helicase DExH11 {ECO:0000305}; EC=3.6.4.13; AltName: Full=AtHELPS {ECO:0000303|PubMed:21535471}; AltName: Full=Protein SKI2 homolog {ECO:0000303|PubMed:22511887}; Short=AtSKI2 {ECO:0000303|PubMed:22511887};
gene-LOC110683402	RecName: Full=Probable glutathione S-transferase; EC=2.5.1.18; AltName: Full=Auxin-induced protein PCNT107;
gene-LOC110683403	RecName: Full=Probable glutathione S-transferase; EC=2.5.1.18; AltName: Full=Auxin-induced protein PCNT107;
gene-LOC110683404	RecName: Full=Serine/arginine-rich splicing factor SR45a; Short=At-SR45A; Short=AtSR45a; AltName: Full=Protein TRANSFORMER2-like; Short=atTra2;
gene-LOC110683405	RecName: Full=Alpha-glucan phosphorylase, H isozyme; EC=2.4.1.1; AltName: Full=Starch phosphorylase H;
gene-LOC110683406	RecName: Full=Probable anion transporter 4, chloroplastic; AltName: Full=Phosphate transporter PHT4;3; Flags: Precursor;
gene-LOC110683407	RecName: Full=Calmodulin-binding receptor-like cytoplasmic kinase 2; EC=2.7.11.1;
gene-LOC110683411	RecName: Full=UPF0503 protein At3g09070, chloroplastic; Flags: Precursor;
gene-LOC110683414	RecName: Full=AT-rich interactive domain-containing protein 2; Short=ARID domain-containing protein 2; AltName: Full=ARID and ELM2 domain-containing protein 2;
gene-LOC110683416	RecName: Full=Laccase-4; EC=1.10.3.2; AltName: Full=Benzenediol:oxygen oxidoreductase 4; AltName: Full=Diphenol oxidase 4; AltName: Full=Protein IRREGULAR XYLEM 12; AltName: Full=Urishiol oxidase 4; Flags: Precursor;
gene-LOC110683417	RecName: Full=Transcription factor DIVARICATA;
gene-LOC110683418	RecName: Full=Probable beta-D-xylosidase 2; Short=AtBXL2; EC=3.2.1.-; Flags: Precursor;
gene-LOC110683419	RecName: Full=Superoxide dismutase [Fe] 3, chloroplastic; EC=1.15.1.1; AltName: Full=Protein FE SUPEROXIDE DISMUTASE 3; Flags: Precursor;
gene-LOC110683420	RecName: Full=Protein FAR1-RELATED SEQUENCE 8;
gene-LOC110683421	RecName: Full=ATP-dependent zinc metalloprotease FTSH 7, chloroplastic; Short=AtFTSH7; EC=3.4.24.-; Flags: Precursor;
gene-LOC110683422	RecName: Full=Phosphomethylpyrimidine synthase, chloroplastic; EC=4.1.99.17; AltName: Full=Hydroxymethylpyrimidine phosphate synthase; Short=HMP-P synthase; Short=HMP-phosphate synthase; Short=HMPP synthase; AltName: Full=Protein PYRIMIDINE REQUIRING; AltName: Full=Thiamine biosynthesis protein ThiC; Short=Protein THIAMINE C; Flags: Precursor;
gene-LOC110683423	RecName: Full=50S ribosomal protein L4, chloroplastic {ECO:0000303|PubMed:10874046}; Short=R-protein L4; AltName: Full=Chloroplastic large ribosomal subunit protein uL4c {ECO:0000303|PubMed:28007896}; Flags: Precursor;
gene-LOC110683424	RecName: Full=Josephin-like protein; EC=3.4.19.12;
gene-LOC110683426	RecName: Full=Eukaryotic translation initiation factor 3 subunit F {ECO:0000255|HAMAP-Rule:MF_03005}; Short=eIF3f {ECO:0000255|HAMAP-Rule:MF_03005}; AltName: Full=eIF-3-epsilon {ECO:0000255|HAMAP-Rule:MF_03005}; AltName: Full=eIF3 p32 subunit;
gene-LOC110683428	RecName: Full=Cytochrome P450 86A1; EC=1.14.13.205 {ECO:0000269|PubMed:9500987}; AltName: Full=CYPLXXXVI; AltName: Full=P450-dependent fatty acid omega-hydroxylase; AltName: Full=Protein HYDROXYLASE OF ROOT SUBERIZED TISSUE;
gene-LOC110683429	RecName: Full=Sodium-dependent phosphate transport protein 1, chloroplastic; AltName: Full=Anion transporter 1; AltName: Full=Na(+)/PI cotransporter 1; AltName: Full=Phosphate transporter PHT4;1; AltName: Full=Sodium/phosphate cotransporter 1; Flags: Precursor;
gene-LOC110683430	RecName: Full=Glutathione S-transferase T3; Short=AtGSTT3; EC=2.5.1.18; AltName: Full=GST class-theta member 3; AltName: Full=Glutathione S-transferase 10C;
gene-LOC110683432	RecName: Full=GDP-mannose transporter GONST2 {ECO:0000303|PubMed:15480787}; AltName: Full=Protein GOLGI NUCLEOTIDE SUGAR TRANSPORTER 2 {ECO:0000303|PubMed:15480787};
gene-LOC110683434	RecName: Full=Cell division control protein 6 homolog B {ECO:0000305}; Short=AtCDC6b {ECO:0000303|PubMed:11752380};
gene-LOC110683435	RecName: Full=60S acidic ribosomal protein P0-3;
gene-LOC110683436	RecName: Full=Anthranilate synthase alpha subunit 2, chloroplastic; EC=4.1.3.27; AltName: Full=Anthranilate synthase component 1-2; AltName: Full=Anthranilate synthase component I-2; Flags: Precursor;
gene-LOC110683438	RecName: Full=60S acidic ribosomal protein P0-2;
gene-LOC110683440	RecName: Full=Anthranilate synthase alpha subunit 2, chloroplastic; EC=4.1.3.27; AltName: Full=Anthranilate synthase component 1-2; AltName: Full=Anthranilate synthase component I-2; Flags: Precursor;
gene-LOC110683442	RecName: Full=Probable NAD(P)H dehydrogenase (quinone) FQR1-like 3 {ECO:0000305}; EC=1.6.5.2 {ECO:0000250|UniProtKB:Q9LSQ5};
gene-LOC110683443	RecName: Full=Pleckstrin homology domain-containing protein 1; Short=AtPH1;
gene-LOC110683444	RecName: Full=Zinc finger CCCH domain-containing protein 42; Short=AtC3H42;
gene-LOC110683446	RecName: Full=Villin-1 {ECO:0000303|PubMed:10631247};
gene-LOC110683448	RecName: Full=Non-specific phospholipase C1; EC=3.1.-.-; Flags: Precursor;
gene-LOC110683449	RecName: Full=Ammonium transporter 1 member 3; AltName: Full=LeAMT1;3;
gene-LOC110683450	RecName: Full=Dehydrodolichyl diphosphate synthase 2; Short=Dedol-PP synthase 2; EC=2.5.1.-;
gene-LOC110683451	RecName: Full=E3 ubiquitin-protein ligase AIRP2 {ECO:0000305}; EC=2.3.2.27 {ECO:0000269|PubMed:21969385}; AltName: Full=Protein ABA INSENSITIVE RING PROTEIN 2 {ECO:0000303|PubMed:21969385}; Short=AtAIRP2 {ECO:0000303|PubMed:21969385}; AltName: Full=RING-type E3 ubiquitin transferase AIRP2 {ECO:0000305};
gene-LOC110683452	RecName: Full=Protein DAMAGED DNA-BINDING 2; AltName: Full=UV-damaged DNA-binding protein 2;
gene-LOC110683453	RecName: Full=ABC transporter G family member 31; Short=ABC transporter ABCG.31; Short=AtABCG31; AltName: Full=Pleiotropic drug resistance protein 3;
gene-LOC110683454	RecName: Full=3-oxo-Delta(4,5)-steroid 5-beta-reductase; EC=1.3.1.3 {ECO:0000269|PubMed:19166903, ECO:0000269|PubMed:20598327, ECO:0000269|PubMed:22357344}; AltName: Full=Delta(4)-3-oxosteroid 5-beta-reductase; AltName: Full=Delta-4,5-steroid 5-beta-reductase; Short=At5beta-StR; AltName: Full=Progesterone 5-beta-reductase; Short=5beta-POR; AltName: Full=Protein VEIN PATTERNING 1;
gene-LOC110683455	RecName: Full=Vacuolar cation/proton exchanger 3; AltName: Full=Ca(2+)/H(+) antiporter CAX3; AltName: Full=Ca(2+)/H(+) exchanger 3; AltName: Full=Protein CATION EXCHANGER 3;
gene-LOC110683457	RecName: Full=Inositol 3-kinase {ECO:0000305}; EC=2.7.1.64 {ECO:0000250|UniProtKB:Q5GA22}; AltName: Full=Myo-inositol kinase {ECO:0000305}; Short=AtMIK {ECO:0000303|PubMed:21698461};
gene-LOC110683458	RecName: Full=Protein BOBBER 2;
gene-LOC110683459	RecName: Full=SMR domain-containing protein At5g58720 {ECO:0000305}; AltName: Full=PRL1-interacting protein PIPC {ECO:0000303|PubMed:10220464};
gene-LOC110683462	RecName: Full=Peptidyl-prolyl cis-trans isomerase CYP19-4; Short=PPIase CYP19-4; EC=5.2.1.8; AltName: Full=Cyclophilin of 19 kDa 4; AltName: Full=Cyclophilin-5; AltName: Full=Rotamase CYP19-4; Flags: Precursor;
gene-LOC110683463	RecName: Full=Low temperature-induced protein lt101.2;
gene-LOC110683465	RecName: Full=Probable pyridoxal 5'-phosphate synthase subunit PDX1; Short=PLP synthase subunit PDX1; EC=4.3.3.6; AltName: Full=Ethylene-inducible protein HEVER;
gene-LOC110683466	RecName: Full=Phosphoinositide phospholipase C 4; EC=3.1.4.11; AltName: Full=Phosphoinositide phospholipase PLC4; Short=AtPLC4; Short=PI-PLC4;
gene-LOC110683467	RecName: Full=Retrovirus-related Pol polyprotein from transposon TNT 1-94; Includes: RecName: Full=Protease; EC=3.4.23.-; Includes: RecName: Full=Reverse transcriptase; EC=2.7.7.49; Includes: RecName: Full=Endonuclease;
gene-LOC110683468	RecName: Full=Phosphoinositide phospholipase C 4; EC=3.1.4.11; AltName: Full=Phosphoinositide phospholipase PLC4; Short=AtPLC4; Short=PI-PLC4;
gene-LOC110683469	RecName: Full=Phosphoinositide phospholipase C 2; EC=3.1.4.11; AltName: Full=Phosphoinositide phospholipase PLC2; Short=AtPLC2; Short=PI-PLC2;
gene-LOC110683470	RecName: Full=Phosphoinositide phospholipase C 1; EC=3.1.4.11; AltName: Full=Phosphoinositide phospholipase PLC1; Short=AtPLC1; Short=AtPLC1S; Short=PI-PLC1;
gene-LOC110683471	RecName: Full=Phosphoinositide phospholipase C 2; EC=3.1.4.11; AltName: Full=Phosphoinositide phospholipase PLC2; Short=AtPLC2; Short=PI-PLC2;
gene-LOC110683474	RecName: Full=Protein SMAX1-LIKE 7 {ECO:0000303|PubMed:23893171}; Short=AtSMXL7 {ECO:0000303|PubMed:23893171}; AltName: Full=Protein D53-like 1 {ECO:0000303|PubMed:24336200}; Short=AtD53-like 1 {ECO:0000303|PubMed:24336200}; AltName: Full=Protein D53-like SMXL 7 {ECO:0000303|PubMed:26546446};
gene-LOC110683478	RecName: Full=Zinc finger CCCH domain-containing protein 66; Short=AtC3H66;
gene-LOC110683480	RecName: Full=Nucleolar complex protein 2 homolog; Short=Protein NOC2 homolog;
gene-LOC110683481	RecName: Full=U-box domain-containing protein 44; EC=2.3.2.27; AltName: Full=Plant U-box protein 44; AltName: Full=Protein SENESCENCE-ASSOCIATED E3 UBIQUITIN LIGASE 1; AltName: Full=RING-type E3 ubiquitin transferase PUB44 {ECO:0000305};
gene-LOC110683482	RecName: Full=Internal alternative NAD(P)H-ubiquinone oxidoreductase A1, mitochondrial; EC=1.6.5.9; AltName: Full=Internal alternative NADH dehydrogenase NDA1; AltName: Full=Internal non-phosphorylating NAD(P)H dehydrogenase 1; Short=AtNDI1; AltName: Full=NADH:ubiquinone reductase (non-electrogenic) NDA1; Flags: Precursor;
gene-LOC110683483	RecName: Full=PHD finger-like domain-containing protein 5B;
gene-LOC110683484	RecName: Full=Protein FAR1-RELATED SEQUENCE 5;
gene-LOC110683489	RecName: Full=Increased DNA methylation 1 {ECO:0000303|PubMed:22700931}; AltName: Full=Histone H3 acetyltransferase IDM1 {ECO:0000305}; EC=2.3.1.- {ECO:0000255|PROSITE-ProRule:PRU00532}; AltName: Full=Protein ROS4 {ECO:0000303|PubMed:22733760}; AltName: Full=Repressor of silencing 4 {ECO:0000303|PubMed:22733760};
gene-LOC110683490	RecName: Full=Potassium transporter 7; Short=AtHAK7; Short=AtPOT7;
gene-LOC110683491	RecName: Full=Protein FAR1-RELATED SEQUENCE 5;
gene-LOC110683492	RecName: Full=Protein PMR5; AltName: Full=Powdery mildew resistance protein 5; AltName: Full=Protein trichome birefringence-like 44;
gene-LOC110683493	RecName: Full=Multiple organellar RNA editing factor 8, chloroplastic/mitochondrial {ECO:0000305}; AltName: Full=RNA editing-interacting protein 1 {ECO:0000303|PubMed:22566615}; Flags: Precursor;
gene-LOC110683494	RecName: Full=Probable protein phosphatase 2C 25; Short=AtPP2C25; EC=3.1.3.16; AltName: Full=Protein phosphatase AP2C1;
gene-LOC110683495	RecName: Full=Clathrin heavy chain 1;
gene-LOC110683497	RecName: Full=DNA-directed RNA polymerase subunit 10-like protein {ECO:0000303|PubMed:19110459}; AltName: Full=ABC10 {ECO:0000303|PubMed:19110459}; AltName: Full=DNA-directed RNA polymerase III subunit L {ECO:0000303|PubMed:19110459}; AltName: Full=DNA-directed RNA polymerases I, II, and III subunit RPABC5 {ECO:0000303|PubMed:19110459}; Short=RNA polymerases I, II, and III subunit ABC5 {ECO:00003…
gene-LOC110683499	RecName: Full=60S ribosomal protein L30;
gene-LOC110683500	RecName: Full=Serrate RNA effector molecule;
gene-LOC110683501	RecName: Full=Protein FAR1-RELATED SEQUENCE 3;
gene-LOC110683502	RecName: Full=TATA-box-binding protein; AltName: Full=TATA sequence-binding protein; Short=TBP; AltName: Full=TATA-binding factor; AltName: Full=TATA-box factor; AltName: Full=Transcription initiation factor TFIID TBP subunit;
gene-LOC110683503	RecName: Full=Bifunctional aspartokinase/homoserine dehydrogenase, chloroplastic; Short=AK-HD; Short=AK-HSDH; Includes: RecName: Full=Aspartokinase; EC=2.7.2.4; Includes: RecName: Full=Homoserine dehydrogenase; EC=1.1.1.3; Flags: Precursor; Fragment;
gene-LOC110683504	RecName: Full=Short-chain dehydrogenase/reductase 2b; Short=AtSDR2b; EC=1.1.1.-;
gene-LOC110683507	RecName: Full=Protein TIC 214 {ECO:0000250|UniProtKB:P56785}; AltName: Full=Translocon at the inner envelope membrane of chloroplasts 214 {ECO:0000250|UniProtKB:P56785}; Short=AtTIC214 {ECO:0000250|UniProtKB:P56785};
gene-LOC110683508	RecName: Full=Non-specific lipid transfer protein GPI-anchored 2; Short=AtLTPG-2; Short=Protein LTP-GPI-ANCHORED 2; AltName: Full=Xylogen-like protein 5; Short=AtXYP5; Flags: Precursor;
gene-LOC110683510	RecName: Full=F-box/WD-40 repeat-containing protein At5g21040;
gene-LOC110683511	RecName: Full=GDSL esterase/lipase At5g08460; EC=3.1.1.-; AltName: Full=Extracellular lipase At5g08460; Flags: Precursor;
gene-LOC110683512	RecName: Full=Probable apyrase 6; Short=AtAPY6; EC=3.6.1.5; AltName: Full=ATP-diphosphatase; AltName: Full=ATP-diphosphohydrolase; AltName: Full=Adenosine diphosphatase; Short=ADPase; AltName: Full=NTPDase; AltName: Full=Nucleoside triphosphate diphosphohydrolase 6;
gene-LOC110683513	RecName: Full=Geranylgeranyl diphosphate reductase, chloroplastic; EC=1.3.1.83; AltName: Full=Geranylgeranyl reductase; Flags: Precursor;
gene-LOC110683514	RecName: Full=NADH--cytochrome b5 reductase 1; EC=1.6.2.2;
gene-LOC110683517	RecName: Full=BTB/POZ and MATH domain-containing protein 5; AltName: Full=Protein BTB-POZ AND MATH DOMAIN 5; Short=AtBPM5;
gene-LOC110683519	RecName: Full=Molybdopterin biosynthesis protein CNX1; AltName: Full=Molybdenum cofactor biosynthesis enzyme CNX1; Includes: RecName: Full=Molybdopterin molybdenumtransferase; Short=MPT Mo-transferase; EC=2.10.1.1; AltName: Full=Domain E; Includes: RecName: Full=Molybdopterin adenylyltransferase; Short=MPT adenylyltransferase; EC=2.7.7.75; AltName: Full=Domain G;
gene-LOC110683520	RecName: Full=Pectate lyase 1; EC=4.2.2.2; AltName: Full=Allergen Cry j I; AltName: Full=Major allergen Cry j 1; AltName: Full=Sugi basic protein; Short=SBP; AltName: Allergen=Cry j 1; Flags: Precursor;
gene-LOC110683521	RecName: Full=Serine carboxypeptidase-like 40; EC=3.4.16.-; Flags: Precursor;
gene-LOC110683523	RecName: Full=Serine carboxypeptidase II-3; EC=3.4.16.6; AltName: Full=CP-MII.3; Contains: RecName: Full=Serine carboxypeptidase II-3 chain A; Contains: RecName: Full=Serine carboxypeptidase II-3 chain B; Flags: Precursor;
gene-LOC110683524	RecName: Full=5-methyltetrahydropteroyltriglutamate--homocysteine methyltransferase; EC=2.1.1.14; AltName: Full=Cobalamin-independent methionine synthase isozyme; AltName: Full=Vitamin-B12-independent methionine synthase isozyme;
gene-LOC110683526	RecName: Full=Putative ribonuclease H protein At1g65750; EC=3.1.26.4;
gene-LOC110683527	RecName: Full=Inactive protein RESTRICTED TEV MOVEMENT 2; AltName: Full=Inactive restricted tobacco etch virus movement protein 2;
gene-LOC110683528	RecName: Full=Indole-3-acetaldehyde oxidase; Short=IAA oxidase; EC=1.2.3.7; AltName: Full=Aldehyde oxidase 1; Short=AO-1; Short=AtAO-1; Short=AtAO1;
gene-LOC110683529	RecName: Full=Structural maintenance of chromosomes protein 3; Short=SMC protein 3; Short=SMC-3; AltName: Full=Chromosome segregation protein SMC-3; AltName: Full=Cohesin complex subunit SMC-3; AltName: Full=Protein TITAN7;
gene-LOC110683530	RecName: Full=Beta-xylosidase/alpha-L-arabinofuranosidase 2 {ECO:0000303|PubMed:17615411, ECO:0000312|EMBL:ABQ45228.1}; AltName: Full=Xylan 1,4-beta-xylosidase/Alpha-L-arabinofuranosidase 2; Short=MsXyl2 {ECO:0000303|PubMed:17615411}; Includes: RecName: Full=Beta-xylosidase; EC=3.2.1.37; AltName: Full=1,4-beta-D-xylan xylohydrolase {ECO:0000250|UniProtKB:P48792}; AltName: Full=Xylan 1,4-beta-xylo…
gene-LOC110683532	RecName: Full=Serine/threonine-protein kinase TOUSLED; EC=2.7.11.1;
gene-LOC110683533	RecName: Full=Serine/threonine-protein kinase TOUSLED; EC=2.7.11.1;
gene-LOC110683536	RecName: Full=Ubiquitin carboxyl-terminal hydrolase 12; EC=3.4.19.12; AltName: Full=Deubiquitinating enzyme 12; Short=AtUBP12; AltName: Full=Ubiquitin thioesterase 12; AltName: Full=Ubiquitin-specific-processing protease 12;
gene-LOC110683537	RecName: Full=Cold shock protein 1; Short=AtCSP1; AltName: Full=Cold shock domain-containing protein 1;
gene-LOC110683539	RecName: Full=Kinesin-like protein KIN-12E {ECO:0000305};
gene-LOC110683540	RecName: Full=Elongation factor 2; Short=EF-2;
gene-LOC110683541	RecName: Full=Outer envelope protein 61; AltName: Full=Tetratricopeptide repeat domain-containing protein 7;
gene-LOC110683543	RecName: Full=E3 ubiquitin-protein ligase RHF2A {ECO:0000305}; EC=2.3.2.27; AltName: Full=RING-H2 finger F2a {ECO:0000303|PubMed:9781696}; AltName: Full=RING-H2 zinc finger protein RHF2a {ECO:0000305}; AltName: Full=RING-type E3 ubiquitin transferase RHF2A {ECO:0000305};
gene-LOC110683545	RecName: Full=Fasciclin-like arabinogalactan protein 17; Flags: Precursor;
gene-LOC110683546	RecName: Full=Succinate dehydrogenase subunit 6, mitochondrial {ECO:0000305};
gene-LOC110683547	RecName: Full=Dihydroneopterin aldolase 2 {ECO:0000305}; Short=DHNA2 {ECO:0000305}; EC=4.1.2.25 {ECO:0000269|PubMed:15107504}; AltName: Full=7,8-dihydroneopterin aldolase; AltName: Full=AtFolB2 {ECO:0000303|PubMed:15107504};
gene-LOC110683548	RecName: Full=Protein BOLA4, chloroplastic/mitochondrial {ECO:0000303|PubMed:24203231}; Flags: Precursor;
gene-LOC110683549	RecName: Full=Protein STRICTOSIDINE SYNTHASE-LIKE 3 {ECO:0000303|PubMed:10777701}; Short=AtSSL3 {ECO:0000303|PubMed:10777701}; AltName: Full=Strictosidine synthase 9 {ECO:0000303|PubMed:19121120}; Short=AtSS9 {ECO:0000303|PubMed:19121120}; Flags: Precursor;
gene-LOC110683551	RecName: Full=Putative axial regulator YABBY 2;
gene-LOC110683553	RecName: Full=Ubiquitin carboxyl-terminal hydrolase 8; EC=3.4.19.12; AltName: Full=Deubiquitinating enzyme 8; Short=AtUBP8; AltName: Full=Ubiquitin thioesterase 8; AltName: Full=Ubiquitin-specific-processing protease 8;
gene-LOC110683555	RecName: Full=DnaJ protein homolog ANJ1; Flags: Precursor;
gene-LOC110683556	RecName: Full=Probable receptor-like protein kinase At1g49730; EC=2.7.11.1; Flags: Precursor;
gene-LOC110683557	RecName: Full=Protein IQ-DOMAIN 1 {ECO:0000303|PubMed:15960618};
gene-LOC110683559	RecName: Full=Outer envelope protein 80, chloroplastic; AltName: Full=Chloroplastic outer envelope protein of 80 kDa; Short=AtOEP80; AltName: Full=Protein TOC75-V; Short=AtToc75-V;
gene-LOC110683560	RecName: Full=GTPase LSG1-2 {ECO:0000303|PubMed:25319368}; Short=AtLSG1-2 {ECO:0000303|PubMed:25319368}; AltName: Full=DAR GTPase 7 {ECO:0000303|PubMed:16849600}; AltName: Full=Protein YEAST LSG1 ORTHOLOG 2 {ECO:0000303|PubMed:25319368};
gene-LOC110683561	RecName: Full=T-complex protein 1 subunit zeta 1 {ECO:0000303|PubMed:11599560}; Short=TCP-1-zeta 1 {ECO:0000303|PubMed:11599560}; AltName: Full=CCT-zeta 1 {ECO:0000303|PubMed:11599560}; AltName: Full=Chaperonin CCT6A {ECO:0000305};
gene-LOC110683562	RecName: Full=Serine/threonine-protein phosphatase BSL3; EC=3.1.3.16; AltName: Full=BSU1-like protein 3;
gene-LOC110683564	RecName: Full=Protein FAF-like, chloroplastic; Flags: Precursor;
gene-LOC110683565	RecName: Full=E3 ubiquitin-protein ligase PUB23; EC=2.3.2.27; AltName: Full=Plant U-box protein 23; AltName: Full=RING-type E3 ubiquitin transferase PUB23 {ECO:0000305}; AltName: Full=U-box domain-containing protein 23;
gene-LOC110683568	RecName: Full=BEL1-like homeodomain protein 1; Short=BEL1-like protein 1; AltName: Full=Protein EMBRYO SAC DEVELOPMENT ARREST 29;
gene-LOC110683569	RecName: Full=L10-interacting MYB domain-containing protein {ECO:0000303|PubMed:25707794};
gene-LOC110683571	RecName: Full=Transcription factor LHW; AltName: Full=BHLH transcription factor delta; Short=bHLH delta; AltName: Full=Basic helix-loop-helix protein 156; Short=AtbHLH156; Short=bHLH 156; AltName: Full=Protein LONESOME HIGHWAY; AltName: Full=bHLH transcription factor bHLH156;
gene-LOC110683572	RecName: Full=Aluminum-activated malate transporter 2; Short=AtALMT2;
gene-LOC110683574	RecName: Full=Histone deacetylase 8; EC=3.5.1.98;
gene-LOC110683577	RecName: Full=Pentatricopeptide repeat-containing protein At1g05750, chloroplastic; AltName: Full=Protein PIGMENT DEFECTIVE 247; Flags: Precursor;
gene-LOC110683578	RecName: Full=Serine/threonine-protein kinase Nek5; EC=2.7.11.1; AltName: Full=NimA-related protein kinase 5; Short=AtNEK6; Short=AtNek5;
gene-LOC110683579	RecName: Full=NDR1/HIN1-like protein 3 {ECO:0000303|Ref.1};
gene-LOC110683580	RecName: Full=Beta-glucuronosyltransferase GlcAT14A {ECO:0000305}; EC=2.4.1.- {ECO:0000305}; AltName: Full=GT14 family glucuronic acid transferase 1 {ECO:0000305}; Short=AtGlcAT14A {ECO:0000303|PubMed:24128328};
gene-LOC110683581	RecName: Full=NDR1/HIN1-like protein 1 {ECO:0000303|Ref.1};
gene-LOC110683582	RecName: Full=5'-3' exoribonuclease 3 {ECO:0000305}; Short=AtXRN3 {ECO:0000303|PubMed:11106401}; EC=3.1.13.- {ECO:0000269|PubMed:11106401}; AltName: Full=Protein EXORIBONUCLEASE 3 {ECO:0000305};
gene-LOC110683583	RecName: Full=Transcription factor E2FB; AltName: Full=E2F transcription factor-1; Short=AtE2F1;
gene-LOC110683584	RecName: Full=Transcription factor E2FB; AltName: Full=E2F transcription factor-1; Short=AtE2F1;
gene-LOC110683586	RecName: Full=Probable CCR4-associated factor 1 homolog 11; EC=3.1.13.4;
gene-LOC110683587	RecName: Full=Ubiquitin-conjugating enzyme E2 variant 1C; Short=Ubc enzyme variant 1C; AltName: Full=Protein MMS ZWEI HOMOLOG 3;
gene-LOC110683590	RecName: Full=NAC domain-containing protein 89; Short=ANAC089; AltName: Full=Protein FRUCTOSE-SENSING QUANTITATIVE TRAIT LOCUS 6;
gene-LOC110683592	RecName: Full=Bifunctional nitrilase/nitrile hydratase NIT4A; Short=TNIT4A; EC=3.5.5.1; EC=3.5.5.4; EC=4.2.1.65; AltName: Full=3-cyanoalanine hydratase; AltName: Full=Cyanoalanine nitrilase A; AltName: Full=Nitrilase 4A;
gene-LOC110683594	RecName: Full=Uncharacterized protein At5g41620;
gene-LOC110683597	RecName: Full=Photosystem I subunit O; Short=PSI-O; Flags: Precursor;
gene-LOC110683600	RecName: Full=mRNA-decapping enzyme-like protein; EC=3.-.-.-; AltName: Full=DCP1 homolog;
gene-LOC110683604	RecName: Full=NAC domain-containing protein 90; Short=ANAC090;
gene-LOC110683605	RecName: Full=Vesicle-associated membrane protein 714 {ECO:0000303|PubMed:11115874}; Short=AtVAMP714 {ECO:0000303|PubMed:11115874};
gene-LOC110683613	RecName: Full=Pentatricopeptide repeat-containing protein At1g73710;
gene-LOC110683620	RecName: Full=Protein FAR1-RELATED SEQUENCE 7;
gene-LOC110683624	RecName: Full=Putative disease resistance protein RGA1; AltName: Full=RGA3-blb;
gene-LOC110683628	RecName: Full=Pentatricopeptide repeat-containing protein At5g61370, mitochondrial; Flags: Precursor;
gene-LOC110683630	RecName: Full=Neutral/alkaline invertase 3, chloroplastic {ECO:0000305}; Short=OsNIN3 {ECO:0000303|PubMed:17086397}; EC=3.2.1.26 {ECO:0000250|UniProtKB:Q10MC0}; Flags: Precursor;
gene-LOC110683633	RecName: Full=Vesicle transport v-SNARE 11; Short=AtVTI11; AltName: Full=Protein SHOOT GRAVITROPISM 4; AltName: Full=Vesicle soluble NSF attachment protein receptor VTI1a; Short=AtVTI1a; AltName: Full=Vesicle transport v-SNARE protein VTI1a;
gene-LOC110683634	RecName: Full=tRNA dimethylallyltransferase 2; EC=2.5.1.75; AltName: Full=Isopentenyl-diphosphate: tRNA isopentenyltransferase 2; Short=AtIPT2; Short=IPP transferase 2; Short=IPPT 2;
gene-LOC110683636	RecName: Full=Protein FAR1-RELATED SEQUENCE 8;
gene-LOC110683637	RecName: Full=Proline-rich receptor-like protein kinase PERK12; EC=2.7.11.1; AltName: Full=Proline-rich extensin-like receptor kinase 12; Short=AtPERK12; AltName: Full=Protein INFLORESCENCE GROWTH INHIBITOR 1;
gene-LOC110683643	RecName: Full=Cysteine-rich repeat secretory protein 38; Flags: Precursor;
gene-LOC110683644	RecName: Full=Uncharacterized mitochondrial protein AtMg00860; AltName: Full=ORF158;
gene-LOC110683645	RecName: Full=Putative ribonuclease H protein At1g65750; EC=3.1.26.4;
gene-LOC110683647	RecName: Full=Protein STRUBBELIG-RECEPTOR FAMILY 3; AltName: Full=Leucine-rich repeat receptor kinase-like protein SRF3; Flags: Precursor;
gene-LOC110683651	RecName: Full=Protein FAR-RED IMPAIRED RESPONSE 1;
gene-LOC110683654	RecName: Full=Putative ribonuclease H protein At1g65750; EC=3.1.26.4;
gene-LOC110683655	RecName: Full=Protein MAIN-LIKE 2 {ECO:0000303|PubMed:24635680};
gene-LOC110683658	RecName: Full=Telomere repeat-binding protein 2; AltName: Full=Protein TRF-LIKE 1;
gene-LOC110683661	RecName: Full=Importin subunit alpha-9 {ECO:0000305}; Short=IMPa-9 {ECO:0000303|PubMed:18836040};
gene-LOC110683662	RecName: Full=GPI-anchored protein LLG1 {ECO:0000305}; AltName: Full=LORELEI-like-GPI-anchored protein 1 {ECO:0000303|PubMed:20163554}; Flags: Precursor;
gene-LOC110683663	RecName: Full=Lipid phosphate phosphatase gamma; Short=AtLPPG; EC=3.1.3.-; AltName: Full=Phosphatidic acid phosphatase gamma; AltName: Full=Plastidic phosphatidic acid phosphatase gamma;
gene-LOC110683667	RecName: Full=Syntaxin-71; Short=AtSYP71;
gene-LOC110683668	RecName: Full=Putative ubiquitin-conjugating enzyme E2 38; EC=2.3.2.23; AltName: Full=E2 ubiquitin-conjugating enzyme 38; AltName: Full=Ubiquitin carrier protein 38;
gene-LOC110683671	RecName: Full=Protein ACCELERATED CELL DEATH 6 {ECO:0000303|PubMed:10488236};
gene-LOC110683673	RecName: Full=Heavy metal-associated isoprenylated plant protein 19 {ECO:0000303|PubMed:21072340, ECO:0000303|PubMed:23368984}; Short=AtHIP19 {ECO:0000303|PubMed:21072340, ECO:0000303|PubMed:23368984}; Flags: Precursor;
gene-LOC110683676	RecName: Full=Serine/threonine-protein phosphatase 7 long form homolog; EC=3.1.3.16; AltName: Full=Protein MAIN-LIKE 3 {ECO:0000303|PubMed:24635680};
gene-LOC110683677	RecName: Full=Beta-amyrin 28-oxidase; EC=1.14.13.-; AltName: Full=Cytochrome P450 CYP716A52v2;
gene-LOC110683690	RecName: Full=F-box/FBD/LRR-repeat protein At5g22660;
gene-LOC110683691	RecName: Full=Uncharacterized mitochondrial protein AtMg00310; AltName: Full=ORF154;
gene-LOC110683693	RecName: Full=50S ribosomal protein L10, chloroplastic {ECO:0000303|PubMed:10874046}; AltName: Full=CL10; AltName: Full=Chloroplastic large ribosomal subunit protein uL10c {ECO:0000303|PubMed:28007896}; Flags: Precursor;
gene-LOC110683695	RecName: Full=Leukotriene A-4 hydrolase homolog; Short=LTA-4 hydrolase; EC=3.3.2.6; AltName: Full=Leukotriene A(4) hydrolase;
gene-LOC110683696	RecName: Full=Histone-lysine N-methyltransferase ASHH3; EC=2.1.1.43; AltName: Full=ASH1 homolog 3; AltName: Full=Protein SET DOMAIN GROUP 7;
gene-LOC110683698	RecName: Full=Floral homeotic protein APETALA 2 {ECO:0000303|PubMed:7919989};
gene-LOC110683700	RecName: Full=Protein NRT1/ PTR FAMILY 2.5; Short=AtNPF2.5; AltName: Full=Probable nitrate excretion transporter 6; AltName: Full=Protein NAXT1-like 5;
gene-LOC110683701	RecName: Full=Protein NRT1/ PTR FAMILY 2.3; Short=AtNPF2.3; AltName: Full=Probable nitrate excretion transporter 3; AltName: Full=Protein NAXT1-like 2;
gene-LOC110683702	RecName: Full=Protein NRT1/ PTR FAMILY 2.6; Short=AtNPF2.6; AltName: Full=Probable nitrate excretion transporter 2; AltName: Full=Protein NAXT1-like 1;
gene-LOC110683704	RecName: Full=Probable RNA-binding protein ARP1; AltName: Full=ABA-regulated RNA-binding protein 1 {ECO:0000303|PubMed:23040517};
gene-LOC110683706	RecName: Full=40S ribosomal protein S23;
gene-LOC110683707	RecName: Full=40S ribosomal protein S23;
gene-LOC110683708	RecName: Full=Pentatricopeptide repeat-containing protein At2g16880;
gene-LOC110683710	RecName: Full=Protein ACCELERATED CELL DEATH 6 {ECO:0000303|PubMed:10488236};
gene-LOC110683711	RecName: Full=Protein ACCELERATED CELL DEATH 6 {ECO:0000303|PubMed:10488236};
gene-LOC110683712	RecName: Full=LOB domain-containing protein 1; AltName: Full=ASYMMETRIC LEAVES 2-like protein 8; Short=AS2-like protein 8;
gene-LOC110683714	RecName: Full=Amidophosphoribosyltransferase 2, chloroplastic; Short=AtATase2; Short=AtPURF2; Short=PRPP2; EC=2.4.2.14; AltName: Full=Glutamine phosphoribosylpyrophosphate amidotransferase 2; Short=AtGPRAT2; AltName: Full=Protein CHLOROPLAST IMPORT APPARATUS 1; AltName: Full=Protein DIFFERENTIAL DEVELOPMENT OF VASCULAR ASSOCIATED CELLS; Flags: Precursor;
gene-LOC110683715	RecName: Full=30S ribosomal protein S9, cyanelle;
gene-LOC110683716	RecName: Full=Inactive leucine-rich repeat receptor-like serine/threonine-protein kinase At1g60630; Flags: Precursor;
gene-LOC110683717	RecName: Full=Probable envelope ADP,ATP carrier protein, chloroplastic; AltName: Full=Envelope ADP/ATP translocase; Flags: Precursor;
gene-LOC110683719	RecName: Full=Mitochondrial import inner membrane translocase subunit TIM14-1; AltName: Full=Chaperone DnaJ-domain containing protein 1;
gene-LOC110683720	RecName: Full=Mitochondrial import inner membrane translocase subunit TIM14-1; AltName: Full=Chaperone DnaJ-domain containing protein 1;
gene-LOC110683721	RecName: Full=Protein IQ-DOMAIN 1 {ECO:0000303|PubMed:15960618};
gene-LOC110683722	RecName: Full=40S ribosomal protein S13-2;
gene-LOC110683723	RecName: Full=Nucleolar complex protein 2 homolog; Short=Protein NOC2 homolog;
gene-LOC110683724	RecName: Full=Expansin-B16; AltName: Full=Beta-expansin-16; AltName: Full=OsEXPB16; AltName: Full=OsaEXPb1.14; Flags: Precursor;
gene-LOC110683725	RecName: Full=Elongation factor 1-alpha; Short=EF-1-alpha;
gene-LOC110683726	RecName: Full=Elongation factor 1-alpha; Short=EF-1-alpha;
gene-LOC110683729	RecName: Full=Elongation factor 1-alpha; Short=EF-1-alpha;
gene-LOC110683730	RecName: Full=Elongation factor 1-alpha; Short=EF-1-alpha;
gene-LOC110683731	RecName: Full=Elongation factor 1-alpha; Short=EF-1-alpha;
gene-LOC110683732	RecName: Full=Elongation factor 1-alpha; Short=EF-1-alpha;
gene-LOC110683733	RecName: Full=SNARE-interacting protein KEULE;
gene-LOC110683736	RecName: Full=E3 SUMO-protein ligase SIZ1 {ECO:0000303|PubMed:15894620}; EC=2.3.2.- {ECO:0000305}; AltName: Full=E3 SUMO-protein transferase SIZ1 {ECO:0000305};
gene-LOC110683741	RecName: Full=RNA pseudouridine synthase 5; EC=5.4.99.-; AltName: Full=RNA pseudouridylate synthase 5; AltName: Full=RNA-uridine isomerase 5;
gene-LOC110683742	RecName: Full=Serine carboxypeptidase-like 27; EC=3.4.16.-; Flags: Precursor;
gene-LOC110683743	RecName: Full=Serine/threonine-protein kinase AGC1-7 {ECO:0000305}; EC=2.7.11.1 {ECO:0000269|PubMed:16973627}; AltName: Full=AGC serine/threonine-protein kinase subfamily 1 member 7 {ECO:0000303|PubMed:13678909};
gene-LOC110683744	RecName: Full=Serine carboxypeptidase-like 28; EC=3.4.16.-; Flags: Precursor;
gene-LOC110683746	RecName: Full=Zinc finger CCCH domain-containing protein 16; Short=AtC3H16;
gene-LOC110683748	RecName: Full=Protein THYLAKOID ASSEMBLY 8-like, chloroplastic {ECO:0000303|PubMed:24047899}; Short=AtTHA8L {ECO:0000303|PubMed:24047899}; Flags: Precursor;
gene-LOC110683749	RecName: Full=Putative disease resistance RPP13-like protein 1;
gene-LOC110683750	RecName: Full=3-ketoacyl-CoA synthase 15 {ECO:0000303|PubMed:18465198}; Short=KCS-15 {ECO:0000303|PubMed:18465198}; EC=2.3.1.199 {ECO:0000305}; AltName: Full=Very long-chain fatty acid condensing enzyme 15 {ECO:0000303|PubMed:18465198}; Short=VLCFA condensing enzyme 15 {ECO:0000303|PubMed:18465198};
gene-LOC110683752	RecName: Full=ABC transporter D family member 2, chloroplastic; Short=ABC transporter ABCD.2; Short=AtABCD2; EC=3.6.3.-; Flags: Precursor;
gene-LOC110683753	RecName: Full=Glucan endo-1,3-beta-glucosidase 6; EC=3.2.1.39; AltName: Full=(1->3)-beta-glucan endohydrolase 6; Short=(1->3)-beta-glucanase 6; AltName: Full=Beta-1,3-endoglucanase 6; Short=Beta-1,3-glucanase 6; Flags: Precursor;
gene-LOC110683754	RecName: Full=ABC transporter G family member 28; Short=ABC transporter ABCG.28; Short=AtABCG28; AltName: Full=Putative white-brown complex homolog protein 29; Short=AtWBC29;
gene-LOC110683755	RecName: Full=Protein MAIN-LIKE 1 {ECO:0000303|PubMed:24635680};
gene-LOC110683757	RecName: Full=Probable starch synthase 4, chloroplastic/amyloplastic {ECO:0000305}; Short=AtSS4 {ECO:0000303|PubMed:17217470}; EC=2.4.1.21 {ECO:0000269|PubMed:19666739}; AltName: Full=Soluble starch synthase IV {ECO:0000303|PubMed:17217470}; Short=SSIV {ECO:0000303|PubMed:17217470}; Flags: Precursor;
gene-LOC110683758	RecName: Full=Pentatricopeptide repeat-containing protein At4g39952, mitochondrial; Flags: Precursor;
gene-LOC110683759	RecName: Full=30-kDa cleavage and polyadenylation specificity factor 30 {ECO:0000303|PubMed:18479511}; EC=3.1.21.- {ECO:0000269|PubMed:17576667}; AltName: Full=Protein OXIDATIVE STRESS TOLERANT 6 {ECO:0000303|PubMed:18545667}; AltName: Full=Zinc finger CCCH domain-containing protein 11; Short=AtC3H11;
gene-LOC110683760	RecName: Full=Serine/threonine-protein kinase STY13 {ECO:0000305}; EC=2.7.11.1 {ECO:0000269|PubMed:16429265}; AltName: Full=AtSTYPK {ECO:0000303|PubMed:17291444}; AltName: Full=Serine/threonine/tyrosine-protein kinase 13 {ECO:0000303|PubMed:16429265};
gene-LOC110683761	RecName: Full=Lupeol synthase; EC=5.4.99.41;
gene-LOC110683764	RecName: Full=Lupeol synthase; EC=5.4.99.41;
gene-LOC110683765	RecName: Full=Lupeol synthase; EC=5.4.99.41;
gene-LOC110683768	RecName: Full=Lupeol synthase; EC=5.4.99.41;
gene-LOC110683769	RecName: Full=RNA-directed DNA polymerase homolog; EC=2.7.7.48; AltName: Full=Reverse transcriptase homolog;
gene-LOC110683770	RecName: Full=Pollen receptor-like kinase 1 {ECO:0000303|PubMed:23024212}; Short=AtPRK1 {ECO:0000303|PubMed:23024212}; EC=2.7.11.1 {ECO:0000305}; AltName: Full=LRR receptor-like serine/threonine-protein kinase RLK; Flags: Precursor;
gene-LOC110683771	RecName: Full=U-box domain-containing protein 35; AltName: Full=Plant U-box protein 35; Includes: RecName: Full=E3 ubiquitin ligase; EC=2.3.2.27; AltName: Full=RING-type E3 ubiquitin transferase {ECO:0000305}; Includes: RecName: Full=Serine/threonine-protein kinase; EC=2.7.11.-;
gene-LOC110683772	RecName: Full=26S proteasome regulatory subunit RPN13; Short=AtRPN13; AltName: Full=26S proteasome non-ATPase regulatory subunit 13;
gene-LOC110683773	RecName: Full=TORTIFOLIA1-like protein 2 {ECO:0000303|PubMed:15324671};
gene-LOC110683774	RecName: Full=Probable serine/threonine-protein kinase PBL17 {ECO:0000305}; EC=2.7.11.1 {ECO:0000305}; AltName: Full=PBS1-like protein 17 {ECO:0000303|PubMed:20413097};
gene-LOC110683776	RecName: Full=Auxin response factor 5;
gene-LOC110683780	RecName: Full=Protein FAR-RED IMPAIRED RESPONSE 1;
gene-LOC110683782	RecName: Full=Protein KINESIN LIGHT CHAIN-RELATED 2 {ECO:0000303|PubMed:23204523}; AltName: Full=Kinesin light chain-like protein 1 {ECO:0000303|Ref.1}; Short=AtKLC1 {ECO:0000303|Ref.1};
gene-LOC110683784	RecName: Full=Inactive poly [ADP-ribose] polymerase RCD1; AltName: Full=Protein RADICAL-INDUCED CELL DEATH 1;
gene-LOC110683785	RecName: Full=Root phototropism protein 2; AltName: Full=BTB/POZ domain-containing protein RPT2;
gene-LOC110683787	RecName: Full=Probable serine/threonine-protein kinase At1g54610; EC=2.7.11.1;
gene-LOC110683788	RecName: Full=Transcriptional activator DEMETER; EC=3.2.2.-; AltName: Full=DNA glycosylase-related protein DME;
gene-LOC110683789	RecName: Full=DExH-box ATP-dependent RNA helicase DExH10 {ECO:0000305}; EC=3.6.4.13; AltName: Full=Protein HUA ENHANCER 2 {ECO:0000303|PubMed:11923195};
gene-LOC110683790	RecName: Full=Cytochrome P450 CYP73A100; EC=1.14.-.-;
gene-LOC110683791	RecName: Full=Methyl-CpG-binding domain-containing protein 2; Short=AtMBD2; Short=MBD02; AltName: Full=Methyl-CpG-binding protein MBD2;
gene-LOC110683796	RecName: Full=Apyrase 2; Short=AtAPY2; EC=3.6.1.5; AltName: Full=ATP-diphosphatase; AltName: Full=ATP-diphosphohydrolase; AltName: Full=Adenosine diphosphatase; Short=ADPase; AltName: Full=NTPDase; AltName: Full=Nucleoside triphosphate diphosphohydrolase 2;
gene-LOC110683797	RecName: Full=Aquaporin SIP1-1; AltName: Full=OsSIP1;1; AltName: Full=Small basic intrinsic protein 1-1;
gene-LOC110683799	RecName: Full=Pentatricopeptide repeat-containing protein At5g14770, mitochondrial; Flags: Precursor;
gene-LOC110683800	RecName: Full=Ribosomal protein S2, mitochondrial;
gene-LOC110683804	RecName: Full=Putative pentatricopeptide repeat-containing protein At1g02420;
gene-LOC110683806	RecName: Full=Ubiquitin carboxyl-terminal hydrolase 26; EC=3.4.19.12; AltName: Full=Deubiquitinating enzyme 26; AltName: Full=Ubiquitin thioesterase 26; AltName: Full=Ubiquitin-specific-processing protease 26;
gene-LOC110683808	RecName: Full=Leucine-rich repeat extensin-like protein 4; Short=AtLRX4; Short=LRR/EXTENSIN4; AltName: Full=Cell wall hydroxyproline-rich glycoprotein; Flags: Precursor;
gene-LOC110683809	RecName: Full=Protein FLOWERING LOCUS D; EC=1.-.-.-; AltName: Full=Protein SUPPRESSOR OF OVEREXPRESSED FCA 1;
gene-LOC110683813	RecName: Full=Protein arginine N-methyltransferase 1.5; Short=AtPMRT15; Short=AtPMRT5; EC=2.1.1.319; AltName: Full=Shk1 kinase-binding protein 1 homolog;
gene-LOC110683814	RecName: Full=Glucan endo-1,3-beta-glucosidase 5; EC=3.2.1.39; AltName: Full=(1->3)-beta-glucan endohydrolase 5; Short=(1->3)-beta-glucanase 5; AltName: Full=Beta-1,3-endoglucanase 5; Short=Beta-1,3-glucanase 5; Flags: Precursor;
gene-LOC110683818	RecName: Full=F-box/FBD/LRR-repeat protein At1g16930;
gene-LOC110683820	RecName: Full=F-box/FBD/LRR-repeat protein At2g26030;
gene-LOC110683822	RecName: Full=Putative FBD-associated F-box protein At5g53635;
gene-LOC110683825	RecName: Full=F-box/FBD/LRR-repeat protein At5g22660;
gene-LOC110683831	RecName: Full=Pathogenesis-related protein P2; Flags: Precursor;
gene-LOC110683834	RecName: Full=DDB1- and CUL4-associated factor homolog 1; AltName: Full=Protein DDB1-CUL4 ASSOCIATED FACTOR 1; Short=Protein DCAF1;
gene-LOC110683835	RecName: Full=Protein NRT1/ PTR FAMILY 6.4; Short=AtNPF6.4; AltName: Full=Nitrate transporter 1.3;
gene-LOC110683836	RecName: Full=Polyadenylate-binding protein 1 {ECO:0000303|PubMed:18479511}; Short=AtPabN1 {ECO:0000303|PubMed:18479511}; Short=Poly(A)-binding protein 1 {ECO:0000303|PubMed:18479511}; AltName: Full=Nuclear poly(A)-binding protein 1 {ECO:0000305}; AltName: Full=Poly(A)-binding protein I {ECO:0000305}; Short=PABI {ECO:0000305};
gene-LOC110683837	RecName: Full=Protein Dr1 homolog; AltName: Full=Negative cofactor 2-beta homolog; Short=NC2-beta homolog;
gene-LOC110683841	RecName: Full=DNA topoisomerase 3-alpha; EC=5.99.1.2;
gene-LOC110683843	RecName: Full=Uncharacterized mitochondrial protein AtMg00310; AltName: Full=ORF154;
gene-LOC110683844	RecName: Full=Zinc finger BED domain-containing protein RICESLEEPER 1; AltName: Full=Transposase-like protein RICESLEEPER 1;
gene-LOC110683845	RecName: Full=Glutathione S-transferase T3; Short=AtGSTT3; EC=2.5.1.18; AltName: Full=GST class-theta member 3; AltName: Full=Glutathione S-transferase 10C;
gene-LOC110683848	RecName: Full=Retrovirus-related Pol polyprotein from transposon TNT 1-94; Includes: RecName: Full=Protease; EC=3.4.23.-; Includes: RecName: Full=Reverse transcriptase; EC=2.7.7.49; Includes: RecName: Full=Endonuclease;
gene-LOC110683851	RecName: Full=Protein MAIN-LIKE 1 {ECO:0000303|PubMed:24635680};
gene-LOC110683853	RecName: Full=Retrovirus-related Pol polyprotein from transposon RE1; AltName: Full=Retro element 1 {ECO:0000303|PubMed:10689195}; Short=AtRE1 {ECO:0000303|PubMed:10689195}; Includes: RecName: Full=Protease RE1; EC=3.4.23.-; Includes: RecName: Full=Reverse transcriptase RE1; EC=2.7.7.49; Includes: RecName: Full=Endonuclease RE1;
gene-LOC110683855	RecName: Full=Mitotic checkpoint serine/threonine-protein kinase BUB1; Short=AtBUB1; EC=2.7.11.1; AltName: Full=Protein BUDDING UNINHIBITED BY BENZYMIDAZOL 1;
gene-LOC110683856	RecName: Full=Retrovirus-related Pol polyprotein from transposon RE2; AltName: Full=Retro element 2 {ECO:0000303|PubMed:10689195}; Short=AtRE2 {ECO:0000303|PubMed:10689195}; Includes: RecName: Full=Protease RE2; EC=3.4.23.-; Includes: RecName: Full=Reverse transcriptase RE2; EC=2.7.7.49; Includes: RecName: Full=Endonuclease RE2;
gene-LOC110683860	RecName: Full=Retrovirus-related Pol polyprotein from transposon RE2; AltName: Full=Retro element 2 {ECO:0000303|PubMed:10689195}; Short=AtRE2 {ECO:0000303|PubMed:10689195}; Includes: RecName: Full=Protease RE2; EC=3.4.23.-; Includes: RecName: Full=Reverse transcriptase RE2; EC=2.7.7.49; Includes: RecName: Full=Endonuclease RE2;
gene-LOC110683863	RecName: Full=Exocyst complex component EXO70H1 {ECO:0000303|PubMed:16942608}; Short=AtExo70h1 {ECO:0000303|PubMed:16942608}; AltName: Full=Exocyst subunit Exo70 family protein H1 {ECO:0000303|PubMed:16942608};
gene-LOC110683868	RecName: Full=Zinc finger BED domain-containing protein DAYSLEEPER; AltName: Full=Transposase-like protein DAYSLEEPER;
gene-LOC110683870	RecName: Full=Protein MICRORCHIDIA 7 {ECO:0000303|PubMed:24799676}; Short=AtMORC7 {ECO:0000303|PubMed:24799676}; EC=3.6.-.-; AltName: Full=Protein CRT1-homolog 3 {ECO:0000303|PubMed:19704828}; Short=CRT1-h3 {ECO:0000303|PubMed:19704828};
gene-LOC110683871	RecName: Full=Chaperone protein dnaJ A6, chloroplastic {ECO:0000305}; Short=atDjA6 {ECO:0000303|PubMed:23894646}; AltName: Full=Chaperone protein dnaJ A26 {ECO:0000303|PubMed:11599562}; Short=AtDjA26 {ECO:0000303|PubMed:11599562}; Flags: Precursor;
gene-LOC110683872	RecName: Full=Protein FAR1-RELATED SEQUENCE 5;
gene-LOC110683873	RecName: Full=Protein FAR1-RELATED SEQUENCE 5;
gene-LOC110683875	RecName: Full=Protein TPX2; Short=AtTPX2; AltName: Full=Targeting protein for XKLP2;
gene-LOC110683876	RecName: Full=Cytochrome b5 domain-containing protein RLF {ECO:0000305}; AltName: Full=Protein REDUCED LATERAL ROOT FORMATION {ECO:0000303|PubMed:20230485};
gene-LOC110683878	RecName: Full=Signal recognition particle 54 kDa protein 3; Short=SRP54;
gene-LOC110683879	RecName: Full=Lupeol synthase; Short=GgLUS1; EC=5.4.99.41;
gene-LOC110683880	RecName: Full=Tyrosine aminotransferase; Short=TAT; EC=2.6.1.5; AltName: Full=L-tyrosine:2-oxoglutarate aminotransferase;
gene-LOC110683881	RecName: Full=Retrovirus-related Pol polyprotein from transposon RE2; AltName: Full=Retro element 2 {ECO:0000303|PubMed:10689195}; Short=AtRE2 {ECO:0000303|PubMed:10689195}; Includes: RecName: Full=Protease RE2; EC=3.4.23.-; Includes: RecName: Full=Reverse transcriptase RE2; EC=2.7.7.49; Includes: RecName: Full=Endonuclease RE2;
gene-LOC110683885	RecName: Full=Retrovirus-related Pol polyprotein from transposon RE1; AltName: Full=Retro element 1 {ECO:0000303|PubMed:10689195}; Short=AtRE1 {ECO:0000303|PubMed:10689195}; Includes: RecName: Full=Protease RE1; EC=3.4.23.-; Includes: RecName: Full=Reverse transcriptase RE1; EC=2.7.7.49; Includes: RecName: Full=Endonuclease RE1;
gene-LOC110683886	RecName: Full=Retrovirus-related Pol polyprotein from transposon RE2; AltName: Full=Retro element 2 {ECO:0000303|PubMed:10689195}; Short=AtRE2 {ECO:0000303|PubMed:10689195}; Includes: RecName: Full=Protease RE2; EC=3.4.23.-; Includes: RecName: Full=Reverse transcriptase RE2; EC=2.7.7.49; Includes: RecName: Full=Endonuclease RE2;
gene-LOC110683899	RecName: Full=Pentatricopeptide repeat-containing protein At2g42920, chloroplastic; Flags: Precursor;
gene-LOC110683903	RecName: Full=Protein FAR-RED IMPAIRED RESPONSE 1;
gene-LOC110683905	RecName: Full=Protein ALP1-like {ECO:0000305}; EC=3.1.-.-;
gene-LOC110683907	RecName: Full=Protein FAR1-RELATED SEQUENCE 5;
gene-LOC110683908	RecName: Full=Reticulon-like protein B18; Short=AtRTNLB18;
gene-LOC110683909	RecName: Full=FBD-associated F-box protein At3g52670;
gene-LOC110683910	RecName: Full=FBD-associated F-box protein At2g26860;
gene-LOC110683915	RecName: Full=Putative FBD-associated F-box protein At5g56820;
gene-LOC110683916	RecName: Full=Polygalacturonase; Short=PG; EC=3.2.1.15; AltName: Full=Pectinase; Flags: Precursor;
gene-LOC110683917	RecName: Full=F-box/FBD/LRR-repeat protein At1g78750;
gene-LOC110683920	RecName: Full=Uncharacterized protein At4g28440;
gene-LOC110683921	RecName: Full=F-box/FBD/LRR-repeat protein At1g16930;
gene-LOC110683923	RecName: Full=FBD-associated F-box protein At5g38590;
gene-LOC110683924	RecName: Full=Putative F-box/FBD/LRR-repeat protein At5g44950;
gene-LOC110683925	RecName: Full=F-box/FBD/LRR-repeat protein At1g80470;
gene-LOC110683928	RecName: Full=Uncharacterized mitochondrial protein AtMg01250; AltName: Full=ORF102;
gene-LOC110683931	RecName: Full=Uncharacterized mitochondrial protein AtMg00310; AltName: Full=ORF154;
gene-LOC110683932	RecName: Full=Retrovirus-related Pol polyprotein from transposon TNT 1-94; Includes: RecName: Full=Protease; EC=3.4.23.-; Includes: RecName: Full=Reverse transcriptase; EC=2.7.7.49; Includes: RecName: Full=Endonuclease;
gene-LOC110683936	RecName: Full=Protein NUCLEAR FUSION DEFECTIVE 6, chloroplastic/mitochondrial {ECO:0000303|PubMed:16698901}; Flags: Precursor;
gene-LOC110683939	RecName: Full=Heat shock cognate 70 kDa protein;
gene-LOC110683941	RecName: Full=Heat shock cognate 70 kDa protein;
gene-LOC110683942	RecName: Full=Pathogenesis-related protein 5; Short=PR-5; Flags: Precursor;
gene-LOC110683943	RecName: Full=Mitochondrial phosphate carrier protein 3, mitochondrial; AltName: Full=Mitochondrial phosphate transporter 3; Short=MPT3; AltName: Full=Phosphate transporter 3;1; Flags: Precursor;
gene-LOC110683945	RecName: Full=Ankyrin repeat-containing protein At2g01680;
gene-LOC110683947	RecName: Full=Xyloglucan galactosyltransferase KATAMARI1 homolog; EC=2.4.1.-;
gene-LOC110683948	RecName: Full=Probable xyloglucan galactosyltransferase GT11 {ECO:0000305}; EC=2.4.1.- {ECO:0000305}; AltName: Full=Glycosyltransferase 11 {ECO:0000303|PubMed:15020758}; Short=AtGT11 {ECO:0000303|PubMed:15020758};
gene-LOC110683949	RecName: Full=Protein STRICTOSIDINE SYNTHASE-LIKE 10 {ECO:0000303|PubMed:10777701}; Short=AtSSL10 {ECO:0000303|PubMed:10777701}; AltName: Full=Strictosidine synthase 8; Short=AtSS8; Flags: Precursor;
gene-LOC110683950	RecName: Full=Jasmonate-induced protein homolog;
gene-LOC110683953	RecName: Full=Glycine-rich RNA-binding protein 4, mitochondrial; Short=AtGR-RBP4; AltName: Full=AtRBG4; AltName: Full=Glycine-rich protein 4; Short=AtGRP4; AltName: Full=Mitochondrial RNA-binding protein 1b; Short=At-mRBP1b; Flags: Precursor;
gene-LOC110683954	RecName: Full=WUSCHEL-related homeobox 3; AltName: Full=Protein PRESSED FLOWER;
gene-LOC110683955	RecName: Full=Embryo-specific protein ATS3A {ECO:0000305}; AltName: Full=Protein ARABIDOPSIS THALIANA SEED 3A {ECO:0000305}; Flags: Precursor;
gene-LOC110683956	RecName: Full=Cation/H(+) antiporter 3; AltName: Full=Protein CATION/H+ EXCHANGER 3; Short=AtCHX3;
gene-LOC110683958	RecName: Full=Cation/H(+) antiporter 15; AltName: Full=Protein CATION/H+ EXCHANGER 15; Short=AtCHX15;
gene-LOC110683960	RecName: Full=LOB domain-containing protein 13; AltName: Full=ASYMMETRIC LEAVES 2-like protein 10; Short=AS2-like protein 10;
gene-LOC110683962	RecName: Full=Peroxidase 60; Short=Atperox P60; EC=1.11.1.7; AltName: Full=ATP14a; Flags: Precursor;
gene-LOC110683963	RecName: Full=Cationic peroxidase 2; EC=1.11.1.7; AltName: Full=PNPC2; Flags: Precursor;
gene-LOC110683965	RecName: Full=Aspartic proteinase nepenthesin-2; EC=3.4.23.12; AltName: Full=Nepenthesin-II; Flags: Precursor;
gene-LOC110683968	RecName: Full=Dehydration-responsive element-binding protein 1F; Short=Protein DREB1F; AltName: Full=Protein C-repeat-binding factor 2; Short=rCBF2;
gene-LOC110683969	RecName: Full=Dehydration-responsive element-binding protein 1F; Short=Protein DREB1F; AltName: Full=Protein C-repeat-binding factor 2; Short=rCBF2;
gene-LOC110683970	RecName: Full=Fructan 6-exohydrolase {ECO:0000312|EMBL:CAD48404.1}; EC=3.2.1.154; Flags: Precursor;
gene-LOC110683971	RecName: Full=Transcription factor MYB26 {ECO:0000305}; AltName: Full=Myb-related protein 26 {ECO:0000305}; Short=AtMYB26 {ECO:0000303|PubMed:11597504}; AltName: Full=Protein MALE STERILE 35 {ECO:0000303|PubMed:12753590};
gene-LOC110683972	RecName: Full=Ankyrin repeat-containing protein BDA1 {ECO:0000305}; AltName: Full=Protein BIAN DA 1 {ECO:0000303|PubMed:22740615};
gene-LOC110683973	RecName: Full=Growth-regulating factor 5; Short=AtGRF5; AltName: Full=Transcription activator GRF5;
gene-LOC110683976	RecName: Full=Cytochrome P450 98A2; EC=1.14.-.-;
gene-LOC110683977	RecName: Full=Cytochrome P450 76C4; EC=1.14.-.-;
gene-LOC110683979	RecName: Full=Pollen receptor-like kinase 3 {ECO:0000303|PubMed:12139002}; Short=AtPRK3 {ECO:0000303|PubMed:23024212}; EC=2.7.11.1 {ECO:0000305}; Flags: Precursor;
gene-LOC110683981	RecName: Full=Zinc finger CCCH domain-containing protein 62; Short=OsC3H62;
gene-LOC110683983	RecName: Full=Auxin-responsive protein SAUR41 {ECO:0000305}; AltName: Full=Protein SMALL AUXIN UP RNA 41 {ECO:0000303|PubMed:12036261};
gene-LOC110683985	RecName: Full=GDSL esterase/lipase 1 {ECO:0000303|PubMed:16126835}; EC=3.1.1.- {ECO:0000305}; AltName: Full=Extracellular lipase 1; Flags: Precursor;
gene-LOC110683986	RecName: Full=GDSL esterase/lipase 5; EC=3.1.1.-; AltName: Full=Extracellular lipase 5; Flags: Precursor;
gene-LOC110683987	RecName: Full=Probable E3 ubiquitin-protein ligase ARI5; EC=2.3.2.27 {ECO:0000250|UniProtKB:Q9Y4X5}; AltName: Full=ARIADNE-like protein ARI5; AltName: Full=Protein ariadne homolog 5; AltName: Full=RING-type E3 ubiquitin transferase ARI5 {ECO:0000305};
gene-LOC110683989	RecName: Full=Probable E3 ubiquitin-protein ligase ARI5; EC=2.3.2.27 {ECO:0000250|UniProtKB:Q9Y4X5}; AltName: Full=ARIADNE-like protein ARI5; AltName: Full=Protein ariadne homolog 5; AltName: Full=RING-type E3 ubiquitin transferase ARI5 {ECO:0000305};
gene-LOC110683994	RecName: Full=Proteasome subunit alpha type-4; EC=3.4.25.1; AltName: Full=20S proteasome alpha subunit C; AltName: Full=20S proteasome subunit alpha-3; AltName: Full=Proteasome 27 kDa subunit;
gene-LOC110683995	RecName: Full=Transcription factor bHLH78; AltName: Full=Basic helix-loop-helix protein 78; Short=AtbHLH78; Short=bHLH 78; AltName: Full=Transcription factor EN 86; AltName: Full=bHLH transcription factor bHLH078;
gene-LOC110683996	RecName: Full=26S proteasome non-ATPase regulatory subunit 2 homolog A; AltName: Full=26S proteasome regulatory subunit RPN1a; Short=AtRPN1a; AltName: Full=26S proteasome regulatory subunit S2 homolog A;
gene-LOC110683997	RecName: Full=Golgin candidate 6; Short=AtGC6; AltName: Full=Protein MAIGO 4 {ECO:0000303|PubMed:20837504};
gene-LOC110683998	RecName: Full=Mitochondrial phosphate carrier protein 3, mitochondrial; AltName: Full=Mitochondrial phosphate transporter 3; Short=MPT3; AltName: Full=Phosphate transporter 3;1; Flags: Precursor;
gene-LOC110683999	RecName: Full=Coiled-coil domain-containing protein SCD2 {ECO:0000305}; AltName: Full=Protein STOMATAL CYTOKINESIS DEFECTIVE 2 {ECO:0000303|PubMed:24179130};
gene-LOC110684000	RecName: Full=Serine carboxypeptidase-like 45; EC=3.4.16.-; Flags: Precursor;
gene-LOC110684001	RecName: Full=Dual specificity protein phosphatase PHS1; EC=3.1.3.16; EC=3.1.3.48; AltName: Full=Protein PROPYZAMIDE-HYPERSENSITIVE 1;
gene-LOC110684002	RecName: Full=Phosphoribosylglycinamide formyltransferase, chloroplastic; EC=2.1.2.2; AltName: Full=5'-phosphoribosylglycinamide transformylase; AltName: Full=GAR transformylase; Short=GART; Flags: Precursor;
gene-LOC110684004	RecName: Full=ATP-dependent Clp protease ATP-binding subunit ClpA homolog CD4B, chloroplastic; Flags: Precursor;
gene-LOC110684007	RecName: Full=Auxin response factor 2B {ECO:0000303|PubMed:26716451, ECO:0000303|PubMed:26959229}; Short=SlARF2B {ECO:0000303|PubMed:26716451};
gene-LOC110684008	RecName: Full=Pentatricopeptide repeat-containing protein At5g61990, mitochondrial; Flags: Precursor;
gene-LOC110684009	RecName: Full=ADP-ribosylation factor GTPase-activating protein AGD1; Short=ARF GAP AGD1; AltName: Full=Protein ARF-GAP DOMAIN 1; Short=AtAGD1;
gene-LOC110684014	RecName: Full=Magnesium protoporphyrin IX methyltransferase, chloroplastic; EC=2.1.1.11; Flags: Precursor;
gene-LOC110684015	RecName: Full=Protein MHF1 homolog {ECO:0000303|PubMed:24635147}; Short=AtMHF1 {ECO:0000303|PubMed:24635147};
gene-LOC110684016	RecName: Full=Protein MEI2-like 4; Short=OML4; AltName: Full=MEI2-like protein 4;
gene-LOC110684017	RecName: Full=APO protein 3, mitochondrial; Flags: Precursor;
gene-LOC110684022	RecName: Full=VAMP-like protein YKT61; Short=AtYKT61; AltName: Full=Geranylgeranylated protein 1; Short=AtGP1; Flags: Precursor;
gene-LOC110684023	RecName: Full=Protein BONZAI 1; AltName: Full=COPINE 1;
gene-LOC110684024	RecName: Full=Zinc finger BED domain-containing protein RICESLEEPER 3; AltName: Full=Transposase-like protein RICESLEEPER 3;
gene-LOC110684025	RecName: Full=Abscisic acid 8'-hydroxylase 2; Short=ABA 8'-hydroxylase 2; EC=1.14.13.93; AltName: Full=Cytochrome P450 707A2;
gene-LOC110684026	RecName: Full=Homeobox-DDT domain protein RLT1 {ECO:0000305}; AltName: Full=Protein HOMEOBOX-1 {ECO:0000305}; AltName: Full=Protein RINGLET 1 {ECO:0000303|PubMed:22694359};
gene-LOC110684028	RecName: Full=ATP-dependent zinc metalloprotease FTSH 10, mitochondrial; Short=AtFTSH10; EC=3.4.24.-; Flags: Precursor;
gene-LOC110684032	RecName: Full=Scarecrow-like protein 9; Short=AtSCL9; AltName: Full=GRAS family protein 13; Short=AtGRAS-13;
gene-LOC110684033	RecName: Full=Aspartic proteinase nepenthesin-2; EC=3.4.23.12; AltName: Full=Nepenthesin-II; Flags: Precursor;
gene-LOC110684034	RecName: Full=Sucrose synthase; EC=2.4.1.13; AltName: Full=Nodulin-100; Short=N-100; AltName: Full=Sucrose-UDP glucosyltransferase;
gene-LOC110684035	RecName: Full=ABC transporter G family member 31; Short=ABC transporter ABCG.31; Short=AtABCG31; AltName: Full=Pleiotropic drug resistance protein 3;
gene-LOC110684036	RecName: Full=ABC transporter G family member 31; Short=ABC transporter ABCG.31; Short=AtABCG31; AltName: Full=Pleiotropic drug resistance protein 3;
gene-LOC110684037	RecName: Full=Scarecrow-like protein 14; Short=AtSCL14; AltName: Full=GRAS family protein 2; Short=AtGRAS-2;
gene-LOC110684038	RecName: Full=Scarecrow-like protein 14; Short=AtSCL14; AltName: Full=GRAS family protein 2; Short=AtGRAS-2;
gene-LOC110684039	RecName: Full=Scarecrow-like protein 33; Short=AtSCL33; AltName: Full=GRAS family protein 12; Short=AtGRAS-12;
gene-LOC110684043	RecName: Full=Telomere repeat-binding protein 3; AltName: Full=Protein TRF-LIKE 9; AltName: Full=Telomeric DNA-binding protein 2; Short=AtTBP2;
gene-LOC110684044	RecName: Full=DnaJ protein homolog 1; Short=DNAJ-1; Flags: Precursor; Fragment;
gene-LOC110684045	RecName: Full=Oxysterol-binding protein-related protein 3C; AltName: Full=OSBP-related protein 3C;
gene-LOC110684048	RecName: Full=B2 protein;
gene-LOC110684049	RecName: Full=RHOMBOID-like protein 1 {ECO:0000303|PubMed:16223493, ECO:0000303|PubMed:17181860}; Short=AtRBL1 {ECO:0000303|PubMed:16223493, ECO:0000303|PubMed:17181860}; EC=3.4.21.- {ECO:0000305};
gene-LOC110684050	RecName: Full=Expansin-A4; Short=AtEXPA4; AltName: Full=Alpha-expansin-4; Short=At-EXP4; Short=AtEx4; AltName: Full=Ath-ExpAlpha-1.6; Flags: Precursor;
gene-LOC110684051	RecName: Full=Protein INVOLVED IN DE NOVO 2 {ECO:0000303|PubMed:19915591}; AltName: Full=Protein RNA-DIRECTED DNA METHYLATION 12 {ECO:0000303|PubMed:20059743};
gene-LOC110684052	RecName: Full=Serine/threonine-protein kinase PCRK1 {ECO:0000305}; EC=2.7.11.1 {ECO:0000269|PubMed:25711411}; AltName: Full=Protein PTI-COMPROMISED RECEPTOR-LIKE CYTOPLASMIC KINASE 1 {ECO:0000303|PubMed:25711411};
gene-LOC110684054	RecName: Full=Receptor-like cytoplasmic kinase 176 {ECO:0000303|PubMed:19825577}; Short=OsRLCK176 {ECO:0000303|PubMed:19825577}; EC=2.7.11.1 {ECO:0000305};
gene-LOC110684055	RecName: Full=Triosephosphate isomerase, cytosolic; Short=TIM; Short=Triose-phosphate isomerase; EC=5.3.1.1; Flags: Fragment;
gene-LOC110684056	RecName: Full=Pentatricopeptide repeat-containing protein At1g07590, mitochondrial; Flags: Precursor;
gene-LOC110684057	RecName: Full=Glucan endo-1,3-beta-glucosidase; EC=3.2.1.39; AltName: Full=(1->3)-beta-glucan endohydrolase; Short=(1->3)-beta-glucanase; AltName: Full=Beta-1,3-endoglucanase; Flags: Precursor;
gene-LOC110684058	RecName: Full=Bifunctional protein FolD 1, mitochondrial; Includes: RecName: Full=Methylenetetrahydrofolate dehydrogenase; EC=1.5.1.5; Includes: RecName: Full=Methenyltetrahydrofolate cyclohydrolase; EC=3.5.4.9; Flags: Precursor;
gene-LOC110684060	RecName: Full=Bifunctional protein FolD 1, mitochondrial; Includes: RecName: Full=Methylenetetrahydrofolate dehydrogenase; EC=1.5.1.5; Includes: RecName: Full=Methenyltetrahydrofolate cyclohydrolase; EC=3.5.4.9; Flags: Precursor;
gene-LOC110684061	RecName: Full=Protein ALP1-like {ECO:0000305}; EC=3.1.-.-;
gene-LOC110684062	RecName: Full=Probable GTP-binding protein OBGM, mitochondrial; Flags: Precursor;
gene-LOC110684063	RecName: Full=Protein TRM32; AltName: Full=TON1-RECRUITING MOTIF protein 32;
gene-LOC110684064	RecName: Full=Fasciclin-like arabinogalactan protein 4; AltName: Full=Protein SALT OVERLY SENSITIVE 5; Flags: Precursor;
gene-LOC110684065	RecName: Full=Probable protein phosphatase 2C 23; Short=AtPP2C23; EC=3.1.3.16; AltName: Full=Protein POLTERGEIST-LIKE 4; AltName: Full=Protein phosphatase 2C PLL4; Short=PP2C PLL4;
gene-LOC110684067	RecName: Full=Clathrin interactor EPSIN 2; AltName: Full=EPSIN-related 2;
gene-LOC110684068	RecName: Full=Actin-66; Flags: Fragment;
gene-LOC110684071	RecName: Full=Putative E3 ubiquitin-protein ligase XBAT31; EC=2.3.2.27; AltName: Full=Ankyrin repeat domain and RING finger-containing protein XBAT31; AltName: Full=Protein XB3 homolog 1; AltName: Full=RING-type E3 ubiquitin transferase XB31;
gene-LOC110684073	RecName: Full=Probable xyloglucan endotransglucosylase/hydrolase protein 28; Short=At-XTH28; Short=XTH-28; EC=2.4.1.207; Flags: Precursor;
gene-LOC110684076	RecName: Full=Zinc finger protein MAGPIE {ECO:0000303|PubMed:17785527}; AltName: Full=Protein indeterminate-domain 3 {ECO:0000303|PubMed:16784536};
gene-LOC110684077	RecName: Full=18.1 kDa class I heat shock protein; AltName: Full=18.1 kDa heat shock protein; Short=AtHsp18.1;
gene-LOC110684078	RecName: Full=U-box domain-containing protein 13; EC=2.3.2.27; AltName: Full=Plant U-box protein 13; AltName: Full=RING-type E3 ubiquitin transferase PUB13 {ECO:0000305};
gene-LOC110684079	RecName: Full=Dof zinc finger protein DOF5.1; Short=AtDOF5.1;
gene-LOC110684083	RecName: Full=Probable mediator of RNA polymerase II transcription subunit 37c; AltName: Full=Heat shock 70 kDa protein 4; AltName: Full=Heat shock cognate 70 kDa protein 4; AltName: Full=Heat shock cognate protein 70-4; Short=AtHsc70-4; AltName: Full=Heat shock protein 70-4; Short=AtHsp70-4;
gene-LOC110684084	RecName: Full=Inner membrane protein PPF-1, chloroplastic; AltName: Full=Post-floral-specific protein 1; Flags: Precursor;
gene-LOC110684086	RecName: Full=Osmotin-like protein; Flags: Precursor;
gene-LOC110684088	RecName: Full=Ubiquitin-conjugating enzyme E2 7; EC=2.3.2.23; AltName: Full=E2 ubiquitin-conjugating enzyme 7; AltName: Full=Ubiquitin carrier protein 7; AltName: Full=Ubiquitin-protein ligase 7;
gene-LOC110684089	RecName: Full=Ubiquitin-conjugating enzyme E2 7; EC=2.3.2.23; AltName: Full=E2 ubiquitin-conjugating enzyme 7; AltName: Full=Ubiquitin carrier protein 7; AltName: Full=Ubiquitin-protein ligase 7;
gene-LOC110684090	RecName: Full=Phosphatidylinositol/phosphatidylcholine transfer protein SFH2; AltName: Full=Protein SEC FOURTEEN HOMOLOGS 2; Short=AtSFH2;
gene-LOC110684093	RecName: Full=UDP-glucuronic acid decarboxylase 3; EC=4.1.1.35; AltName: Full=UDP-XYL synthase 3; AltName: Full=UDP-glucuronate decarboxylase 3; Short=UGD; Short=UXS-3;
gene-LOC110684094	RecName: Full=Histone H4;
gene-LOC110684095	RecName: Full=ACT domain-containing protein ACR9 {ECO:0000305}; AltName: Full=Protein ACT DOMAIN REPEATS 9 {ECO:0000303|PubMed:21861936};
gene-LOC110684096	RecName: Full=ATP synthase 6 kDa subunit, mitochondrial; Flags: Fragment;
gene-LOC110684097	RecName: Full=Cyclin-D4-1; AltName: Full=G1/S-specific cyclin-D4-1; Short=CycD4;1;
gene-LOC110684100	RecName: Full=THO complex subunit 4B; AltName: Full=ALYREF homolog 2; Short=AtALY2;
gene-LOC110684102	RecName: Full=Probable histone H2B.1;
gene-LOC110684103	RecName: Full=Actin-depolymerizing factor 1; Short=ADF-1; Short=AtADF1;
gene-LOC110684104	RecName: Full=Histone H2A;
gene-LOC110684106	RecName: Full=Histone H2B.11;
gene-LOC110684107	RecName: Full=40S ribosomal protein S15a-1;
gene-LOC110684108	RecName: Full=U11/U12 small nuclear ribonucleoprotein 31 kDa protein; Short=U11/U12 snRNP 31 kDa protein; Short=U11/U12-31K;
gene-LOC110684109	RecName: Full=Basic leucine zipper 61 {ECO:0000303|PubMed:11906833}; Short=AtbZIP61 {ECO:0000303|PubMed:11906833}; Short=bZIP protein 61;
gene-LOC110684110	RecName: Full=Pentatricopeptide repeat-containing protein At5g66520;
gene-LOC110684111	RecName: Full=Ras-related protein RAB1BV;
gene-LOC110684112	RecName: Full=Zinc finger protein ZAT8;
gene-LOC110684113	RecName: Full=Methyl-CpG-binding domain-containing protein 7 {ECO:0000303|PubMed:12954765}; Short=AtMBD7 {ECO:0000303|PubMed:12954765}; Short=MBD07 {ECO:0000303|PubMed:12954765}; AltName: Full=Methyl-CpG-binding protein MBD7;
gene-LOC110684114	RecName: Full=Protein ALP1-like {ECO:0000305}; EC=3.1.-.-;
gene-LOC110684115	RecName: Full=Protein UPSTREAM OF FLC;
gene-LOC110684118	RecName: Full=Transcription factor MYB59; AltName: Full=Myb-related protein 59; Short=AtMYB59;
gene-LOC110684119	RecName: Full=Aquaporin TIP1-3; AltName: Full=Gamma-tonoplast intrinsic protein 3; Short=Gamma-TIP3; AltName: Full=Tonoplast intrinsic protein 1-3; Short=AtTIP1;3;
gene-LOC110684120	RecName: Full=Very-long-chain (3R)-3-hydroxyacyl-CoA dehydratase PASTICCINO 2 {ECO:0000305}; EC=4.2.1.134 {ECO:0000305|PubMed:18799749}; AltName: Full=3-hydroxyacyl-CoA dehydratase PASTICCINO 2; Short=AtPAS2; Short=HACD; Short=HCD; AltName: Full=Protein PEPINO; Short=PEP; AltName: Full=Protein tyrosine phosphatase-like protein;
gene-LOC110684122	RecName: Full=Monofunctional riboflavin biosynthesis protein RIBA 3, chloroplastic; Includes: RecName: Full=Inactive 3,4-dihydroxy-2-butanone 4-phosphate synthase; Short=DHBP synthase; Includes: RecName: Full=GTP cyclohydrolase-2; EC=3.5.4.25; AltName: Full=GTP cyclohydrolase II; Flags: Precursor;
gene-LOC110684124	RecName: Full=Aspartic proteinase nepenthesin-2; EC=3.4.23.12; AltName: Full=Nepenthesin-II; Flags: Precursor;
gene-LOC110684126	RecName: Full=Glutelin type-D 1 {ECO:0000305}; Contains: RecName: Full=Glutelin type-D 1 acidic chain {ECO:0000305}; Contains: RecName: Full=Glutelin type-D 1 basic chain {ECO:0000305}; Flags: Precursor;
gene-LOC110684127	RecName: Full=F-box protein At5g03100;
gene-LOC110684129	RecName: Full=Dirigent protein 25; Short=AtDIR25; Flags: Precursor;
gene-LOC110684130	RecName: Full=Protein SODIUM POTASSIUM ROOT DEFECTIVE 1 {ECO:0000303|PubMed:21193571}; Short=NaKR1 {ECO:0000303|PubMed:21193571}; AltName: Full=Heavy metal-associated plant protein 2 {ECO:0000303|PubMed:23368984}; Short=AtHPP02 {ECO:0000303|PubMed:23368984}; AltName: Full=Nuclear-enriched phloem companion cell gene 6 {ECO:0000303|PubMed:18354040}; Short=NPCC6 {ECO:0000303|PubMed:18354040};
gene-LOC110684131	RecName: Full=Calcium-transporting ATPase 4, endoplasmic reticulum-type; EC=3.6.3.8;
gene-LOC110684137	RecName: Full=3-ketoacyl-CoA synthase 12 {ECO:0000303|PubMed:18465198}; Short=KCS-12 {ECO:0000303|PubMed:18465198}; EC=2.3.1.199 {ECO:0000305}; AltName: Full=Very long-chain fatty acid condensing enzyme 12 {ECO:0000303|PubMed:18465198}; Short=VLCFA condensing enzyme 12 {ECO:0000303|PubMed:18465198}; Flags: Precursor;
gene-LOC110684139	RecName: Full=Nudix hydrolase 9; Short=AtNUDT9; EC=3.6.1.-;
gene-LOC110684140	RecName: Full=Ankyrin repeat-containing protein At5g02620;
gene-LOC110684141	RecName: Full=E3 UFM1-protein ligase 1 homolog; EC=2.3.2.-; AltName: Full=E3 UFM1-protein transferase 1 homolog {ECO:0000305};
gene-LOC110684144	RecName: Full=Chitinase 2; EC=3.2.1.14; AltName: Full=Tulip bulb chitinase-2; Short=TBC-2;
gene-LOC110684145	RecName: Full=Chitinase 2; EC=3.2.1.14; AltName: Full=Tulip bulb chitinase-2; Short=TBC-2;
gene-LOC110684146	RecName: Full=Kinesin-like protein KIN-5D {ECO:0000305};
gene-LOC110684148	RecName: Full=Putative respiratory burst oxidase homolog protein H; EC=1.11.1.-; EC=1.6.3.-; AltName: Full=NADPH oxidase RBOHH; Short=AtRBOHH;
gene-LOC110684149	RecName: Full=Putative respiratory burst oxidase homolog protein J; EC=1.11.1.-; EC=1.6.3.-; AltName: Full=NADPH oxidase RBOHJ; Short=AtRBOHJ;
gene-LOC110684150	RecName: Full=Putative respiratory burst oxidase homolog protein H; EC=1.11.1.-; EC=1.6.3.-; AltName: Full=NADPH oxidase RBOHH; Short=AtRBOHH;
gene-LOC110684152	RecName: Full=Phototropin-1; EC=2.7.11.1; AltName: Full=Non-phototropic hypocotyl protein 1; AltName: Full=Root phototropism protein 1;
gene-LOC110684154	RecName: Full=Exocyst complex component EXO70B1 {ECO:0000303|PubMed:23944713}; Short=AtExo70b1 {ECO:0000303|PubMed:23944713}; AltName: Full=Exocyst subunit Exo70 family protein B1 {ECO:0000303|PubMed:23944713};
gene-LOC110684155	RecName: Full=Sorting nexin 2B;
gene-LOC110684156	RecName: Full=PRA1 family protein B1; Short=AtPRA1.B1; AltName: Full=Prenylated Rab acceptor 6;
gene-LOC110684157	RecName: Full=N-terminal acetyltransferase B complex auxiliary subunit NAA25 {ECO:0000303|PubMed:25966763}; AltName: Full=N-terminal acetyltransferase B complex auxiliary subunit TCU2 {ECO:0000303|PubMed:24244708}; AltName: Full=NatB N-alpha-terminal acetylation complex non-catalytic subunit {ECO:0000303|PubMed:24244708}; AltName: Full=Protein TRANSCURVATA 2 {ECO:0000303|PubMed:24244708};
gene-LOC110684160	RecName: Full=Laccase-3; EC=1.10.3.2; AltName: Full=Benzenediol:oxygen oxidoreductase 3; AltName: Full=Diphenol oxidase 3; AltName: Full=Urishiol oxidase 3; Flags: Precursor;
gene-LOC110684161	RecName: Full=SWR1 complex subunit 6; AltName: Full=Protein SERRATED LEAVES AND EARLY FLOWERING;
gene-LOC110684162	RecName: Full=Shewanella-like protein phosphatase 1 {ECO:0000303|PubMed:21976480}; Short=AtSLP1 {ECO:0000303|PubMed:21976480}; EC=3.1.-.- {ECO:0000305}; Flags: Precursor;
gene-LOC110684164	RecName: Full=BURP domain protein RD22 {ECO:0000303|PubMed:9790599}; AltName: Full=Dehydration-responsive protein RD22 {ECO:0000303|PubMed:8479424}; Flags: Precursor;
gene-LOC110684166	RecName: Full=Chlorophyll a-b binding protein, chloroplastic; AltName: Full=LHCII type I CAB; Short=LHCP; Flags: Precursor;
gene-LOC110684167	RecName: Full=UDP-glycosyltransferase 87A2; EC=2.4.1.-;
gene-LOC110684168	RecName: Full=60S ribosomal protein L13a-1;
gene-LOC110684170	RecName: Full=Protein CHLOROPLAST IMPORT APPARATUS 2; Flags: Precursor;
gene-LOC110684172	RecName: Full=LOB domain-containing protein 12; AltName: Full=ASYMMETRIC LEAVES 2-like protein 5; Short=AS2-like protein 5;
gene-LOC110684173	RecName: Full=Transcription initiation factor TFIID subunit 15b; AltName: Full=TBP-associated factor 15b; Short=AtTAF15b;
gene-LOC110684176	RecName: Full=Glucan endo-1,3-beta-glucosidase 9; EC=3.2.1.39; AltName: Full=(1->3)-beta-glucan endohydrolase 9; Short=(1->3)-beta-glucanase 9; AltName: Full=Beta-1,3-endoglucanase 9; Short=Beta-1,3-glucanase 9; Flags: Precursor;
gene-LOC110684179	RecName: Full=Cinnamoyl-CoA reductase 1; Short=AtCCR1; EC=1.2.1.44; AltName: Full=Protein IRREGULAR XYLEM 4;
gene-LOC110684180	RecName: Full=Mitochondrial import inner membrane translocase subunit TIM22-1; AltName: Full=Protein MATERNAL EFFECT EMBRYO ARREST 67; Flags: Precursor;
gene-LOC110684183	RecName: Full=Eukaryotic translation initiation factor 2 subunit alpha homolog {ECO:0000305};
gene-LOC110684184	RecName: Full=Protein LIGHT-DEPENDENT SHORT HYPOCOTYLS 6; AltName: Full=Protein ORGAN BOUNDARY 6;
gene-LOC110684186	RecName: Full=Ubiquitin-activating enzyme E1 1; Short=AtUBA1 {ECO:0000303|PubMed:9076989}; EC=6.2.1.45 {ECO:0000269|PubMed:9076989}; AltName: Full=Protein MODIFIER OF SNC1 5;
gene-LOC110684187	RecName: Full=Protein MALE DISCOVERER 2; Short=AtMDIS2; AltName: Full=Probable LRR receptor-like serine/threonine-protein kinase MRH1 {ECO:0000303|PubMed:16367956}; EC=2.7.11.1 {ECO:0000305}; AltName: Full=Protein MORPHOGENESIS OF ROOT HAIR 1 {ECO:0000303|PubMed:16367956}; Flags: Precursor;
gene-LOC110684188	RecName: Full=Serine/threonine-protein kinase STY17 {ECO:0000305}; EC=2.7.11.1 {ECO:0000269|PubMed:17090544}; AltName: Full=Serine/threonine/tyrosine-protein kinase 17 {ECO:0000303|PubMed:16429265};
gene-LOC110684189	RecName: Full=Pentatricopeptide repeat-containing protein At2g30100, chloroplastic; Flags: Precursor;
gene-LOC110684190	RecName: Full=LRR repeats and ubiquitin-like domain-containing protein At2g30105;
gene-LOC110684193	RecName: Full=Enoyl-[acyl-carrier-protein] reductase, mitochondrial; EC=1.3.1.104; AltName: Full=2-enoyl thioester reductase; Flags: Precursor;
gene-LOC110684196	RecName: Full=Probable serine/threonine-protein kinase PBL5 {ECO:0000305}; EC=2.7.11.1 {ECO:0000305}; AltName: Full=PBS1-like protein 5 {ECO:0000303|PubMed:20413097}; AltName: Full=Serine/threonine-protein kinase RLCKVII {ECO:0000305};
gene-LOC110684197	RecName: Full=Glutathione S-transferase L2, chloroplastic; Short=AtGSTL2; EC=2.5.1.18; AltName: Full=GST class-lambda member 2; Flags: Precursor;
gene-LOC110684199	RecName: Full=WRKY transcription factor WRKY24 {ECO:0000303|PubMed:16919842}; Short=OsWRKY24 {ECO:0000303|PubMed:16919842};
gene-LOC110684200	RecName: Full=F-box/LRR-repeat protein 3;
gene-LOC110684201	RecName: Full=U2 small nuclear ribonucleoprotein B'' 2; Short=U2 snRNP B'' 2;
gene-LOC110684202	RecName: Full=Short-chain dehydrogenase reductase 2a; Short=AtSDR2a; EC=1.1.1.-;
gene-LOC110684204	RecName: Full=RNA-directed DNA methylation 4; AltName: Full=Protein DEFECTIVE IN MERISTEM SILENCING 4;
gene-LOC110684205	RecName: Full=Protein LURP-one-related 7;
gene-LOC110684206	RecName: Full=Putative tRNA pseudouridine synthase; EC=5.4.99.-; AltName: Full=tRNA pseudouridylate synthase; AltName: Full=tRNA-uridine isomerase;
gene-LOC110684207	RecName: Full=Protein NUCLEAR FUSION DEFECTIVE 4 {ECO:0000303|PubMed:16698901};
gene-LOC110684208	RecName: Full=Protein TIC110, chloroplastic; AltName: Full=Translocon at the inner envelope membrane of chloroplasts 110; Short=AtTIC110; Flags: Precursor;
gene-LOC110684210	RecName: Full=Cationic peroxidase 1; EC=1.11.1.7; AltName: Full=PNPC1; Flags: Precursor;
gene-LOC110684211	RecName: Full=Biogenesis of lysosome-related organelles complex 1 subunit 1; Short=BLOC-1 subunit 1; AltName: Full=GCN5-like protein 1; AltName: Full=Protein RT14 homolog;
gene-LOC110684212	RecName: Full=Peroxidase 4 {ECO:0000250|UniProtKB:Q42578}; EC=1.11.1.7; Flags: Precursor;
gene-LOC110684213	RecName: Full=CBL-interacting protein kinase 2; EC=2.7.11.1; AltName: Full=OsCIPK02;
gene-LOC110684216	RecName: Full=CBL-interacting serine/threonine-protein kinase 11; EC=2.7.11.1; AltName: Full=SNF1-related kinase 3.22; AltName: Full=SOS2-like protein kinase PKS5; AltName: Full=SOS3-interacting protein 4;
gene-LOC110684217	RecName: Full=EPIDERMAL PATTERNING FACTOR-like protein 6 {ECO:0000303|PubMed:19435754}; Short=EPF-like protein 6; Contains: RecName: Full=CHALLAH {ECO:0000303|PubMed:22027592}; Flags: Precursor;
gene-LOC110684218	RecName: Full=Transcription repressor OFP3; AltName: Full=Ovate family protein 3; Short=AtOFP3;
gene-LOC110684220	RecName: Full=Protein ASPARTIC PROTEASE IN GUARD CELL 1; Short=AtASPG1; EC=3.4.23.-; Flags: Precursor;
gene-LOC110684221	RecName: Full=UDP-xylose transporter 3 {ECO:0000312|EMBL:AKA88214.1};
gene-LOC110684222	RecName: Full=Nardilysin-like {ECO:0000305}; EC=3.4.24.61 {ECO:0000305}; AltName: Full=N-arginine dibasic convertase-like {ECO:0000305}; Short=NRD convertase-like {ECO:0000305}; Short=NRD-C {ECO:0000305};
gene-LOC110684224	RecName: Full=bZIP transcription factor 18 {ECO:0000305}; Short=AtbZIP18 {ECO:0000303|PubMed:11906833}; Short=bZIP protein 18 {ECO:0000305};
gene-LOC110684225	RecName: Full=Trans-cinnamate 4-monooxygenase; EC=1.14.13.11; AltName: Full=Cinnamic acid 4-hydroxylase; Short=C4H; Short=CA4H; AltName: Full=Cytochrome P450 73; AltName: Full=Cytochrome P450C4H;
gene-LOC110684226	RecName: Full=Protein NETWORKED 4A {ECO:0000303|PubMed:22840520};
gene-LOC110684227	RecName: Full=Peroxidase 66; Short=Atperox P66; EC=1.11.1.7; AltName: Full=ATP27a; Flags: Precursor;
gene-LOC110684228	RecName: Full=Cationic peroxidase 2; EC=1.11.1.7; AltName: Full=PNPC2; Flags: Precursor;
gene-LOC110684229	RecName: Full=Peroxidase 57; Short=Atperox P57; EC=1.11.1.7; AltName: Full=ATP13a; AltName: Full=PRXR10; Flags: Precursor;
gene-LOC110684230	RecName: Full=Peroxidase 60; Short=Atperox P60; EC=1.11.1.7; AltName: Full=ATP14a; Flags: Precursor;
gene-LOC110684234	RecName: Full=Rho GTPase-activating protein 1; AltName: Full=Rho-type GTPase-activating protein 1;
gene-LOC110684235	RecName: Full=Protein FANTASTIC FOUR 3;
gene-LOC110684236	RecName: Full=N-carbamoylputrescine amidase; EC=3.5.1.53;
gene-LOC110684237	RecName: Full=Uncharacterized protein At2g27730, mitochondrial; Flags: Precursor;
gene-LOC110684238	RecName: Full=Protein transport protein Sec24-like At3g07100;
gene-LOC110684240	RecName: Full=Probable calcium-binding protein CML48; AltName: Full=Calmodulin-like protein 48;
gene-LOC110684241	RecName: Full=Glucan endo-1,3-beta-glucosidase 14; EC=3.2.1.39; AltName: Full=(1->3)-beta-glucan endohydrolase 14; Short=(1->3)-beta-glucanase 14; AltName: Full=Beta-1,3-endoglucanase 14; Short=Beta-1,3-glucanase 14; Flags: Precursor;
gene-LOC110684242	RecName: Full=Ferredoxin-3, chloroplastic; AltName: Full=Ferredoxin III; Short=Fd III; Flags: Precursor;
gene-LOC110684243	RecName: Full=Repetitive proline-rich cell wall protein 2; Flags: Precursor;
gene-LOC110684244	RecName: Full=60S ribosomal protein L10a {ECO:0000303|PubMed:21205822};
gene-LOC110684246	RecName: Full=Transmembrane 9 superfamily member 5 {ECO:0000305}; AltName: Full=Endomembrane protein 11 {ECO:0000303|PubMed:22570441}; AltName: Full=Transmembrane nine protein 5 {ECO:0000303|PubMed:20681974}; Short=AtTMN5 {ECO:0000303|PubMed:20681974}; Flags: Precursor;
gene-LOC110684247	RecName: Full=Repetitive proline-rich cell wall protein 2; Flags: Precursor;
gene-LOC110684249	RecName: Full=F-box/LRR-repeat protein At1g67190;
gene-LOC110684250	RecName: Full=Transcription factor TGA9 {ECO:0000303|PubMed:20805327}; AltName: Full=Protein TGACG (TGA) motif-binding protein 9 {ECO:0000303|PubMed:20805327}; AltName: Full=bZIP transcription factor 21 {ECO:0000303|PubMed:11906833}; Short=AtbZIP21 {ECO:0000303|PubMed:11906833};
gene-LOC110684255	RecName: Full=Sesquiterpene synthase; Short=SaSesquiTPS1; EC=4.2.3.-;
gene-LOC110684256	RecName: Full=CEN-like protein 2;
gene-LOC110684257	RecName: Full=Probable sodium/metabolite cotransporter BASS4, chloroplastic; AltName: Full=Bile acid transporter 4; AltName: Full=Bile acid-sodium symporter family protein 4; Flags: Precursor;
gene-LOC110684258	RecName: Full=Zinc finger protein WIP3; AltName: Full=WIP-domain protein 3 {ECO:0000303|PubMed:11782451}; Short=AtWIP3 {ECO:0000303|PubMed:11782451};
gene-LOC110684259	RecName: Full=Protein FAR1-RELATED SEQUENCE 4;
gene-LOC110684260	RecName: Full=Poly [ADP-ribose] polymerase 3; Short=PARP-3; EC=2.4.2.30; AltName: Full=NAD(+) ADP-ribosyltransferase 3; Short=ADPRT-3; AltName: Full=Poly[ADP-ribose] synthase 3;
gene-LOC110684261	RecName: Full=Beta-1,6-galactosyltransferase GALT29A {ECO:0000305}; EC=2.4.1.- {ECO:0000305}; AltName: Full=GT29 family galactosyltransferase 1 {ECO:0000305}; Short=AtGALT29A {ECO:0000303|PubMed:24693939}; AltName: Full=Sialyltransferase-like protein GT29A {ECO:0000305};
gene-LOC110684263	RecName: Full=50S ribosomal protein L21, mitochondrial {ECO:0000303|PubMed:11675010}; AltName: Full=Protein NUCLEAR FUSION DEFECTIVE 1 {ECO:0000303|PubMed:16698901}; Flags: Precursor;
gene-LOC110684265	RecName: Full=Pentatricopeptide repeat-containing protein At2g27610;
gene-LOC110684266	RecName: Full=Protein HIRA; AltName: Full=Histone regulator protein;
gene-LOC110684267	RecName: Full=Calcium-binding protein PBP1; AltName: Full=KIC-related protein 2; AltName: Full=PINOID-binding protein 1;
gene-LOC110684268	RecName: Full=Peroxidase 4 {ECO:0000250|UniProtKB:Q42578}; EC=1.11.1.7; Flags: Precursor;
gene-LOC110684269	RecName: Full=Proteinaceous RNase P 2; EC=3.1.26.5 {ECO:0000269|PubMed:22549728, ECO:0000269|PubMed:26655022};
gene-LOC110684270	RecName: Full=Alcohol-forming fatty acyl-CoA reductase; EC=1.2.1.84;
gene-LOC110684273	RecName: Full=Cytochrome P450 94C1 {ECO:0000305}; EC=1.14.14.49 {ECO:0000269|PubMed:22215670, ECO:0000269|PubMed:26164240}; AltName: Full=12-hydroxyjasmonoyl-L-amino acid 12-hydroxylase {ECO:0000303|PubMed:22215670};
gene-LOC110684274	RecName: Full=Probable fatty acyl-CoA reductase 5 {ECO:0000305}; EC=1.2.1.84 {ECO:0000269|PubMed:20571114, ECO:0000269|PubMed:24005667};
gene-LOC110684277	RecName: Full=DNA polymerase epsilon catalytic subunit A; EC=2.7.7.7; AltName: Full=DNA polymerase 2 a; Short=AtPOL2a; AltName: Full=DNA polymerase II subunit a; AltName: Full=Protein ABA OVERLY SENSITIVE a; AltName: Full=Protein EARLY IN SHORT DAYS 7; AltName: Full=Protein EMBRYO DEFECTIVE 142; AltName: Full=Protein EMBRYO DEFECTIVE 2284; AltName: Full=Protein EMBRYO DEFECTIVE 529; AltName: Full…
gene-LOC110684278	RecName: Full=Flagellar radial spoke protein 5 {ECO:0000303|PubMed:16507594}; EC=1.-.-.- {ECO:0000305};
gene-LOC110684280	RecName: Full=SKP1-interacting partner 15; AltName: Full=F-box only protein 3;
gene-LOC110684281	RecName: Full=60S acidic ribosomal protein P2;
gene-LOC110684282	RecName: Full=SKP1-interacting partner 15; AltName: Full=F-box only protein 3;
gene-LOC110684283	RecName: Full=Probable inactive patatin-like protein 9; Short=AtPLP9; AltName: Full=Patatin-related phospholipase A IIIdelta; Short=pPLAIIId; AltName: Full=Phospholipase A IIIB; Short=AtPLAIIIB;
gene-LOC110684284	RecName: Full=Peptidyl-prolyl cis-trans isomerase CYP71; Short=PPIase CYP71; EC=5.2.1.8; AltName: Full=Cyclophilin of 71 kDa; AltName: Full=Cyclophilin-71;
gene-LOC110684285	RecName: Full=Serine/threonine-protein kinase STY46 {ECO:0000305}; EC=2.7.11.1 {ECO:0000269|PubMed:17090544}; AltName: Full=Serine/threonine/tyrosine-protein kinase 46 {ECO:0000303|PubMed:16429265};
gene-LOC110684286	RecName: Full=Serine/threonine-protein kinase AGC1-7 {ECO:0000305}; EC=2.7.11.1 {ECO:0000269|PubMed:16973627}; AltName: Full=AGC serine/threonine-protein kinase subfamily 1 member 7 {ECO:0000303|PubMed:13678909};
gene-LOC110684289	RecName: Full=Neutral/alkaline invertase 3, chloroplastic {ECO:0000305}; Short=OsNIN3 {ECO:0000303|PubMed:17086397}; EC=3.2.1.26 {ECO:0000250|UniProtKB:Q10MC0}; Flags: Precursor;
gene-LOC110684292	RecName: Full=tRNA dimethylallyltransferase 2; EC=2.5.1.75; AltName: Full=Isopentenyl-diphosphate: tRNA isopentenyltransferase 2; Short=AtIPT2; Short=IPP transferase 2; Short=IPPT 2;
gene-LOC110684293	RecName: Full=Inactive protein kinase SELMODRAFT_444075;
gene-LOC110684296	RecName: Full=3-epi-6-deoxocathasterone 23-monooxygenase; EC=1.14.13.112; AltName: Full=Cytochrome P450 90D1;
gene-LOC110684298	RecName: Full=PRA1 family protein F2 {ECO:0000303|PubMed:18583532}; Short=AtPRA1.F2 {ECO:0000303|PubMed:18583532}; AltName: Full=Prenylated Rab acceptor 7 {ECO:0000303|PubMed:18845362};
gene-LOC110684299	RecName: Full=Phospholipase D alpha 4 {ECO:0000303|PubMed:11891260}; Short=AtPLDalpha4 {ECO:0000303|PubMed:11891260}; Short=PLD alpha 4 {ECO:0000303|PubMed:11891260}; EC=3.1.4.4 {ECO:0000250|UniProtKB:Q38882}; AltName: Full=PLDalpha3; AltName: Full=Phospholipase D epsilon {ECO:0000303|PubMed:19143999}; Short=AtPLDepsilon {ECO:0000303|PubMed:19143999}; Short=PLD epsilon {ECO:0000303|PubMed:1914399…
gene-LOC110684303	RecName: Full=DEAD-box ATP-dependent RNA helicase 20; EC=3.6.4.13;
gene-LOC110684304	RecName: Full=Dodecanoyl-[acyl-carrier-protein] hydrolase, chloroplastic {ECO:0000305}; EC=3.1.2.21 {ECO:0000269|PubMed:1621095}; AltName: Full=12:0-acyl-carrier protein thioesterase; Short=12:0-ACP thioesterase; AltName: Full=Acyl-[acyl-carrier-protein] hydrolase; AltName: Full=BTE; AltName: Full=Lauroyl-acyl carrier protein thioesterase; AltName: Full=UcFatB1 {ECO:0000303|PubMed:7479856}; Flags…
gene-LOC110684306	RecName: Full=Aspartic proteinase nepenthesin-2; EC=3.4.23.12; AltName: Full=Nepenthesin-II; Flags: Precursor;
gene-LOC110684307	RecName: Full=Beta-galactosidase 1; Short=Lactase 1; EC=3.2.1.23; Flags: Precursor;
gene-LOC110684308	RecName: Full=Beta-glucosidase 44; Short=AtBGLU44; EC=3.2.1.21; Flags: Precursor;
gene-LOC110684309	RecName: Full=WD-40 repeat-containing protein MSI4; AltName: Full=Altered cold-responsive gene 1 protein;
gene-LOC110684311	RecName: Full=Protein ROOT HAIR DEFECTIVE 3 homolog 1 {ECO:0000255|HAMAP-Rule:MF_03109}; EC=3.6.5.- {ECO:0000255|HAMAP-Rule:MF_03109}; AltName: Full=Protein SEY1 homolog 2 {ECO:0000255|HAMAP-Rule:MF_03109};
gene-LOC110684312	RecName: Full=Photosystem I reaction center subunit psaK, chloroplastic; AltName: Full=PSI-K; AltName: Full=Photosystem I subunit X; Flags: Precursor;
gene-LOC110684313	RecName: Full=Protein HOTHEAD; AltName: Full=Protein ADHESION OF CALYX EDGES; Flags: Precursor;
gene-LOC110684314	RecName: Full=Receptor-like serine/threonine-protein kinase ALE2; EC=2.7.11.1; AltName: Full=Protein ABNORMAL LEAF SHAPE 2; Flags: Precursor;
gene-LOC110684315	RecName: Full=Protein HOTHEAD; AltName: Full=Protein ADHESION OF CALYX EDGES; Flags: Precursor;
gene-LOC110684316	RecName: Full=Mediator of RNA polymerase II transcription subunit 9;
gene-LOC110684318	RecName: Full=Vacuolar protein sorting-associated protein 24 homolog 1; Short=AtVPS24-1; AltName: Full=Charged multivesicular body protein 3 homolog 1; AltName: Full=ESCRT-III complex subunit VPS24 homolog 1;
gene-LOC110684319	RecName: Full=LOB domain-containing protein 22; AltName: Full=ASYMMETRIC LEAVES 2-like protein 30; Short=AS2-like protein 30;
gene-LOC110684320	RecName: Full=Chaperonin CPN60-like 2, mitochondrial; AltName: Full=HSP60-like 2; Flags: Precursor;
gene-LOC110684321	RecName: Full=Beta-galactosidase 17; Short=Lactase 17; EC=3.2.1.23; Flags: Precursor;
gene-LOC110684323	RecName: Full=Protein indeterminate-domain 2 {ECO:0000303|PubMed:16784536};
gene-LOC110684325	RecName: Full=Organelle RRM domain-containing protein 2, mitochondrial {ECO:0000303|PubMed:25800738}; Flags: Precursor;
gene-LOC110684327	RecName: Full=Fructan 6-exohydrolase {ECO:0000312|EMBL:CAD48404.1}; EC=3.2.1.154; Flags: Precursor;
gene-LOC110684328	RecName: Full=Fructan 6-exohydrolase {ECO:0000312|EMBL:CAD48404.1}; EC=3.2.1.154; Flags: Precursor;
gene-LOC110684330	RecName: Full=Fructan 6-exohydrolase {ECO:0000312|EMBL:CAD48404.1}; EC=3.2.1.154; Flags: Precursor;
gene-LOC110684331	RecName: Full=Fructan 6-exohydrolase {ECO:0000312|EMBL:CAD48404.1}; EC=3.2.1.154; Flags: Precursor;
gene-LOC110684332	RecName: Full=Nucleosome assembly protein 1;2; Short=AtNAP1;2; AltName: Full=Nucleosome/chromatin assembly factor group A2; Flags: Precursor;
gene-LOC110684333	RecName: Full=Glyoxylate/succinic semialdehyde reductase 2, chloroplastic; Short=AtGLYR2; Short=AtGR2; Short=SSA reductase 2; EC=1.1.1.79 {ECO:0000269|PubMed:18495639}; EC=1.1.1.n11 {ECO:0000269|PubMed:18495639}; Flags: Precursor;
gene-LOC110684334	RecName: Full=Putative beta-glucosidase 41; Short=AtBGLU41; EC=3.2.1.21; Flags: Precursor;
gene-LOC110684335	RecName: Full=Cell wall / vacuolar inhibitor of fructosidase 1; Short=AtC/VIF1; Flags: Precursor;
gene-LOC110684336	RecName: Full=Protein STABILIZED1; AltName: Full=Pre-mRNA processing factor 6-like protein; AltName: Full=Protein EMBRYO DEFECTIVE 2770;
gene-LOC110684341	RecName: Full=Protein IQ-DOMAIN 1 {ECO:0000303|PubMed:15960618};
gene-LOC110684342	RecName: Full=Mitochondrial carrier protein CoAc1 {ECO:0000305}; AltName: Full=AtCoAc1 {ECO:0000303|PubMed:23590975}; AltName: Full=Mitochondrial coenzyme A transporter CoAc1 {ECO:0000305};
gene-LOC110684343	RecName: Full=Coatomer subunit zeta-3; AltName: Full=Zeta-3-coat protein; AltName: Full=Zeta-COP 3;
gene-LOC110684344	RecName: Full=EPIDERMAL PATTERNING FACTOR-like protein 3; Short=EPF-like protein 3; Contains: RecName: Full=MEPFL3 {ECO:0000305}; Flags: Precursor;
gene-LOC110684346	RecName: Full=Probable phospholipid-transporting ATPase 4 {ECO:0000303|PubMed:11402198}; Short=AtALA4 {ECO:0000303|PubMed:11402198}; EC=3.6.3.1 {ECO:0000305|PubMed:11402198}; AltName: Full=Aminophospholipid flippase 4 {ECO:0000303|PubMed:11402198};
gene-LOC110684347	RecName: Full=Casein kinase 1-like protein 2 {ECO:0000305}; EC=2.7.11.1 {ECO:0000305}; AltName: Full=Protein CASEIN KINASE I-LIKE 2 {ECO:0000303|PubMed:16126836};
gene-LOC110684348	RecName: Full=mRNA cap guanine-N7 methyltransferase 1; EC=2.1.1.56; AltName: Full=mRNA (guanine-N(7)-)-methyltransferase 1; AltName: Full=mRNA cap methyltransferase 1;
gene-LOC110684349	RecName: Full=U-box domain-containing protein 35; AltName: Full=Plant U-box protein 35; Includes: RecName: Full=E3 ubiquitin ligase; EC=2.3.2.27; AltName: Full=RING-type E3 ubiquitin transferase {ECO:0000305}; Includes: RecName: Full=Serine/threonine-protein kinase; EC=2.7.11.-;
gene-LOC110684350	RecName: Full=Protein ALP1-like {ECO:0000305}; EC=3.1.-.-;
gene-LOC110684351	RecName: Full=Tetraspanin-9;
gene-LOC110684353	RecName: Full=Myosin-17; AltName: Full=Myosin XI K; Short=AtXIK;
gene-LOC110684354	RecName: Full=Midasin {ECO:0000303|PubMed:23572950}; Short=AtMDN1 {ECO:0000303|PubMed:23572950}; AltName: Full=Dynein-related AAA-ATPase MDN1; AltName: Full=MIDAS-containing protein 1 {ECO:0000303|PubMed:23572950}; AltName: Full=Protein DWARF AND SHORT ROOT 1 {ECO:0000303|PubMed:27824150};
gene-LOC110684356	RecName: Full=Ankyrin repeat-containing protein BDA1 {ECO:0000305}; AltName: Full=Protein BIAN DA 1 {ECO:0000303|PubMed:22740615};
gene-LOC110684357	RecName: Full=Probable S-adenosylmethionine carrier 2, chloroplastic; Flags: Precursor;
gene-LOC110684358	RecName: Full=Nuclear transcription factor Y subunit A-3; Short=AtNF-YA-3; AltName: Full=Transcriptional activator HAP2C;
gene-LOC110684359	RecName: Full=PHD finger protein ALFIN-LIKE 5; Short=Protein AL5;
gene-LOC110684360	RecName: Full=Phospholipid:diacylglycerol acyltransferase 1; Short=AtPDAT; EC=2.3.1.158 {ECO:0000250|UniProtKB:O94680};
gene-LOC110684361	RecName: Full=Protein Brevis radix-like 2; Short=AtBRXL2;
gene-LOC110684362	RecName: Full=GBF-interacting protein 1 {ECO:0000303|PubMed:16117846};
gene-LOC110684363	RecName: Full=Protein BIG GRAIN 1-like A {ECO:0000305};
gene-LOC110684364	RecName: Full=Telomere repeat-binding protein 4; AltName: Full=H-protein promoter binding factor-1; Short=AtTBP1; AltName: Full=Telomeric DNA-binding protein 1;
gene-LOC110684366	RecName: Full=High-affinity nitrate transporter 2.1; Short=AtNRT2:1; AltName: Full=Protein ACH1; AltName: Full=Protein LATERAL ROOT INITIATION 1;
gene-LOC110684367	RecName: Full=High affinity nitrate transporter 2.4; Short=AtNRT2:4;
gene-LOC110684368	RecName: Full=High-affinity nitrate transporter 2.1; Short=AtNRT2:1; AltName: Full=Protein ACH1; AltName: Full=Protein LATERAL ROOT INITIATION 1;
gene-LOC110684369	RecName: Full=Serine/threonine-protein kinase GRIK1; EC=2.7.11.1; AltName: Full=Protein GEMINIVIRUS REP INTERACTING KINASE 1; Short=Protein GRIK1; AltName: Full=SnRK1-activating protein kinase 2; Short=AtSnAK2;
gene-LOC110684370	RecName: Full=Developmentally-regulated G-protein 2; Short=AtDRG2; AltName: Full=Developmentally-regulated G-protein 2B; Short=AtDRG2b;
gene-LOC110684371	RecName: Full=Omega-amidase, chloroplastic; EC=3.5.1.3 {ECO:0000269|PubMed:24461228}; AltName: Full=Nitrilase-like protein 3; Flags: Precursor;
gene-LOC110684373	RecName: Full=Putative F-box/LRR-repeat protein At5g54820;
gene-LOC110684375	RecName: Full=Indole-3-acetic acid-amido synthetase GH3.5; EC=6.3.2.-; AltName: Full=Auxin-responsive GH3-like protein 5; Short=AtGH3-5;
gene-LOC110684376	RecName: Full=Ubiquitin-like protein ATG12B; AltName: Full=Autophagy-related protein 12b; Short=APG12-like protein b; Short=AtAPG12b;
gene-LOC110684377	RecName: Full=AP2-like ethylene-responsive transcription factor AIL1; AltName: Full=Protein AINTEGUMENTA-LIKE 1;
gene-LOC110684379	RecName: Full=Transcription factor bHLH47; AltName: Full=Basic helix-loop-helix protein 47; Short=AtbHLH47; Short=bHLH 47; AltName: Full=Protein POPEYE; AltName: Full=Transcription factor EN 139; AltName: Full=bHLH transcription factor bHLH047;
gene-LOC110684380	RecName: Full=E3 ubiquitin-protein ligase SPL2 {ECO:0000305}; EC=2.3.2.27 {ECO:0000305}; AltName: Full=RING-type E3 ubiquitin transferase SPL2 {ECO:0000305}; AltName: Full=SP1-like protein 2 {ECO:0000303|PubMed:23118188};
gene-LOC110684381	RecName: Full=Probable GTP diphosphokinase RSH2, chloroplastic; EC=2.7.6.5; AltName: Full=RelA/SpoT homolog 2; Short=AtRSH2; AltName: Full=ppGpp synthetase RSH2; Flags: Precursor;
gene-LOC110684382	RecName: Full=Exportin-T; AltName: Full=Exportin(tRNA); AltName: Full=Protein PAUSED; AltName: Full=tRNA exportin;
gene-LOC110684383	RecName: Full=Serine/threonine-protein kinase RIPK {ECO:0000305}; EC=2.7.11.1 {ECO:0000305|PubMed:21320696}; AltName: Full=ACIK1A/PBL14; AltName: Full=ACRE protein ortholog 264A {ECO:0000305}; Short=AtACRE264a {ECO:0000303|PubMed:15181213}; AltName: Full=PBS1-like protein 14 {ECO:0000303|PubMed:20413097}; AltName: Full=RPM1-induced protein kinase {ECO:0000303|PubMed:21320696};
gene-LOC110684384	RecName: Full=Serine/threonine-protein kinase RIPK {ECO:0000305}; EC=2.7.11.1 {ECO:0000305|PubMed:21320696}; AltName: Full=ACIK1A/PBL14; AltName: Full=ACRE protein ortholog 264A {ECO:0000305}; Short=AtACRE264a {ECO:0000303|PubMed:15181213}; AltName: Full=PBS1-like protein 14 {ECO:0000303|PubMed:20413097}; AltName: Full=RPM1-induced protein kinase {ECO:0000303|PubMed:21320696};
gene-LOC110684386	RecName: Full=Cytochrome P450 71A1; EC=1.14.-.-; AltName: Full=ARP-2; AltName: Full=CYPLXXIA1;
gene-LOC110684388	RecName: Full=Cytochrome P450 98A2; EC=1.14.-.-;
gene-LOC110684390	RecName: Full=Cytochrome P450 71A1; EC=1.14.-.-; AltName: Full=ARP-2; AltName: Full=CYPLXXIA1;
gene-LOC110684391	RecName: Full=Linoleate 13S-lipoxygenase 3-1, chloroplastic; EC=1.13.11.12; Flags: Precursor;
gene-LOC110684393	RecName: Full=RING-box protein 1b; AltName: Full=At-Rbx1;2; AltName: Full=RBX1-1; AltName: Full=RBX1b-At;
gene-LOC110684394	RecName: Full=Aldehyde dehydrogenase family 7 member A1; EC=1.2.1.3; AltName: Full=Antiquitin-1; AltName: Full=Turgor-responsive protein 26G;
gene-LOC110684395	RecName: Full=Protein Mut11; AltName: Full=Mut11p;
gene-LOC110684396	RecName: Full=Cation/calcium exchanger 4; Short=AtCCX4; AltName: Full=Protein CATION CALCIUM EXCHANGER 4; AltName: Full=Protein CATION EXCHANGER 10;
gene-LOC110684398	RecName: Full=Guanine nucleotide-binding protein subunit gamma 3; AltName: Full=Ggamma-subunit 3; AltName: Full=Heterotrimeric G protein gamma-subunit 3; Short=AtAGG3; Flags: Precursor;
gene-LOC110684399	RecName: Full=Aspartic proteinase nepenthesin-2; EC=3.4.23.12; AltName: Full=Nepenthesin-II; Flags: Precursor;
gene-LOC110684401	RecName: Full=Subtilisin-like protease SBT1.4 {ECO:0000303|PubMed:16193095}; EC=3.4.21.- {ECO:0000255|PROSITE-ProRule:PRU10082}; AltName: Full=Subtilase subfamily 1 member 4 {ECO:0000303|PubMed:16193095}; Short=AtSBT1.4 {ECO:0000303|PubMed:16193095}; Flags: Precursor;
gene-LOC110684406	RecName: Full=Transcription factor bHLH123; AltName: Full=Basic helix-loop-helix protein 123; Short=AtbHLH123; Short=bHLH 123; AltName: Full=Transcription factor EN 63; AltName: Full=bHLH transcription factor bHLH123;
gene-LOC110684407	RecName: Full=Sm-like protein LSM1B {ECO:0000305}; Short=AtLSM1b {ECO:0000303|PubMed:23620288};
gene-LOC110684409	RecName: Full=Exocyst complex component EXO70A1; Short=AtExo70a1; AltName: Full=Exocyst subunit Exo70 family protein A1;
gene-LOC110684410	RecName: Full=Protein TIFY 10A; AltName: Full=Jasmonate ZIM domain-containing protein 1;
gene-LOC110684411	RecName: Full=Oligouridylate-binding protein 1B; Short=AtUBP1b; AltName: Full=Polyuridylate-binding protein UBP1B; Short=Poly(U)-binding protein UBP1B;
gene-LOC110684412	RecName: Full=Protein FLUORESCENT IN BLUE LIGHT, chloroplastic; Flags: Precursor;
gene-LOC110684413	RecName: Full=Nuclear pore complex protein NUP107 {ECO:0000303|PubMed:21189294}; AltName: Full=Nucleoporin 107;
gene-LOC110684415	RecName: Full=Peroxisomal (S)-2-hydroxy-acid oxidase GLO3; EC=1.1.3.15; AltName: Full=Glycolate oxidase 3; Short=AtGLO3; Short=GOX 3; AltName: Full=Short chain alpha-hydroxy acid oxidase GLO3;
gene-LOC110684420	RecName: Full=Dormancy-associated protein homolog 4 {ECO:0000305}; AltName: Full=DRM1 homolog 4 {ECO:0000305};
gene-LOC110684421	RecName: Full=NAD(P)H dehydrogenase (quinone) FQR1 {ECO:0000305}; EC=1.6.5.2 {ECO:0000269|PubMed:11842161}; AltName: Full=Flavodoxin-like quinone reductase 1 {ECO:0000303|PubMed:11842161};
gene-LOC110684425	RecName: Full=18.6 kDa class III heat shock protein; AltName: Full=18.6 kDa heat shock protein; Short=OsHsp18.6;
gene-LOC110684426	RecName: Full=40S ribosomal protein SA {ECO:0000255|HAMAP-Rule:MF_03015}; AltName: Full=p40;
gene-LOC110684427	RecName: Full=Calcium-binding protein PBP1; AltName: Full=KIC-related protein 2; AltName: Full=PINOID-binding protein 1;
gene-LOC110684428	RecName: Full=Phosphoinositide phosphatase SAC1; Short=AtSAC1; EC=3.1.3.-; AltName: Full=Factor-induced gene 4-like protein; Short=AtFIG4; AltName: Full=Phosphatidylinositol 3,5-bisphosphate 5-phosphatase SAC1; AltName: Full=Protein FRAGILE FIBER 7; AltName: Full=Protein SUPPRESSOR OF ACTIN 1; AltName: Full=SAC domain protein 1;
gene-LOC110684430	RecName: Full=Inactive GDSL esterase/lipase-like protein 25; AltName: Full=GDSL-like lipase 25; AltName: Full=Myrosinase-associated protein GLL25; AltName: Full=Protein ENDOPLASMIC RETICULUM MORPHOLOGY 3; AltName: Full=Protein GOLGI DEFECTS 36; AltName: Full=Protein MODIFIED VACUOLE PHENOTYPE 1; AltName: Full=Protein NUCLEAR CAGE; Flags: Precursor;
gene-LOC110684431	RecName: Full=GDSL esterase/lipase 4; EC=3.1.1.-; AltName: Full=Extracellular lipase 4; Flags: Precursor;
gene-LOC110684432	RecName: Full=GDSL esterase/lipase 1 {ECO:0000303|PubMed:16126835}; EC=3.1.1.- {ECO:0000305}; AltName: Full=Extracellular lipase 1; Flags: Precursor;
gene-LOC110684433	RecName: Full=Uncharacterized mitochondrial protein AtMg00810; AltName: Full=ORF240b;
gene-LOC110684434	RecName: Full=ABSCISIC ACID-INSENSITIVE 5-like protein 5; AltName: Full=ABA-responsive element-binding protein 1; AltName: Full=Abscisic acid responsive elements-binding factor 2; Short=ABRE-binding factor 2; AltName: Full=bZIP transcription factor 36; Short=AtbZIP36;
gene-LOC110684436	RecName: Full=GDSL esterase/lipase 5; EC=3.1.1.-; AltName: Full=Extracellular lipase 5; Flags: Precursor;
gene-LOC110684437	RecName: Full=Ethylene-responsive transcription factor RAP2-12; AltName: Full=Protein RELATED TO APETALA2 12;
gene-LOC110684438	RecName: Full=Probable sesquiterpene synthase; Short=SmSTPS; EC=4.2.3.-;
gene-LOC110684439	RecName: Full=Subtilisin-like protease SBT1.5 {ECO:0000303|PubMed:16193095}; EC=3.4.21.- {ECO:0000255|PROSITE-ProRule:PRU10082}; AltName: Full=Subtilase subfamily 1 member 5 {ECO:0000303|PubMed:16193095}; Short=AtSBT1.5 {ECO:0000303|PubMed:16193095}; Flags: Precursor;
gene-LOC110684445	RecName: Full=Laccase-7; EC=1.10.3.2; AltName: Full=Benzenediol:oxygen oxidoreductase 7; AltName: Full=Diphenol oxidase 7; AltName: Full=Urishiol oxidase 7; Flags: Precursor;
gene-LOC110684446	RecName: Full=Mannose/glucose-specific lectin; Flags: Fragment;
gene-LOC110684448	RecName: Full=Trihelix transcription factor ASR3 {ECO:0000303|PubMed:25770109}; AltName: Full=Protein ARABIDOPSIS SH4-RELATED3 {ECO:0000303|PubMed:25770109};
gene-LOC110684449	RecName: Full=RNA-directed DNA polymerase homolog; EC=2.7.7.48; AltName: Full=Reverse transcriptase homolog;
gene-LOC110684452	RecName: Full=Scarecrow-like protein 30; Short=AtSCL30; AltName: Full=GRAS family protein 17; Short=AtGRAS-17;
gene-LOC110684456	RecName: Full=18.1 kDa class I heat shock protein; AltName: Full=18.1 kDa heat shock protein; Short=AtHsp18.1;
gene-LOC110684457	RecName: Full=Retrovirus-related Pol polyprotein from transposon TNT 1-94; Includes: RecName: Full=Protease; EC=3.4.23.-; Includes: RecName: Full=Reverse transcriptase; EC=2.7.7.49; Includes: RecName: Full=Endonuclease;
gene-LOC110684458	RecName: Full=WUSCHEL-related homeobox 2;
gene-LOC110684462	RecName: Full=Exocyst complex component EXO70H1 {ECO:0000303|PubMed:16942608}; Short=AtExo70h1 {ECO:0000303|PubMed:16942608}; AltName: Full=Exocyst subunit Exo70 family protein H1 {ECO:0000303|PubMed:16942608};
gene-LOC110684463	RecName: Full=B-box zinc finger protein 32 {ECO:0000303|PubMed:19920209}; AltName: Full=EIP6, EMF1-INTERACTING PROTEIN 6;
gene-LOC110684467	RecName: Full=Putative ribonuclease H protein At1g65750; EC=3.1.26.4;
gene-LOC110684468	RecName: Full=Cation/H(+) antiporter 25; AltName: Full=Protein CATION/H+ EXCHANGER 25; Short=AtCHX25;
gene-LOC110684469	RecName: Full=Cation/H(+) antiporter 25; AltName: Full=Protein CATION/H+ EXCHANGER 25; Short=AtCHX25;
gene-LOC110684470	RecName: Full=Cation/H(+) antiporter 25; AltName: Full=Protein CATION/H+ EXCHANGER 25; Short=AtCHX25;
gene-LOC110684471	RecName: Full=Cation/H(+) antiporter 24; AltName: Full=Protein CATION/H+ EXCHANGER 24; Short=AtCHX24;
gene-LOC110684472	RecName: Full=Cation/H(+) symporter 13; AltName: Full=Protein CATION/H+ EXCHANGER 13; Short=AtCHX13;
gene-LOC110684473	RecName: Full=Universal stress protein PHOS34 {ECO:0000303|PubMed:12644671}; AltName: Full=Phosphorylated protein of 34 kDa {ECO:0000303|PubMed:18285339}; Short=AtPHOS34 {ECO:0000303|PubMed:18285339}; Flags: Precursor;
gene-LOC110684474	RecName: Full=SNF1-related protein kinase catalytic subunit alpha KIN10; Short=AKIN10; EC=2.7.11.1; AltName: Full=AKIN alpha-2; Short=AKINalpha2;
gene-LOC110684478	RecName: Full=Aspartyl protease UND {ECO:0000305}; EC=3.4.23.- {ECO:0000305}; AltName: Full=Protein UNDEAD {ECO:0000303|PubMed:21673079}; Flags: Precursor;
gene-LOC110684483	RecName: Full=Aspartic proteinase CDR1; EC=3.4.23.-; AltName: Full=Protein CONSTITUTIVE DISEASE RESISTANCE 1; Flags: Precursor;
gene-LOC110684487	RecName: Full=Probable fatty acyl-CoA reductase 5 {ECO:0000305}; EC=1.2.1.84 {ECO:0000269|PubMed:20571114, ECO:0000269|PubMed:24005667};
gene-LOC110684488	RecName: Full=Serine/threonine-protein phosphatase 7 long form homolog; EC=3.1.3.16; AltName: Full=Protein MAIN-LIKE 3 {ECO:0000303|PubMed:24635680};
gene-LOC110684489	RecName: Full=Protein MAIN-LIKE 1 {ECO:0000303|PubMed:24635680};
gene-LOC110684490	RecName: Full=Protein MAINTENANCE OF MERISTEMS {ECO:0000303|PubMed:23607329};
gene-LOC110684491	RecName: Full=tRNA (guanine(37)-N1)-methyltransferase 1 {ECO:0000255|HAMAP-Rule:MF_03152}; EC=2.1.1.228 {ECO:0000255|HAMAP-Rule:MF_03152}; AltName: Full=M1G-methyltransferase 1 {ECO:0000255|HAMAP-Rule:MF_03152}; AltName: Full=tRNA [GM37] methyltransferase 1 {ECO:0000255|HAMAP-Rule:MF_03152}; AltName: Full=tRNA methyltransferase 5 homolog 1 {ECO:0000255|HAMAP-Rule:MF_03152};
gene-LOC110684499	RecName: Full=Disease resistance protein At4g27190;
gene-LOC110684500	RecName: Full=U-box domain-containing protein 35; AltName: Full=Plant U-box protein 35; Includes: RecName: Full=E3 ubiquitin ligase; EC=2.3.2.27; AltName: Full=RING-type E3 ubiquitin transferase {ECO:0000305}; Includes: RecName: Full=Serine/threonine-protein kinase; EC=2.7.11.-;
gene-LOC110684501	RecName: Full=Ubiquitin carboxyl-terminal hydrolase 14; EC=3.4.19.12; AltName: Full=Deubiquitinating enzyme 14; Short=AtUBP14; AltName: Full=TITAN-6 protein; AltName: Full=Ubiquitin thioesterase 14; AltName: Full=Ubiquitin-specific-processing protease 14;
gene-LOC110684504	RecName: Full=Disease resistance protein SUMM2 {ECO:0000305}; AltName: Full=Disease resistance protein At1g12280 {ECO:0000305}; AltName: Full=Protein SUPPRESSOR OF MKK1 MKK2 2 {ECO:0000303|PubMed:22423965};
gene-LOC110684505	RecName: Full=Disease resistance protein At4g27190;
gene-LOC110684507	RecName: Full=Retrovirus-related Pol polyprotein from transposon RE2; AltName: Full=Retro element 2 {ECO:0000303|PubMed:10689195}; Short=AtRE2 {ECO:0000303|PubMed:10689195}; Includes: RecName: Full=Protease RE2; EC=3.4.23.-; Includes: RecName: Full=Reverse transcriptase RE2; EC=2.7.7.49; Includes: RecName: Full=Endonuclease RE2;
gene-LOC110684508	RecName: Full=Zinc finger BED domain-containing protein RICESLEEPER 2; AltName: Full=Transposase-like protein RICESLEEPER 2;
gene-LOC110684509	RecName: Full=Subtilisin-like protease SBT1.4 {ECO:0000303|PubMed:16193095}; EC=3.4.21.- {ECO:0000255|PROSITE-ProRule:PRU10082}; AltName: Full=Subtilase subfamily 1 member 4 {ECO:0000303|PubMed:16193095}; Short=AtSBT1.4 {ECO:0000303|PubMed:16193095}; Flags: Precursor;
gene-LOC110684510	RecName: Full=Uncharacterized mitochondrial protein AtMg01250; AltName: Full=ORF102;
gene-LOC110684511	RecName: Full=Retrovirus-related Pol polyprotein from transposon RE2; AltName: Full=Retro element 2 {ECO:0000303|PubMed:10689195}; Short=AtRE2 {ECO:0000303|PubMed:10689195}; Includes: RecName: Full=Protease RE2; EC=3.4.23.-; Includes: RecName: Full=Reverse transcriptase RE2; EC=2.7.7.49; Includes: RecName: Full=Endonuclease RE2;
gene-LOC110684514	RecName: Full=Berberine bridge enzyme-like 3 {ECO:0000303|PubMed:26037923}; Short=AtBBE-like 3 {ECO:0000303|PubMed:26037923}; EC=1.1.1.- {ECO:0000250|UniProtKB:O64743}; AltName: Full=FAD-linked oxidoreductase {ECO:0000303|PubMed:20164835}; EC=1.-.-.- {ECO:0000305|PubMed:26352477}; AltName: Full=Flavin-dependent oxidoreductase FOX1 {ECO:0000303|PubMed:26352477}; Flags: Precursor;
gene-LOC110684530	RecName: Full=Cysteine-rich receptor-like protein kinase 25; Short=Cysteine-rich RLK25; EC=2.7.11.-; Flags: Precursor;
gene-LOC110684531	RecName: Full=Cysteine-rich receptor-like protein kinase 25; Short=Cysteine-rich RLK25; EC=2.7.11.-; Flags: Precursor;
gene-LOC110684535	RecName: Full=Wall-associated receptor kinase-like 1; EC=2.7.11.-; Flags: Precursor;
gene-LOC110684536	RecName: Full=Vacuolar-processing enzyme; Short=VPE; EC=3.4.22.-; Flags: Precursor;
gene-LOC110684537	RecName: Full=Vacuolar-processing enzyme; Short=VPE; EC=3.4.22.-; Flags: Precursor;
gene-LOC110684540	RecName: Full=Protein ACTIVITY OF BC1 COMPLEX KINASE 3, chloroplastic {ECO:0000303|PubMed:23673981}; Short=ABC1-LIKE KINASE 3 {ECO:0000303|PubMed:23673981}; EC=2.7.-.- {ECO:0000255|PROSITE-ProRule:PRU00159}; EC=2.7.11.1 {ECO:0000269|PubMed:23632854}; AltName: Full=Protein REPRESSOR OF BDR1 {ECO:0000303|PubMed:25882344}; Flags: Precursor;
gene-LOC110684543	RecName: Full=Protein EARLY FLOWERING 3; AltName: Full=Nematode-responsive protein;
gene-LOC110684546	RecName: Full=Cadmium-induced protein AS8;
gene-LOC110684550	RecName: Full=Putative disease resistance protein RGA1; AltName: Full=RGA3-blb;
gene-LOC110684552	RecName: Full=NADH dehydrogenase [ubiquinone] 1 alpha subcomplex subunit 6;
gene-LOC110684558	RecName: Full=Soluble inorganic pyrophosphatase 4 {ECO:0000303|PubMed:15135060}; EC=3.6.1.1 {ECO:0000269|Ref.6}; AltName: Full=Pyrophosphate phospho-hydrolase 4 {ECO:0000303|PubMed:15135060}; Short=PPase 4 {ECO:0000303|PubMed:15135060};
gene-LOC110684566	RecName: Full=Ras-related protein RABE1c; Short=AtRABE1c; AltName: Full=Ras-related protein Ara-3; AltName: Full=Ras-related protein Rab8A; Short=AtRab8A;
gene-LOC110684569	RecName: Full=WAT1-related protein At2g37460;
gene-LOC110684570	RecName: Full=Protein transport protein Sec24-like At3g07100;
gene-LOC110684571	RecName: Full=Protein transport protein Sec24-like At3g07100;
gene-LOC110684579	RecName: Full=ABC transporter G family member 2; Short=ABC transporter ABCG.2; Short=AtABCG2; AltName: Full=White-brown complex homolog protein 2; Short=AtWBC2;
gene-LOC110684582	RecName: Full=PLASMODESMATA CALLOSE-BINDING PROTEIN 3; Short=AtPDCB3; Flags: Precursor;
gene-LOC110684593	RecName: Full=Uncharacterized mitochondrial protein AtMg00820; AltName: Full=ORF170;
gene-LOC110684595	RecName: Full=Retrovirus-related Pol polyprotein from transposon TNT 1-94; Includes: RecName: Full=Protease; EC=3.4.23.-; Includes: RecName: Full=Reverse transcriptase; EC=2.7.7.49; Includes: RecName: Full=Endonuclease;
gene-LOC110684596	RecName: Full=Protein FAR1-RELATED SEQUENCE 8;
gene-LOC110684600	RecName: Full=RuvB-like protein 1; EC=3.6.4.12; AltName: Full=49 kDa TATA box-binding protein-interacting protein homolog; Short=AtTIP49a; AltName: Full=Ruv DNA-helicase-like protein;
gene-LOC110684607	RecName: Full=RecQ-mediated genome instability protein 1; AltName: Full=BLM-associated protein of 75 kDa homolog; Short=BLAP75;
gene-LOC110684609	RecName: Full=Peroxidase 57; Short=Atperox P57; EC=1.11.1.7; AltName: Full=ATP13a; AltName: Full=PRXR10; Flags: Precursor;
gene-LOC110684610	RecName: Full=Peroxidase 60; Short=Atperox P60; EC=1.11.1.7; AltName: Full=ATP14a; Flags: Precursor;
gene-LOC110684611	RecName: Full=Cationic peroxidase 2; EC=1.11.1.7; AltName: Full=PNPC2; Flags: Precursor;
gene-LOC110684612	RecName: Full=Peroxidase 57; Short=Atperox P57; EC=1.11.1.7; AltName: Full=ATP13a; AltName: Full=PRXR10; Flags: Precursor;
gene-LOC110684613	RecName: Full=EPIDERMAL PATTERNING FACTOR-like protein 6 {ECO:0000303|PubMed:19435754}; Short=EPF-like protein 6; Contains: RecName: Full=CHALLAH {ECO:0000303|PubMed:22027592}; Flags: Precursor;
gene-LOC110684616	RecName: Full=Protein IN2-1 homolog B; AltName: Full=Glutathione S-transferase GSTZ5;
gene-LOC110684621	RecName: Full=Repetitive proline-rich cell wall protein 1; Flags: Precursor;
gene-LOC110684622	RecName: Full=60S ribosomal protein L10a {ECO:0000303|PubMed:21205822};
gene-LOC110684623	RecName: Full=Repetitive proline-rich cell wall protein 2; Flags: Precursor;
gene-LOC110684624	RecName: Full=Ferredoxin-3, chloroplastic; AltName: Full=Ferredoxin III; Short=Fd III; Flags: Precursor;
gene-LOC110684625	RecName: Full=Glucan endo-1,3-beta-glucosidase 14; EC=3.2.1.39; AltName: Full=(1->3)-beta-glucan endohydrolase 14; Short=(1->3)-beta-glucanase 14; AltName: Full=Beta-1,3-endoglucanase 14; Short=Beta-1,3-glucanase 14; Flags: Precursor;
gene-LOC110684626	RecName: Full=Probable calcium-binding protein CML49; AltName: Full=Calmodulin-like protein 49;
gene-LOC110684627	RecName: Full=Nuclear transcription factor Y subunit B-3; Short=AtNF-YB-3; AltName: Full=Transcriptional activator HAP3C;
gene-LOC110684630	RecName: Full=N-carbamoylputrescine amidase; EC=3.5.1.53;
gene-LOC110684631	RecName: Full=Uncharacterized protein At2g27730, mitochondrial; Flags: Precursor;
gene-LOC110684632	RecName: Full=Rho GTPase-activating protein 4; AltName: Full=Rho-type GTPase-activating protein 4;
gene-LOC110684633	RecName: Full=Protein FANTASTIC FOUR 3;
gene-LOC110684635	RecName: Full=Peroxidase 57; Short=Atperox P57; EC=1.11.1.7; AltName: Full=ATP13a; AltName: Full=PRXR10; Flags: Precursor;
gene-LOC110684636	RecName: Full=Peroxidase 60; Short=Atperox P60; EC=1.11.1.7; AltName: Full=ATP14a; Flags: Precursor;
gene-LOC110684637	RecName: Full=Peroxidase 60; Short=Atperox P60; EC=1.11.1.7; AltName: Full=ATP14a; Flags: Precursor;
gene-LOC110684638	RecName: Full=Peroxidase 60; Short=Atperox P60; EC=1.11.1.7; AltName: Full=ATP14a; Flags: Precursor;
gene-LOC110684639	RecName: Full=Uncharacterized mitochondrial protein AtMg00860; AltName: Full=ORF158;
gene-LOC110684641	RecName: Full=Protein NETWORKED 4A {ECO:0000303|PubMed:22840520};
gene-LOC110684642	RecName: Full=Trans-cinnamate 4-monooxygenase; EC=1.14.13.11; AltName: Full=Cinnamic acid 4-hydroxylase; Short=C4H; Short=CA4H; AltName: Full=Cytochrome P450 73; AltName: Full=Cytochrome P450C4H;
gene-LOC110684643	RecName: Full=B3 domain-containing protein Os07g0679700;
gene-LOC110684644	RecName: Full=bZIP transcription factor 18 {ECO:0000305}; Short=AtbZIP18 {ECO:0000303|PubMed:11906833}; Short=bZIP protein 18 {ECO:0000305};
gene-LOC110684645	RecName: Full=Nardilysin-like {ECO:0000305}; EC=3.4.24.61 {ECO:0000305}; AltName: Full=N-arginine dibasic convertase-like {ECO:0000305}; Short=NRD convertase-like {ECO:0000305}; Short=NRD-C {ECO:0000305};
gene-LOC110684646	RecName: Full=Probable serine/threonine-protein kinase WNK4; Short=AtWNK4; EC=2.7.11.1; AltName: Full=Protein kinase with no lysine 4;
gene-LOC110684648	RecName: Full=UDP-xylose transporter 3 {ECO:0000312|EMBL:AKA88214.1};
gene-LOC110684651	RecName: Full=Transcription repressor OFP3; AltName: Full=Ovate family protein 3; Short=AtOFP3;
gene-LOC110684652	RecName: Full=CBL-interacting serine/threonine-protein kinase 11; EC=2.7.11.1; AltName: Full=SNF1-related kinase 3.22; AltName: Full=SOS2-like protein kinase PKS5; AltName: Full=SOS3-interacting protein 4;
gene-LOC110684655	RecName: Full=CBL-interacting protein kinase 2; EC=2.7.11.1; AltName: Full=OsCIPK02;
gene-LOC110684656	RecName: Full=LOB domain-containing protein 13; AltName: Full=ASYMMETRIC LEAVES 2-like protein 10; Short=AS2-like protein 10;
gene-LOC110684657	RecName: Full=Peroxidase 4 {ECO:0000250|UniProtKB:Q42578}; EC=1.11.1.7; Flags: Precursor;
gene-LOC110684658	RecName: Full=Protein TIC110, chloroplastic; AltName: Full=Translocon at the inner envelope membrane of chloroplasts 110; Short=AtTIC110; Flags: Precursor;
gene-LOC110684659	RecName: Full=Putative tRNA pseudouridine synthase; EC=5.4.99.-; AltName: Full=tRNA pseudouridylate synthase; AltName: Full=tRNA-uridine isomerase;
gene-LOC110684660	RecName: Full=Protein NUCLEAR FUSION DEFECTIVE 4 {ECO:0000303|PubMed:16698901};
gene-LOC110684661	RecName: Full=Cationic peroxidase 1; EC=1.11.1.7; AltName: Full=PNPC1; Flags: Precursor;
gene-LOC110684662	RecName: Full=Biogenesis of lysosome-related organelles complex 1 subunit 1; Short=BLOC-1 subunit 1; AltName: Full=GCN5-like protein 1; AltName: Full=Protein RT14 homolog;
gene-LOC110684664	RecName: Full=RNA-directed DNA methylation 4; AltName: Full=Protein DEFECTIVE IN MERISTEM SILENCING 4;
gene-LOC110684665	RecName: Full=Protein LURP-one-related 7;
gene-LOC110684666	RecName: Full=Short-chain dehydrogenase reductase 2a; Short=AtSDR2a; EC=1.1.1.-;
gene-LOC110684667	RecName: Full=U2 small nuclear ribonucleoprotein B''; Short=U2 snRNP B'';
gene-LOC110684668	RecName: Full=F-box/LRR-repeat protein 3;
gene-LOC110684669	RecName: Full=WRKY transcription factor WRKY24 {ECO:0000303|PubMed:16919842}; Short=OsWRKY24 {ECO:0000303|PubMed:16919842};
gene-LOC110684672	RecName: Full=Probable serine/threonine-protein kinase PBL5 {ECO:0000305}; EC=2.7.11.1 {ECO:0000305}; AltName: Full=PBS1-like protein 5 {ECO:0000303|PubMed:20413097}; AltName: Full=Serine/threonine-protein kinase RLCKVII {ECO:0000305};
gene-LOC110684675	RecName: Full=Enoyl-[acyl-carrier-protein] reductase, mitochondrial; EC=1.3.1.104; AltName: Full=2-enoyl thioester reductase; Flags: Precursor;
gene-LOC110684676	RecName: Full=Ubiquitin-activating enzyme E1 1; Short=AtUBA1 {ECO:0000303|PubMed:9076989}; EC=6.2.1.45 {ECO:0000269|PubMed:9076989}; AltName: Full=Protein MODIFIER OF SNC1 5;
gene-LOC110684677	RecName: Full=Inactive receptor-like serine/threonine-protein kinase At2g40270; Flags: Precursor;
gene-LOC110684678	RecName: Full=Pentatricopeptide repeat-containing protein At2g30100, chloroplastic; Flags: Precursor;
gene-LOC110684679	RecName: Full=LRR repeats and ubiquitin-like domain-containing protein At2g30105;
gene-LOC110684680	RecName: Full=Uncharacterized protein At5g39865;
gene-LOC110684681	RecName: Full=Serine/threonine-protein kinase STY46 {ECO:0000305}; EC=2.7.11.1 {ECO:0000269|PubMed:17090544}; AltName: Full=Serine/threonine/tyrosine-protein kinase 46 {ECO:0000303|PubMed:16429265};
gene-LOC110684683	RecName: Full=Methylsterol monooxygenase 1-1; EC=1.14.18.9 {ECO:0000269|PubMed:14653780}; AltName: Full=Sterol 4-alpha-methyl-oxidase 1-1; Short=AtSMO1-1;
gene-LOC110684685	RecName: Full=Protein LIGHT-DEPENDENT SHORT HYPOCOTYLS 6; AltName: Full=Protein ORGAN BOUNDARY 6;
gene-LOC110684687	RecName: Full=Putative ribonuclease H protein At1g65750; EC=3.1.26.4;
gene-LOC110684688	RecName: Full=Aspartyl protease family protein At5g10770; EC=3.4.23.- {ECO:0000305}; Flags: Precursor;
gene-LOC110684689	RecName: Full=Aspartic proteinase nepenthesin-1; EC=3.4.23.12; AltName: Full=Nepenthesin-I; Flags: Precursor;
gene-LOC110684691	RecName: Full=ABC transporter G family member 39; Short=ABC transporter ABCG.39; Short=AtABCG39; AltName: Full=Pleiotropic drug resistance protein 11;
gene-LOC110684692	RecName: Full=Cation/H(+) antiporter 15; AltName: Full=Protein CATION/H+ EXCHANGER 15; Short=AtCHX15;
gene-LOC110684693	RecName: Full=Serine/threonine protein kinase OSK3 {ECO:0000303|PubMed:9870704}; Short=OsK3 {ECO:0000303|PubMed:9870704}; EC=2.7.11.1 {ECO:0000269|PubMed:9870704}; AltName: Full=Serine/threonine protein kinase OSK35 {ECO:0000303|PubMed:16087344}; Short=OsK35 {ECO:0000303|PubMed:16087344};
gene-LOC110684694	RecName: Full=Cation/H(+) symporter 13; AltName: Full=Protein CATION/H+ EXCHANGER 13; Short=AtCHX13;
gene-LOC110684695	RecName: Full=Uncharacterized mitochondrial protein AtMg00310; AltName: Full=ORF154;
gene-LOC110684699	RecName: Full=1,4-alpha-glucan-branching enzyme 1, chloroplastic/amyloplastic; EC=2.4.1.18; AltName: Full=Starch branching enzyme I; Flags: Precursor;
gene-LOC110684700	RecName: Full=Two-component response regulator ORR41 {ECO:0000305}; AltName: Full=OsRRA14 {ECO:0000303|PubMed:16891544};
gene-LOC110684702	RecName: Full=Protein FAR-RED IMPAIRED RESPONSE 1;
gene-LOC110684705	RecName: Full=Growth-regulating factor 4; Short=AtGRF4; AltName: Full=Transcription activator GRF4;
gene-LOC110684706	RecName: Full=SAC3 family protein A {ECO:0000303|PubMed:19843313};
gene-LOC110684709	RecName: Full=ABC transporter G family member 1; Short=ABC transporter ABCG.1; Short=AtABCG1; AltName: Full=White-brown complex homolog protein 1; Short=AtWBC1;
gene-LOC110684710	RecName: Full=Protein RDM16 {ECO:0000303|PubMed:24068953}; AltName: Full=Pre-mRNA-splicing factor RDM16 {ECO:0000305}; AltName: Full=Protein RNA-directed DNA methylation 16 {ECO:0000303|PubMed:24068953};
gene-LOC110684711	RecName: Full=Probable receptor-like protein kinase At5g59700; EC=2.7.11.-; Flags: Precursor;
gene-LOC110684712	RecName: Full=5-methyltetrahydropteroyltriglutamate--homocysteine methyltransferase; EC=2.1.1.14; AltName: Full=Cobalamin-independent methionine synthase isozyme; AltName: Full=Vitamin-B12-independent methionine synthase isozyme;
gene-LOC110684713	RecName: Full=Mannose-1-phosphate guanylyltransferase 1; EC=2.7.7.13; AltName: Full=GDP-mannose pyrophosphorylase 1; AltName: Full=Protein CYTOKINESIS DEFECTIVE 1; AltName: Full=Protein EMBRYO DEFECTIVE 101; AltName: Full=Protein HYPERSENSITIVE TO AMMONIUM ION 1; AltName: Full=Protein SENSITIVE TO OZONE 1; AltName: Full=Protein VITAMIN C DEFECTIVE 1;
gene-LOC110684714	RecName: Full=Probable receptor-like protein kinase At5g59700; EC=2.7.11.-; Flags: Precursor;
gene-LOC110684717	RecName: Full=Probable nucleoredoxin 1; Short=AtNrx1; EC=1.8.1.8;
gene-LOC110684720	RecName: Full=Phosphoglycolate phosphatase 2; EC=3.1.3.18;
gene-LOC110684724	RecName: Full=Probable disease resistance protein At1g58390;
gene-LOC110684725	RecName: Full=Putative late blight resistance protein homolog R1B-16;
gene-LOC110684728	RecName: Full=Pentatricopeptide repeat-containing protein At2g03380, mitochondrial; Flags: Precursor;
gene-LOC110684732	RecName: Full=Clp protease adapter protein ClpF, chloroplastic {ECO:0000303|PubMed:26419670}; Flags: Precursor;
gene-LOC110684734	RecName: Full=2-hydroxyisoflavanone dehydratase; EC=3.1.1.1; EC=4.2.1.105; AltName: Full=Carboxylesterase HIDM;
gene-LOC110684741	RecName: Full=F-box/LRR-repeat protein At3g59200;
gene-LOC110684744	RecName: Full=Glutathione S-transferase T3; Short=AtGSTT3; EC=2.5.1.18; AltName: Full=GST class-theta member 3; AltName: Full=Glutathione S-transferase 10C;
gene-LOC110684748	RecName: Full=Nuclear transcription factor Y subunit B-9; Short=AtNF-YB-9; AltName: Full=Protein LEAFY COTYLEDON 1;
gene-LOC110684752	RecName: Full=UPF0481 protein At3g47200;
gene-LOC110684754	RecName: Full=Disease resistance protein At4g27190;
gene-LOC110684755	RecName: Full=Disease resistance protein At4g27190;
gene-LOC110684768	RecName: Full=EPIDERMAL PATTERNING FACTOR-like protein 5 {ECO:0000303|PubMed:19435754}; Short=EPF-like protein 5; Contains: RecName: Full=CHALLAH-LIKE1 {ECO:0000303|PubMed:21862708}; Flags: Precursor;
gene-LOC110684769	RecName: Full=Protein LIFEGUARD 4 {ECO:0000303|PubMed:23888068}; Short=AtLFG4 {ECO:0000303|PubMed:23888068};
gene-LOC110684774	RecName: Full=Late embryogenesis abundant protein D-34; Short=LEA D-34;
gene-LOC110684783	RecName: Full=Transcription repressor OFP12; AltName: Full=Ovate family protein 12; Short=AtOFP12;
gene-LOC110684791	RecName: Full=Glucose-1-phosphate adenylyltransferase large subunit 1, chloroplastic; EC=2.7.7.27; AltName: Full=ADP-glucose pyrophosphorylase; AltName: Full=ADP-glucose synthase; AltName: Full=AGPase S; AltName: Full=Alpha-D-glucose-1-phosphate adenyl transferase; Flags: Precursor;
gene-LOC110684792	RecName: Full=DEAD-box ATP-dependent RNA helicase 58, chloroplastic; EC=3.6.4.13; Flags: Precursor;
gene-LOC110684795	RecName: Full=Kinesin-like protein NACK1; AltName: Full=NPK1-activating kinesin-1;
gene-LOC110684796	RecName: Full=Meiotic recombination protein DMC1 homolog;
gene-LOC110684797	RecName: Full=Stem-specific protein TSJT1;
gene-LOC110684799	RecName: Full=Transmembrane emp24 domain-containing protein p24beta3; AltName: Full=p24 family protein beta2; Short=p24beta2; AltName: Full=p24 family protein beta3; Short=p24beta3; Flags: Precursor;
gene-LOC110684801	RecName: Full=Protein TIFY 4B; AltName: Full=Protein PEAPOD 2;
gene-LOC110684804	RecName: Full=Chlorophyllase-2, chloroplastic; Short=AtCLH2; EC=3.1.1.14; AltName: Full=Chlorophyll-chlorophyllido hydrolase 2; Short=Chlase 2; Flags: Precursor;
gene-LOC110684805	RecName: Full=VAN3-binding protein {ECO:0000303|PubMed:19363154}; AltName: Full=Protein FORKED 1;
gene-LOC110684806	RecName: Full=L-type lectin-domain containing receptor kinase IX.1 {ECO:0000303|PubMed:19773388}; Short=LecRK-IX.1 {ECO:0000303|PubMed:19773388}; EC=2.7.11.1 {ECO:0000255|PROSITE-ProRule:PRU00159}; Flags: Precursor;
gene-LOC110684807	RecName: Full=Serine/threonine-protein phosphatase 7 long form homolog; EC=3.1.3.16; AltName: Full=Protein MAIN-LIKE 3 {ECO:0000303|PubMed:24635680};
gene-LOC110684811	RecName: Full=Leucine-rich repeat receptor-like serine/threonine-protein kinase BAM3; EC=2.7.11.1; AltName: Full=Protein BARELY ANY MERISTEM 3; Flags: Precursor;
gene-LOC110684814	RecName: Full=NEDD8-conjugating enzyme Ubc12; EC=2.3.2.-; AltName: Full=RUB1 carrier protein 1; AltName: Full=RUB1-conjugating enzyme 1;
gene-LOC110684815	RecName: Full=Probable sugar phosphate/phosphate translocator At2g25520;
gene-LOC110684816	RecName: Full=NEDD8-conjugating enzyme Ubc12; EC=2.3.2.-; AltName: Full=RUB1 carrier protein 1; AltName: Full=RUB1-conjugating enzyme 1;
gene-LOC110684820	RecName: Full=Folate-biopterin transporter 1, chloroplastic; Flags: Precursor;
gene-LOC110684821	RecName: Full=Protein CDC73 homolog {ECO:0000303|PubMed:20463090}; AltName: Full=Protein PLANT HOMOLOGOUS TO PARAFIBROMIN {ECO:0000303|PubMed:20363855};
gene-LOC110684822	RecName: Full=Retrovirus-related Pol polyprotein from transposon RE1; AltName: Full=Retro element 1 {ECO:0000303|PubMed:10689195}; Short=AtRE1 {ECO:0000303|PubMed:10689195}; Includes: RecName: Full=Protease RE1; EC=3.4.23.-; Includes: RecName: Full=Reverse transcriptase RE1; EC=2.7.7.49; Includes: RecName: Full=Endonuclease RE1;
gene-LOC110684824	RecName: Full=MLO-like protein 1; Short=AtMlo1; AltName: Full=MLO protein homolog 1; Short=AtMlo-H1;
gene-LOC110684828	RecName: Full=Proteasome subunit beta type-2-A; EC=3.4.25.1; AltName: Full=20S proteasome beta subunit D-1; AltName: Full=Proteasome component GB; AltName: Full=Proteasome subunit beta type-4;
gene-LOC110684829	RecName: Full=Vicilin; Flags: Precursor;
gene-LOC110684833	RecName: Full=Type IV inositol polyphosphate 5-phosphatase 6 {ECO:0000305}; Short=At5PTase6 {ECO:0000305}; EC=3.1.3.36 {ECO:0000269|PubMed:19473324}; EC=3.1.3.86 {ECO:0000269|PubMed:19473324}; AltName: Full=Protein COTYLEDON VASCULAR PATTERN 2 {ECO:0000303|PubMed:10559439};
gene-LOC110684834	RecName: Full=Notchless protein homolog {ECO:0000303|PubMed:23572950};
gene-LOC110684837	RecName: Full=DExH-box ATP-dependent RNA helicase DExH16, mitochondrial {ECO:0000305}; EC=3.6.4.13 {ECO:0000269|PubMed:10570936}; AltName: Full=ATP-dependent RNA helicase SUV3 {ECO:0000303|PubMed:10570936}; Short=AtSUV3 {ECO:0000303|PubMed:10570936}; AltName: Full=Protein EMBRYO SAC DEVELOPMENT ARREST 15 {ECO:0000303|PubMed:15634699}; AltName: Full=Protein POLLEN DEVELOPMENT DEFECTIVE 17 {ECO:000…
gene-LOC110684838	RecName: Full=Serine/threonine-protein kinase STY46 {ECO:0000305}; EC=2.7.11.1 {ECO:0000269|PubMed:17090544}; AltName: Full=Serine/threonine/tyrosine-protein kinase 46 {ECO:0000303|PubMed:16429265};
gene-LOC110684840	RecName: Full=Protein tesmin/TSO1-like CXC 2; Short=AtTCX2; AltName: Full=Protein TSO1-like 2; Short=Protein SOL2;
gene-LOC110684842	RecName: Full=Protein NETWORKED 1A {ECO:0000303|PubMed:22840520};
gene-LOC110684844	RecName: Full=Leucine-rich repeat extensin-like protein 6; Short=AtLRX6; Short=LRR/EXTENSIN6; AltName: Full=Cell wall hydroxyproline-rich glycoprotein; Flags: Precursor;
gene-LOC110684846	RecName: Full=LL-diaminopimelate aminotransferase, chloroplastic; Short=AtDAP-AT; Short=DAP-AT; Short=DAP-aminotransferase; Short=LL-DAP-aminotransferase; EC=2.6.1.83 {ECO:0000269|PubMed:16361515, ECO:0000269|PubMed:17583737}; AltName: Full=Protein ABERRANT GROWTH AND DEATH 2; Flags: Precursor;
gene-LOC110684848	RecName: Full=NEDD8-conjugating enzyme Ubc12; EC=2.3.2.-; AltName: Full=RUB1 carrier protein 1; AltName: Full=RUB1-conjugating enzyme 1;
gene-LOC110684850	RecName: Full=Beta-amylase 2, chloroplastic; EC=3.2.1.2; AltName: Full=1,4-alpha-D-glucan maltohydrolase; AltName: Full=Beta-amylase 9; Flags: Precursor;
gene-LOC110684851	RecName: Full=Primary amine oxidase 1 {ECO:0000303|PubMed:9681017}; Short=AtAO1 {ECO:0000303|PubMed:9681017}; EC=1.4.3.21 {ECO:0000269|PubMed:9681017}; Flags: Precursor;
gene-LOC110684852	RecName: Full=Ferredoxin, root R-B2;
gene-LOC110684853	RecName: Full=FRIGIDA-like protein 4a;
gene-LOC110684854	RecName: Full=Flagellar radial spoke protein 1 {ECO:0000303|PubMed:16507594};
gene-LOC110684856	RecName: Full=Imidazoleglycerol-phosphate dehydratase 2, chloroplastic; Short=IGPD 2; EC=4.2.1.19; AltName: Full=Protein HISTIDINE BIOSYNTHESIS 5B; Flags: Precursor;
gene-LOC110684857	RecName: Full=Photosystem II D1 precursor processing protein PSB27-H2, chloroplastic; Short=Psb27-H2; AltName: Full=LOW PSII accumulation 19 protein; Short=LPA19; AltName: Full=Thylakoid lumenal protein PSB27-H2; Flags: Precursor;
gene-LOC110684859	RecName: Full=Protein RST1; AltName: Full=Protein RESURRECTION 1;
gene-LOC110684864	RecName: Full=Protease Do-like 1, chloroplastic; EC=3.4.21.-; AltName: Full=Protein DEGRADATION OF PERIPLASMIC PROTEINS 1; Short=DEGP PROTEASE 1; Flags: Precursor;
gene-LOC110684866	RecName: Full=Phosphatidate cytidylyltransferase 5, chloroplastic {ECO:0000303|PubMed:20442275}; EC=2.7.7.41 {ECO:0000269|PubMed:20442275}; AltName: Full=CDP-DAG synthase 5; AltName: Full=CDP-DG synthase 5; AltName: Full=CDP-diacylglycerol synthase 5; Short=CDS 5; AltName: Full=CDP-diglyceride pyrophosphorylase 5; AltName: Full=CDP-diglyceride synthase 5; AltName: Full=CTP:phosphatidate cytidylyl…
gene-LOC110684874	RecName: Full=Glutathione S-transferase T3; Short=AtGSTT3; EC=2.5.1.18; AltName: Full=GST class-theta member 3; AltName: Full=Glutathione S-transferase 10C;
gene-LOC110684881	RecName: Full=Serine/threonine-protein phosphatase 7 long form homolog; EC=3.1.3.16; AltName: Full=Protein MAIN-LIKE 3 {ECO:0000303|PubMed:24635680};
gene-LOC110684883	RecName: Full=Increased DNA methylation 1 {ECO:0000303|PubMed:22700931}; AltName: Full=Histone H3 acetyltransferase IDM1 {ECO:0000305}; EC=2.3.1.- {ECO:0000255|PROSITE-ProRule:PRU00532}; AltName: Full=Protein ROS4 {ECO:0000303|PubMed:22733760}; AltName: Full=Repressor of silencing 4 {ECO:0000303|PubMed:22733760};
gene-LOC110684885	RecName: Full=Uncharacterized mitochondrial protein AtMg00860; AltName: Full=ORF158;
gene-LOC110684886	RecName: Full=Transport inhibitor response 1-like protein Os04g0395600; Short=TIR1-like protein;
gene-LOC110684887	RecName: Full=F-box protein SKIP23; AltName: Full=SKP1-interacting partner 23;
gene-LOC110684888	RecName: Full=F-box protein SKIP23; AltName: Full=SKP1-interacting partner 23;
gene-LOC110684891	RecName: Full=Sulfate transporter 3.1; AltName: Full=AST12; AltName: Full=AtST1;
gene-LOC110684893	RecName: Full=Uncharacterized mitochondrial protein AtMg00860; AltName: Full=ORF158;
gene-LOC110684895	RecName: Full=Protein FAR1-RELATED SEQUENCE 5;
gene-LOC110684898	RecName: Full=Protein FAR1-RELATED SEQUENCE 5;
gene-LOC110684899	RecName: Full=Uncharacterized mitochondrial protein AtMg00310; AltName: Full=ORF154;
gene-LOC110684901	RecName: Full=Uncharacterized mitochondrial protein AtMg00310; AltName: Full=ORF154;
gene-LOC110684907	RecName: Full=Pectinesterase 1; EC=3.1.1.11; AltName: Full=Pollen allergen Ole e 11.0101; Short=Ole e 11-1; AltName: Allergen=Ole e 11.0101; Flags: Precursor;
gene-LOC110684909	RecName: Full=Methyl-CpG-binding domain-containing protein 9; Short=AtMBD9; Short=MBD09; EC=2.3.1.48; AltName: Full=Histone acetyl transferase MBD9; AltName: Full=Methyl-CpG-binding protein MBD9;
gene-LOC110684911	RecName: Full=Acetyl-coenzyme A carboxylase carboxyl transferase subunit alpha, chloroplastic; Short=ACCase subunit alpha; Short=Acetyl-CoA carboxylase carboxyltransferase subunit alpha; EC=6.4.1.2; Flags: Precursor;
gene-LOC110684913	RecName: Full=Potassium transporter 8; Short=AtHAK8; Short=AtPOT8;
gene-LOC110684916	RecName: Full=WAT1-related protein At3g28050;
gene-LOC110684920	RecName: Full=Elongation factor 2; Short=EF-2;
gene-LOC110684921	RecName: Full=DNA polymerase zeta processivity subunit; AltName: Full=Revertibility protein 7 homolog; Short=AtREV7; Short=REV7 homolog;
gene-LOC110684922	RecName: Full=Phospholipid-transporting ATPase 2 {ECO:0000303|PubMed:11402198}; Short=AtALA2 {ECO:0000303|PubMed:11402198}; EC=3.6.3.1 {ECO:0000305|PubMed:11402198}; AltName: Full=Aminophospholipid ATPase 2 {ECO:0000303|PubMed:11402198}; AltName: Full=Aminophospholipid flippase 2 {ECO:0000303|PubMed:11402198};
gene-LOC110684926	RecName: Full=RNA-directed DNA polymerase homolog; EC=2.7.7.48; AltName: Full=Reverse transcriptase homolog;
gene-LOC110684929	RecName: Full=Retrovirus-related Pol polyprotein from transposon TNT 1-94; Includes: RecName: Full=Protease; EC=3.4.23.-; Includes: RecName: Full=Reverse transcriptase; EC=2.7.7.49; Includes: RecName: Full=Endonuclease;
gene-LOC110684933	RecName: Full=Protein FAR1-RELATED SEQUENCE 5;
gene-LOC110684942	RecName: Full=Cationic amino acid transporter 2, vacuolar;
gene-LOC110684946	RecName: Full=Serine/threonine-protein phosphatase 7 long form homolog; EC=3.1.3.16; AltName: Full=Protein MAIN-LIKE 3 {ECO:0000303|PubMed:24635680};
gene-LOC110684947	RecName: Full=ATPase 8, plasma membrane-type; EC=3.6.3.6; AltName: Full=Proton pump 8;
gene-LOC110684949	RecName: Full=Probable 2-oxoglutarate/Fe(II)-dependent dioxygenase; EC=1.14.11.-;
gene-LOC110684954	RecName: Full=Probable xyloglucan endotransglucosylase/hydrolase protein 10; Short=At-XTH10; Short=XTH-10; EC=2.4.1.207; Flags: Precursor;
gene-LOC110684956	RecName: Full=Pathogenesis-related protein 1B; Short=PR-1B; Flags: Precursor;
gene-LOC110684957	RecName: Full=RNA polymerase II C-terminal domain phosphatase-like 4; Short=FCP-like 4; EC=3.1.3.16; AltName: Full=Carboxyl-terminal phosphatase-like 4; Short=AtCPL4; Short=CTD phosphatase-like 4;
gene-LOC110684959	RecName: Full=V-type proton ATPase subunit a1; Short=V-ATPase subunit a1; AltName: Full=V-type proton ATPase 95 kDa subunit a isoform 1; Short=V-ATPase 95 kDa isoform a1; AltName: Full=Vacuolar H(+)-ATPase subunit a isoform 1; AltName: Full=Vacuolar proton pump subunit a1; AltName: Full=Vacuolar proton translocating ATPase 95 kDa subunit a isoform 1;
gene-LOC110684960	RecName: Full=Uncharacterized protein At2g39795, mitochondrial; Flags: Precursor;
gene-LOC110684962	RecName: Full=Zinc finger protein 3 {ECO:0000305};
gene-LOC110684963	RecName: Full=Probable CCR4-associated factor 1 homolog 6; EC=3.1.13.4;
gene-LOC110684965	RecName: Full=Golgi SNAP receptor complex member 1-1; AltName: Full=Golgi SNARE 11 protein; Short=AtGOS11;
gene-LOC110684967	RecName: Full=Stromal cell-derived factor 2-like protein; Short=AtSDF2; Short=SDF2-like protein; Flags: Precursor;
gene-LOC110684968	RecName: Full=DNA mismatch repair protein MSH6; Short=AtMSH6; AltName: Full=MutS protein homolog 6;
gene-LOC110684969	RecName: Full=Metal transporter Nramp1; Short=AtNramp1;
gene-LOC110684970	RecName: Full=Cinnamoyl-CoA reductase 1; Short=AtCCR1; EC=1.2.1.44; AltName: Full=Protein IRREGULAR XYLEM 4;
gene-LOC110684971	RecName: Full=CBL-interacting serine/threonine-protein kinase 25; EC=2.7.11.1; AltName: Full=SNF1-related kinase 3.25; AltName: Full=SOS2-like protein kinase PKS25;
gene-LOC110684973	RecName: Full=Phosphatidylinositol/phosphatidylcholine transfer protein SFH8; AltName: Full=Protein SEC FOURTEEN HOMOLOGS 8; Short=AtSFH8;
gene-LOC110684974	RecName: Full=Probable WRKY transcription factor 40; AltName: Full=WRKY DNA-binding protein 40;
gene-LOC110684976	RecName: Full=Photosynthetic NDH subunit of subcomplex B 1, chloroplastic {ECO:0000303|PubMed:21785130}; Short=Protein PnsB1 {ECO:0000303|PubMed:21785130}; AltName: Full=NAD(P)H DEHYDROGENASE SUBUNIT 48 {ECO:0000303|PubMed:18974055}; AltName: Full=NDH-DEPENDENT CYCLIC ELECTRON FLOW 1 {ECO:0000303|PubMed:18785996}; Flags: Precursor;
gene-LOC110684977	RecName: Full=G2/mitotic-specific cyclin S13-6; AltName: Full=B-like cyclin;
gene-LOC110684978	RecName: Full=Phosphatidyl-N-methylethanolamine N-methyltransferase {ECO:0000255|HAMAP-Rule:MF_03216}; EC=2.1.1.71 {ECO:0000255|HAMAP-Rule:MF_03216}; AltName: Full=Phospholipid methyltransferase {ECO:0000255|HAMAP-Rule:MF_03216}; Short=PLMT {ECO:0000255|HAMAP-Rule:MF_03216};
gene-LOC110684979	RecName: Full=Probable N-acetyltransferase HLS1; EC=2.3.1.-; AltName: Full=Protein CONSTITUTIVE PHOTOMORPHOGENIC 3; AltName: Full=Protein HOOKLESS 1; AltName: Full=Protein UNUSUAL SUGAR RESPONSE 2;
gene-LOC110684980	RecName: Full=Protein LOW PSII ACCUMULATION 3, chloroplastic; Flags: Precursor;
gene-LOC110684981	RecName: Full=ABC transporter C family member 13; Short=ABC transporter ABCC.13; Short=AtABCC13; EC=3.6.3.44; AltName: Full=ATP-energized glutathione S-conjugate pump 11; AltName: Full=Glutathione S-conjugate-transporting ATPase 11; AltName: Full=Multidrug resistance-associated protein 11;
gene-LOC110684982	RecName: Full=Thermospermine synthase ACAULIS5; EC=2.5.1.79;
gene-LOC110684983	RecName: Full=Disease resistance protein RGA2; AltName: Full=Blight resistance protein RPI; AltName: Full=RGA2-blb;
gene-LOC110684984	RecName: Full=Mitochondrial outer membrane protein porin 2; AltName: Full=Voltage-dependent anion-selective channel protein 2; Short=AtVDAC2; Short=VDAC-2;
gene-LOC110684985	RecName: Full=DNA polymerase kappa {ECO:0000303|PubMed:15200644}; Short=AtPOLK {ECO:0000303|PubMed:15200644}; EC=2.7.7.7 {ECO:0000269|PubMed:15200644, ECO:0000269|PubMed:17550419};
gene-LOC110684989	RecName: Full=Pentatricopeptide repeat-containing protein At1g74900, mitochondrial; AltName: Full=Protein ORGANELLE TRANSCRIPT PROCESSING DEFECT 43; Flags: Precursor;
gene-LOC110684993	RecName: Full=Putative disease resistance protein RGA3; AltName: Full=Blight resistance protein B149; AltName: Full=RGA1-blb;
gene-LOC110684995	RecName: Full=Nucleobase-ascorbate transporter 4; Short=AtNAT4; Short=AtPER;
gene-LOC110684996	RecName: Full=Probable 2-oxoglutarate/Fe(II)-dependent dioxygenase; EC=1.14.11.-;
gene-LOC110684998	RecName: Full=DENN domain and WD repeat-containing protein SCD1 {ECO:0000305}; AltName: Full=Protein STOMATAL CYTOKINESIS DEFECTIVE 1 {ECO:0000303|PubMed:12874123};
gene-LOC110684999	RecName: Full=Magnesium transporter MRS2-3; AltName: Full=Magnesium Transporter 4; Short=AtMGT4;
gene-LOC110685000	RecName: Full=Serine carboxypeptidase-like 18; EC=3.4.16.-; Flags: Precursor;
gene-LOC110685002	RecName: Full=Probable zinc metalloprotease EGY3, chloroplastic; EC=3.4.24.-; AltName: Full=Protein ETHYLENE-DEPENDENT GRAVITROPISM-DEFICIENT AND YELLOW-GREEN 3; Short=OsEGY3; Flags: Precursor;
gene-LOC110685003	RecName: Full=F-box protein SKIP22; AltName: Full=SKP1-interacting partner 22;
gene-LOC110685004	RecName: Full=Protein SHORT HYPOCOTYL IN WHITE LIGHT 1 {ECO:0000303|PubMed:18375596};
gene-LOC110685005	RecName: Full=60S ribosomal protein L8; AltName: Full=L2; AltName: Full=Ribosomal protein TL2;
gene-LOC110685008	RecName: Full=F-box/kelch-repeat protein At1g22040;
gene-LOC110685009	RecName: Full=Inositol-tetrakisphosphate 1-kinase 3; EC=2.7.1.134 {ECO:0000269|PubMed:17698066}; AltName: Full=Inositol 1,3,4-trisphosphate 5/6-kinase 3; Short=AtItpk-3; Short=Inositol-triphosphate 5/6-kinase 3; Short=Ins(1,3,4)P(3) 5/6-kinase 3; EC=2.7.1.159 {ECO:0000269|PubMed:17698066};
gene-LOC110685010	RecName: Full=Serine/threonine-protein kinase TOR {ECO:0000250|UniProtKB:Q9Y7K2}; EC=2.7.11.1 {ECO:0000250|UniProtKB:Q9Y7K2}; AltName: Full=Protein TARGET OF RAPAMYCIN {ECO:0000303|PubMed:11983923}; Short=AtTOR {ECO:0000303|PubMed:11983923};
gene-LOC110685017	RecName: Full=Pathogenesis-related protein 1C; Short=PR-1C; Flags: Precursor;
gene-LOC110685018	RecName: Full=Basic form of pathogenesis-related protein 1; Short=PRP 1; Flags: Precursor;
gene-LOC110685020	RecName: Full=Pathogenesis-related protein 1; Short=PR-1; Flags: Precursor;
gene-LOC110685022	RecName: Full=Pathogenesis-related protein PR-1 type; Flags: Precursor;
gene-LOC110685023	RecName: Full=Basic form of pathogenesis-related protein 1; Short=PRP 1; Flags: Precursor;
gene-LOC110685024	RecName: Full=Pathogenesis-related protein 1; Flags: Precursor;
gene-LOC110685025	RecName: Full=Inactive cytochrome P450 76AD1 {ECO:0000303|PubMed:22660548};
gene-LOC110685026	RecName: Full=Amino acid transporter AVT1I {ECO:0000305}; Short=AtAvt1I {ECO:0000303|PubMed:27925655};
gene-LOC110685027	RecName: Full=Amino acid transporter AVT1I {ECO:0000305}; Short=AtAvt1I {ECO:0000303|PubMed:27925655};
gene-LOC110685028	RecName: Full=Cytochrome c;
gene-LOC110685030	RecName: Full=Cytochrome c;
gene-LOC110685031	RecName: Full=Uncharacterized protein At3g49720;
gene-LOC110685032	RecName: Full=DUF21 domain-containing protein At2g14520; AltName: Full=CBS domain-containing protein CBSDUF3;
gene-LOC110685033	RecName: Full=Uncharacterized protein At4g19900;
gene-LOC110685035	RecName: Full=Proline iminopeptidase; Short=PIP; EC=3.4.11.5; AltName: Full=Prolyl aminopeptidase; Short=PAP;
gene-LOC110685036	RecName: Full=Amino acid transporter AVT1I {ECO:0000305}; Short=AtAvt1I {ECO:0000303|PubMed:27925655};
gene-LOC110685039	RecName: Full=Cytochrome P450 76AD1 {ECO:0000303|PubMed:22660548}; EC=1.14.-.- {ECO:0000305};
gene-LOC110685041	RecName: Full=Transcription factor bHLH25; AltName: Full=Basic helix-loop-helix protein 25; Short=AtbHLH25; Short=bHLH 25; AltName: Full=Transcription factor EN 29; AltName: Full=bHLH transcription factor bHLH025;
gene-LOC110685042	RecName: Full=L-galactose dehydrogenase; Short=At-GalDH; Short=L-GalDH; EC=1.1.1.316;
gene-LOC110685043	RecName: Full=Probable protein S-acyltransferase 23; EC=2.3.1.225; AltName: Full=Probable palmitoyltransferase At2g14255; AltName: Full=Zinc finger DHHC domain-containing protein At2g14255;
gene-LOC110685044	RecName: Full=Nucleobase-ascorbate transporter 1; Short=AtNAT1;
gene-LOC110685045	RecName: Full=Probable sphingolipid transporter spinster homolog 3;
gene-LOC110685046	RecName: Full=K(+) efflux antiporter 3, chloroplastic {ECO:0000303|PubMed:11500563}; Short=AtKEA3 {ECO:0000303|PubMed:11500563}; Flags: Precursor;
gene-LOC110685047	RecName: Full=Linoleate 9S-lipoxygenase 5; EC=1.13.11.58; AltName: Full=Lipoxygenase 5; Short=AtLOX5;
gene-LOC110685048	RecName: Full=Peptide methionine sulfoxide reductase B5; Short=OsMSRB5; EC=1.8.4.12; AltName: Full=Peptide-methionine (R)-S-oxide reductase;
gene-LOC110685049	RecName: Full=CASP-like protein XL3; AltName: Full=CASP-like protein 2C1; Short=GhCASPL2C1;
gene-LOC110685050	RecName: Full=Protein RMD5 homolog {ECO:0000305};
gene-LOC110685051	RecName: Full=Protein trichome birefringence-like 12;
gene-LOC110685053	RecName: Full=Fatty acid amide hydrolase; EC=3.5.1.99; AltName: Full=N-acylethanolamine amidohydrolase;
gene-LOC110685054	RecName: Full=Phosphoglycerate mutase-like protein 1 {ECO:0000305};
gene-LOC110685055	RecName: Full=Serine/threonine-protein phosphatase 7 long form homolog; EC=3.1.3.16; AltName: Full=Protein MAIN-LIKE 3 {ECO:0000303|PubMed:24635680};
gene-LOC110685056	RecName: Full=Serine/threonine-protein phosphatase 7 long form homolog; EC=3.1.3.16; AltName: Full=Protein MAIN-LIKE 3 {ECO:0000303|PubMed:24635680};
gene-LOC110685057	RecName: Full=Vacuole membrane protein KMS1 {ECO:0000303|PubMed:21294794}; AltName: Full=Protein KILLING ME SLOWLY 1 {ECO:0000303|PubMed:21294794};
gene-LOC110685060	RecName: Full=Transcription factor GTE2; AltName: Full=Bromodomain-containing protein GTE2; AltName: Full=Protein GLOBAL TRANSCRIPTION FACTOR GROUP E2;
gene-LOC110685063	RecName: Full=Serine/threonine-protein kinase ATM; EC=2.7.11.1; AltName: Full=Ataxia telangiectasia mutated homolog; Short=AtATM;
gene-LOC110685064	RecName: Full=Heat shock 70 kDa protein, mitochondrial; Flags: Precursor;
gene-LOC110685067	RecName: Full=Oligopeptide transporter 4; Short=AtOPT4;
gene-LOC110685074	RecName: Full=MADS-box transcription factor ANR1; AltName: Full=Protein AGAMOUS-LIKE 44; AltName: Full=Protein ARABIDOPSIS NITRATE REGULATED 1;
gene-LOC110685075	RecName: Full=Protein TIME FOR COFFEE;
gene-LOC110685077	RecName: Full=Agamous-like MADS-box protein AGL21;
gene-LOC110685078	RecName: Full=Agamous-like MADS-box protein AGL21;
gene-LOC110685079	RecName: Full=Protein FLOURY 1-like {ECO:0000305};
gene-LOC110685080	RecName: Full=Methylmalonate-semialdehyde dehydrogenase [acylating], mitochondrial; Short=MM-ALDH; Short=MMSDH; Short=Malonate-semialdehyde dehydrogenase [acylating]; EC=1.2.1.27; AltName: Full=Aldehyde dehydrogenase family 6 member B2; Flags: Precursor;
gene-LOC110685083	RecName: Full=Methylmalonate-semialdehyde dehydrogenase [acylating], mitochondrial; Short=MM-ALDH; Short=MMSDH; Short=Malonate-semialdehyde dehydrogenase [acylating]; EC=1.2.1.27; AltName: Full=Aldehyde dehydrogenase family 6 member B2; Flags: Precursor;
gene-LOC110685084	RecName: Full=Gamma-glutamyl peptidase 5 {ECO:0000305}; EC=3.4.19.- {ECO:0000305};
gene-LOC110685085	RecName: Full=Dynamin-related protein 3A; AltName: Full=Dynamin-like protein 2; AltName: Full=Dynamin-like protein 2a;
gene-LOC110685086	RecName: Full=GATA transcription factor 28; AltName: Full=Protein TIFY 2A; AltName: Full=ZIM-like 2 protein;
gene-LOC110685087	RecName: Full=Costars family protein;
gene-LOC110685088	RecName: Full=Wall-associated receptor kinase-like 2; EC=2.7.11.-; Flags: Precursor;
gene-LOC110685093	RecName: Full=Amino acid permease 6; AltName: Full=Amino acid transporter AAP6;
gene-LOC110685094	RecName: Full=Glutathione S-transferase T3; Short=AtGSTT3; EC=2.5.1.18; AltName: Full=GST class-theta member 3; AltName: Full=Glutathione S-transferase 10C;
gene-LOC110685095	RecName: Full=Agamous-like MADS-box protein AGL62;
gene-LOC110685096	RecName: Full=RNA polymerase II C-terminal domain phosphatase-like 4; Short=FCP-like 4; EC=3.1.3.16; AltName: Full=Carboxyl-terminal phosphatase-like 4; Short=AtCPL4; Short=CTD phosphatase-like 4;
gene-LOC110685098	RecName: Full=RNA polymerase II C-terminal domain phosphatase-like 4; Short=FCP-like 4; EC=3.1.3.16; AltName: Full=Carboxyl-terminal phosphatase-like 4; Short=AtCPL4; Short=CTD phosphatase-like 4;
gene-LOC110685099	RecName: Full=Transcription factor bHLH25; AltName: Full=Basic helix-loop-helix protein 25; Short=AtbHLH25; Short=bHLH 25; AltName: Full=Transcription factor EN 29; AltName: Full=bHLH transcription factor bHLH025;
gene-LOC110685101	RecName: Full=Putative ribonuclease H protein At1g65750; EC=3.1.26.4;
gene-LOC110685102	RecName: Full=Sugar transport protein 13; AltName: Full=Hexose transporter 13; AltName: Full=Multicopy suppressor of snf4 deficiency protein 1;
gene-LOC110685109	RecName: Full=Mavicyanin;
gene-LOC110685116	RecName: Full=RNA-directed DNA polymerase homolog; EC=2.7.7.48; AltName: Full=Reverse transcriptase homolog;
gene-LOC110685122	RecName: Full=Chloride channel protein CLC-d; Short=AtCLC-d; AltName: Full=CBS domain-containing protein CBSCLC2;
gene-LOC110685123	RecName: Full=Exonuclease V, chloroplastic; Short=Exo V; EC=3.1.-.-; Flags: Precursor;
gene-LOC110685127	RecName: Full=Zinc finger protein ZAT9;
gene-LOC110685129	RecName: Full=Protein FAR-RED IMPAIRED RESPONSE 1;
gene-LOC110685132	RecName: Full=CLAVATA3/ESR (CLE)-related protein 7; Contains: RecName: Full=CLE7p; Flags: Precursor;
gene-LOC110685133	RecName: Full=Chloride channel protein CLC-d; Short=AtCLC-d; AltName: Full=CBS domain-containing protein CBSCLC2;
gene-LOC110685137	RecName: Full=RNA-directed DNA polymerase homolog; EC=2.7.7.48; AltName: Full=Reverse transcriptase homolog;
gene-LOC110685142	RecName: Full=Protein FAR1-RELATED SEQUENCE 5;
gene-LOC110685143	RecName: Full=DNA repair protein XRCC3 homolog; AltName: Full=X-ray repair cross-complementing protein 3 homolog; Short=AtXRCC3;
gene-LOC110685146	RecName: Full=Cyclin-T1-4; Short=CycT1;4; AltName: Full=Protein AtCycT-like2;
gene-LOC110685150	RecName: Full=NDR1/HIN1-like protein 6 {ECO:0000303|PubMed:26849212};
gene-LOC110685153	RecName: Full=PHD finger protein MALE MEIOCYTE DEATH 1;
gene-LOC110685155	RecName: Full=Syntaxin-124; Short=AtSYP124;
gene-LOC110685161	RecName: Full=Protein THYLAKOID ASSEMBLY 8-like, chloroplastic {ECO:0000303|PubMed:24047899}; Short=AtTHA8L {ECO:0000303|PubMed:24047899}; Flags: Precursor;
gene-LOC110685162	RecName: Full=UDP-glucose:glycoprotein glucosyltransferase; EC=2.4.1.-; AltName: Full=EMS-mutagenized BRI1 suppressor 1; AltName: Full=Protein PRIORITY IN SWEET LIFE 2; Flags: Precursor;
gene-LOC110685164	RecName: Full=GPI-anchored protein LLG1 {ECO:0000305}; AltName: Full=LORELEI-like-GPI-anchored protein 1 {ECO:0000303|PubMed:20163554}; Flags: Precursor;
gene-LOC110685166	RecName: Full=Mannan endo-1,4-beta-mannosidase 2; EC=3.2.1.78; AltName: Full=Beta-mannanase 2; AltName: Full=Endo-beta-1,4-mannanase 2; Short=AtMAN2; Flags: Precursor;
gene-LOC110685168	RecName: Full=Probable polyol transporter 4;
gene-LOC110685169	RecName: Full=Protochlorophyllide reductase A, chloroplastic; Short=PCR A; EC=1.3.1.33; AltName: Full=NADPH-protochlorophyllide oxidoreductase A; Short=POR A; Flags: Precursor;
gene-LOC110685170	RecName: Full=Probable membrane-associated kinase regulator 1;
[truncated: 29,839 more rows]
